# Supplementary material for: Comparative Metabolomics and Network Pharmacology Study Reveals Chemopreventive Potential of Wild Soybean (Glycine soja)
Source: Foods. 2026 Apr 2;15(7):1209. doi: 10.3390/foods15071209 (PMC13073708; doi:10.3390/foods15071209)
Supplement: Supplementary file 1 [file foods-15-01209-s001.zip › Table S1.xlsx]

## Sheet: Sheet1
Table S1. 124 significantly up-regulated metabolites in wild soybeans compared with cultivated soybeans (Fold Change (FC) > 1.5, P < 0.05)
NO.	Metabolite Name	RT [min]	m/z	Reference Ion	Formula	HMDB	KEGG	Class
1	Gentisic acid	2.801	153.019	[M-H]-	C7H6O4	HMDB0000152	C00628	Benzene and substituted derivatives
2	L-Arginine	0.628	175.119	[M+H]+	C6H14N4O2	HMDB0000517	C00062	Carboxylic acids and derivatives
3	N6,N6,N6-Trimethyl-L-lysine	0.589	189.16	[2M+NH4]+	C9H21N2O2	HMDB0001325	C03793	Carboxylic acids and derivatives
4	4-Aminobenzoic acid	2.589	138.055	[M+H]+	C7H7NO2	HMDB0001392	C00568	Benzene and substituted derivatives
5	agmatine	0.568	131.129	[M+NH4]+	C5H14N4	HMDB0001432	C00179	Organonitrogen compounds
6	3,4 Dihydroxymandelate	3.617	167.034	[M-H2O+H]+	C8H8O5	HMDB0001866	C05580	Phenols
7	(-)-Epicatechin	3.341	291.087	[M+H-H2O]+	C15H14O6	HMDB0001871	C09727	Flavonoids
8	Oleoylethanolamide	6.576	326.305	[M+CH3OH+H]+	C20H39NO2	HMDB0002088	C20792	Organonitrogen compounds
9	Monomethyl phthalate	3.349	179.035	[M-H]-	C9H8O4	HMDB0002130		Benzene and substituted derivatives
10	Delphinidin	3.16	321.061	[M+CH3OH+H]+	C15H11O7	HMDB0003074	C05908	Flavonoids
11	Theaflavin	3.551	427.104	[M+H-H2O]+	C29H24O12	HMDB0005788		Flavonoids
12	Quercetin	3.647	303.051	[M+H]2+	C15H10O7	HMDB0005794	C00389	Flavonoids
13	Gallic acid	1.379	169.014	[M-H]-	C7H6O5	HMDB0005807	C01424	Benzene and substituted derivatives
14	Glycyrrhetinic Acid	4.254	471.347	[M+H]+	C30H46O4	HMDB0011628	C02283	Prenol lipids
15	N-Acetylvanilalanine	1.129	212.092	[M+CH3OH+H]+	C12H15NO5	HMDB0011716		Carboxylic acids and derivatives
16	Gastrodigenin	2.487	107.049	[M+H]+	C7H8O2	HMDB0011724	C17467	Benzene and substituted derivatives
17	Melezitose	4.469	505.172	[M+ACN+H]+	C18H32O16	HMDB0011730	C08243	Organooxygen compounds
18	Linoleoyl ethanolamide	6.15	324.291	[M+H]+	C20H37NO2	HMDB0012252		Organonitrogen compounds
19	3,5-Dihydroxy-4-methoxybenzoic acid	1.313	185.045	[M+H]+	C8H8O5	HMDB0013198		Benzene and substituted derivatives
20	Leu-Phe	3.615	279.17	[M+H]+	C15H22N2O3	HMDB0013243		Carboxylic acids and derivatives
21	2,6-Dihydroxybenzoic Acid	3.77	153.019	[M-H]-	C7H6O4	HMDB0013676		Benzene and substituted derivatives
22	Ile-Ile	3.399	245.186	[2M+NH4]+	C12H24N2O3	HMDB0028910		Carboxylic acids and derivatives
23	Val-Leu	3.159	231.171	[M+H]+	C11H22N2O3	HMDB0029131		Carboxylic acids and derivatives
24	2,4,6-Trihydroxybenzoic acid	3.08	169.014	[M-H]-	C7H6O5	HMDB0029649		Benzene and substituted derivatives
25	DHM	3.228	319.046	[M-H]-	C15H12O8	HMDB0030791	C09926	Kavalactones
26	Piscidic Acid	2.415	255.051	[M-H]-	C11H12O7	HMDB0030809		Phenylpropanoic acids
27	(+)-aromadendrin	3.68	289.071	[M+H]+	C15H12O6	HMDB0030847	C00974	Flavonoids
28	Phloionolic acid	4.416	331.25	[M-H]-	C18H36O5	HMDB0034295	C19621	Fatty Acyls
29	myricetin 3-O-beta-D-galactopyranoside	3.421	479.084	[M-H]-	C21H20O13	HMDB0034358		Flavonoids
30	Esculentoside H	4.239	987.469	[M-H]-	C48H76O21	HMDB0034638		Prenol lipids
31	Vulgarole	5.4	213.148	[M+H]+	C12H20O3	HMDB0035085		Prenol lipids
32	Ganodermanontriol	4	455.354	[M+H]+	C30H48O4	HMDB0035977		Prenol lipids
33	Cinncassiol E	3.521	397.188	[M-H]-	C20H30O8	HMDB0036857	C17659	Prenol lipids
34	Quercetin-3beta-D-glucoside	3.679	465.104	[M+H]+	C21H20O12	HMDB0037362	C05623	Flavonoids
35	Astragalin	3.781	447.095	[M-H]-	C21H20O11	HMDB0037429	C12249	Flavonoids
36	Cyanidin-3-O-galactoside	3.229	449.108	[M]+	C21H21O11	HMDB0037977	C08647	Flavonoids
37	Procyanidin C1	3.455	865.202	[M-H]-	C45H38O18	HMDB0038370	C17624	Flavonoids
38	2'-Hydroxygenistein 7-O-(6''-malonylglucoside)	3.855	533.095	[M-H]-	C24H22O14	HMDB0039247		Isoflavonoids
39	Protocatechuic aldehyde	3.477	139.04	[2M+H]+	C7H6O3	HMDB0059965	C16700	Organooxygen compounds
40	Isovitexin	3.489	433.114	[2M+Na]+	C21H20O10	HMDB0253708	C01714	Flavonoids
41	Naringin dihydrochalcone	3.647	437.145	[2M+H]+	C27H34O14	HMDB0255461		Flavonoids
42	(-)-Mellein	3.327	177.056	[M-H]-	C10H10O3	HMDB0301747		Benzopyrans
43	Anisatin	3.992	351.106	[M+Na]+	C15H20O8	HMDB0302686	C09294	Prenol lipids
44	(-)-3-dehydroshikimic acid	3.776	155.034	[M+Na]+	C7H8O5	HMDB0304122		Organooxygen compounds
45	1,2-dimethyl 3,5-dimethoxyphthalate	3.427	253.072	[M-H]-	C12H14O6			Benzene and substituted derivatives
46	6-Fluoro-2-phenyl-4-quinolinecarboxylic acid	3.74	266.068	[M-H]-	C16H10FNO2			Quinolines and derivatives
47	1,2,4,5-tetrahydroxy-3-methylanthracene-9,10-dione	4.488	285.041	[M-H]-	C15H10O6			Anthracenes
48	3',4'-DIMETHOXY-7-HYDROXYISOFLAVONE	4.097	297.078	[M-H]-	C17H14O5			Isoflavonoids
49	Emodic acid	4.016	299.02	[M-H]-	C15H8O7			Anthracenes
50	2''-O-Galloylhyperin	4.231	301.036	[M-H]-	C28H24O16			Flavonoids
51	2-(1,6-dihydroxy-4-oxocyclohex-2-en-1-yl)-5,7-dihydroxy-4H-chromen-4-one	3.644	303.051	[M-H]-	C15H12O7			Benzopyrans
52	Symplocosidin	3.714	303.088	[M-H]-	C16H16O6			Flavonoids
53	(9S,10E,12Z,15Z)-9-Hydroperoxy-10,12,15-octadecatrienoic acid	4.902	309.207	[M-H]-	C18H30O4			Fatty Acyls
54	Oryzafuran	4.342	315.051	[M-H]-	C16H12O7			2-arylbenzofuran flavonoids
55	2-(3,4-Dihydroxyphenyl)-5,7,8-trihydroxy-3-methoxy-4H-chromen-4-one	4.246	331.047	[M-H]-	C16H12O8			Flavonoids
56	Teuvincenone F	4.368	337.108	[M-H]-	C20H18O5			Phenanthrenes and derivatives
57	3-Acetoxystearic acid	5.957	341.269	[M-H]-	C20H38O4			Fatty Acyls
58	2-(3,4-Dihydroxyphenyl)-5,7-dihydroxy-6,8-dimethoxy-4H-chromen-4-one	4.523	345.062	[M-H]-	C17H14O8			Flavonoids
59	(2s,3r,4s,5s,6r)-2-{[(1r,4r,6r)-6-hydroxy-1,3,3-trimethyl-2-oxabicyclo[2.2.2]octan-4-yl]oxy}-6-(hydroxymethyl)oxane-3,4,5-triol	3.566	347.172	[M-H]-	C16H28O8			Prenol lipids
60	(2E)-3-(4-Acetoxy-2,3-dihydroxy-2,5,5,8a-tetramethyldecahydro-1-naphthalenyl)acrylic acid	3.694	353.197	[M-H]-	C19H30O6			Carboxylic acids and derivatives
61	(2E)-4-Hydroxy-3,7-dimethyl-2,6-octadien-1-yl beta-D-glucopyranoside	4.252	377.182	[M-H]-	C16H28O7			Fatty Acyls
62	Irisxanthone	3.993	435.095	[M-H]-	C20H20O11		C10067	PK Polyketides
63	Coatline A	3.751	435.131	[M-H]-	C21H24O10			Linear 1,3-diarylpropanoids
64	Glycerophospho-N-palmitoyl ethanolamine	6.015	452.28	[M-H]-	C21H44NO7P			Glycerophospholipids
65	ERYTHRULOSE, D-	0.811	101.025	[M-H]-	C4H8O4			Organooxygen compounds
66	2-(3,4-dihydroxyphenyl)-3,5-dihydroxy-7-{[3,4,5-trihydroxy-6-(hydroxymethyl)oxan-2-yl]oxy}-3,4-dihydro-2H-1-benzopyran-4-one	3.233	465.105	[M-H]-	C21H22O12			Prenol lipids
67	Saccharothrixone A	3.643	473.108	[M-H]-	C23H22O11			Flavonoids
68	PE(18:3(9Z,12Z,15Z)/0:0)	5.113	474.262	[M-H]-	C23H42NO7P			Glycerophospholipids
69	1-O-{(2E,4E)-5-[(1R,3S,5S,8S)-3,8-Dihydroxy-1,5-dimethyl-6-oxabicyclo[3.2.1]oct-8-yl]-3-methyl-2,4-pentadienoyl}-beta-D-glucopyranose	3.126	489.198	[M-H]-	C21H32O10			Prenol lipids
70	Tectoridin	3.771	507.114	[M-H]-	C22H22O11		C10533	Isoflavonoids
71	2-(4-Methyl-3-cyclohexen-1-yl)-2-propanyl 6-O-(6-deoxy-alpha-L-mannopyranosyl)-beta-D-glucopyranoside	3.957	507.247	[M-H]-	C22H38O10			Organooxygen compounds
72	3,4,5-trihydroxy-6-[(1-{[5-hydroxy-2-(4-hydroxyphenyl)-4-oxo-4H-chromen-7-yl]oxy}-1-oxopropan-2-yl)oxy]oxane-2-carboxylic acid	3.643	517.101	[M-H]-	C24H22O13			Flavonoids
73	(E)-[(1R,9R,10S,11R,13S,17R,25R,26S,27R,33S,35S,37S,39Z)-39-ethylidene-36-oxa-8,14,24,30-tetrazadodecacyclo[25.5.2.211,14.11,26.19,25.110,17.02,7.013,17.018,23.030,33.08,35.024,37]nonatriaconta-2,4,6,18,20,22-hexaen-28-ylidene]methanol	4.532	571.312	[M-H]-	C37H40N4O2			Strychnos alkaloids
74	6-{[3a-carboxy-5a,5b,8,8,11a-pentamethyl-1-(prop-1-en-2-yl)-hexadecahydrocyclopenta[a]chrysen-9-yl]oxy}-3,4,5-trihydroxyoxane-2-carboxylic acid	5.181	631.387	[M-H]-	C36H56O9			Prenol lipids
75	3-[(2S,3R,4S,5S,6R)-4,5-dihydroxy-6-(hydroxymethyl)-3-[(2S,3R,4S,5S,6R)-3,4,5-trihydroxy-6-(hydroxymethyl)oxan-2-yl]oxyoxan-2-yl]oxy-2-(3,4-dihydroxyphenyl)-5-hydroxy-7-methoxychromen-4-one	3.576	639.157	[M-H]-	C28H32O17			Flavonoids
76	[(2R,3S,4S,5R,6S)-6-[(2S,3R,4R,5R,6S)-2-[5,7-dihydroxy-2-(4-hydroxyphenyl)-4-oxochromen-3-yl]oxy-4,5-dihydroxy-6-methyloxan-3-yl]oxy-3,4,5-trihydroxyoxan-2-yl]methyl (E)-3-(4-hydroxyphenyl)prop-2-enoate	3.468	739.189	[M-H]-	C36H36O17			Flavonoids
77	6-[(8a-carboxy-4-formyl-8-hydroxy-4,6a,6b,11,11,14b-hexamethyl-1,2,3,4a,5,6,7,8,9,10,12,12a,14,14a-tetradecahydropicen-3-yl)oxy]-3,5-dihydroxy-4-[(3,4,5-trihydroxyoxan-2-yl)oxy]oxane-2-carboxylic acid	4.525	793.406	[M-H]-	C41H62O15			Prenol lipids
78	(3beta,8xi,9xi,12beta,14beta)-11,12,14-Trihydroxy-20-oxopregn-5-en-3-yl 6-deoxyhexopyranosyl-(1->4)-2,6-dideoxy-3-O-methylhexopyranosyl-(1->4)-2,6-dideoxy-3-O-methylhexopyranoside	4.106	797.433	[M-H]-	C41H66O15			Steroids and steroid derivatives
79	(2S,3S,4S,5R,6R)-6-[[(2S,3R,4R,6aR,6bS,8aS,14bR)-2-hydroxy-4-(hydroxymethyl)-4,6a,6b,11,11,14b-hexamethyl-8a-[(2S,3R,4S,5S,6R)-3,4,5-trihydroxy-6-(hydroxymethyl)oxan-2-yl]oxycarbonyl-1,2,3,4a,5,6,7,8,9,10,12,12a,14,14a-tetradecahydropicen-3-yl]oxy]-3,4,5-trihydroxyoxane-2-carboxylic acid	4.184	825.429	[M-H]-	C42H66O16			Prenol lipids
80	(6-{[3,5-dihydroxy-2-({6,10,10,14,15-pentamethyl-21-methylidene-25-oxo-3,24-dioxaheptacyclo[16.5.2.01,15.02,4.05,14.06,11.018,23]pentacosan-9-yl}oxy)oxan-4-yl]oxy}-3,4-dihydroxy-5-[(3,4,5-trihydroxy-6-methyloxan-2-yl)oxy]oxan-2-yl)methyl acetate	4.515	935.47	[M-H]-	C48H72O18			Organooxygen compounds
81	6-({6,10,10,14,15,21,21-heptamethyl-25-oxo-3,24-dioxaheptacyclo[16.5.2.01,15.02,4.05,14.06,11.018,23]pentacosan-9-yl}oxy)-3-hydroxy-4,5-bis({[3,4,5-trihydroxy-6-(hydroxymethyl)oxan-2-yl]oxy})oxane-2-carboxylic acid	4.298	969.468	[M-H]-	C48H74O20			Prenol lipids
82	Anguivioside B	4.426	969.469	[M-H]-	C48H74O20			Steroids and steroid derivatives
83	6-{[11-carboxy-9-hydroxy-4-(hydroxymethyl)-4,6a,6b,8a,11,14b-hexamethyl-1,2,3,4,4a,5,6,6a,6b,7,8,8a,9,10,11,12,12a,14,14a,14b-icosahydropicen-3-yl]oxy}-5-{[4,5-dihydroxy-6-(hydroxymethyl)-2-[(2,4,5-trihydroxy-6-methyloxan-3-yl)oxy]oxan-3-yl]oxy}-3,4-dihydroxyoxane-2-carboxylic acid	4.246	971.491	[M-H]-	C48H76O20			Prenol lipids
84	4-Formylsalicylic acid	3.49	165.02	[M-H]-	C8H6O4		C14100	Benzene and substituted derivatives
85	CIMICIFUGIC ACID E	2.365	165.056	[M-H]-	C21H20O10			Cinnamic acids and derivatives
86	trans-Pinocarvyl formate	3.995	179.108	[M-H]-	C11H16O2			Prenol lipids
87	3,4-Difluorophenylalanine	1.67	183.03	[M-H]-	C9H9F2NO2			Carboxylic acids and derivatives
88	(3r)-7-hydroxy-3-[(1s)-1-hydroxyethyl]-3h-2-benzofuran-1-one	2.398	193.051	[M-H]-	C10H10O4			Benzofurans
89	oxo(2,4,6-trihydroxyphenyl)acetic acid	2.068	197.01	[M-H]-	C8H6O6			Phenols
90	Isoharringtonic acid	3.614	219.087	[M-H]-	C9H16O6			Hydroxy acids and derivatives
91	Olivetolcarboxylic acid	3.995	223.097	[M-H]-	C12H16O4			Benzene and substituted derivatives
92	(2e)-3-[5-(acetyloxy)-4,5-dihydroxycyclohexa-1,3-dien-1-yl]prop-2-enoic acid	3.348	239.056	[M-H]-	C11H12O6			Carboxylic acids and derivatives
93	(1s,5r,6r)-5-hydroxy-3-(hydroxymethyl)-6-isopropyl-4-oxocyclohex-2-en-1-yl acetate	3.87	241.109	[M-H]-	C12H18O5			Prenol lipids
94	Diethyl (carboxymethylamino)methylenemalonate	2.086	244.083	[M-H]-	C10H15NO6			Carboxylic acids and derivatives
95	4-{[5-(7-Hydroxy-5,5,8a-trimethyl-2-methylenedecahydro-1-naphthalenyl)-3-methylpentyl]oxy}-4-oxobutanoic acid	7.021	273.258	[M+H]+	C24H40O5			Prenol lipids
96	1,3,5-trihydroxy-9,10-dioxo-9,10-dihydroanthracene-2-carbaldehyde	3.225	285.04	[M+H]+	C15H8O6			Anthracenes
97	Incensole	4.238	289.257	[M+H-H2O]+	C20H34O2			Prenol lipids
98	Globosuxanthone A	3.345	305.066	[M+H]+	C15H12O7			Benzopyrans
99	(6Z,9Z,12Z)-N-(2-Hydroxyethyl)-6,9,12-octadecatrienamide	5.173	322.274	[M+H]+	C20H35NO2			Organonitrogen compounds
100	3,5-dihydroxy-2-methyl-4-{[(2s,3r,4s,5s,6r)-3,4,5-trihydroxy-6-(hydroxymethyl)oxan-2-yl]oxy}benzoic acid	1.172	347.097	[M+H]+	C14H18O10			Organooxygen compounds
101	12-hydroxy-4,8-dimethyl-13-methylidenetetracyclo[10.2.1.01,9.03,8]pentadecane-2,4-dicarboxylic acid	4.045	349.201	[M+H]+	C20H28O5			Prenol lipids
102	(+)-10,11-dioxoepierythratidine	3.313	360.144	[M+H]+	C19H21NO6			Erythrina alkaloids
103	N1-Imino[5-(trifluoromethyl)-2-pyridyl]methyl-3-(trifluoromethyl)benzamide	3.6	362.069	[M+ACN+H]+	C15H9F6N3O			Benzene and substituted derivatives
104	15(R)-15-methyl Prostaglandin F2alpha	5.242	391.246	[M+Na]+	C21H36O5			Fatty Acyls
105	2,6-Dihydroxy-2-(4-hydroxybenzyl)-3-oxo-2,3-dihydro-1-benzofuran-4-yl beta-D-glucopyranoside	3.432	451.123	[M+H]+	C21H22O11			Flavonoids
106	2-(3,4-dihydroxyphenyl)-5,6-dihydroxy-3-{[(2s,3r,4s,5s,6r)-3,4,5-trihydroxy-6-(hydroxymethyl)oxan-2-yl]oxy}chromen-4-one	3.138	465.104	[M+H]+	C21H20O12			Flavonoids
107	3,10-dihydroxy-2,2,6a,6b,9,9,12a-heptamethyl-1,2,3,4,4a,5,6,6a,6b,7,8,8a,9,10,11,12,12a,12b-octadecahydropicene-4a-carboxylic acid	4.107	471.347	[M+H]+	C30H46O4			Prenol lipids
108	6-(2-(3-Hydroxy-2,2,5a-trimethyl-7-methylidenedecahydro-1-benzoxepin-6-yl)ethyl)-2,2,5a,7-tetramethyldecahydro-1-benzoxepine-3,4,6-triol	3.984	473.364	[M+H]+	C30H52O6			Prenol lipids
109	PE(0:0/18:3(6Z,9Z,12Z))	5.113	476.277	[M+H]+	C23H42NO7P			Glycerophospholipids
110	Xanthorhamnin	3.609	479.119	[2M+H]+	C34H42O20			Flavonoids
111	5,7-dihydroxy-2-(4-hydroxyphenyl)-6-methoxy-3-{[3,4,5-trihydroxy-6-(hydroxymethyl)oxan-2-yl]oxy}-3,4-dihydro-2H-1-benzopyran-4-one	3.403	481.136	[M+H]+	C22H24O12			Flavonoids
112	7-Hydroxy-2',4',5'-trimethoxyisoflavone 7-O-glucoside	3.788	491.155	[M+H]+	C24H26O11			Isoflavonoids
113	Flavonol, 1MeO, O-Hex	3.667	495.112	[M+H]+	C22H22O13			Prenol lipids
114	formononetin 7-O-glucoside-6''-O-malonate	4.116	517.136	[2M+H]+	C25H24O12		C16222	Isoflavonoids
115	Scutellarein 7-(6''-malonylglucoside)	3.381	535.11	[M+H]+	C24H22O14			Flavonoids
116	2-Methyl-alpha-pyrrolidinobutiophenone	3.994	161.096	[M+H]+	C15H21NO			Organooxygen compounds
117	5-pentylresorcinol	5.401	181.123	[M+H]+	C11H16O2			Phenols
118	3,6-dihydroxy-2-methoxybenzoic acid	1.191	185.045	[M+H]+	C8H8O5			Benzene and substituted derivatives
119	7,8-Dihydroxy-4-methylcoumarin	2.395	193.05	[M+H-H2O]+	C10H8O4			Coumarins and derivatives
120	N1-(2-methyl-4-nitrophenyl)acetamide	3.336	195.066	[M+H]+	C9H10N2O3			Benzene and substituted derivatives
121	7-hydroxy-2,4,7-trimethyl-2E,4E-octadienoic acid	4.826	199.133	[M+H]+	C11H18O3			Fatty Acyls
122	2,4,5-trimethoxybenzoic acid	0.599	213.076	[M+H]+	C10H12O5			Benzene and substituted derivatives
123	phe-glu-arg	2.865	226.119	[2M+NH4]2+	C20H30N6O6			Carboxylic acids and derivatives
124	2-[(s)-methanesulfinyl]-4h,9h-[1,3]thiazino[6,5-b]indole	0.595	251.031	[M+H]+	C11H10N2OS2			Indoles and derivatives
