# Supplementary material for: Comparative Metabolomics and Network Pharmacology Study Reveals Chemopreventive Potential of Wild Soybean (Glycine soja)
Source: Foods. 2026 Apr 2;15(7):1209. doi: 10.3390/foods15071209 (PMC13073708; doi:10.3390/foods15071209)
Supplement: Supplementary file 1 [file foods-15-01209-s001.zip › Table S2.xlsx]

## Sheet: Sheet3
Table S2. Information of metabolites that are widely distributed in wild soybeans but restricted in cultivated soybeans.
NO.	Metabolite Name	RT [min]	m/z	Reference Ion	Formula	Class	GS-XK	GS-QF	GS-SFS	GM-KF	GM-LK	GM-KD94
1	5,6,7-trihydroxy-2-(3,4,5-trihydroxyphenyl)chromen-4-one	3.367	319.045	[M+H]+	C15H10O8	Flavonoids	√	√	√	×	×	×
2	Rhamnocitrin 3-glucosyl-(1->2)-galactoside	3.048	625.175	[M+H]+	C28H32O16	Flavonoids	√	√	√	×	×	×
3	5-hydroxy-2-(4-hydroxy-3-methoxyphenyl)-6-methoxy-7-{[(2S,3R,4S,5S,6R)-3,4,5-trihydroxy-6-(hydroxymethyl)oxan-2-yl]oxy}-4H-chromen-4-one	4.171	493.135	[M+ACN+H]+	C23H24O12	Flavonoids	√	√	√	×	×	×
4	Isohyperoside	2.216	465.104	[M+H]+	C21H20O12	Flavonoids	√	√	√	×	×	×
5	6-Hydroxyluteolin 7-(6''-malonylglucoside)	3.303	551.103	[M+H]+	C24H22O15	Flavonoids	√	√	√	×	×	×
6	Ximaolide D	6.432	683.448	[M+H]+	C41H62O8	Prenol lipids	√	√	√	×	×	×
7	PHDdiA-PC	5.925	722.459	[M+H]+	C36H68NO11P	Glycerophospholipids	√	√	√	×	×	×
8	Spinacetin 3-O-gentiobioside	3.691	671.181	[M+H]+	C29H34O18	Flavonoids	√	√	√	×	√	×
9	5,7,4'-Trihydroxy-2'-methoxyisoflavone	4.891	301.071	[M+H]+	C16H12O6	Isoflavonoids	√	√	√	×	×	√
10	Pheophorbide A	7.114	593.276	[M+H]+	C35H36N4O5	Tetrapyrroles and derivatives	√	√	√	√	×	×
11	4',7-Dimethoxy-3-hydroxyflavone	5.028	299.091	[M+H]+	C17H14O5	Flavonoids	√	√	√	√	×	×
12	3,4'-dimethoxy-5-hydroxystilbene	4.42	255.102	[M-H]-	C16H16O3	Stilbenes	√	√	√	×	×	√
13	Pratensein	3.267	284.033	[M-H]-	C16H12O6	Isoflavonoids	√	√	√	×	×	√
14	2-Furanbutanoic acid, a,g-dioxo-	1.059	181.015	[M-H]-	C8H6O5	Keto acids and derivatives	√	√	√	√	×	×
15	Eckstolonol	3.101	369.03	[M-H]-	C18H10O9	Phenols	√	√	√	×	×	√
16	Kaempferol 3,7,4'-trimethyl ether	4.287	329.102	[M+NH4]+	C18H16O6	Flavonoids	√	√	√	×	×	√
17	Ibuprofen	4.109	205.123	[M-H]-	C13H18O2	Phenylpropanoic acids	√	√	√	√	×	×
