# Supplementary material for: Comparative Metabolomics and Network Pharmacology Study Reveals Chemopreventive Potential of Wild Soybean (Glycine soja)
Source: Foods. 2026 Apr 2;15(7):1209. doi: 10.3390/foods15071209 (PMC13073708; doi:10.3390/foods15071209)
Supplement: Supplementary file 1 [file foods-15-01209-s001.zip › Table S3.xlsx]

## Sheet: Sheet1
Table S3. The 503 potential targets of bioactive metabolites with chemopreventive effects against pan-cancer.
No.	Metabolite	Target Gene
1	(-)-Epicatechin	ABCG2
2	(-)-Epicatechin	ACE
3	(-)-Epicatechin	AKT1
4	(-)-Epicatechin	CALML5
5	(-)-Epicatechin	CASP3
6	(-)-Epicatechin	CCL2
7	(-)-Epicatechin	COMT
8	(-)-Epicatechin	CREB1
9	(-)-Epicatechin	CRTC2
10	(-)-Epicatechin	CYP19A1
11	(-)-Epicatechin	DUOX2
12	(-)-Epicatechin	ESR2
13	(-)-Epicatechin	GCLC
14	(-)-Epicatechin	GSS
15	(-)-Epicatechin	HAS2
16	(-)-Epicatechin	HMOX1
17	(-)-Epicatechin	HSP90AA2P
18	(-)-Epicatechin	IL1A
19	(-)-Epicatechin	IL2
20	(-)-Epicatechin	IL6R
21	(-)-Epicatechin	LACTB
22	(-)-Epicatechin	NOS2
23	(-)-Epicatechin	NOS3
24	(-)-Epicatechin	PLAT
25	(-)-Epicatechin	PLAU
26	(-)-Epicatechin	POR
27	(-)-Epicatechin	PTGS1
28	(-)-Epicatechin	PTGS2
29	(-)-Epicatechin	RXRA
30	(-)-Epicatechin	TNFRSF1A
31	2,6-Dihydroxybenzoic Acid	CA2
32	3,4 Dihydroxymandelate	ALDH1A3
33	3,4 Dihydroxymandelate	ALDH2
34	3,4 Dihydroxymandelate	ALDH3A2
35	3,4 Dihydroxymandelate	COMT
36	agmatine	ASIC3
37	agmatine	CPS1
38	agmatine	IGFBP7
39	agmatine	MMP2
40	agmatine	MMP9
41	agmatine	NIT2
42	agmatine	NOS2
43	agmatine	NOS3
44	agmatine	ODC1
45	agmatine	SLC22A2
46	agmatine	VNN1
47	anisatin	PCLAF
48	astragalin	ACHE
49	astragalin	CALML5
50	astragalin	DPP4
51	astragalin	F2
52	astragalin	HSP90AA2P
53	astragalin	KCNH2
54	astragalin	KDR
55	astragalin	NOS2
56	astragalin	PIK3CG
57	astragalin	PRSS1
58	astragalin	PTGS1
59	astragalin	PTGS2
60	astragalin	SERPINB12
61	astragalin	TOPBP1
62	Delphinidin	CA2
63	Delphinidin	HSP90AA2P
64	Delphinidin	NOS2
65	Delphinidin	PIK3CG
66	Delphinidin	PTGS1
67	Delphinidin	PTGS2
68	Gallic acid	APOB
69	Gallic acid	ATM
70	Gallic acid	CASP3
71	Gallic acid	CASP7
72	Gallic acid	CAT
73	Gallic acid	CDH11
74	Gallic acid	CHUK
75	Gallic acid	EIF2AK3
76	Gallic acid	GATA3
77	Gallic acid	JUN
78	Gallic acid	MMP2
79	Gallic acid	MMP9
80	Gallic acid	MPO
81	Gallic acid	PRKCA
82	Gallic acid	RHOB
83	Gallic acid	SERPINE1
84	Gallic acid	TYR
85	Gallic acid	UGT2B17
86	Gentisic acid	CA2
87	Gentisic acid	G6PD
88	Glycyrrhetinic Acid	AKR1C2
89	Glycyrrhetinic Acid	AKR1C3
90	Glycyrrhetinic Acid	ANPEP
91	Glycyrrhetinic Acid	CBR1
92	Glycyrrhetinic Acid	CBR3
93	Glycyrrhetinic Acid	CBR4
94	Glycyrrhetinic Acid	DECR1
95	Glycyrrhetinic Acid	GJA1
96	Glycyrrhetinic Acid	HPGD
97	Glycyrrhetinic Acid	HSD11B2
98	Glycyrrhetinic Acid	HSD17B2
99	Glycyrrhetinic Acid	HSDL2
100	Glycyrrhetinic Acid	ICAM1
101	Glycyrrhetinic Acid	NOS2
102	Glycyrrhetinic Acid	NOS3
103	Glycyrrhetinic Acid	NR3C1
104	Glycyrrhetinic Acid	POR
105	Glycyrrhetinic Acid	SLCO1B1
106	Glycyrrhetinic Acid	SLCO1B3
107	Isovitexin	IKBKB
108	Isovitexin	PRSS1
109	Isovitexin	PTGS2
110	Isovitexin	RELA
111	Isovitexin	TNFRSF1A
112	Isovitexin	TOPBP1
113	L-Arginine	ADRA1B
114	L-Arginine	AGT
115	L-Arginine	AIMP1
116	L-Arginine	AIMP2
117	L-Arginine	ALB
118	L-Arginine	ANPEP
119	L-Arginine	APOE
120	L-Arginine	APP
121	L-Arginine	ARG2
122	L-Arginine	ARHGEF12
123	L-Arginine	ART1
124	L-Arginine	CALR
125	L-Arginine	CAPG
126	L-Arginine	CARM1
127	L-Arginine	CASR
128	L-Arginine	CAT
129	L-Arginine	CCKAR
130	L-Arginine	CD4
131	L-Arginine	CFB
132	L-Arginine	CHRM3
133	L-Arginine	CPS1
134	L-Arginine	CTSG
135	L-Arginine	CTSL
136	L-Arginine	CTSS
137	L-Arginine	CYBA
138	L-Arginine	CYSLTR1
139	L-Arginine	DARS1
140	L-Arginine	DECR1
141	L-Arginine	DHFR
142	L-Arginine	DMD
143	L-Arginine	EDN1
144	L-Arginine	EDNRA
145	L-Arginine	EDNRB
146	L-Arginine	EEF1E1
147	L-Arginine	ELOB
148	L-Arginine	EP300
149	L-Arginine	EPRS1
150	L-Arginine	ERAP1
151	L-Arginine	F2
152	L-Arginine	F2R
153	L-Arginine	F2RL1
154	L-Arginine	F2RL3
155	L-Arginine	FN1
156	L-Arginine	GAA
157	L-Arginine	GANAB
158	L-Arginine	GAST
159	L-Arginine	GGCT
160	L-Arginine	GHSR
161	L-Arginine	GNAQ
162	L-Arginine	GNG2
163	L-Arginine	GNRHR
164	L-Arginine	GRK5
165	L-Arginine	GRM1
166	L-Arginine	GRM5
167	L-Arginine	GRP
168	L-Arginine	GRPR
169	L-Arginine	GSN
170	L-Arginine	GZMA
171	L-Arginine	GZMB
172	L-Arginine	HDAC1
173	L-Arginine	HDAC2
174	L-Arginine	HDAC3
175	L-Arginine	HLA-B
176	L-Arginine	HLA-C
177	L-Arginine	HP
178	L-Arginine	HPGDS
179	L-Arginine	HRH1
180	L-Arginine	HSP90AA1
181	L-Arginine	HSPA1A
182	L-Arginine	HSPA1B
183	L-Arginine	HSPA1L
184	L-Arginine	HSPA5
185	L-Arginine	HSPA6
186	L-Arginine	HTR2B
187	L-Arginine	IARS1
188	L-Arginine	IL4
189	L-Arginine	JUN
190	L-Arginine	KARS1
191	L-Arginine	KISS1
192	L-Arginine	KISS1R
193	L-Arginine	KLK1
194	L-Arginine	KLK11
195	L-Arginine	KLK2
196	L-Arginine	KLK3
197	L-Arginine	KLK4
198	L-Arginine	LARS1
199	L-Arginine	LILRB1
200	L-Arginine	LPAR3
201	L-Arginine	LYZ
202	L-Arginine	MARS1
203	L-Arginine	MASP2
204	L-Arginine	MLN
205	L-Arginine	NMB
206	L-Arginine	NMU
207	L-Arginine	NOS2
208	L-Arginine	NOS3
209	L-Arginine	NPEPPS
210	L-Arginine	NR3C1
211	L-Arginine	NTS
212	L-Arginine	NTSR1
213	L-Arginine	NTSR2
214	L-Arginine	OAT
215	L-Arginine	ODC1
216	L-Arginine	P2RY2
217	L-Arginine	PADI4
218	L-Arginine	PDIA3
219	L-Arginine	PIK3CA
220	L-Arginine	PLAT
221	L-Arginine	PLCB1
222	L-Arginine	PRKACA
223	L-Arginine	PRMT1
224	L-Arginine	PRMT5
225	L-Arginine	PRMT6
226	L-Arginine	PRSS1
227	L-Arginine	PRSS3
228	L-Arginine	PRSS8
229	L-Arginine	PRTN3
230	L-Arginine	PSMA1
231	L-Arginine	PSMA3
232	L-Arginine	PSMA5
233	L-Arginine	PSMA6
234	L-Arginine	PSMA7
235	L-Arginine	PSMB1
236	L-Arginine	PSMB4
237	L-Arginine	PSMB6
238	L-Arginine	PSMB7
239	L-Arginine	PSMC1
240	L-Arginine	PSMC4
241	L-Arginine	PSMC5
242	L-Arginine	PSMD1
243	L-Arginine	PSMD10
244	L-Arginine	PSMD11
245	L-Arginine	PSMD13
246	L-Arginine	PSMD14
247	L-Arginine	PSMD2
248	L-Arginine	PSMD3
249	L-Arginine	PSMD7
250	L-Arginine	PSMD8
251	L-Arginine	PSME3
252	L-Arginine	PTGER1
253	L-Arginine	PTGFR
254	L-Arginine	PVR
255	L-Arginine	QARS1
256	L-Arginine	RARS1
257	L-Arginine	RARS2
258	L-Arginine	RGS2
259	L-Arginine	RPS27A
260	L-Arginine	SEC61A1
261	L-Arginine	SEC61B
262	L-Arginine	SERPINC1
263	L-Arginine	SIRT6
264	L-Arginine	SLC12A2
265	L-Arginine	SLC12A3
266	L-Arginine	SLC12A4
267	L-Arginine	SLC3A2
268	L-Arginine	SLC6A3
269	L-Arginine	SLC7A1
270	L-Arginine	SLC7A11
271	L-Arginine	SLC7A2
272	L-Arginine	SLC7A5
273	L-Arginine	SRF
274	L-Arginine	SRPK1
275	L-Arginine	SST
276	L-Arginine	ST14
277	L-Arginine	TAC1
278	L-Arginine	TACR1
279	L-Arginine	TBXA2R
280	L-Arginine	TMPRSS2
281	L-Arginine	TNF
282	L-Arginine	TP53
283	L-Arginine	UBA52
284	L-Arginine	UTRN
285	L-Arginine	VHL
286	L-Arginine	VIL1
287	L-Arginine	XCL1
288	L-Arginine	XCR1
289	Leu-Phe	HM13
290	Leu-Phe	SPPL3
291	Linoleoyl ethanolamide	FAAH
292	Melezitose	LTF
293	Melezitose	MELTF
294	Melezitose	TF
295	N6,N6,N6-Trimethyl-L-lysine	ATRX
296	N6,N6,N6-Trimethyl-L-lysine	BPTF
297	N6,N6,N6-Trimethyl-L-lysine	CALB1
298	N6,N6,N6-Trimethyl-L-lysine	CALB2
299	N6,N6,N6-Trimethyl-L-lysine	CALM3
300	N6,N6,N6-Trimethyl-L-lysine	CALML3
301	N6,N6,N6-Trimethyl-L-lysine	CALML5
302	N6,N6,N6-Trimethyl-L-lysine	CBX2
303	N6,N6,N6-Trimethyl-L-lysine	CBX3
304	N6,N6,N6-Trimethyl-L-lysine	CBX7
305	N6,N6,N6-Trimethyl-L-lysine	CBX8
306	N6,N6,N6-Trimethyl-L-lysine	CYC1
307	N6,N6,N6-Trimethyl-L-lysine	CYCS
308	N6,N6,N6-Trimethyl-L-lysine	DCUN1D1
309	N6,N6,N6-Trimethyl-L-lysine	DIDO1
310	N6,N6,N6-Trimethyl-L-lysine	ING1
311	N6,N6,N6-Trimethyl-L-lysine	ING2
312	N6,N6,N6-Trimethyl-L-lysine	ING4
313	N6,N6,N6-Trimethyl-L-lysine	KDM4A
314	N6,N6,N6-Trimethyl-L-lysine	KDM4B
315	N6,N6,N6-Trimethyl-L-lysine	KDM5A
316	N6,N6,N6-Trimethyl-L-lysine	KDM6A
317	N6,N6,N6-Trimethyl-L-lysine	MORC3
318	N6,N6,N6-Trimethyl-L-lysine	MPHOSPH8
319	N6,N6,N6-Trimethyl-L-lysine	MT-CYB
320	N6,N6,N6-Trimethyl-L-lysine	NKX2-1
321	N6,N6,N6-Trimethyl-L-lysine	PFKL
322	N6,N6,N6-Trimethyl-L-lysine	PFKP
323	N6,N6,N6-Trimethyl-L-lysine	PHF8
324	N6,N6,N6-Trimethyl-L-lysine	PYGO1
325	N6,N6,N6-Trimethyl-L-lysine	SCGN
326	N6,N6,N6-Trimethyl-L-lysine	SETD7
327	N6,N6,N6-Trimethyl-L-lysine	SHMT1
328	N6,N6,N6-Trimethyl-L-lysine	SPIN1
329	N6,N6,N6-Trimethyl-L-lysine	TRIM33
330	N6,N6,N6-Trimethyl-L-lysine	UQCRC1
331	N6,N6,N6-Trimethyl-L-lysine	UQCRC2
332	N6,N6,N6-Trimethyl-L-lysine	UQCRFS1
333	N6,N6,N6-Trimethyl-L-lysine	WDR5
334	N6,N6,N6-Trimethyl-L-lysine	ZMYND11
335	Oleoylethanolamide	CCL2
336	Oleoylethanolamide	CNR2
337	Oleoylethanolamide	CPT1A
338	Oleoylethanolamide	FAAH
339	Oleoylethanolamide	FOS
340	Oleoylethanolamide	FOSB
341	Oleoylethanolamide	PLPP3
342	Oleoylethanolamide	TRPV1
343	Quercetin	ABCA1
344	Quercetin	ABCC1
345	Quercetin	ABCC5
346	Quercetin	ABCG2
347	Quercetin	ABL1
348	Quercetin	ABL2
349	Quercetin	ACACA
350	Quercetin	ACHE
351	Quercetin	ADGRE5
352	Quercetin	ADRB2
353	Quercetin	AHR
354	Quercetin	AHSA1
355	Quercetin	AIFM1
356	Quercetin	AKR1B1
357	Quercetin	AKR1C3
358	Quercetin	AKT1
359	Quercetin	ALOX12
360	Quercetin	ALOX15
361	Quercetin	ALOX5
362	Quercetin	ALOX5AP
363	Quercetin	APAF1
364	Quercetin	APOB
365	Quercetin	AR
366	Quercetin	ARNT
367	Quercetin	ATP5F1B
368	Quercetin	ATP5F1C
369	Quercetin	ATR
370	Quercetin	AXL
371	Quercetin	BAX
372	Quercetin	BCL2
373	Quercetin	BCL2A1
374	Quercetin	BCL2L1
375	Quercetin	BCL2L14
376	Quercetin	BDNF
377	Quercetin	BID
378	Quercetin	BIRC5
379	Quercetin	BOK
380	Quercetin	CASP3
381	Quercetin	CASP7
382	Quercetin	CASP8
383	Quercetin	CASP9
384	Quercetin	CAT
385	Quercetin	CAV1
386	Quercetin	CBR4
387	Quercetin	CCL2
388	Quercetin	CCNB1
389	Quercetin	CCND1
390	Quercetin	CD38
391	Quercetin	CD40LG
392	Quercetin	CDK1
393	Quercetin	CDK2
394	Quercetin	CDKN1A
395	Quercetin	CFTR
396	Quercetin	CHEK2
397	Quercetin	CHUK
398	Quercetin	CKB
399	Quercetin	CLDN4
400	Quercetin	COL1A1
401	Quercetin	COL3A1
402	Quercetin	CRP
403	Quercetin	CSF2
404	Quercetin	CTSD
405	Quercetin	CXCL10
406	Quercetin	CXCL11
407	Quercetin	CXCL2
408	Quercetin	CXCL8
409	Quercetin	CXCR1
410	Quercetin	CXCR4
411	Quercetin	CYBB
412	Quercetin	CYCS
413	Quercetin	CYP1A1
414	Quercetin	CYP1A2
415	Quercetin	CYP1B1
416	Quercetin	CYP2C8
417	Quercetin	CYP2C9
418	Quercetin	CYP3A4
419	Quercetin	CYP4Z1
420	Quercetin	DPP4
421	Quercetin	DRD4
422	Quercetin	DUOX2
423	Quercetin	E2F1
424	Quercetin	E2F2
425	Quercetin	EDN1
426	Quercetin	EGF
427	Quercetin	EGFR
428	Quercetin	EIF2A
429	Quercetin	EIF2AK2
430	Quercetin	EIF6
431	Quercetin	ELK1
432	Quercetin	EPS8
433	Quercetin	ERBB2
434	Quercetin	ERBB3
435	Quercetin	ERN1
436	Quercetin	ESR2
437	Quercetin	F2
438	Quercetin	F3
439	Quercetin	FAU
440	Quercetin	FLT3
441	Quercetin	FNDC5
442	Quercetin	FOS
443	Quercetin	FOXM1
444	Quercetin	FYN
445	Quercetin	GADD45A
446	Quercetin	GJA1
447	Quercetin	GPX2
448	Quercetin	GSK3A
449	Quercetin	GSK3B
450	Quercetin	GSR
451	Quercetin	GSTM1
452	Quercetin	GSTM2
453	Quercetin	GSTP1
454	Quercetin	H3-4
455	Quercetin	HAS1
456	Quercetin	HAS2
457	Quercetin	HCK
458	Quercetin	HIF1A
459	Quercetin	HK2
460	Quercetin	HMOX1
461	Quercetin	HPGDS
462	Quercetin	HSF1
463	Quercetin	HSP90AA2P
464	Quercetin	HSPA1A
465	Quercetin	HSPA4
466	Quercetin	HSPA5
467	Quercetin	HSPB1
468	Quercetin	ICAM1
469	Quercetin	IFNGR2
470	Quercetin	IGF2
471	Quercetin	IGFBP3
472	Quercetin	IL10
473	Quercetin	IL15
474	Quercetin	IL1A
475	Quercetin	IL1B
476	Quercetin	IL2
477	Quercetin	IL6R
478	Quercetin	INSR
479	Quercetin	IRF1
480	Quercetin	IRS1
481	Quercetin	JAK2
482	Quercetin	JUN
483	Quercetin	KCNH2
484	Quercetin	KDM1A
485	Quercetin	KDM1B
486	Quercetin	KDR
487	Quercetin	KRAS
488	Quercetin	LEPR
489	Quercetin	MAPK1
490	Quercetin	MAPK12
491	Quercetin	MAPK15
492	Quercetin	MAPK3
493	Quercetin	MAPK6
494	Quercetin	MAPK7
495	Quercetin	MCL1
496	Quercetin	MET
497	Quercetin	MMP1
498	Quercetin	MMP2
499	Quercetin	MMP3
500	Quercetin	MMP9
501	Quercetin	MPO
502	Quercetin	MTOR
503	Quercetin	MYCN
504	Quercetin	NAMPT
505	Quercetin	NFE2L2
506	Quercetin	NFKBIA
507	Quercetin	NKX3-1
508	Quercetin	NOS2
509	Quercetin	NOS3
510	Quercetin	NOX1
511	Quercetin	NOX4
512	Quercetin	NPEPPS
513	Quercetin	NQO1
514	Quercetin	NR1I2
515	Quercetin	NR1I3
516	Quercetin	NT5E
517	Quercetin	ODC1
518	Quercetin	PARP1
519	Quercetin	PIK3C2A
520	Quercetin	PIK3C2B
521	Quercetin	PIK3C3
522	Quercetin	PIK3CA
523	Quercetin	PIK3CD
524	Quercetin	PIK3CG
525	Quercetin	PIM1
526	Quercetin	PLAT
527	Quercetin	PLAU
528	Quercetin	PON1
529	Quercetin	POR
530	Quercetin	PPARA
531	Quercetin	PPARD
532	Quercetin	PRDX5
533	Quercetin	PRKCA
534	Quercetin	PRKCB
535	Quercetin	PRKDC
536	Quercetin	PRSS1
537	Quercetin	PSMD3
538	Quercetin	PTGER3
539	Quercetin	PTGS1
540	Quercetin	PTGS2
541	Quercetin	PTK2
542	Quercetin	PYGB
543	Quercetin	RAF1
544	Quercetin	RASA1
545	Quercetin	RASSF1
546	Quercetin	RB1
547	Quercetin	RELA
548	Quercetin	RNASEL
549	Quercetin	RUNX1T1
550	Quercetin	RUNX2
551	Quercetin	RXRA
552	Quercetin	SCN5A
553	Quercetin	SELE
554	Quercetin	SERPINB12
555	Quercetin	SERPINE1
556	Quercetin	SESN2
557	Quercetin	SIRT1
558	Quercetin	SIRT2
559	Quercetin	SIRT3
560	Quercetin	SIRT4
561	Quercetin	SIRT6
562	Quercetin	SIRT7
563	Quercetin	SLC12A2
564	Quercetin	SLC2A1
565	Quercetin	SLC2A3
566	Quercetin	SLC2A4
567	Quercetin	SLC30A1
568	Quercetin	SLC30A10
569	Quercetin	SMG1
570	Quercetin	SOD3
571	Quercetin	SP1
572	Quercetin	SPP1
573	Quercetin	SQLE
574	Quercetin	STAT1
575	Quercetin	TBK1
576	Quercetin	TFAM
577	Quercetin	TGFB1
578	Quercetin	TGM2
579	Quercetin	THBD
580	Quercetin	TLR2
581	Quercetin	TLR4
582	Quercetin	TNF
583	Quercetin	TNFRSF10B
584	Quercetin	TNFRSF1A
585	Quercetin	TNFSF10
586	Quercetin	TOP1
587	Quercetin	TOP2A
588	Quercetin	TOPBP1
589	Quercetin	TP53
590	Quercetin	TYR
591	Quercetin	UGT1A1
592	Quercetin	UGT1A10
593	Quercetin	UGT1A4
594	Quercetin	UGT1A6
595	Quercetin	UGT1A7
596	Quercetin	UGT1A9
597	Quercetin	UGT2B17
598	Quercetin	UGT2B7
599	Quercetin	UGT8
600	Quercetin	VCAM1
601	Quercetin	VEGFA
602	Quercetin	XBP1
603	Quercetin	XDH
604	Quercetin-3beta-d-glucoside	CASP3
605	Tectoridin	GUSB
606	Theaflavin	CASP3
607	Theaflavin	CASP9
608	Theaflavin	ICAM1
609	Theaflavin	MAPK1
610	Theaflavin	MAPK12
611	Theaflavin	MAPK15
612	Theaflavin	MAPK3
613	Theaflavin	MAPK6
614	Theaflavin	MAPK7
615	Theaflavin	RELA
616	Vulgarole	CHRM3
