# Supplementary material for: Comparative Metabolomics and Network Pharmacology Study Reveals Chemopreventive Potential of Wild Soybean (Glycine soja)
Source: Foods. 2026 Apr 2;15(7):1209. doi: 10.3390/foods15071209 (PMC13073708; doi:10.3390/foods15071209)
Supplement: Supplementary file 1 [file foods-15-01209-s001.zip › Table S4.xlsx]

## Sheet: sheet1
Table S4. GO Enrichment analysis of the 503 potential targets of bioactive metabolites against pan-cancer (P < 0.01)
NO.	Compound	Target	GO ID	GO Description	GO Category	Gene Count	Adjusted P-value	RichFactor	Protein
1	L-Arginine	HLA-B	GO:0001916	positive regulation of T cell mediated cytotoxicity	BP	3	0	0.58896	P01889(HLA-B);A0A024F8H3(HLA-B);A0A076V2Z0(HLA-B);A0A077B7N4(HLA-B);A0A090KFR2(HLA-B);A0A090KFX9(HLA-B);A0A090KM56(HLA-B);A0A090KME8(HLA-B);A0A0A1E850(HLA-B);A0A0B5J5S1(HLA-B);A0A0B5JL51(HLA-B);A0A0B7M9U0(HLA-B);A0A0B7M9U4(HLA-B);A0A0B7M9X1(HLA-B);A0A0B7MB19(HLA-B);A0A0B7MB33(HLA-B);A0A0B7MGB5(HLA-B);A0A0B7MGD5(HLA-B);A0A0B7MH17(HLA-B);A0A0B7MH39(HLA-B);A0A0B7MH47(HLA-B);A0A0B7MH52(HLA-B);A0A0B7M…
2	L-Arginine	HLA-C	GO:0001916	positive regulation of T cell mediated cytotoxicity	BP	3	0	0.58896	P01889(HLA-B);A0A024F8H3(HLA-B);A0A076V2Z0(HLA-B);A0A077B7N4(HLA-B);A0A090KFR2(HLA-B);A0A090KFX9(HLA-B);A0A090KM56(HLA-B);A0A090KME8(HLA-B);A0A0A1E850(HLA-B);A0A0B5J5S1(HLA-B);A0A0B5JL51(HLA-B);A0A0B7M9U0(HLA-B);A0A0B7M9U4(HLA-B);A0A0B7M9X1(HLA-B);A0A0B7MB19(HLA-B);A0A0B7MB33(HLA-B);A0A0B7MGB5(HLA-B);A0A0B7MGD5(HLA-B);A0A0B7MH17(HLA-B);A0A0B7MH39(HLA-B);A0A0B7MH47(HLA-B);A0A0B7MH52(HLA-B);A0A0B7M…
3	L-Arginine	XCL1	GO:0001916	positive regulation of T cell mediated cytotoxicity	BP	3	0	0.58896	P01889(HLA-B);A0A024F8H3(HLA-B);A0A076V2Z0(HLA-B);A0A077B7N4(HLA-B);A0A090KFR2(HLA-B);A0A090KFX9(HLA-B);A0A090KM56(HLA-B);A0A090KME8(HLA-B);A0A0A1E850(HLA-B);A0A0B5J5S1(HLA-B);A0A0B5JL51(HLA-B);A0A0B7M9U0(HLA-B);A0A0B7M9U4(HLA-B);A0A0B7M9X1(HLA-B);A0A0B7MB19(HLA-B);A0A0B7MB33(HLA-B);A0A0B7MGB5(HLA-B);A0A0B7MGD5(HLA-B);A0A0B7MH17(HLA-B);A0A0B7MH39(HLA-B);A0A0B7MH47(HLA-B);A0A0B7MH52(HLA-B);A0A0B7M…
4	(-)-Epicatechin	ACE	GO:0002474	antigen processing and presentation of peptide antigen via MHC class I(antigen processing & presentation (MHC I family))	BP	4	0	0.955457	P12821(ACE);Q9NZ08(ERAP1);A0A090KEW9(HLA-B);A0A0B7MGE7(HLA-B);A0A0B7MI08(HLA-B);A0A0D6K9J7(HLA-B);A0A0U2ZJ13(HLA-B);A0A0U3D483(HLA-B);A0A0U3DQX3(HLA-B);A0A125S9G7(HLA-B);A0A173ADE8(HLA-B);A0A1C3PHE5(HLA-B);A0A1C3PHH6(HLA-B);A0A1C3PI08(HLA-B);A0A1D0BZU4(HLA-B);A0A1G4HPV1(HLA-B);A0A1G4HPX1(HLA-B);A0A1W1B5J7(HLA-B);A0A218N9T4(HLA-B);A0A223PYJ1(HLA-B);A0A2I8B370(HLA-B);A0A2I8B373(HLA-B);A0A2I8B378(HL…
5	L-Arginine	ERAP1	GO:0002474	antigen processing and presentation of peptide antigen via MHC class I(antigen processing & presentation (MHC I family))	BP	4	0	0.955457	P12821(ACE);Q9NZ08(ERAP1);A0A090KEW9(HLA-B);A0A0B7MGE7(HLA-B);A0A0B7MI08(HLA-B);A0A0D6K9J7(HLA-B);A0A0U2ZJ13(HLA-B);A0A0U3D483(HLA-B);A0A0U3DQX3(HLA-B);A0A125S9G7(HLA-B);A0A173ADE8(HLA-B);A0A1C3PHE5(HLA-B);A0A1C3PHH6(HLA-B);A0A1C3PI08(HLA-B);A0A1D0BZU4(HLA-B);A0A1G4HPV1(HLA-B);A0A1G4HPX1(HLA-B);A0A1W1B5J7(HLA-B);A0A218N9T4(HLA-B);A0A223PYJ1(HLA-B);A0A2I8B370(HLA-B);A0A2I8B373(HLA-B);A0A2I8B378(HL…
6	L-Arginine	HLA-B	GO:0002474	antigen processing and presentation of peptide antigen via MHC class I(antigen processing & presentation (MHC I family))	BP	4	0	0.955457	P12821(ACE);Q9NZ08(ERAP1);A0A090KEW9(HLA-B);A0A0B7MGE7(HLA-B);A0A0B7MI08(HLA-B);A0A0D6K9J7(HLA-B);A0A0U2ZJ13(HLA-B);A0A0U3D483(HLA-B);A0A0U3DQX3(HLA-B);A0A125S9G7(HLA-B);A0A173ADE8(HLA-B);A0A1C3PHE5(HLA-B);A0A1C3PHH6(HLA-B);A0A1C3PI08(HLA-B);A0A1D0BZU4(HLA-B);A0A1G4HPV1(HLA-B);A0A1G4HPX1(HLA-B);A0A1W1B5J7(HLA-B);A0A218N9T4(HLA-B);A0A223PYJ1(HLA-B);A0A2I8B370(HLA-B);A0A2I8B373(HLA-B);A0A2I8B378(HL…
7	L-Arginine	HLA-C	GO:0002474	antigen processing and presentation of peptide antigen via MHC class I(antigen processing & presentation (MHC I family))	BP	4	0	0.955457	P12821(ACE);Q9NZ08(ERAP1);A0A090KEW9(HLA-B);A0A0B7MGE7(HLA-B);A0A0B7MI08(HLA-B);A0A0D6K9J7(HLA-B);A0A0U2ZJ13(HLA-B);A0A0U3D483(HLA-B);A0A0U3DQX3(HLA-B);A0A125S9G7(HLA-B);A0A173ADE8(HLA-B);A0A1C3PHE5(HLA-B);A0A1C3PHH6(HLA-B);A0A1C3PI08(HLA-B);A0A1D0BZU4(HLA-B);A0A1G4HPV1(HLA-B);A0A1G4HPX1(HLA-B);A0A1W1B5J7(HLA-B);A0A218N9T4(HLA-B);A0A223PYJ1(HLA-B);A0A2I8B370(HLA-B);A0A2I8B373(HLA-B);A0A2I8B378(HL…
8	L-Arginine	HLA-B	GO:0002476	antigen processing and presentation of endogenous peptide antigen via MHC class Ib (antigen processing & presentation (MHC I family, MHC Ib subtype))	BP	2	0	0.589657	P01889(HLA-B);A0A024F8H3(HLA-B);A0A076V2Z0(HLA-B);A0A077B7N4(HLA-B);A0A090KFR2(HLA-B);A0A090KFX9(HLA-B);A0A090KM56(HLA-B);A0A090KME8(HLA-B);A0A0A1E850(HLA-B);A0A0B5J5S1(HLA-B);A0A0B5JL51(HLA-B);A0A0B7M9U0(HLA-B);A0A0B7M9U4(HLA-B);A0A0B7M9X1(HLA-B);A0A0B7MB19(HLA-B);A0A0B7MB33(HLA-B);A0A0B7MGB5(HLA-B);A0A0B7MGD5(HLA-B);A0A0B7MH17(HLA-B);A0A0B7MH39(HLA-B);A0A0B7MH47(HLA-B);A0A0B7MH52(HLA-B);A0A0B7M…
9	L-Arginine	HLA-C	GO:0002476	antigen processing and presentation of endogenous peptide antigen via MHC class Ib (antigen processing & presentation (MHC I family, MHC Ib subtype))	BP	2	0	0.589657	P01889(HLA-B);A0A024F8H3(HLA-B);A0A076V2Z0(HLA-B);A0A077B7N4(HLA-B);A0A090KFR2(HLA-B);A0A090KFX9(HLA-B);A0A090KM56(HLA-B);A0A090KME8(HLA-B);A0A0A1E850(HLA-B);A0A0B5J5S1(HLA-B);A0A0B5JL51(HLA-B);A0A0B7M9U0(HLA-B);A0A0B7M9U4(HLA-B);A0A0B7M9X1(HLA-B);A0A0B7MB19(HLA-B);A0A0B7MB33(HLA-B);A0A0B7MGB5(HLA-B);A0A0B7MGD5(HLA-B);A0A0B7MH17(HLA-B);A0A0B7MH39(HLA-B);A0A0B7MH47(HLA-B);A0A0B7MH52(HLA-B);A0A0B7M…
10	L-Arginine	HLA-B	GO:0002486	antigen processing and presentation of endogenous peptide antigen via MHC class I via ER pathway, TAP-independent(antigen processing & presentation (MHC I family, ER/TAP-indep))	BP	2	0	0.589657	P01889(HLA-B);A0A024F8H3(HLA-B);A0A076V2Z0(HLA-B);A0A077B7N4(HLA-B);A0A090KFR2(HLA-B);A0A090KFX9(HLA-B);A0A090KM56(HLA-B);A0A090KME8(HLA-B);A0A0A1E850(HLA-B);A0A0B5J5S1(HLA-B);A0A0B5JL51(HLA-B);A0A0B7M9U0(HLA-B);A0A0B7M9U4(HLA-B);A0A0B7M9X1(HLA-B);A0A0B7MB19(HLA-B);A0A0B7MB33(HLA-B);A0A0B7MGB5(HLA-B);A0A0B7MGD5(HLA-B);A0A0B7MH17(HLA-B);A0A0B7MH39(HLA-B);A0A0B7MH47(HLA-B);A0A0B7MH52(HLA-B);A0A0B7M…
11	L-Arginine	HLA-C	GO:0002486	antigen processing and presentation of endogenous peptide antigen via MHC class I via ER pathway, TAP-independent(antigen processing & presentation (MHC I family, ER/TAP-indep))	BP	2	0	0.589657	P01889(HLA-B);A0A024F8H3(HLA-B);A0A076V2Z0(HLA-B);A0A077B7N4(HLA-B);A0A090KFR2(HLA-B);A0A090KFX9(HLA-B);A0A090KM56(HLA-B);A0A090KME8(HLA-B);A0A0A1E850(HLA-B);A0A0B5J5S1(HLA-B);A0A0B5JL51(HLA-B);A0A0B7M9U0(HLA-B);A0A0B7M9U4(HLA-B);A0A0B7M9X1(HLA-B);A0A0B7MB19(HLA-B);A0A0B7MB33(HLA-B);A0A0B7MGB5(HLA-B);A0A0B7MGD5(HLA-B);A0A0B7MH17(HLA-B);A0A0B7MH39(HLA-B);A0A0B7MH47(HLA-B);A0A0B7MH52(HLA-B);A0A0B7M…
12	(-)-Epicatechin	CCL2	GO:0005102	signaling receptor binding	MF	45	0	0.576402	O95477(ABCA1);P02649(APOE);A0A218KGR2(APP);P05067(APP);A0A8F9R5D5(APP);L7XCZ9(APP);P10275(AR);Q9UMX3(BOK);A0A024R4A8(BOK);Q03135(CAV1);P13500(CCL2);P02778(CXCL10);P27487(DPP4);P04626(ERBB2);P00734(F2);P25116(F2R);P55085(F2RL1);P02751(FN1);P06241(FYN);P17302(GJA1);P07492(GRP);P49840(GSK3A);P28161(GSTM2);P08236(GUSB);P08631(HCK);P01889(HLA-B);A0A024F8H3(HLA-B);A0A076V2Z0(HLA-B);A0A077B7N4(HLA-B);A0…
13	(-)-Epicatechin	PLAT	GO:0005102	signaling receptor binding	MF	45	0	0.576402	O95477(ABCA1);P02649(APOE);A0A218KGR2(APP);P05067(APP);A0A8F9R5D5(APP);L7XCZ9(APP);P10275(AR);Q9UMX3(BOK);A0A024R4A8(BOK);Q03135(CAV1);P13500(CCL2);P02778(CXCL10);P27487(DPP4);P04626(ERBB2);P00734(F2);P25116(F2R);P55085(F2RL1);P02751(FN1);P06241(FYN);P17302(GJA1);P07492(GRP);P49840(GSK3A);P28161(GSTM2);P08236(GUSB);P08631(HCK);P01889(HLA-B);A0A024F8H3(HLA-B);A0A076V2Z0(HLA-B);A0A077B7N4(HLA-B);A0…
14	astragalin	DPP4	GO:0005102	signaling receptor binding	MF	45	0	0.576402	O95477(ABCA1);P02649(APOE);A0A218KGR2(APP);P05067(APP);A0A8F9R5D5(APP);L7XCZ9(APP);P10275(AR);Q9UMX3(BOK);A0A024R4A8(BOK);Q03135(CAV1);P13500(CCL2);P02778(CXCL10);P27487(DPP4);P04626(ERBB2);P00734(F2);P25116(F2R);P55085(F2RL1);P02751(FN1);P06241(FYN);P17302(GJA1);P07492(GRP);P49840(GSK3A);P28161(GSTM2);P08236(GUSB);P08631(HCK);P01889(HLA-B);A0A024F8H3(HLA-B);A0A076V2Z0(HLA-B);A0A077B7N4(HLA-B);A0…
15	astragalin	F2	GO:0005102	signaling receptor binding	MF	45	0	0.576402	O95477(ABCA1);P02649(APOE);A0A218KGR2(APP);P05067(APP);A0A8F9R5D5(APP);L7XCZ9(APP);P10275(AR);Q9UMX3(BOK);A0A024R4A8(BOK);Q03135(CAV1);P13500(CCL2);P02778(CXCL10);P27487(DPP4);P04626(ERBB2);P00734(F2);P25116(F2R);P55085(F2RL1);P02751(FN1);P06241(FYN);P17302(GJA1);P07492(GRP);P49840(GSK3A);P28161(GSTM2);P08236(GUSB);P08631(HCK);P01889(HLA-B);A0A024F8H3(HLA-B);A0A076V2Z0(HLA-B);A0A077B7N4(HLA-B);A0…
16	Gallic acid	SERPINE1	GO:0005102	signaling receptor binding	MF	45	0	0.576402	O95477(ABCA1);P02649(APOE);A0A218KGR2(APP);P05067(APP);A0A8F9R5D5(APP);L7XCZ9(APP);P10275(AR);Q9UMX3(BOK);A0A024R4A8(BOK);Q03135(CAV1);P13500(CCL2);P02778(CXCL10);P27487(DPP4);P04626(ERBB2);P00734(F2);P25116(F2R);P55085(F2RL1);P02751(FN1);P06241(FYN);P17302(GJA1);P07492(GRP);P49840(GSK3A);P28161(GSTM2);P08236(GUSB);P08631(HCK);P01889(HLA-B);A0A024F8H3(HLA-B);A0A076V2Z0(HLA-B);A0A077B7N4(HLA-B);A0…
17	Glycyrrhetinic Acid	GJA1	GO:0005102	signaling receptor binding	MF	45	0	0.576402	O95477(ABCA1);P02649(APOE);A0A218KGR2(APP);P05067(APP);A0A8F9R5D5(APP);L7XCZ9(APP);P10275(AR);Q9UMX3(BOK);A0A024R4A8(BOK);Q03135(CAV1);P13500(CCL2);P02778(CXCL10);P27487(DPP4);P04626(ERBB2);P00734(F2);P25116(F2R);P55085(F2RL1);P02751(FN1);P06241(FYN);P17302(GJA1);P07492(GRP);P49840(GSK3A);P28161(GSTM2);P08236(GUSB);P08631(HCK);P01889(HLA-B);A0A024F8H3(HLA-B);A0A076V2Z0(HLA-B);A0A077B7N4(HLA-B);A0…
18	L-Arginine	APOE	GO:0005102	signaling receptor binding	MF	45	0	0.576402	O95477(ABCA1);P02649(APOE);A0A218KGR2(APP);P05067(APP);A0A8F9R5D5(APP);L7XCZ9(APP);P10275(AR);Q9UMX3(BOK);A0A024R4A8(BOK);Q03135(CAV1);P13500(CCL2);P02778(CXCL10);P27487(DPP4);P04626(ERBB2);P00734(F2);P25116(F2R);P55085(F2RL1);P02751(FN1);P06241(FYN);P17302(GJA1);P07492(GRP);P49840(GSK3A);P28161(GSTM2);P08236(GUSB);P08631(HCK);P01889(HLA-B);A0A024F8H3(HLA-B);A0A076V2Z0(HLA-B);A0A077B7N4(HLA-B);A0…
19	L-Arginine	APP	GO:0005102	signaling receptor binding	MF	45	0	0.576402	O95477(ABCA1);P02649(APOE);A0A218KGR2(APP);P05067(APP);A0A8F9R5D5(APP);L7XCZ9(APP);P10275(AR);Q9UMX3(BOK);A0A024R4A8(BOK);Q03135(CAV1);P13500(CCL2);P02778(CXCL10);P27487(DPP4);P04626(ERBB2);P00734(F2);P25116(F2R);P55085(F2RL1);P02751(FN1);P06241(FYN);P17302(GJA1);P07492(GRP);P49840(GSK3A);P28161(GSTM2);P08236(GUSB);P08631(HCK);P01889(HLA-B);A0A024F8H3(HLA-B);A0A076V2Z0(HLA-B);A0A077B7N4(HLA-B);A0…
20	L-Arginine	F2	GO:0005102	signaling receptor binding	MF	45	0	0.576402	O95477(ABCA1);P02649(APOE);A0A218KGR2(APP);P05067(APP);A0A8F9R5D5(APP);L7XCZ9(APP);P10275(AR);Q9UMX3(BOK);A0A024R4A8(BOK);Q03135(CAV1);P13500(CCL2);P02778(CXCL10);P27487(DPP4);P04626(ERBB2);P00734(F2);P25116(F2R);P55085(F2RL1);P02751(FN1);P06241(FYN);P17302(GJA1);P07492(GRP);P49840(GSK3A);P28161(GSTM2);P08236(GUSB);P08631(HCK);P01889(HLA-B);A0A024F8H3(HLA-B);A0A076V2Z0(HLA-B);A0A077B7N4(HLA-B);A0…
21	L-Arginine	F2R	GO:0005102	signaling receptor binding	MF	45	0	0.576402	O95477(ABCA1);P02649(APOE);A0A218KGR2(APP);P05067(APP);A0A8F9R5D5(APP);L7XCZ9(APP);P10275(AR);Q9UMX3(BOK);A0A024R4A8(BOK);Q03135(CAV1);P13500(CCL2);P02778(CXCL10);P27487(DPP4);P04626(ERBB2);P00734(F2);P25116(F2R);P55085(F2RL1);P02751(FN1);P06241(FYN);P17302(GJA1);P07492(GRP);P49840(GSK3A);P28161(GSTM2);P08236(GUSB);P08631(HCK);P01889(HLA-B);A0A024F8H3(HLA-B);A0A076V2Z0(HLA-B);A0A077B7N4(HLA-B);A0…
22	L-Arginine	F2RL1	GO:0005102	signaling receptor binding	MF	45	0	0.576402	O95477(ABCA1);P02649(APOE);A0A218KGR2(APP);P05067(APP);A0A8F9R5D5(APP);L7XCZ9(APP);P10275(AR);Q9UMX3(BOK);A0A024R4A8(BOK);Q03135(CAV1);P13500(CCL2);P02778(CXCL10);P27487(DPP4);P04626(ERBB2);P00734(F2);P25116(F2R);P55085(F2RL1);P02751(FN1);P06241(FYN);P17302(GJA1);P07492(GRP);P49840(GSK3A);P28161(GSTM2);P08236(GUSB);P08631(HCK);P01889(HLA-B);A0A024F8H3(HLA-B);A0A076V2Z0(HLA-B);A0A077B7N4(HLA-B);A0…
23	L-Arginine	FN1	GO:0005102	signaling receptor binding	MF	45	0	0.576402	O95477(ABCA1);P02649(APOE);A0A218KGR2(APP);P05067(APP);A0A8F9R5D5(APP);L7XCZ9(APP);P10275(AR);Q9UMX3(BOK);A0A024R4A8(BOK);Q03135(CAV1);P13500(CCL2);P02778(CXCL10);P27487(DPP4);P04626(ERBB2);P00734(F2);P25116(F2R);P55085(F2RL1);P02751(FN1);P06241(FYN);P17302(GJA1);P07492(GRP);P49840(GSK3A);P28161(GSTM2);P08236(GUSB);P08631(HCK);P01889(HLA-B);A0A024F8H3(HLA-B);A0A076V2Z0(HLA-B);A0A077B7N4(HLA-B);A0…
24	L-Arginine	GRP	GO:0005102	signaling receptor binding	MF	45	0	0.576402	O95477(ABCA1);P02649(APOE);A0A218KGR2(APP);P05067(APP);A0A8F9R5D5(APP);L7XCZ9(APP);P10275(AR);Q9UMX3(BOK);A0A024R4A8(BOK);Q03135(CAV1);P13500(CCL2);P02778(CXCL10);P27487(DPP4);P04626(ERBB2);P00734(F2);P25116(F2R);P55085(F2RL1);P02751(FN1);P06241(FYN);P17302(GJA1);P07492(GRP);P49840(GSK3A);P28161(GSTM2);P08236(GUSB);P08631(HCK);P01889(HLA-B);A0A024F8H3(HLA-B);A0A076V2Z0(HLA-B);A0A077B7N4(HLA-B);A0…
25	L-Arginine	HLA-B	GO:0005102	signaling receptor binding	MF	45	0	0.576402	O95477(ABCA1);P02649(APOE);A0A218KGR2(APP);P05067(APP);A0A8F9R5D5(APP);L7XCZ9(APP);P10275(AR);Q9UMX3(BOK);A0A024R4A8(BOK);Q03135(CAV1);P13500(CCL2);P02778(CXCL10);P27487(DPP4);P04626(ERBB2);P00734(F2);P25116(F2R);P55085(F2RL1);P02751(FN1);P06241(FYN);P17302(GJA1);P07492(GRP);P49840(GSK3A);P28161(GSTM2);P08236(GUSB);P08631(HCK);P01889(HLA-B);A0A024F8H3(HLA-B);A0A076V2Z0(HLA-B);A0A077B7N4(HLA-B);A0…
26	L-Arginine	HLA-C	GO:0005102	signaling receptor binding	MF	45	0	0.576402	O95477(ABCA1);P02649(APOE);A0A218KGR2(APP);P05067(APP);A0A8F9R5D5(APP);L7XCZ9(APP);P10275(AR);Q9UMX3(BOK);A0A024R4A8(BOK);Q03135(CAV1);P13500(CCL2);P02778(CXCL10);P27487(DPP4);P04626(ERBB2);P00734(F2);P25116(F2R);P55085(F2RL1);P02751(FN1);P06241(FYN);P17302(GJA1);P07492(GRP);P49840(GSK3A);P28161(GSTM2);P08236(GUSB);P08631(HCK);P01889(HLA-B);A0A024F8H3(HLA-B);A0A076V2Z0(HLA-B);A0A077B7N4(HLA-B);A0…
27	L-Arginine	HSPA1A	GO:0005102	signaling receptor binding	MF	45	0	0.576402	O95477(ABCA1);P02649(APOE);A0A218KGR2(APP);P05067(APP);A0A8F9R5D5(APP);L7XCZ9(APP);P10275(AR);Q9UMX3(BOK);A0A024R4A8(BOK);Q03135(CAV1);P13500(CCL2);P02778(CXCL10);P27487(DPP4);P04626(ERBB2);P00734(F2);P25116(F2R);P55085(F2RL1);P02751(FN1);P06241(FYN);P17302(GJA1);P07492(GRP);P49840(GSK3A);P28161(GSTM2);P08236(GUSB);P08631(HCK);P01889(HLA-B);A0A024F8H3(HLA-B);A0A076V2Z0(HLA-B);A0A077B7N4(HLA-B);A0…
28	L-Arginine	HSPA1B	GO:0005102	signaling receptor binding	MF	45	0	0.576402	O95477(ABCA1);P02649(APOE);A0A218KGR2(APP);P05067(APP);A0A8F9R5D5(APP);L7XCZ9(APP);P10275(AR);Q9UMX3(BOK);A0A024R4A8(BOK);Q03135(CAV1);P13500(CCL2);P02778(CXCL10);P27487(DPP4);P04626(ERBB2);P00734(F2);P25116(F2R);P55085(F2RL1);P02751(FN1);P06241(FYN);P17302(GJA1);P07492(GRP);P49840(GSK3A);P28161(GSTM2);P08236(GUSB);P08631(HCK);P01889(HLA-B);A0A024F8H3(HLA-B);A0A076V2Z0(HLA-B);A0A077B7N4(HLA-B);A0…
29	L-Arginine	NMU	GO:0005102	signaling receptor binding	MF	45	0	0.576402	O95477(ABCA1);P02649(APOE);A0A218KGR2(APP);P05067(APP);A0A8F9R5D5(APP);L7XCZ9(APP);P10275(AR);Q9UMX3(BOK);A0A024R4A8(BOK);Q03135(CAV1);P13500(CCL2);P02778(CXCL10);P27487(DPP4);P04626(ERBB2);P00734(F2);P25116(F2R);P55085(F2RL1);P02751(FN1);P06241(FYN);P17302(GJA1);P07492(GRP);P49840(GSK3A);P28161(GSTM2);P08236(GUSB);P08631(HCK);P01889(HLA-B);A0A024F8H3(HLA-B);A0A076V2Z0(HLA-B);A0A077B7N4(HLA-B);A0…
30	L-Arginine	PLAT	GO:0005102	signaling receptor binding	MF	45	0	0.576402	O95477(ABCA1);P02649(APOE);A0A218KGR2(APP);P05067(APP);A0A8F9R5D5(APP);L7XCZ9(APP);P10275(AR);Q9UMX3(BOK);A0A024R4A8(BOK);Q03135(CAV1);P13500(CCL2);P02778(CXCL10);P27487(DPP4);P04626(ERBB2);P00734(F2);P25116(F2R);P55085(F2RL1);P02751(FN1);P06241(FYN);P17302(GJA1);P07492(GRP);P49840(GSK3A);P28161(GSTM2);P08236(GUSB);P08631(HCK);P01889(HLA-B);A0A024F8H3(HLA-B);A0A076V2Z0(HLA-B);A0A077B7N4(HLA-B);A0…
31	L-Arginine	PRTN3	GO:0005102	signaling receptor binding	MF	45	0	0.576402	O95477(ABCA1);P02649(APOE);A0A218KGR2(APP);P05067(APP);A0A8F9R5D5(APP);L7XCZ9(APP);P10275(AR);Q9UMX3(BOK);A0A024R4A8(BOK);Q03135(CAV1);P13500(CCL2);P02778(CXCL10);P27487(DPP4);P04626(ERBB2);P00734(F2);P25116(F2R);P55085(F2RL1);P02751(FN1);P06241(FYN);P17302(GJA1);P07492(GRP);P49840(GSK3A);P28161(GSTM2);P08236(GUSB);P08631(HCK);P01889(HLA-B);A0A024F8H3(HLA-B);A0A076V2Z0(HLA-B);A0A077B7N4(HLA-B);A0…
32	L-Arginine	SLC6A3	GO:0005102	signaling receptor binding	MF	45	0	0.576402	O95477(ABCA1);P02649(APOE);A0A218KGR2(APP);P05067(APP);A0A8F9R5D5(APP);L7XCZ9(APP);P10275(AR);Q9UMX3(BOK);A0A024R4A8(BOK);Q03135(CAV1);P13500(CCL2);P02778(CXCL10);P27487(DPP4);P04626(ERBB2);P00734(F2);P25116(F2R);P55085(F2RL1);P02751(FN1);P06241(FYN);P17302(GJA1);P07492(GRP);P49840(GSK3A);P28161(GSTM2);P08236(GUSB);P08631(HCK);P01889(HLA-B);A0A024F8H3(HLA-B);A0A076V2Z0(HLA-B);A0A077B7N4(HLA-B);A0…
33	Oleoylethanolamide	CCL2	GO:0005102	signaling receptor binding	MF	45	0	0.576402	O95477(ABCA1);P02649(APOE);A0A218KGR2(APP);P05067(APP);A0A8F9R5D5(APP);L7XCZ9(APP);P10275(AR);Q9UMX3(BOK);A0A024R4A8(BOK);Q03135(CAV1);P13500(CCL2);P02778(CXCL10);P27487(DPP4);P04626(ERBB2);P00734(F2);P25116(F2R);P55085(F2RL1);P02751(FN1);P06241(FYN);P17302(GJA1);P07492(GRP);P49840(GSK3A);P28161(GSTM2);P08236(GUSB);P08631(HCK);P01889(HLA-B);A0A024F8H3(HLA-B);A0A076V2Z0(HLA-B);A0A077B7N4(HLA-B);A0…
34	Quercetin	ABCA1	GO:0005102	signaling receptor binding	MF	45	0	0.576402	O95477(ABCA1);P02649(APOE);A0A218KGR2(APP);P05067(APP);A0A8F9R5D5(APP);L7XCZ9(APP);P10275(AR);Q9UMX3(BOK);A0A024R4A8(BOK);Q03135(CAV1);P13500(CCL2);P02778(CXCL10);P27487(DPP4);P04626(ERBB2);P00734(F2);P25116(F2R);P55085(F2RL1);P02751(FN1);P06241(FYN);P17302(GJA1);P07492(GRP);P49840(GSK3A);P28161(GSTM2);P08236(GUSB);P08631(HCK);P01889(HLA-B);A0A024F8H3(HLA-B);A0A076V2Z0(HLA-B);A0A077B7N4(HLA-B);A0…
35	Quercetin	AR	GO:0005102	signaling receptor binding	MF	45	0	0.576402	O95477(ABCA1);P02649(APOE);A0A218KGR2(APP);P05067(APP);A0A8F9R5D5(APP);L7XCZ9(APP);P10275(AR);Q9UMX3(BOK);A0A024R4A8(BOK);Q03135(CAV1);P13500(CCL2);P02778(CXCL10);P27487(DPP4);P04626(ERBB2);P00734(F2);P25116(F2R);P55085(F2RL1);P02751(FN1);P06241(FYN);P17302(GJA1);P07492(GRP);P49840(GSK3A);P28161(GSTM2);P08236(GUSB);P08631(HCK);P01889(HLA-B);A0A024F8H3(HLA-B);A0A076V2Z0(HLA-B);A0A077B7N4(HLA-B);A0…
36	Quercetin	BOK	GO:0005102	signaling receptor binding	MF	45	0	0.576402	O95477(ABCA1);P02649(APOE);A0A218KGR2(APP);P05067(APP);A0A8F9R5D5(APP);L7XCZ9(APP);P10275(AR);Q9UMX3(BOK);A0A024R4A8(BOK);Q03135(CAV1);P13500(CCL2);P02778(CXCL10);P27487(DPP4);P04626(ERBB2);P00734(F2);P25116(F2R);P55085(F2RL1);P02751(FN1);P06241(FYN);P17302(GJA1);P07492(GRP);P49840(GSK3A);P28161(GSTM2);P08236(GUSB);P08631(HCK);P01889(HLA-B);A0A024F8H3(HLA-B);A0A076V2Z0(HLA-B);A0A077B7N4(HLA-B);A0…
37	Quercetin	CAV1	GO:0005102	signaling receptor binding	MF	45	0	0.576402	O95477(ABCA1);P02649(APOE);A0A218KGR2(APP);P05067(APP);A0A8F9R5D5(APP);L7XCZ9(APP);P10275(AR);Q9UMX3(BOK);A0A024R4A8(BOK);Q03135(CAV1);P13500(CCL2);P02778(CXCL10);P27487(DPP4);P04626(ERBB2);P00734(F2);P25116(F2R);P55085(F2RL1);P02751(FN1);P06241(FYN);P17302(GJA1);P07492(GRP);P49840(GSK3A);P28161(GSTM2);P08236(GUSB);P08631(HCK);P01889(HLA-B);A0A024F8H3(HLA-B);A0A076V2Z0(HLA-B);A0A077B7N4(HLA-B);A0…
38	Quercetin	CCL2	GO:0005102	signaling receptor binding	MF	45	0	0.576402	O95477(ABCA1);P02649(APOE);A0A218KGR2(APP);P05067(APP);A0A8F9R5D5(APP);L7XCZ9(APP);P10275(AR);Q9UMX3(BOK);A0A024R4A8(BOK);Q03135(CAV1);P13500(CCL2);P02778(CXCL10);P27487(DPP4);P04626(ERBB2);P00734(F2);P25116(F2R);P55085(F2RL1);P02751(FN1);P06241(FYN);P17302(GJA1);P07492(GRP);P49840(GSK3A);P28161(GSTM2);P08236(GUSB);P08631(HCK);P01889(HLA-B);A0A024F8H3(HLA-B);A0A076V2Z0(HLA-B);A0A077B7N4(HLA-B);A0…
39	Quercetin	CXCL10	GO:0005102	signaling receptor binding	MF	45	0	0.576402	O95477(ABCA1);P02649(APOE);A0A218KGR2(APP);P05067(APP);A0A8F9R5D5(APP);L7XCZ9(APP);P10275(AR);Q9UMX3(BOK);A0A024R4A8(BOK);Q03135(CAV1);P13500(CCL2);P02778(CXCL10);P27487(DPP4);P04626(ERBB2);P00734(F2);P25116(F2R);P55085(F2RL1);P02751(FN1);P06241(FYN);P17302(GJA1);P07492(GRP);P49840(GSK3A);P28161(GSTM2);P08236(GUSB);P08631(HCK);P01889(HLA-B);A0A024F8H3(HLA-B);A0A076V2Z0(HLA-B);A0A077B7N4(HLA-B);A0…
40	Quercetin	DPP4	GO:0005102	signaling receptor binding	MF	45	0	0.576402	O95477(ABCA1);P02649(APOE);A0A218KGR2(APP);P05067(APP);A0A8F9R5D5(APP);L7XCZ9(APP);P10275(AR);Q9UMX3(BOK);A0A024R4A8(BOK);Q03135(CAV1);P13500(CCL2);P02778(CXCL10);P27487(DPP4);P04626(ERBB2);P00734(F2);P25116(F2R);P55085(F2RL1);P02751(FN1);P06241(FYN);P17302(GJA1);P07492(GRP);P49840(GSK3A);P28161(GSTM2);P08236(GUSB);P08631(HCK);P01889(HLA-B);A0A024F8H3(HLA-B);A0A076V2Z0(HLA-B);A0A077B7N4(HLA-B);A0…
41	Quercetin	ERBB2	GO:0005102	signaling receptor binding	MF	45	0	0.576402	O95477(ABCA1);P02649(APOE);A0A218KGR2(APP);P05067(APP);A0A8F9R5D5(APP);L7XCZ9(APP);P10275(AR);Q9UMX3(BOK);A0A024R4A8(BOK);Q03135(CAV1);P13500(CCL2);P02778(CXCL10);P27487(DPP4);P04626(ERBB2);P00734(F2);P25116(F2R);P55085(F2RL1);P02751(FN1);P06241(FYN);P17302(GJA1);P07492(GRP);P49840(GSK3A);P28161(GSTM2);P08236(GUSB);P08631(HCK);P01889(HLA-B);A0A024F8H3(HLA-B);A0A076V2Z0(HLA-B);A0A077B7N4(HLA-B);A0…
42	Quercetin	F2	GO:0005102	signaling receptor binding	MF	45	0	0.576402	O95477(ABCA1);P02649(APOE);A0A218KGR2(APP);P05067(APP);A0A8F9R5D5(APP);L7XCZ9(APP);P10275(AR);Q9UMX3(BOK);A0A024R4A8(BOK);Q03135(CAV1);P13500(CCL2);P02778(CXCL10);P27487(DPP4);P04626(ERBB2);P00734(F2);P25116(F2R);P55085(F2RL1);P02751(FN1);P06241(FYN);P17302(GJA1);P07492(GRP);P49840(GSK3A);P28161(GSTM2);P08236(GUSB);P08631(HCK);P01889(HLA-B);A0A024F8H3(HLA-B);A0A076V2Z0(HLA-B);A0A077B7N4(HLA-B);A0…
43	Quercetin	FYN	GO:0005102	signaling receptor binding	MF	45	0	0.576402	O95477(ABCA1);P02649(APOE);A0A218KGR2(APP);P05067(APP);A0A8F9R5D5(APP);L7XCZ9(APP);P10275(AR);Q9UMX3(BOK);A0A024R4A8(BOK);Q03135(CAV1);P13500(CCL2);P02778(CXCL10);P27487(DPP4);P04626(ERBB2);P00734(F2);P25116(F2R);P55085(F2RL1);P02751(FN1);P06241(FYN);P17302(GJA1);P07492(GRP);P49840(GSK3A);P28161(GSTM2);P08236(GUSB);P08631(HCK);P01889(HLA-B);A0A024F8H3(HLA-B);A0A076V2Z0(HLA-B);A0A077B7N4(HLA-B);A0…
44	Quercetin	GJA1	GO:0005102	signaling receptor binding	MF	45	0	0.576402	O95477(ABCA1);P02649(APOE);A0A218KGR2(APP);P05067(APP);A0A8F9R5D5(APP);L7XCZ9(APP);P10275(AR);Q9UMX3(BOK);A0A024R4A8(BOK);Q03135(CAV1);P13500(CCL2);P02778(CXCL10);P27487(DPP4);P04626(ERBB2);P00734(F2);P25116(F2R);P55085(F2RL1);P02751(FN1);P06241(FYN);P17302(GJA1);P07492(GRP);P49840(GSK3A);P28161(GSTM2);P08236(GUSB);P08631(HCK);P01889(HLA-B);A0A024F8H3(HLA-B);A0A076V2Z0(HLA-B);A0A077B7N4(HLA-B);A0…
45	Quercetin	GSK3A	GO:0005102	signaling receptor binding	MF	45	0	0.576402	O95477(ABCA1);P02649(APOE);A0A218KGR2(APP);P05067(APP);A0A8F9R5D5(APP);L7XCZ9(APP);P10275(AR);Q9UMX3(BOK);A0A024R4A8(BOK);Q03135(CAV1);P13500(CCL2);P02778(CXCL10);P27487(DPP4);P04626(ERBB2);P00734(F2);P25116(F2R);P55085(F2RL1);P02751(FN1);P06241(FYN);P17302(GJA1);P07492(GRP);P49840(GSK3A);P28161(GSTM2);P08236(GUSB);P08631(HCK);P01889(HLA-B);A0A024F8H3(HLA-B);A0A076V2Z0(HLA-B);A0A077B7N4(HLA-B);A0…
46	Quercetin	GSTM2	GO:0005102	signaling receptor binding	MF	45	0	0.576402	O95477(ABCA1);P02649(APOE);A0A218KGR2(APP);P05067(APP);A0A8F9R5D5(APP);L7XCZ9(APP);P10275(AR);Q9UMX3(BOK);A0A024R4A8(BOK);Q03135(CAV1);P13500(CCL2);P02778(CXCL10);P27487(DPP4);P04626(ERBB2);P00734(F2);P25116(F2R);P55085(F2RL1);P02751(FN1);P06241(FYN);P17302(GJA1);P07492(GRP);P49840(GSK3A);P28161(GSTM2);P08236(GUSB);P08631(HCK);P01889(HLA-B);A0A024F8H3(HLA-B);A0A076V2Z0(HLA-B);A0A077B7N4(HLA-B);A0…
47	Quercetin	HCK	GO:0005102	signaling receptor binding	MF	45	0	0.576402	O95477(ABCA1);P02649(APOE);A0A218KGR2(APP);P05067(APP);A0A8F9R5D5(APP);L7XCZ9(APP);P10275(AR);Q9UMX3(BOK);A0A024R4A8(BOK);Q03135(CAV1);P13500(CCL2);P02778(CXCL10);P27487(DPP4);P04626(ERBB2);P00734(F2);P25116(F2R);P55085(F2RL1);P02751(FN1);P06241(FYN);P17302(GJA1);P07492(GRP);P49840(GSK3A);P28161(GSTM2);P08236(GUSB);P08631(HCK);P01889(HLA-B);A0A024F8H3(HLA-B);A0A076V2Z0(HLA-B);A0A077B7N4(HLA-B);A0…
48	Quercetin	HSPA1A	GO:0005102	signaling receptor binding	MF	45	0	0.576402	O95477(ABCA1);P02649(APOE);A0A218KGR2(APP);P05067(APP);A0A8F9R5D5(APP);L7XCZ9(APP);P10275(AR);Q9UMX3(BOK);A0A024R4A8(BOK);Q03135(CAV1);P13500(CCL2);P02778(CXCL10);P27487(DPP4);P04626(ERBB2);P00734(F2);P25116(F2R);P55085(F2RL1);P02751(FN1);P06241(FYN);P17302(GJA1);P07492(GRP);P49840(GSK3A);P28161(GSTM2);P08236(GUSB);P08631(HCK);P01889(HLA-B);A0A024F8H3(HLA-B);A0A076V2Z0(HLA-B);A0A077B7N4(HLA-B);A0…
49	Quercetin	JAK2	GO:0005102	signaling receptor binding	MF	45	0	0.576402	O95477(ABCA1);P02649(APOE);A0A218KGR2(APP);P05067(APP);A0A8F9R5D5(APP);L7XCZ9(APP);P10275(AR);Q9UMX3(BOK);A0A024R4A8(BOK);Q03135(CAV1);P13500(CCL2);P02778(CXCL10);P27487(DPP4);P04626(ERBB2);P00734(F2);P25116(F2R);P55085(F2RL1);P02751(FN1);P06241(FYN);P17302(GJA1);P07492(GRP);P49840(GSK3A);P28161(GSTM2);P08236(GUSB);P08631(HCK);P01889(HLA-B);A0A024F8H3(HLA-B);A0A076V2Z0(HLA-B);A0A077B7N4(HLA-B);A0…
50	Quercetin	PLAT	GO:0005102	signaling receptor binding	MF	45	0	0.576402	O95477(ABCA1);P02649(APOE);A0A218KGR2(APP);P05067(APP);A0A8F9R5D5(APP);L7XCZ9(APP);P10275(AR);Q9UMX3(BOK);A0A024R4A8(BOK);Q03135(CAV1);P13500(CCL2);P02778(CXCL10);P27487(DPP4);P04626(ERBB2);P00734(F2);P25116(F2R);P55085(F2RL1);P02751(FN1);P06241(FYN);P17302(GJA1);P07492(GRP);P49840(GSK3A);P28161(GSTM2);P08236(GUSB);P08631(HCK);P01889(HLA-B);A0A024F8H3(HLA-B);A0A076V2Z0(HLA-B);A0A077B7N4(HLA-B);A0…
51	Quercetin	PRDX5	GO:0005102	signaling receptor binding	MF	45	0	0.576402	O95477(ABCA1);P02649(APOE);A0A218KGR2(APP);P05067(APP);A0A8F9R5D5(APP);L7XCZ9(APP);P10275(AR);Q9UMX3(BOK);A0A024R4A8(BOK);Q03135(CAV1);P13500(CCL2);P02778(CXCL10);P27487(DPP4);P04626(ERBB2);P00734(F2);P25116(F2R);P55085(F2RL1);P02751(FN1);P06241(FYN);P17302(GJA1);P07492(GRP);P49840(GSK3A);P28161(GSTM2);P08236(GUSB);P08631(HCK);P01889(HLA-B);A0A024F8H3(HLA-B);A0A076V2Z0(HLA-B);A0A077B7N4(HLA-B);A0…
52	Quercetin	RASA1	GO:0005102	signaling receptor binding	MF	45	0	0.576402	O95477(ABCA1);P02649(APOE);A0A218KGR2(APP);P05067(APP);A0A8F9R5D5(APP);L7XCZ9(APP);P10275(AR);Q9UMX3(BOK);A0A024R4A8(BOK);Q03135(CAV1);P13500(CCL2);P02778(CXCL10);P27487(DPP4);P04626(ERBB2);P00734(F2);P25116(F2R);P55085(F2RL1);P02751(FN1);P06241(FYN);P17302(GJA1);P07492(GRP);P49840(GSK3A);P28161(GSTM2);P08236(GUSB);P08631(HCK);P01889(HLA-B);A0A024F8H3(HLA-B);A0A076V2Z0(HLA-B);A0A077B7N4(HLA-B);A0…
53	Quercetin	SERPINE1	GO:0005102	signaling receptor binding	MF	45	0	0.576402	O95477(ABCA1);P02649(APOE);A0A218KGR2(APP);P05067(APP);A0A8F9R5D5(APP);L7XCZ9(APP);P10275(AR);Q9UMX3(BOK);A0A024R4A8(BOK);Q03135(CAV1);P13500(CCL2);P02778(CXCL10);P27487(DPP4);P04626(ERBB2);P00734(F2);P25116(F2R);P55085(F2RL1);P02751(FN1);P06241(FYN);P17302(GJA1);P07492(GRP);P49840(GSK3A);P28161(GSTM2);P08236(GUSB);P08631(HCK);P01889(HLA-B);A0A024F8H3(HLA-B);A0A076V2Z0(HLA-B);A0A077B7N4(HLA-B);A0…
54	Quercetin	TLR4	GO:0005102	signaling receptor binding	MF	45	0	0.576402	O95477(ABCA1);P02649(APOE);A0A218KGR2(APP);P05067(APP);A0A8F9R5D5(APP);L7XCZ9(APP);P10275(AR);Q9UMX3(BOK);A0A024R4A8(BOK);Q03135(CAV1);P13500(CCL2);P02778(CXCL10);P27487(DPP4);P04626(ERBB2);P00734(F2);P25116(F2R);P55085(F2RL1);P02751(FN1);P06241(FYN);P17302(GJA1);P07492(GRP);P49840(GSK3A);P28161(GSTM2);P08236(GUSB);P08631(HCK);P01889(HLA-B);A0A024F8H3(HLA-B);A0A076V2Z0(HLA-B);A0A077B7N4(HLA-B);A0…
55	Quercetin	TNFSF10	GO:0005102	signaling receptor binding	MF	45	0	0.576402	O95477(ABCA1);P02649(APOE);A0A218KGR2(APP);P05067(APP);A0A8F9R5D5(APP);L7XCZ9(APP);P10275(AR);Q9UMX3(BOK);A0A024R4A8(BOK);Q03135(CAV1);P13500(CCL2);P02778(CXCL10);P27487(DPP4);P04626(ERBB2);P00734(F2);P25116(F2R);P55085(F2RL1);P02751(FN1);P06241(FYN);P17302(GJA1);P07492(GRP);P49840(GSK3A);P28161(GSTM2);P08236(GUSB);P08631(HCK);P01889(HLA-B);A0A024F8H3(HLA-B);A0A076V2Z0(HLA-B);A0A077B7N4(HLA-B);A0…
56	Tectoridin	GUSB	GO:0005102	signaling receptor binding	MF	45	0	0.576402	O95477(ABCA1);P02649(APOE);A0A218KGR2(APP);P05067(APP);A0A8F9R5D5(APP);L7XCZ9(APP);P10275(AR);Q9UMX3(BOK);A0A024R4A8(BOK);Q03135(CAV1);P13500(CCL2);P02778(CXCL10);P27487(DPP4);P04626(ERBB2);P00734(F2);P25116(F2R);P55085(F2RL1);P02751(FN1);P06241(FYN);P17302(GJA1);P07492(GRP);P49840(GSK3A);P28161(GSTM2);P08236(GUSB);P08631(HCK);P01889(HLA-B);A0A024F8H3(HLA-B);A0A076V2Z0(HLA-B);A0A077B7N4(HLA-B);A0…
57	(-)-Epicatechin	ACE	GO:0005615	extracellular space	CC	149	0	0.407421	P12821(ACE);P22303(ACHE);A0A166IZM7(ACHE);A0A2S1KLT7(ACHE);A0A411EXG3(ACHE);A0A411EXG9(ACHE);A0A6M6AM29(ACHE);P01019(AGT);A0A7P0T8D1(AGT);A0A7P0T9S6(AGT);A0A7P0TA52(AGT);A0A7P0TBH1(AGT);B0ZBE2(AGT);Q53YY1(AGT);Q12904(AIMP1);P15121(AKR1B1);P02768(ALB);A0A0C4DGB6(ALB);B7WNR0(ALB);C9JKR2(ALB);D6RHD5(ALB);H0YA55(ALB);H7C013(ALB);P09917(ALOX5);P15144(ANPEP);P04114(APOB);P02649(APOE);P05067(APP);P30530…
58	(-)-Epicatechin	CCL2	GO:0005615	extracellular space	CC	149	0	0.407421	P12821(ACE);P22303(ACHE);A0A166IZM7(ACHE);A0A2S1KLT7(ACHE);A0A411EXG3(ACHE);A0A411EXG9(ACHE);A0A6M6AM29(ACHE);P01019(AGT);A0A7P0T8D1(AGT);A0A7P0T9S6(AGT);A0A7P0TA52(AGT);A0A7P0TBH1(AGT);B0ZBE2(AGT);Q53YY1(AGT);Q12904(AIMP1);P15121(AKR1B1);P02768(ALB);A0A0C4DGB6(ALB);B7WNR0(ALB);C9JKR2(ALB);D6RHD5(ALB);H0YA55(ALB);H7C013(ALB);P09917(ALOX5);P15144(ANPEP);P04114(APOB);P02649(APOE);P05067(APP);P30530…
59	(-)-Epicatechin	HMOX1	GO:0005615	extracellular space	CC	149	0	0.407421	P12821(ACE);P22303(ACHE);A0A166IZM7(ACHE);A0A2S1KLT7(ACHE);A0A411EXG3(ACHE);A0A411EXG9(ACHE);A0A6M6AM29(ACHE);P01019(AGT);A0A7P0T8D1(AGT);A0A7P0T9S6(AGT);A0A7P0TA52(AGT);A0A7P0TBH1(AGT);B0ZBE2(AGT);Q53YY1(AGT);Q12904(AIMP1);P15121(AKR1B1);P02768(ALB);A0A0C4DGB6(ALB);B7WNR0(ALB);C9JKR2(ALB);D6RHD5(ALB);H0YA55(ALB);H7C013(ALB);P09917(ALOX5);P15144(ANPEP);P04114(APOB);P02649(APOE);P05067(APP);P30530…
60	(-)-Epicatechin	IL1A	GO:0005615	extracellular space	CC	149	0	0.407421	P12821(ACE);P22303(ACHE);A0A166IZM7(ACHE);A0A2S1KLT7(ACHE);A0A411EXG3(ACHE);A0A411EXG9(ACHE);A0A6M6AM29(ACHE);P01019(AGT);A0A7P0T8D1(AGT);A0A7P0T9S6(AGT);A0A7P0TA52(AGT);A0A7P0TBH1(AGT);B0ZBE2(AGT);Q53YY1(AGT);Q12904(AIMP1);P15121(AKR1B1);P02768(ALB);A0A0C4DGB6(ALB);B7WNR0(ALB);C9JKR2(ALB);D6RHD5(ALB);H0YA55(ALB);H7C013(ALB);P09917(ALOX5);P15144(ANPEP);P04114(APOB);P02649(APOE);P05067(APP);P30530…
61	(-)-Epicatechin	IL2	GO:0005615	extracellular space	CC	149	0	0.407421	P12821(ACE);P22303(ACHE);A0A166IZM7(ACHE);A0A2S1KLT7(ACHE);A0A411EXG3(ACHE);A0A411EXG9(ACHE);A0A6M6AM29(ACHE);P01019(AGT);A0A7P0T8D1(AGT);A0A7P0T9S6(AGT);A0A7P0TA52(AGT);A0A7P0TBH1(AGT);B0ZBE2(AGT);Q53YY1(AGT);Q12904(AIMP1);P15121(AKR1B1);P02768(ALB);A0A0C4DGB6(ALB);B7WNR0(ALB);C9JKR2(ALB);D6RHD5(ALB);H0YA55(ALB);H7C013(ALB);P09917(ALOX5);P15144(ANPEP);P04114(APOB);P02649(APOE);P05067(APP);P30530…
62	(-)-Epicatechin	IL6R	GO:0005615	extracellular space	CC	149	0	0.407421	P12821(ACE);P22303(ACHE);A0A166IZM7(ACHE);A0A2S1KLT7(ACHE);A0A411EXG3(ACHE);A0A411EXG9(ACHE);A0A6M6AM29(ACHE);P01019(AGT);A0A7P0T8D1(AGT);A0A7P0T9S6(AGT);A0A7P0TA52(AGT);A0A7P0TBH1(AGT);B0ZBE2(AGT);Q53YY1(AGT);Q12904(AIMP1);P15121(AKR1B1);P02768(ALB);A0A0C4DGB6(ALB);B7WNR0(ALB);C9JKR2(ALB);D6RHD5(ALB);H0YA55(ALB);H7C013(ALB);P09917(ALOX5);P15144(ANPEP);P04114(APOB);P02649(APOE);P05067(APP);P30530…
63	(-)-Epicatechin	PLAT	GO:0005615	extracellular space	CC	149	0	0.407421	P12821(ACE);P22303(ACHE);A0A166IZM7(ACHE);A0A2S1KLT7(ACHE);A0A411EXG3(ACHE);A0A411EXG9(ACHE);A0A6M6AM29(ACHE);P01019(AGT);A0A7P0T8D1(AGT);A0A7P0T9S6(AGT);A0A7P0TA52(AGT);A0A7P0TBH1(AGT);B0ZBE2(AGT);Q53YY1(AGT);Q12904(AIMP1);P15121(AKR1B1);P02768(ALB);A0A0C4DGB6(ALB);B7WNR0(ALB);C9JKR2(ALB);D6RHD5(ALB);H0YA55(ALB);H7C013(ALB);P09917(ALOX5);P15144(ANPEP);P04114(APOB);P02649(APOE);P05067(APP);P30530…
64	(-)-Epicatechin	PLAU	GO:0005615	extracellular space	CC	149	0	0.407421	P12821(ACE);P22303(ACHE);A0A166IZM7(ACHE);A0A2S1KLT7(ACHE);A0A411EXG3(ACHE);A0A411EXG9(ACHE);A0A6M6AM29(ACHE);P01019(AGT);A0A7P0T8D1(AGT);A0A7P0T9S6(AGT);A0A7P0TA52(AGT);A0A7P0TBH1(AGT);B0ZBE2(AGT);Q53YY1(AGT);Q12904(AIMP1);P15121(AKR1B1);P02768(ALB);A0A0C4DGB6(ALB);B7WNR0(ALB);C9JKR2(ALB);D6RHD5(ALB);H0YA55(ALB);H7C013(ALB);P09917(ALOX5);P15144(ANPEP);P04114(APOB);P02649(APOE);P05067(APP);P30530…
65	(-)-Epicatechin	TNFRSF1A	GO:0005615	extracellular space	CC	149	0	0.407421	P12821(ACE);P22303(ACHE);A0A166IZM7(ACHE);A0A2S1KLT7(ACHE);A0A411EXG3(ACHE);A0A411EXG9(ACHE);A0A6M6AM29(ACHE);P01019(AGT);A0A7P0T8D1(AGT);A0A7P0T9S6(AGT);A0A7P0TA52(AGT);A0A7P0TBH1(AGT);B0ZBE2(AGT);Q53YY1(AGT);Q12904(AIMP1);P15121(AKR1B1);P02768(ALB);A0A0C4DGB6(ALB);B7WNR0(ALB);C9JKR2(ALB);D6RHD5(ALB);H0YA55(ALB);H7C013(ALB);P09917(ALOX5);P15144(ANPEP);P04114(APOB);P02649(APOE);P05067(APP);P30530…
66	agmatine	IGFBP7	GO:0005615	extracellular space	CC	149	0	0.407421	P12821(ACE);P22303(ACHE);A0A166IZM7(ACHE);A0A2S1KLT7(ACHE);A0A411EXG3(ACHE);A0A411EXG9(ACHE);A0A6M6AM29(ACHE);P01019(AGT);A0A7P0T8D1(AGT);A0A7P0T9S6(AGT);A0A7P0TA52(AGT);A0A7P0TBH1(AGT);B0ZBE2(AGT);Q53YY1(AGT);Q12904(AIMP1);P15121(AKR1B1);P02768(ALB);A0A0C4DGB6(ALB);B7WNR0(ALB);C9JKR2(ALB);D6RHD5(ALB);H0YA55(ALB);H7C013(ALB);P09917(ALOX5);P15144(ANPEP);P04114(APOB);P02649(APOE);P05067(APP);P30530…
67	agmatine	MMP2	GO:0005615	extracellular space	CC	149	0	0.407421	P12821(ACE);P22303(ACHE);A0A166IZM7(ACHE);A0A2S1KLT7(ACHE);A0A411EXG3(ACHE);A0A411EXG9(ACHE);A0A6M6AM29(ACHE);P01019(AGT);A0A7P0T8D1(AGT);A0A7P0T9S6(AGT);A0A7P0TA52(AGT);A0A7P0TBH1(AGT);B0ZBE2(AGT);Q53YY1(AGT);Q12904(AIMP1);P15121(AKR1B1);P02768(ALB);A0A0C4DGB6(ALB);B7WNR0(ALB);C9JKR2(ALB);D6RHD5(ALB);H0YA55(ALB);H7C013(ALB);P09917(ALOX5);P15144(ANPEP);P04114(APOB);P02649(APOE);P05067(APP);P30530…
68	agmatine	MMP9	GO:0005615	extracellular space	CC	149	0	0.407421	P12821(ACE);P22303(ACHE);A0A166IZM7(ACHE);A0A2S1KLT7(ACHE);A0A411EXG3(ACHE);A0A411EXG9(ACHE);A0A6M6AM29(ACHE);P01019(AGT);A0A7P0T8D1(AGT);A0A7P0T9S6(AGT);A0A7P0TA52(AGT);A0A7P0TBH1(AGT);B0ZBE2(AGT);Q53YY1(AGT);Q12904(AIMP1);P15121(AKR1B1);P02768(ALB);A0A0C4DGB6(ALB);B7WNR0(ALB);C9JKR2(ALB);D6RHD5(ALB);H0YA55(ALB);H7C013(ALB);P09917(ALOX5);P15144(ANPEP);P04114(APOB);P02649(APOE);P05067(APP);P30530…
69	astragalin	ACHE	GO:0005615	extracellular space	CC	149	0	0.407421	P12821(ACE);P22303(ACHE);A0A166IZM7(ACHE);A0A2S1KLT7(ACHE);A0A411EXG3(ACHE);A0A411EXG9(ACHE);A0A6M6AM29(ACHE);P01019(AGT);A0A7P0T8D1(AGT);A0A7P0T9S6(AGT);A0A7P0TA52(AGT);A0A7P0TBH1(AGT);B0ZBE2(AGT);Q53YY1(AGT);Q12904(AIMP1);P15121(AKR1B1);P02768(ALB);A0A0C4DGB6(ALB);B7WNR0(ALB);C9JKR2(ALB);D6RHD5(ALB);H0YA55(ALB);H7C013(ALB);P09917(ALOX5);P15144(ANPEP);P04114(APOB);P02649(APOE);P05067(APP);P30530…
70	astragalin	F2	GO:0005615	extracellular space	CC	149	0	0.407421	P12821(ACE);P22303(ACHE);A0A166IZM7(ACHE);A0A2S1KLT7(ACHE);A0A411EXG3(ACHE);A0A411EXG9(ACHE);A0A6M6AM29(ACHE);P01019(AGT);A0A7P0T8D1(AGT);A0A7P0T9S6(AGT);A0A7P0TA52(AGT);A0A7P0TBH1(AGT);B0ZBE2(AGT);Q53YY1(AGT);Q12904(AIMP1);P15121(AKR1B1);P02768(ALB);A0A0C4DGB6(ALB);B7WNR0(ALB);C9JKR2(ALB);D6RHD5(ALB);H0YA55(ALB);H7C013(ALB);P09917(ALOX5);P15144(ANPEP);P04114(APOB);P02649(APOE);P05067(APP);P30530…
71	astragalin	PRSS1	GO:0005615	extracellular space	CC	149	0	0.407421	P12821(ACE);P22303(ACHE);A0A166IZM7(ACHE);A0A2S1KLT7(ACHE);A0A411EXG3(ACHE);A0A411EXG9(ACHE);A0A6M6AM29(ACHE);P01019(AGT);A0A7P0T8D1(AGT);A0A7P0T9S6(AGT);A0A7P0TA52(AGT);A0A7P0TBH1(AGT);B0ZBE2(AGT);Q53YY1(AGT);Q12904(AIMP1);P15121(AKR1B1);P02768(ALB);A0A0C4DGB6(ALB);B7WNR0(ALB);C9JKR2(ALB);D6RHD5(ALB);H0YA55(ALB);H7C013(ALB);P09917(ALOX5);P15144(ANPEP);P04114(APOB);P02649(APOE);P05067(APP);P30530…
72	astragalin	SERPINB12	GO:0005615	extracellular space	CC	149	0	0.407421	P12821(ACE);P22303(ACHE);A0A166IZM7(ACHE);A0A2S1KLT7(ACHE);A0A411EXG3(ACHE);A0A411EXG9(ACHE);A0A6M6AM29(ACHE);P01019(AGT);A0A7P0T8D1(AGT);A0A7P0T9S6(AGT);A0A7P0TA52(AGT);A0A7P0TBH1(AGT);B0ZBE2(AGT);Q53YY1(AGT);Q12904(AIMP1);P15121(AKR1B1);P02768(ALB);A0A0C4DGB6(ALB);B7WNR0(ALB);C9JKR2(ALB);D6RHD5(ALB);H0YA55(ALB);H7C013(ALB);P09917(ALOX5);P15144(ANPEP);P04114(APOB);P02649(APOE);P05067(APP);P30530…
73	Gallic acid	APOB	GO:0005615	extracellular space	CC	149	0	0.407421	P12821(ACE);P22303(ACHE);A0A166IZM7(ACHE);A0A2S1KLT7(ACHE);A0A411EXG3(ACHE);A0A411EXG9(ACHE);A0A6M6AM29(ACHE);P01019(AGT);A0A7P0T8D1(AGT);A0A7P0T9S6(AGT);A0A7P0TA52(AGT);A0A7P0TBH1(AGT);B0ZBE2(AGT);Q53YY1(AGT);Q12904(AIMP1);P15121(AKR1B1);P02768(ALB);A0A0C4DGB6(ALB);B7WNR0(ALB);C9JKR2(ALB);D6RHD5(ALB);H0YA55(ALB);H7C013(ALB);P09917(ALOX5);P15144(ANPEP);P04114(APOB);P02649(APOE);P05067(APP);P30530…
74	Gallic acid	CASP7	GO:0005615	extracellular space	CC	149	0	0.407421	P12821(ACE);P22303(ACHE);A0A166IZM7(ACHE);A0A2S1KLT7(ACHE);A0A411EXG3(ACHE);A0A411EXG9(ACHE);A0A6M6AM29(ACHE);P01019(AGT);A0A7P0T8D1(AGT);A0A7P0T9S6(AGT);A0A7P0TA52(AGT);A0A7P0TBH1(AGT);B0ZBE2(AGT);Q53YY1(AGT);Q12904(AIMP1);P15121(AKR1B1);P02768(ALB);A0A0C4DGB6(ALB);B7WNR0(ALB);C9JKR2(ALB);D6RHD5(ALB);H0YA55(ALB);H7C013(ALB);P09917(ALOX5);P15144(ANPEP);P04114(APOB);P02649(APOE);P05067(APP);P30530…
75	Gallic acid	MMP2	GO:0005615	extracellular space	CC	149	0	0.407421	P12821(ACE);P22303(ACHE);A0A166IZM7(ACHE);A0A2S1KLT7(ACHE);A0A411EXG3(ACHE);A0A411EXG9(ACHE);A0A6M6AM29(ACHE);P01019(AGT);A0A7P0T8D1(AGT);A0A7P0T9S6(AGT);A0A7P0TA52(AGT);A0A7P0TBH1(AGT);B0ZBE2(AGT);Q53YY1(AGT);Q12904(AIMP1);P15121(AKR1B1);P02768(ALB);A0A0C4DGB6(ALB);B7WNR0(ALB);C9JKR2(ALB);D6RHD5(ALB);H0YA55(ALB);H7C013(ALB);P09917(ALOX5);P15144(ANPEP);P04114(APOB);P02649(APOE);P05067(APP);P30530…
76	Gallic acid	MMP9	GO:0005615	extracellular space	CC	149	0	0.407421	P12821(ACE);P22303(ACHE);A0A166IZM7(ACHE);A0A2S1KLT7(ACHE);A0A411EXG3(ACHE);A0A411EXG9(ACHE);A0A6M6AM29(ACHE);P01019(AGT);A0A7P0T8D1(AGT);A0A7P0T9S6(AGT);A0A7P0TA52(AGT);A0A7P0TBH1(AGT);B0ZBE2(AGT);Q53YY1(AGT);Q12904(AIMP1);P15121(AKR1B1);P02768(ALB);A0A0C4DGB6(ALB);B7WNR0(ALB);C9JKR2(ALB);D6RHD5(ALB);H0YA55(ALB);H7C013(ALB);P09917(ALOX5);P15144(ANPEP);P04114(APOB);P02649(APOE);P05067(APP);P30530…
77	Gallic acid	MPO	GO:0005615	extracellular space	CC	149	0	0.407421	P12821(ACE);P22303(ACHE);A0A166IZM7(ACHE);A0A2S1KLT7(ACHE);A0A411EXG3(ACHE);A0A411EXG9(ACHE);A0A6M6AM29(ACHE);P01019(AGT);A0A7P0T8D1(AGT);A0A7P0T9S6(AGT);A0A7P0TA52(AGT);A0A7P0TBH1(AGT);B0ZBE2(AGT);Q53YY1(AGT);Q12904(AIMP1);P15121(AKR1B1);P02768(ALB);A0A0C4DGB6(ALB);B7WNR0(ALB);C9JKR2(ALB);D6RHD5(ALB);H0YA55(ALB);H7C013(ALB);P09917(ALOX5);P15144(ANPEP);P04114(APOB);P02649(APOE);P05067(APP);P30530…
78	Gallic acid	SERPINE1	GO:0005615	extracellular space	CC	149	0	0.407421	P12821(ACE);P22303(ACHE);A0A166IZM7(ACHE);A0A2S1KLT7(ACHE);A0A411EXG3(ACHE);A0A411EXG9(ACHE);A0A6M6AM29(ACHE);P01019(AGT);A0A7P0T8D1(AGT);A0A7P0T9S6(AGT);A0A7P0TA52(AGT);A0A7P0TBH1(AGT);B0ZBE2(AGT);Q53YY1(AGT);Q12904(AIMP1);P15121(AKR1B1);P02768(ALB);A0A0C4DGB6(ALB);B7WNR0(ALB);C9JKR2(ALB);D6RHD5(ALB);H0YA55(ALB);H7C013(ALB);P09917(ALOX5);P15144(ANPEP);P04114(APOB);P02649(APOE);P05067(APP);P30530…
79	Glycyrrhetinic Acid	ANPEP	GO:0005615	extracellular space	CC	149	0	0.407421	P12821(ACE);P22303(ACHE);A0A166IZM7(ACHE);A0A2S1KLT7(ACHE);A0A411EXG3(ACHE);A0A411EXG9(ACHE);A0A6M6AM29(ACHE);P01019(AGT);A0A7P0T8D1(AGT);A0A7P0T9S6(AGT);A0A7P0TA52(AGT);A0A7P0TBH1(AGT);B0ZBE2(AGT);Q53YY1(AGT);Q12904(AIMP1);P15121(AKR1B1);P02768(ALB);A0A0C4DGB6(ALB);B7WNR0(ALB);C9JKR2(ALB);D6RHD5(ALB);H0YA55(ALB);H7C013(ALB);P09917(ALOX5);P15144(ANPEP);P04114(APOB);P02649(APOE);P05067(APP);P30530…
80	Glycyrrhetinic Acid	CBR3	GO:0005615	extracellular space	CC	149	0	0.407421	P12821(ACE);P22303(ACHE);A0A166IZM7(ACHE);A0A2S1KLT7(ACHE);A0A411EXG3(ACHE);A0A411EXG9(ACHE);A0A6M6AM29(ACHE);P01019(AGT);A0A7P0T8D1(AGT);A0A7P0T9S6(AGT);A0A7P0TA52(AGT);A0A7P0TBH1(AGT);B0ZBE2(AGT);Q53YY1(AGT);Q12904(AIMP1);P15121(AKR1B1);P02768(ALB);A0A0C4DGB6(ALB);B7WNR0(ALB);C9JKR2(ALB);D6RHD5(ALB);H0YA55(ALB);H7C013(ALB);P09917(ALOX5);P15144(ANPEP);P04114(APOB);P02649(APOE);P05067(APP);P30530…
81	Glycyrrhetinic Acid	ICAM1	GO:0005615	extracellular space	CC	149	0	0.407421	P12821(ACE);P22303(ACHE);A0A166IZM7(ACHE);A0A2S1KLT7(ACHE);A0A411EXG3(ACHE);A0A411EXG9(ACHE);A0A6M6AM29(ACHE);P01019(AGT);A0A7P0T8D1(AGT);A0A7P0T9S6(AGT);A0A7P0TA52(AGT);A0A7P0TBH1(AGT);B0ZBE2(AGT);Q53YY1(AGT);Q12904(AIMP1);P15121(AKR1B1);P02768(ALB);A0A0C4DGB6(ALB);B7WNR0(ALB);C9JKR2(ALB);D6RHD5(ALB);H0YA55(ALB);H7C013(ALB);P09917(ALOX5);P15144(ANPEP);P04114(APOB);P02649(APOE);P05067(APP);P30530…
82	Isovitexin	PRSS1	GO:0005615	extracellular space	CC	149	0	0.407421	P12821(ACE);P22303(ACHE);A0A166IZM7(ACHE);A0A2S1KLT7(ACHE);A0A411EXG3(ACHE);A0A411EXG9(ACHE);A0A6M6AM29(ACHE);P01019(AGT);A0A7P0T8D1(AGT);A0A7P0T9S6(AGT);A0A7P0TA52(AGT);A0A7P0TBH1(AGT);B0ZBE2(AGT);Q53YY1(AGT);Q12904(AIMP1);P15121(AKR1B1);P02768(ALB);A0A0C4DGB6(ALB);B7WNR0(ALB);C9JKR2(ALB);D6RHD5(ALB);H0YA55(ALB);H7C013(ALB);P09917(ALOX5);P15144(ANPEP);P04114(APOB);P02649(APOE);P05067(APP);P30530…
83	Isovitexin	TNFRSF1A	GO:0005615	extracellular space	CC	149	0	0.407421	P12821(ACE);P22303(ACHE);A0A166IZM7(ACHE);A0A2S1KLT7(ACHE);A0A411EXG3(ACHE);A0A411EXG9(ACHE);A0A6M6AM29(ACHE);P01019(AGT);A0A7P0T8D1(AGT);A0A7P0T9S6(AGT);A0A7P0TA52(AGT);A0A7P0TBH1(AGT);B0ZBE2(AGT);Q53YY1(AGT);Q12904(AIMP1);P15121(AKR1B1);P02768(ALB);A0A0C4DGB6(ALB);B7WNR0(ALB);C9JKR2(ALB);D6RHD5(ALB);H0YA55(ALB);H7C013(ALB);P09917(ALOX5);P15144(ANPEP);P04114(APOB);P02649(APOE);P05067(APP);P30530…
84	L-Arginine	AGT	GO:0005615	extracellular space	CC	149	0	0.407421	P12821(ACE);P22303(ACHE);A0A166IZM7(ACHE);A0A2S1KLT7(ACHE);A0A411EXG3(ACHE);A0A411EXG9(ACHE);A0A6M6AM29(ACHE);P01019(AGT);A0A7P0T8D1(AGT);A0A7P0T9S6(AGT);A0A7P0TA52(AGT);A0A7P0TBH1(AGT);B0ZBE2(AGT);Q53YY1(AGT);Q12904(AIMP1);P15121(AKR1B1);P02768(ALB);A0A0C4DGB6(ALB);B7WNR0(ALB);C9JKR2(ALB);D6RHD5(ALB);H0YA55(ALB);H7C013(ALB);P09917(ALOX5);P15144(ANPEP);P04114(APOB);P02649(APOE);P05067(APP);P30530…
85	L-Arginine	AIMP1	GO:0005615	extracellular space	CC	149	0	0.407421	P12821(ACE);P22303(ACHE);A0A166IZM7(ACHE);A0A2S1KLT7(ACHE);A0A411EXG3(ACHE);A0A411EXG9(ACHE);A0A6M6AM29(ACHE);P01019(AGT);A0A7P0T8D1(AGT);A0A7P0T9S6(AGT);A0A7P0TA52(AGT);A0A7P0TBH1(AGT);B0ZBE2(AGT);Q53YY1(AGT);Q12904(AIMP1);P15121(AKR1B1);P02768(ALB);A0A0C4DGB6(ALB);B7WNR0(ALB);C9JKR2(ALB);D6RHD5(ALB);H0YA55(ALB);H7C013(ALB);P09917(ALOX5);P15144(ANPEP);P04114(APOB);P02649(APOE);P05067(APP);P30530…
86	L-Arginine	ALB	GO:0005615	extracellular space	CC	149	0	0.407421	P12821(ACE);P22303(ACHE);A0A166IZM7(ACHE);A0A2S1KLT7(ACHE);A0A411EXG3(ACHE);A0A411EXG9(ACHE);A0A6M6AM29(ACHE);P01019(AGT);A0A7P0T8D1(AGT);A0A7P0T9S6(AGT);A0A7P0TA52(AGT);A0A7P0TBH1(AGT);B0ZBE2(AGT);Q53YY1(AGT);Q12904(AIMP1);P15121(AKR1B1);P02768(ALB);A0A0C4DGB6(ALB);B7WNR0(ALB);C9JKR2(ALB);D6RHD5(ALB);H0YA55(ALB);H7C013(ALB);P09917(ALOX5);P15144(ANPEP);P04114(APOB);P02649(APOE);P05067(APP);P30530…
87	L-Arginine	ANPEP	GO:0005615	extracellular space	CC	149	0	0.407421	P12821(ACE);P22303(ACHE);A0A166IZM7(ACHE);A0A2S1KLT7(ACHE);A0A411EXG3(ACHE);A0A411EXG9(ACHE);A0A6M6AM29(ACHE);P01019(AGT);A0A7P0T8D1(AGT);A0A7P0T9S6(AGT);A0A7P0TA52(AGT);A0A7P0TBH1(AGT);B0ZBE2(AGT);Q53YY1(AGT);Q12904(AIMP1);P15121(AKR1B1);P02768(ALB);A0A0C4DGB6(ALB);B7WNR0(ALB);C9JKR2(ALB);D6RHD5(ALB);H0YA55(ALB);H7C013(ALB);P09917(ALOX5);P15144(ANPEP);P04114(APOB);P02649(APOE);P05067(APP);P30530…
88	L-Arginine	APOE	GO:0005615	extracellular space	CC	149	0	0.407421	P12821(ACE);P22303(ACHE);A0A166IZM7(ACHE);A0A2S1KLT7(ACHE);A0A411EXG3(ACHE);A0A411EXG9(ACHE);A0A6M6AM29(ACHE);P01019(AGT);A0A7P0T8D1(AGT);A0A7P0T9S6(AGT);A0A7P0TA52(AGT);A0A7P0TBH1(AGT);B0ZBE2(AGT);Q53YY1(AGT);Q12904(AIMP1);P15121(AKR1B1);P02768(ALB);A0A0C4DGB6(ALB);B7WNR0(ALB);C9JKR2(ALB);D6RHD5(ALB);H0YA55(ALB);H7C013(ALB);P09917(ALOX5);P15144(ANPEP);P04114(APOB);P02649(APOE);P05067(APP);P30530…
89	L-Arginine	APP	GO:0005615	extracellular space	CC	149	0	0.407421	P12821(ACE);P22303(ACHE);A0A166IZM7(ACHE);A0A2S1KLT7(ACHE);A0A411EXG3(ACHE);A0A411EXG9(ACHE);A0A6M6AM29(ACHE);P01019(AGT);A0A7P0T8D1(AGT);A0A7P0T9S6(AGT);A0A7P0TA52(AGT);A0A7P0TBH1(AGT);B0ZBE2(AGT);Q53YY1(AGT);Q12904(AIMP1);P15121(AKR1B1);P02768(ALB);A0A0C4DGB6(ALB);B7WNR0(ALB);C9JKR2(ALB);D6RHD5(ALB);H0YA55(ALB);H7C013(ALB);P09917(ALOX5);P15144(ANPEP);P04114(APOB);P02649(APOE);P05067(APP);P30530…
90	L-Arginine	CALR	GO:0005615	extracellular space	CC	149	0	0.407421	P12821(ACE);P22303(ACHE);A0A166IZM7(ACHE);A0A2S1KLT7(ACHE);A0A411EXG3(ACHE);A0A411EXG9(ACHE);A0A6M6AM29(ACHE);P01019(AGT);A0A7P0T8D1(AGT);A0A7P0T9S6(AGT);A0A7P0TA52(AGT);A0A7P0TBH1(AGT);B0ZBE2(AGT);Q53YY1(AGT);Q12904(AIMP1);P15121(AKR1B1);P02768(ALB);A0A0C4DGB6(ALB);B7WNR0(ALB);C9JKR2(ALB);D6RHD5(ALB);H0YA55(ALB);H7C013(ALB);P09917(ALOX5);P15144(ANPEP);P04114(APOB);P02649(APOE);P05067(APP);P30530…
91	L-Arginine	CFB	GO:0005615	extracellular space	CC	149	0	0.407421	P12821(ACE);P22303(ACHE);A0A166IZM7(ACHE);A0A2S1KLT7(ACHE);A0A411EXG3(ACHE);A0A411EXG9(ACHE);A0A6M6AM29(ACHE);P01019(AGT);A0A7P0T8D1(AGT);A0A7P0T9S6(AGT);A0A7P0TA52(AGT);A0A7P0TBH1(AGT);B0ZBE2(AGT);Q53YY1(AGT);Q12904(AIMP1);P15121(AKR1B1);P02768(ALB);A0A0C4DGB6(ALB);B7WNR0(ALB);C9JKR2(ALB);D6RHD5(ALB);H0YA55(ALB);H7C013(ALB);P09917(ALOX5);P15144(ANPEP);P04114(APOB);P02649(APOE);P05067(APP);P30530…
92	L-Arginine	CTSG	GO:0005615	extracellular space	CC	149	0	0.407421	P12821(ACE);P22303(ACHE);A0A166IZM7(ACHE);A0A2S1KLT7(ACHE);A0A411EXG3(ACHE);A0A411EXG9(ACHE);A0A6M6AM29(ACHE);P01019(AGT);A0A7P0T8D1(AGT);A0A7P0T9S6(AGT);A0A7P0TA52(AGT);A0A7P0TBH1(AGT);B0ZBE2(AGT);Q53YY1(AGT);Q12904(AIMP1);P15121(AKR1B1);P02768(ALB);A0A0C4DGB6(ALB);B7WNR0(ALB);C9JKR2(ALB);D6RHD5(ALB);H0YA55(ALB);H7C013(ALB);P09917(ALOX5);P15144(ANPEP);P04114(APOB);P02649(APOE);P05067(APP);P30530…
93	L-Arginine	CTSL	GO:0005615	extracellular space	CC	149	0	0.407421	P12821(ACE);P22303(ACHE);A0A166IZM7(ACHE);A0A2S1KLT7(ACHE);A0A411EXG3(ACHE);A0A411EXG9(ACHE);A0A6M6AM29(ACHE);P01019(AGT);A0A7P0T8D1(AGT);A0A7P0T9S6(AGT);A0A7P0TA52(AGT);A0A7P0TBH1(AGT);B0ZBE2(AGT);Q53YY1(AGT);Q12904(AIMP1);P15121(AKR1B1);P02768(ALB);A0A0C4DGB6(ALB);B7WNR0(ALB);C9JKR2(ALB);D6RHD5(ALB);H0YA55(ALB);H7C013(ALB);P09917(ALOX5);P15144(ANPEP);P04114(APOB);P02649(APOE);P05067(APP);P30530…
94	L-Arginine	CTSS	GO:0005615	extracellular space	CC	149	0	0.407421	P12821(ACE);P22303(ACHE);A0A166IZM7(ACHE);A0A2S1KLT7(ACHE);A0A411EXG3(ACHE);A0A411EXG9(ACHE);A0A6M6AM29(ACHE);P01019(AGT);A0A7P0T8D1(AGT);A0A7P0T9S6(AGT);A0A7P0TA52(AGT);A0A7P0TBH1(AGT);B0ZBE2(AGT);Q53YY1(AGT);Q12904(AIMP1);P15121(AKR1B1);P02768(ALB);A0A0C4DGB6(ALB);B7WNR0(ALB);C9JKR2(ALB);D6RHD5(ALB);H0YA55(ALB);H7C013(ALB);P09917(ALOX5);P15144(ANPEP);P04114(APOB);P02649(APOE);P05067(APP);P30530…
95	L-Arginine	EDN1	GO:0005615	extracellular space	CC	149	0	0.407421	P12821(ACE);P22303(ACHE);A0A166IZM7(ACHE);A0A2S1KLT7(ACHE);A0A411EXG3(ACHE);A0A411EXG9(ACHE);A0A6M6AM29(ACHE);P01019(AGT);A0A7P0T8D1(AGT);A0A7P0T9S6(AGT);A0A7P0TA52(AGT);A0A7P0TBH1(AGT);B0ZBE2(AGT);Q53YY1(AGT);Q12904(AIMP1);P15121(AKR1B1);P02768(ALB);A0A0C4DGB6(ALB);B7WNR0(ALB);C9JKR2(ALB);D6RHD5(ALB);H0YA55(ALB);H7C013(ALB);P09917(ALOX5);P15144(ANPEP);P04114(APOB);P02649(APOE);P05067(APP);P30530…
96	L-Arginine	ERAP1	GO:0005615	extracellular space	CC	149	0	0.407421	P12821(ACE);P22303(ACHE);A0A166IZM7(ACHE);A0A2S1KLT7(ACHE);A0A411EXG3(ACHE);A0A411EXG9(ACHE);A0A6M6AM29(ACHE);P01019(AGT);A0A7P0T8D1(AGT);A0A7P0T9S6(AGT);A0A7P0TA52(AGT);A0A7P0TBH1(AGT);B0ZBE2(AGT);Q53YY1(AGT);Q12904(AIMP1);P15121(AKR1B1);P02768(ALB);A0A0C4DGB6(ALB);B7WNR0(ALB);C9JKR2(ALB);D6RHD5(ALB);H0YA55(ALB);H7C013(ALB);P09917(ALOX5);P15144(ANPEP);P04114(APOB);P02649(APOE);P05067(APP);P30530…
97	L-Arginine	F2	GO:0005615	extracellular space	CC	149	0	0.407421	P12821(ACE);P22303(ACHE);A0A166IZM7(ACHE);A0A2S1KLT7(ACHE);A0A411EXG3(ACHE);A0A411EXG9(ACHE);A0A6M6AM29(ACHE);P01019(AGT);A0A7P0T8D1(AGT);A0A7P0T9S6(AGT);A0A7P0TA52(AGT);A0A7P0TBH1(AGT);B0ZBE2(AGT);Q53YY1(AGT);Q12904(AIMP1);P15121(AKR1B1);P02768(ALB);A0A0C4DGB6(ALB);B7WNR0(ALB);C9JKR2(ALB);D6RHD5(ALB);H0YA55(ALB);H7C013(ALB);P09917(ALOX5);P15144(ANPEP);P04114(APOB);P02649(APOE);P05067(APP);P30530…
98	L-Arginine	FN1	GO:0005615	extracellular space	CC	149	0	0.407421	P12821(ACE);P22303(ACHE);A0A166IZM7(ACHE);A0A2S1KLT7(ACHE);A0A411EXG3(ACHE);A0A411EXG9(ACHE);A0A6M6AM29(ACHE);P01019(AGT);A0A7P0T8D1(AGT);A0A7P0T9S6(AGT);A0A7P0TA52(AGT);A0A7P0TBH1(AGT);B0ZBE2(AGT);Q53YY1(AGT);Q12904(AIMP1);P15121(AKR1B1);P02768(ALB);A0A0C4DGB6(ALB);B7WNR0(ALB);C9JKR2(ALB);D6RHD5(ALB);H0YA55(ALB);H7C013(ALB);P09917(ALOX5);P15144(ANPEP);P04114(APOB);P02649(APOE);P05067(APP);P30530…
99	L-Arginine	GAST	GO:0005615	extracellular space	CC	149	0	0.407421	P12821(ACE);P22303(ACHE);A0A166IZM7(ACHE);A0A2S1KLT7(ACHE);A0A411EXG3(ACHE);A0A411EXG9(ACHE);A0A6M6AM29(ACHE);P01019(AGT);A0A7P0T8D1(AGT);A0A7P0T9S6(AGT);A0A7P0TA52(AGT);A0A7P0TBH1(AGT);B0ZBE2(AGT);Q53YY1(AGT);Q12904(AIMP1);P15121(AKR1B1);P02768(ALB);A0A0C4DGB6(ALB);B7WNR0(ALB);C9JKR2(ALB);D6RHD5(ALB);H0YA55(ALB);H7C013(ALB);P09917(ALOX5);P15144(ANPEP);P04114(APOB);P02649(APOE);P05067(APP);P30530…
100	L-Arginine	GRP	GO:0005615	extracellular space	CC	149	0	0.407421	P12821(ACE);P22303(ACHE);A0A166IZM7(ACHE);A0A2S1KLT7(ACHE);A0A411EXG3(ACHE);A0A411EXG9(ACHE);A0A6M6AM29(ACHE);P01019(AGT);A0A7P0T8D1(AGT);A0A7P0T9S6(AGT);A0A7P0TA52(AGT);A0A7P0TBH1(AGT);B0ZBE2(AGT);Q53YY1(AGT);Q12904(AIMP1);P15121(AKR1B1);P02768(ALB);A0A0C4DGB6(ALB);B7WNR0(ALB);C9JKR2(ALB);D6RHD5(ALB);H0YA55(ALB);H7C013(ALB);P09917(ALOX5);P15144(ANPEP);P04114(APOB);P02649(APOE);P05067(APP);P30530…
101	L-Arginine	GSN	GO:0005615	extracellular space	CC	149	0	0.407421	P12821(ACE);P22303(ACHE);A0A166IZM7(ACHE);A0A2S1KLT7(ACHE);A0A411EXG3(ACHE);A0A411EXG9(ACHE);A0A6M6AM29(ACHE);P01019(AGT);A0A7P0T8D1(AGT);A0A7P0T9S6(AGT);A0A7P0TA52(AGT);A0A7P0TBH1(AGT);B0ZBE2(AGT);Q53YY1(AGT);Q12904(AIMP1);P15121(AKR1B1);P02768(ALB);A0A0C4DGB6(ALB);B7WNR0(ALB);C9JKR2(ALB);D6RHD5(ALB);H0YA55(ALB);H7C013(ALB);P09917(ALOX5);P15144(ANPEP);P04114(APOB);P02649(APOE);P05067(APP);P30530…
102	L-Arginine	GZMA	GO:0005615	extracellular space	CC	149	0	0.407421	P12821(ACE);P22303(ACHE);A0A166IZM7(ACHE);A0A2S1KLT7(ACHE);A0A411EXG3(ACHE);A0A411EXG9(ACHE);A0A6M6AM29(ACHE);P01019(AGT);A0A7P0T8D1(AGT);A0A7P0T9S6(AGT);A0A7P0TA52(AGT);A0A7P0TBH1(AGT);B0ZBE2(AGT);Q53YY1(AGT);Q12904(AIMP1);P15121(AKR1B1);P02768(ALB);A0A0C4DGB6(ALB);B7WNR0(ALB);C9JKR2(ALB);D6RHD5(ALB);H0YA55(ALB);H7C013(ALB);P09917(ALOX5);P15144(ANPEP);P04114(APOB);P02649(APOE);P05067(APP);P30530…
103	L-Arginine	HLA-B	GO:0005615	extracellular space	CC	149	0	0.407421	P12821(ACE);P22303(ACHE);A0A166IZM7(ACHE);A0A2S1KLT7(ACHE);A0A411EXG3(ACHE);A0A411EXG9(ACHE);A0A6M6AM29(ACHE);P01019(AGT);A0A7P0T8D1(AGT);A0A7P0T9S6(AGT);A0A7P0TA52(AGT);A0A7P0TBH1(AGT);B0ZBE2(AGT);Q53YY1(AGT);Q12904(AIMP1);P15121(AKR1B1);P02768(ALB);A0A0C4DGB6(ALB);B7WNR0(ALB);C9JKR2(ALB);D6RHD5(ALB);H0YA55(ALB);H7C013(ALB);P09917(ALOX5);P15144(ANPEP);P04114(APOB);P02649(APOE);P05067(APP);P30530…
104	L-Arginine	HLA-C	GO:0005615	extracellular space	CC	149	0	0.407421	P12821(ACE);P22303(ACHE);A0A166IZM7(ACHE);A0A2S1KLT7(ACHE);A0A411EXG3(ACHE);A0A411EXG9(ACHE);A0A6M6AM29(ACHE);P01019(AGT);A0A7P0T8D1(AGT);A0A7P0T9S6(AGT);A0A7P0TA52(AGT);A0A7P0TBH1(AGT);B0ZBE2(AGT);Q53YY1(AGT);Q12904(AIMP1);P15121(AKR1B1);P02768(ALB);A0A0C4DGB6(ALB);B7WNR0(ALB);C9JKR2(ALB);D6RHD5(ALB);H0YA55(ALB);H7C013(ALB);P09917(ALOX5);P15144(ANPEP);P04114(APOB);P02649(APOE);P05067(APP);P30530…
105	L-Arginine	HP	GO:0005615	extracellular space	CC	149	0	0.407421	P12821(ACE);P22303(ACHE);A0A166IZM7(ACHE);A0A2S1KLT7(ACHE);A0A411EXG3(ACHE);A0A411EXG9(ACHE);A0A6M6AM29(ACHE);P01019(AGT);A0A7P0T8D1(AGT);A0A7P0T9S6(AGT);A0A7P0TA52(AGT);A0A7P0TBH1(AGT);B0ZBE2(AGT);Q53YY1(AGT);Q12904(AIMP1);P15121(AKR1B1);P02768(ALB);A0A0C4DGB6(ALB);B7WNR0(ALB);C9JKR2(ALB);D6RHD5(ALB);H0YA55(ALB);H7C013(ALB);P09917(ALOX5);P15144(ANPEP);P04114(APOB);P02649(APOE);P05067(APP);P30530…
106	L-Arginine	HSPA1A	GO:0005615	extracellular space	CC	149	0	0.407421	P12821(ACE);P22303(ACHE);A0A166IZM7(ACHE);A0A2S1KLT7(ACHE);A0A411EXG3(ACHE);A0A411EXG9(ACHE);A0A6M6AM29(ACHE);P01019(AGT);A0A7P0T8D1(AGT);A0A7P0T9S6(AGT);A0A7P0TA52(AGT);A0A7P0TBH1(AGT);B0ZBE2(AGT);Q53YY1(AGT);Q12904(AIMP1);P15121(AKR1B1);P02768(ALB);A0A0C4DGB6(ALB);B7WNR0(ALB);C9JKR2(ALB);D6RHD5(ALB);H0YA55(ALB);H7C013(ALB);P09917(ALOX5);P15144(ANPEP);P04114(APOB);P02649(APOE);P05067(APP);P30530…
107	L-Arginine	IL4	GO:0005615	extracellular space	CC	149	0	0.407421	P12821(ACE);P22303(ACHE);A0A166IZM7(ACHE);A0A2S1KLT7(ACHE);A0A411EXG3(ACHE);A0A411EXG9(ACHE);A0A6M6AM29(ACHE);P01019(AGT);A0A7P0T8D1(AGT);A0A7P0T9S6(AGT);A0A7P0TA52(AGT);A0A7P0TBH1(AGT);B0ZBE2(AGT);Q53YY1(AGT);Q12904(AIMP1);P15121(AKR1B1);P02768(ALB);A0A0C4DGB6(ALB);B7WNR0(ALB);C9JKR2(ALB);D6RHD5(ALB);H0YA55(ALB);H7C013(ALB);P09917(ALOX5);P15144(ANPEP);P04114(APOB);P02649(APOE);P05067(APP);P30530…
108	L-Arginine	KARS1	GO:0005615	extracellular space	CC	149	0	0.407421	P12821(ACE);P22303(ACHE);A0A166IZM7(ACHE);A0A2S1KLT7(ACHE);A0A411EXG3(ACHE);A0A411EXG9(ACHE);A0A6M6AM29(ACHE);P01019(AGT);A0A7P0T8D1(AGT);A0A7P0T9S6(AGT);A0A7P0TA52(AGT);A0A7P0TBH1(AGT);B0ZBE2(AGT);Q53YY1(AGT);Q12904(AIMP1);P15121(AKR1B1);P02768(ALB);A0A0C4DGB6(ALB);B7WNR0(ALB);C9JKR2(ALB);D6RHD5(ALB);H0YA55(ALB);H7C013(ALB);P09917(ALOX5);P15144(ANPEP);P04114(APOB);P02649(APOE);P05067(APP);P30530…
109	L-Arginine	KISS1	GO:0005615	extracellular space	CC	149	0	0.407421	P12821(ACE);P22303(ACHE);A0A166IZM7(ACHE);A0A2S1KLT7(ACHE);A0A411EXG3(ACHE);A0A411EXG9(ACHE);A0A6M6AM29(ACHE);P01019(AGT);A0A7P0T8D1(AGT);A0A7P0T9S6(AGT);A0A7P0TA52(AGT);A0A7P0TBH1(AGT);B0ZBE2(AGT);Q53YY1(AGT);Q12904(AIMP1);P15121(AKR1B1);P02768(ALB);A0A0C4DGB6(ALB);B7WNR0(ALB);C9JKR2(ALB);D6RHD5(ALB);H0YA55(ALB);H7C013(ALB);P09917(ALOX5);P15144(ANPEP);P04114(APOB);P02649(APOE);P05067(APP);P30530…
110	L-Arginine	KLK11	GO:0005615	extracellular space	CC	149	0	0.407421	P12821(ACE);P22303(ACHE);A0A166IZM7(ACHE);A0A2S1KLT7(ACHE);A0A411EXG3(ACHE);A0A411EXG9(ACHE);A0A6M6AM29(ACHE);P01019(AGT);A0A7P0T8D1(AGT);A0A7P0T9S6(AGT);A0A7P0TA52(AGT);A0A7P0TBH1(AGT);B0ZBE2(AGT);Q53YY1(AGT);Q12904(AIMP1);P15121(AKR1B1);P02768(ALB);A0A0C4DGB6(ALB);B7WNR0(ALB);C9JKR2(ALB);D6RHD5(ALB);H0YA55(ALB);H7C013(ALB);P09917(ALOX5);P15144(ANPEP);P04114(APOB);P02649(APOE);P05067(APP);P30530…
111	L-Arginine	KLK2	GO:0005615	extracellular space	CC	149	0	0.407421	P12821(ACE);P22303(ACHE);A0A166IZM7(ACHE);A0A2S1KLT7(ACHE);A0A411EXG3(ACHE);A0A411EXG9(ACHE);A0A6M6AM29(ACHE);P01019(AGT);A0A7P0T8D1(AGT);A0A7P0T9S6(AGT);A0A7P0TA52(AGT);A0A7P0TBH1(AGT);B0ZBE2(AGT);Q53YY1(AGT);Q12904(AIMP1);P15121(AKR1B1);P02768(ALB);A0A0C4DGB6(ALB);B7WNR0(ALB);C9JKR2(ALB);D6RHD5(ALB);H0YA55(ALB);H7C013(ALB);P09917(ALOX5);P15144(ANPEP);P04114(APOB);P02649(APOE);P05067(APP);P30530…
112	L-Arginine	KLK3	GO:0005615	extracellular space	CC	149	0	0.407421	P12821(ACE);P22303(ACHE);A0A166IZM7(ACHE);A0A2S1KLT7(ACHE);A0A411EXG3(ACHE);A0A411EXG9(ACHE);A0A6M6AM29(ACHE);P01019(AGT);A0A7P0T8D1(AGT);A0A7P0T9S6(AGT);A0A7P0TA52(AGT);A0A7P0TBH1(AGT);B0ZBE2(AGT);Q53YY1(AGT);Q12904(AIMP1);P15121(AKR1B1);P02768(ALB);A0A0C4DGB6(ALB);B7WNR0(ALB);C9JKR2(ALB);D6RHD5(ALB);H0YA55(ALB);H7C013(ALB);P09917(ALOX5);P15144(ANPEP);P04114(APOB);P02649(APOE);P05067(APP);P30530…
113	L-Arginine	KLK4	GO:0005615	extracellular space	CC	149	0	0.407421	P12821(ACE);P22303(ACHE);A0A166IZM7(ACHE);A0A2S1KLT7(ACHE);A0A411EXG3(ACHE);A0A411EXG9(ACHE);A0A6M6AM29(ACHE);P01019(AGT);A0A7P0T8D1(AGT);A0A7P0T9S6(AGT);A0A7P0TA52(AGT);A0A7P0TBH1(AGT);B0ZBE2(AGT);Q53YY1(AGT);Q12904(AIMP1);P15121(AKR1B1);P02768(ALB);A0A0C4DGB6(ALB);B7WNR0(ALB);C9JKR2(ALB);D6RHD5(ALB);H0YA55(ALB);H7C013(ALB);P09917(ALOX5);P15144(ANPEP);P04114(APOB);P02649(APOE);P05067(APP);P30530…
114	L-Arginine	LYZ	GO:0005615	extracellular space	CC	149	0	0.407421	P12821(ACE);P22303(ACHE);A0A166IZM7(ACHE);A0A2S1KLT7(ACHE);A0A411EXG3(ACHE);A0A411EXG9(ACHE);A0A6M6AM29(ACHE);P01019(AGT);A0A7P0T8D1(AGT);A0A7P0T9S6(AGT);A0A7P0TA52(AGT);A0A7P0TBH1(AGT);B0ZBE2(AGT);Q53YY1(AGT);Q12904(AIMP1);P15121(AKR1B1);P02768(ALB);A0A0C4DGB6(ALB);B7WNR0(ALB);C9JKR2(ALB);D6RHD5(ALB);H0YA55(ALB);H7C013(ALB);P09917(ALOX5);P15144(ANPEP);P04114(APOB);P02649(APOE);P05067(APP);P30530…
115	L-Arginine	MASP2	GO:0005615	extracellular space	CC	149	0	0.407421	P12821(ACE);P22303(ACHE);A0A166IZM7(ACHE);A0A2S1KLT7(ACHE);A0A411EXG3(ACHE);A0A411EXG9(ACHE);A0A6M6AM29(ACHE);P01019(AGT);A0A7P0T8D1(AGT);A0A7P0T9S6(AGT);A0A7P0TA52(AGT);A0A7P0TBH1(AGT);B0ZBE2(AGT);Q53YY1(AGT);Q12904(AIMP1);P15121(AKR1B1);P02768(ALB);A0A0C4DGB6(ALB);B7WNR0(ALB);C9JKR2(ALB);D6RHD5(ALB);H0YA55(ALB);H7C013(ALB);P09917(ALOX5);P15144(ANPEP);P04114(APOB);P02649(APOE);P05067(APP);P30530…
116	L-Arginine	NMB	GO:0005615	extracellular space	CC	149	0	0.407421	P12821(ACE);P22303(ACHE);A0A166IZM7(ACHE);A0A2S1KLT7(ACHE);A0A411EXG3(ACHE);A0A411EXG9(ACHE);A0A6M6AM29(ACHE);P01019(AGT);A0A7P0T8D1(AGT);A0A7P0T9S6(AGT);A0A7P0TA52(AGT);A0A7P0TBH1(AGT);B0ZBE2(AGT);Q53YY1(AGT);Q12904(AIMP1);P15121(AKR1B1);P02768(ALB);A0A0C4DGB6(ALB);B7WNR0(ALB);C9JKR2(ALB);D6RHD5(ALB);H0YA55(ALB);H7C013(ALB);P09917(ALOX5);P15144(ANPEP);P04114(APOB);P02649(APOE);P05067(APP);P30530…
117	L-Arginine	NPEPPS	GO:0005615	extracellular space	CC	149	0	0.407421	P12821(ACE);P22303(ACHE);A0A166IZM7(ACHE);A0A2S1KLT7(ACHE);A0A411EXG3(ACHE);A0A411EXG9(ACHE);A0A6M6AM29(ACHE);P01019(AGT);A0A7P0T8D1(AGT);A0A7P0T9S6(AGT);A0A7P0TA52(AGT);A0A7P0TBH1(AGT);B0ZBE2(AGT);Q53YY1(AGT);Q12904(AIMP1);P15121(AKR1B1);P02768(ALB);A0A0C4DGB6(ALB);B7WNR0(ALB);C9JKR2(ALB);D6RHD5(ALB);H0YA55(ALB);H7C013(ALB);P09917(ALOX5);P15144(ANPEP);P04114(APOB);P02649(APOE);P05067(APP);P30530…
118	L-Arginine	PDIA3	GO:0005615	extracellular space	CC	149	0	0.407421	P12821(ACE);P22303(ACHE);A0A166IZM7(ACHE);A0A2S1KLT7(ACHE);A0A411EXG3(ACHE);A0A411EXG9(ACHE);A0A6M6AM29(ACHE);P01019(AGT);A0A7P0T8D1(AGT);A0A7P0T9S6(AGT);A0A7P0TA52(AGT);A0A7P0TBH1(AGT);B0ZBE2(AGT);Q53YY1(AGT);Q12904(AIMP1);P15121(AKR1B1);P02768(ALB);A0A0C4DGB6(ALB);B7WNR0(ALB);C9JKR2(ALB);D6RHD5(ALB);H0YA55(ALB);H7C013(ALB);P09917(ALOX5);P15144(ANPEP);P04114(APOB);P02649(APOE);P05067(APP);P30530…
119	L-Arginine	PLAT	GO:0005615	extracellular space	CC	149	0	0.407421	P12821(ACE);P22303(ACHE);A0A166IZM7(ACHE);A0A2S1KLT7(ACHE);A0A411EXG3(ACHE);A0A411EXG9(ACHE);A0A6M6AM29(ACHE);P01019(AGT);A0A7P0T8D1(AGT);A0A7P0T9S6(AGT);A0A7P0TA52(AGT);A0A7P0TBH1(AGT);B0ZBE2(AGT);Q53YY1(AGT);Q12904(AIMP1);P15121(AKR1B1);P02768(ALB);A0A0C4DGB6(ALB);B7WNR0(ALB);C9JKR2(ALB);D6RHD5(ALB);H0YA55(ALB);H7C013(ALB);P09917(ALOX5);P15144(ANPEP);P04114(APOB);P02649(APOE);P05067(APP);P30530…
120	L-Arginine	PRSS1	GO:0005615	extracellular space	CC	149	0	0.407421	P12821(ACE);P22303(ACHE);A0A166IZM7(ACHE);A0A2S1KLT7(ACHE);A0A411EXG3(ACHE);A0A411EXG9(ACHE);A0A6M6AM29(ACHE);P01019(AGT);A0A7P0T8D1(AGT);A0A7P0T9S6(AGT);A0A7P0TA52(AGT);A0A7P0TBH1(AGT);B0ZBE2(AGT);Q53YY1(AGT);Q12904(AIMP1);P15121(AKR1B1);P02768(ALB);A0A0C4DGB6(ALB);B7WNR0(ALB);C9JKR2(ALB);D6RHD5(ALB);H0YA55(ALB);H7C013(ALB);P09917(ALOX5);P15144(ANPEP);P04114(APOB);P02649(APOE);P05067(APP);P30530…
121	L-Arginine	PRSS3	GO:0005615	extracellular space	CC	149	0	0.407421	P12821(ACE);P22303(ACHE);A0A166IZM7(ACHE);A0A2S1KLT7(ACHE);A0A411EXG3(ACHE);A0A411EXG9(ACHE);A0A6M6AM29(ACHE);P01019(AGT);A0A7P0T8D1(AGT);A0A7P0T9S6(AGT);A0A7P0TA52(AGT);A0A7P0TBH1(AGT);B0ZBE2(AGT);Q53YY1(AGT);Q12904(AIMP1);P15121(AKR1B1);P02768(ALB);A0A0C4DGB6(ALB);B7WNR0(ALB);C9JKR2(ALB);D6RHD5(ALB);H0YA55(ALB);H7C013(ALB);P09917(ALOX5);P15144(ANPEP);P04114(APOB);P02649(APOE);P05067(APP);P30530…
122	L-Arginine	PRSS8	GO:0005615	extracellular space	CC	149	0	0.407421	P12821(ACE);P22303(ACHE);A0A166IZM7(ACHE);A0A2S1KLT7(ACHE);A0A411EXG3(ACHE);A0A411EXG9(ACHE);A0A6M6AM29(ACHE);P01019(AGT);A0A7P0T8D1(AGT);A0A7P0T9S6(AGT);A0A7P0TA52(AGT);A0A7P0TBH1(AGT);B0ZBE2(AGT);Q53YY1(AGT);Q12904(AIMP1);P15121(AKR1B1);P02768(ALB);A0A0C4DGB6(ALB);B7WNR0(ALB);C9JKR2(ALB);D6RHD5(ALB);H0YA55(ALB);H7C013(ALB);P09917(ALOX5);P15144(ANPEP);P04114(APOB);P02649(APOE);P05067(APP);P30530…
123	L-Arginine	PRTN3	GO:0005615	extracellular space	CC	149	0	0.407421	P12821(ACE);P22303(ACHE);A0A166IZM7(ACHE);A0A2S1KLT7(ACHE);A0A411EXG3(ACHE);A0A411EXG9(ACHE);A0A6M6AM29(ACHE);P01019(AGT);A0A7P0T8D1(AGT);A0A7P0T9S6(AGT);A0A7P0TA52(AGT);A0A7P0TBH1(AGT);B0ZBE2(AGT);Q53YY1(AGT);Q12904(AIMP1);P15121(AKR1B1);P02768(ALB);A0A0C4DGB6(ALB);B7WNR0(ALB);C9JKR2(ALB);D6RHD5(ALB);H0YA55(ALB);H7C013(ALB);P09917(ALOX5);P15144(ANPEP);P04114(APOB);P02649(APOE);P05067(APP);P30530…
124	L-Arginine	PVR	GO:0005615	extracellular space	CC	149	0	0.407421	P12821(ACE);P22303(ACHE);A0A166IZM7(ACHE);A0A2S1KLT7(ACHE);A0A411EXG3(ACHE);A0A411EXG9(ACHE);A0A6M6AM29(ACHE);P01019(AGT);A0A7P0T8D1(AGT);A0A7P0T9S6(AGT);A0A7P0TA52(AGT);A0A7P0TBH1(AGT);B0ZBE2(AGT);Q53YY1(AGT);Q12904(AIMP1);P15121(AKR1B1);P02768(ALB);A0A0C4DGB6(ALB);B7WNR0(ALB);C9JKR2(ALB);D6RHD5(ALB);H0YA55(ALB);H7C013(ALB);P09917(ALOX5);P15144(ANPEP);P04114(APOB);P02649(APOE);P05067(APP);P30530…
125	L-Arginine	RPS27A	GO:0005615	extracellular space	CC	149	0	0.407421	P12821(ACE);P22303(ACHE);A0A166IZM7(ACHE);A0A2S1KLT7(ACHE);A0A411EXG3(ACHE);A0A411EXG9(ACHE);A0A6M6AM29(ACHE);P01019(AGT);A0A7P0T8D1(AGT);A0A7P0T9S6(AGT);A0A7P0TA52(AGT);A0A7P0TBH1(AGT);B0ZBE2(AGT);Q53YY1(AGT);Q12904(AIMP1);P15121(AKR1B1);P02768(ALB);A0A0C4DGB6(ALB);B7WNR0(ALB);C9JKR2(ALB);D6RHD5(ALB);H0YA55(ALB);H7C013(ALB);P09917(ALOX5);P15144(ANPEP);P04114(APOB);P02649(APOE);P05067(APP);P30530…
126	L-Arginine	SERPINC1	GO:0005615	extracellular space	CC	149	0	0.407421	P12821(ACE);P22303(ACHE);A0A166IZM7(ACHE);A0A2S1KLT7(ACHE);A0A411EXG3(ACHE);A0A411EXG9(ACHE);A0A6M6AM29(ACHE);P01019(AGT);A0A7P0T8D1(AGT);A0A7P0T9S6(AGT);A0A7P0TA52(AGT);A0A7P0TBH1(AGT);B0ZBE2(AGT);Q53YY1(AGT);Q12904(AIMP1);P15121(AKR1B1);P02768(ALB);A0A0C4DGB6(ALB);B7WNR0(ALB);C9JKR2(ALB);D6RHD5(ALB);H0YA55(ALB);H7C013(ALB);P09917(ALOX5);P15144(ANPEP);P04114(APOB);P02649(APOE);P05067(APP);P30530…
127	L-Arginine	SST	GO:0005615	extracellular space	CC	149	0	0.407421	P12821(ACE);P22303(ACHE);A0A166IZM7(ACHE);A0A2S1KLT7(ACHE);A0A411EXG3(ACHE);A0A411EXG9(ACHE);A0A6M6AM29(ACHE);P01019(AGT);A0A7P0T8D1(AGT);A0A7P0T9S6(AGT);A0A7P0TA52(AGT);A0A7P0TBH1(AGT);B0ZBE2(AGT);Q53YY1(AGT);Q12904(AIMP1);P15121(AKR1B1);P02768(ALB);A0A0C4DGB6(ALB);B7WNR0(ALB);C9JKR2(ALB);D6RHD5(ALB);H0YA55(ALB);H7C013(ALB);P09917(ALOX5);P15144(ANPEP);P04114(APOB);P02649(APOE);P05067(APP);P30530…
128	L-Arginine	ST14	GO:0005615	extracellular space	CC	149	0	0.407421	P12821(ACE);P22303(ACHE);A0A166IZM7(ACHE);A0A2S1KLT7(ACHE);A0A411EXG3(ACHE);A0A411EXG9(ACHE);A0A6M6AM29(ACHE);P01019(AGT);A0A7P0T8D1(AGT);A0A7P0T9S6(AGT);A0A7P0TA52(AGT);A0A7P0TBH1(AGT);B0ZBE2(AGT);Q53YY1(AGT);Q12904(AIMP1);P15121(AKR1B1);P02768(ALB);A0A0C4DGB6(ALB);B7WNR0(ALB);C9JKR2(ALB);D6RHD5(ALB);H0YA55(ALB);H7C013(ALB);P09917(ALOX5);P15144(ANPEP);P04114(APOB);P02649(APOE);P05067(APP);P30530…
129	L-Arginine	TAC1	GO:0005615	extracellular space	CC	149	0	0.407421	P12821(ACE);P22303(ACHE);A0A166IZM7(ACHE);A0A2S1KLT7(ACHE);A0A411EXG3(ACHE);A0A411EXG9(ACHE);A0A6M6AM29(ACHE);P01019(AGT);A0A7P0T8D1(AGT);A0A7P0T9S6(AGT);A0A7P0TA52(AGT);A0A7P0TBH1(AGT);B0ZBE2(AGT);Q53YY1(AGT);Q12904(AIMP1);P15121(AKR1B1);P02768(ALB);A0A0C4DGB6(ALB);B7WNR0(ALB);C9JKR2(ALB);D6RHD5(ALB);H0YA55(ALB);H7C013(ALB);P09917(ALOX5);P15144(ANPEP);P04114(APOB);P02649(APOE);P05067(APP);P30530…
130	L-Arginine	TNF	GO:0005615	extracellular space	CC	149	0	0.407421	P12821(ACE);P22303(ACHE);A0A166IZM7(ACHE);A0A2S1KLT7(ACHE);A0A411EXG3(ACHE);A0A411EXG9(ACHE);A0A6M6AM29(ACHE);P01019(AGT);A0A7P0T8D1(AGT);A0A7P0T9S6(AGT);A0A7P0TA52(AGT);A0A7P0TBH1(AGT);B0ZBE2(AGT);Q53YY1(AGT);Q12904(AIMP1);P15121(AKR1B1);P02768(ALB);A0A0C4DGB6(ALB);B7WNR0(ALB);C9JKR2(ALB);D6RHD5(ALB);H0YA55(ALB);H7C013(ALB);P09917(ALOX5);P15144(ANPEP);P04114(APOB);P02649(APOE);P05067(APP);P30530…
131	L-Arginine	UBA52	GO:0005615	extracellular space	CC	149	0	0.407421	P12821(ACE);P22303(ACHE);A0A166IZM7(ACHE);A0A2S1KLT7(ACHE);A0A411EXG3(ACHE);A0A411EXG9(ACHE);A0A6M6AM29(ACHE);P01019(AGT);A0A7P0T8D1(AGT);A0A7P0T9S6(AGT);A0A7P0TA52(AGT);A0A7P0TBH1(AGT);B0ZBE2(AGT);Q53YY1(AGT);Q12904(AIMP1);P15121(AKR1B1);P02768(ALB);A0A0C4DGB6(ALB);B7WNR0(ALB);C9JKR2(ALB);D6RHD5(ALB);H0YA55(ALB);H7C013(ALB);P09917(ALOX5);P15144(ANPEP);P04114(APOB);P02649(APOE);P05067(APP);P30530…
132	L-Arginine	XCL1	GO:0005615	extracellular space	CC	149	0	0.407421	P12821(ACE);P22303(ACHE);A0A166IZM7(ACHE);A0A2S1KLT7(ACHE);A0A411EXG3(ACHE);A0A411EXG9(ACHE);A0A6M6AM29(ACHE);P01019(AGT);A0A7P0T8D1(AGT);A0A7P0T9S6(AGT);A0A7P0TA52(AGT);A0A7P0TBH1(AGT);B0ZBE2(AGT);Q53YY1(AGT);Q12904(AIMP1);P15121(AKR1B1);P02768(ALB);A0A0C4DGB6(ALB);B7WNR0(ALB);C9JKR2(ALB);D6RHD5(ALB);H0YA55(ALB);H7C013(ALB);P09917(ALOX5);P15144(ANPEP);P04114(APOB);P02649(APOE);P05067(APP);P30530…
133	Melezitose	LTF	GO:0005615	extracellular space	CC	149	0	0.407421	P12821(ACE);P22303(ACHE);A0A166IZM7(ACHE);A0A2S1KLT7(ACHE);A0A411EXG3(ACHE);A0A411EXG9(ACHE);A0A6M6AM29(ACHE);P01019(AGT);A0A7P0T8D1(AGT);A0A7P0T9S6(AGT);A0A7P0TA52(AGT);A0A7P0TBH1(AGT);B0ZBE2(AGT);Q53YY1(AGT);Q12904(AIMP1);P15121(AKR1B1);P02768(ALB);A0A0C4DGB6(ALB);B7WNR0(ALB);C9JKR2(ALB);D6RHD5(ALB);H0YA55(ALB);H7C013(ALB);P09917(ALOX5);P15144(ANPEP);P04114(APOB);P02649(APOE);P05067(APP);P30530…
134	Melezitose	MELTF	GO:0005615	extracellular space	CC	149	0	0.407421	P12821(ACE);P22303(ACHE);A0A166IZM7(ACHE);A0A2S1KLT7(ACHE);A0A411EXG3(ACHE);A0A411EXG9(ACHE);A0A6M6AM29(ACHE);P01019(AGT);A0A7P0T8D1(AGT);A0A7P0T9S6(AGT);A0A7P0TA52(AGT);A0A7P0TBH1(AGT);B0ZBE2(AGT);Q53YY1(AGT);Q12904(AIMP1);P15121(AKR1B1);P02768(ALB);A0A0C4DGB6(ALB);B7WNR0(ALB);C9JKR2(ALB);D6RHD5(ALB);H0YA55(ALB);H7C013(ALB);P09917(ALOX5);P15144(ANPEP);P04114(APOB);P02649(APOE);P05067(APP);P30530…
135	Melezitose	TF	GO:0005615	extracellular space	CC	149	0	0.407421	P12821(ACE);P22303(ACHE);A0A166IZM7(ACHE);A0A2S1KLT7(ACHE);A0A411EXG3(ACHE);A0A411EXG9(ACHE);A0A6M6AM29(ACHE);P01019(AGT);A0A7P0T8D1(AGT);A0A7P0T9S6(AGT);A0A7P0TA52(AGT);A0A7P0TBH1(AGT);B0ZBE2(AGT);Q53YY1(AGT);Q12904(AIMP1);P15121(AKR1B1);P02768(ALB);A0A0C4DGB6(ALB);B7WNR0(ALB);C9JKR2(ALB);D6RHD5(ALB);H0YA55(ALB);H7C013(ALB);P09917(ALOX5);P15144(ANPEP);P04114(APOB);P02649(APOE);P05067(APP);P30530…
136	Oleoylethanolamide	CCL2	GO:0005615	extracellular space	CC	149	0	0.407421	P12821(ACE);P22303(ACHE);A0A166IZM7(ACHE);A0A2S1KLT7(ACHE);A0A411EXG3(ACHE);A0A411EXG9(ACHE);A0A6M6AM29(ACHE);P01019(AGT);A0A7P0T8D1(AGT);A0A7P0T9S6(AGT);A0A7P0TA52(AGT);A0A7P0TBH1(AGT);B0ZBE2(AGT);Q53YY1(AGT);Q12904(AIMP1);P15121(AKR1B1);P02768(ALB);A0A0C4DGB6(ALB);B7WNR0(ALB);C9JKR2(ALB);D6RHD5(ALB);H0YA55(ALB);H7C013(ALB);P09917(ALOX5);P15144(ANPEP);P04114(APOB);P02649(APOE);P05067(APP);P30530…
137	Quercetin	ACHE	GO:0005615	extracellular space	CC	149	0	0.407421	P12821(ACE);P22303(ACHE);A0A166IZM7(ACHE);A0A2S1KLT7(ACHE);A0A411EXG3(ACHE);A0A411EXG9(ACHE);A0A6M6AM29(ACHE);P01019(AGT);A0A7P0T8D1(AGT);A0A7P0T9S6(AGT);A0A7P0TA52(AGT);A0A7P0TBH1(AGT);B0ZBE2(AGT);Q53YY1(AGT);Q12904(AIMP1);P15121(AKR1B1);P02768(ALB);A0A0C4DGB6(ALB);B7WNR0(ALB);C9JKR2(ALB);D6RHD5(ALB);H0YA55(ALB);H7C013(ALB);P09917(ALOX5);P15144(ANPEP);P04114(APOB);P02649(APOE);P05067(APP);P30530…
138	Quercetin	AKR1B1	GO:0005615	extracellular space	CC	149	0	0.407421	P12821(ACE);P22303(ACHE);A0A166IZM7(ACHE);A0A2S1KLT7(ACHE);A0A411EXG3(ACHE);A0A411EXG9(ACHE);A0A6M6AM29(ACHE);P01019(AGT);A0A7P0T8D1(AGT);A0A7P0T9S6(AGT);A0A7P0TA52(AGT);A0A7P0TBH1(AGT);B0ZBE2(AGT);Q53YY1(AGT);Q12904(AIMP1);P15121(AKR1B1);P02768(ALB);A0A0C4DGB6(ALB);B7WNR0(ALB);C9JKR2(ALB);D6RHD5(ALB);H0YA55(ALB);H7C013(ALB);P09917(ALOX5);P15144(ANPEP);P04114(APOB);P02649(APOE);P05067(APP);P30530…
139	Quercetin	ALOX5	GO:0005615	extracellular space	CC	149	0	0.407421	P12821(ACE);P22303(ACHE);A0A166IZM7(ACHE);A0A2S1KLT7(ACHE);A0A411EXG3(ACHE);A0A411EXG9(ACHE);A0A6M6AM29(ACHE);P01019(AGT);A0A7P0T8D1(AGT);A0A7P0T9S6(AGT);A0A7P0TA52(AGT);A0A7P0TBH1(AGT);B0ZBE2(AGT);Q53YY1(AGT);Q12904(AIMP1);P15121(AKR1B1);P02768(ALB);A0A0C4DGB6(ALB);B7WNR0(ALB);C9JKR2(ALB);D6RHD5(ALB);H0YA55(ALB);H7C013(ALB);P09917(ALOX5);P15144(ANPEP);P04114(APOB);P02649(APOE);P05067(APP);P30530…
140	Quercetin	APOB	GO:0005615	extracellular space	CC	149	0	0.407421	P12821(ACE);P22303(ACHE);A0A166IZM7(ACHE);A0A2S1KLT7(ACHE);A0A411EXG3(ACHE);A0A411EXG9(ACHE);A0A6M6AM29(ACHE);P01019(AGT);A0A7P0T8D1(AGT);A0A7P0T9S6(AGT);A0A7P0TA52(AGT);A0A7P0TBH1(AGT);B0ZBE2(AGT);Q53YY1(AGT);Q12904(AIMP1);P15121(AKR1B1);P02768(ALB);A0A0C4DGB6(ALB);B7WNR0(ALB);C9JKR2(ALB);D6RHD5(ALB);H0YA55(ALB);H7C013(ALB);P09917(ALOX5);P15144(ANPEP);P04114(APOB);P02649(APOE);P05067(APP);P30530…
141	Quercetin	AXL	GO:0005615	extracellular space	CC	149	0	0.407421	P12821(ACE);P22303(ACHE);A0A166IZM7(ACHE);A0A2S1KLT7(ACHE);A0A411EXG3(ACHE);A0A411EXG9(ACHE);A0A6M6AM29(ACHE);P01019(AGT);A0A7P0T8D1(AGT);A0A7P0T9S6(AGT);A0A7P0TA52(AGT);A0A7P0TBH1(AGT);B0ZBE2(AGT);Q53YY1(AGT);Q12904(AIMP1);P15121(AKR1B1);P02768(ALB);A0A0C4DGB6(ALB);B7WNR0(ALB);C9JKR2(ALB);D6RHD5(ALB);H0YA55(ALB);H7C013(ALB);P09917(ALOX5);P15144(ANPEP);P04114(APOB);P02649(APOE);P05067(APP);P30530…
142	Quercetin	BDNF	GO:0005615	extracellular space	CC	149	0	0.407421	P12821(ACE);P22303(ACHE);A0A166IZM7(ACHE);A0A2S1KLT7(ACHE);A0A411EXG3(ACHE);A0A411EXG9(ACHE);A0A6M6AM29(ACHE);P01019(AGT);A0A7P0T8D1(AGT);A0A7P0T9S6(AGT);A0A7P0TA52(AGT);A0A7P0TBH1(AGT);B0ZBE2(AGT);Q53YY1(AGT);Q12904(AIMP1);P15121(AKR1B1);P02768(ALB);A0A0C4DGB6(ALB);B7WNR0(ALB);C9JKR2(ALB);D6RHD5(ALB);H0YA55(ALB);H7C013(ALB);P09917(ALOX5);P15144(ANPEP);P04114(APOB);P02649(APOE);P05067(APP);P30530…
143	Quercetin	CASP7	GO:0005615	extracellular space	CC	149	0	0.407421	P12821(ACE);P22303(ACHE);A0A166IZM7(ACHE);A0A2S1KLT7(ACHE);A0A411EXG3(ACHE);A0A411EXG9(ACHE);A0A6M6AM29(ACHE);P01019(AGT);A0A7P0T8D1(AGT);A0A7P0T9S6(AGT);A0A7P0TA52(AGT);A0A7P0TBH1(AGT);B0ZBE2(AGT);Q53YY1(AGT);Q12904(AIMP1);P15121(AKR1B1);P02768(ALB);A0A0C4DGB6(ALB);B7WNR0(ALB);C9JKR2(ALB);D6RHD5(ALB);H0YA55(ALB);H7C013(ALB);P09917(ALOX5);P15144(ANPEP);P04114(APOB);P02649(APOE);P05067(APP);P30530…
144	Quercetin	CCL2	GO:0005615	extracellular space	CC	149	0	0.407421	P12821(ACE);P22303(ACHE);A0A166IZM7(ACHE);A0A2S1KLT7(ACHE);A0A411EXG3(ACHE);A0A411EXG9(ACHE);A0A6M6AM29(ACHE);P01019(AGT);A0A7P0T8D1(AGT);A0A7P0T9S6(AGT);A0A7P0TA52(AGT);A0A7P0TBH1(AGT);B0ZBE2(AGT);Q53YY1(AGT);Q12904(AIMP1);P15121(AKR1B1);P02768(ALB);A0A0C4DGB6(ALB);B7WNR0(ALB);C9JKR2(ALB);D6RHD5(ALB);H0YA55(ALB);H7C013(ALB);P09917(ALOX5);P15144(ANPEP);P04114(APOB);P02649(APOE);P05067(APP);P30530…
145	Quercetin	CD40LG	GO:0005615	extracellular space	CC	149	0	0.407421	P12821(ACE);P22303(ACHE);A0A166IZM7(ACHE);A0A2S1KLT7(ACHE);A0A411EXG3(ACHE);A0A411EXG9(ACHE);A0A6M6AM29(ACHE);P01019(AGT);A0A7P0T8D1(AGT);A0A7P0T9S6(AGT);A0A7P0TA52(AGT);A0A7P0TBH1(AGT);B0ZBE2(AGT);Q53YY1(AGT);Q12904(AIMP1);P15121(AKR1B1);P02768(ALB);A0A0C4DGB6(ALB);B7WNR0(ALB);C9JKR2(ALB);D6RHD5(ALB);H0YA55(ALB);H7C013(ALB);P09917(ALOX5);P15144(ANPEP);P04114(APOB);P02649(APOE);P05067(APP);P30530…
146	Quercetin	CKB	GO:0005615	extracellular space	CC	149	0	0.407421	P12821(ACE);P22303(ACHE);A0A166IZM7(ACHE);A0A2S1KLT7(ACHE);A0A411EXG3(ACHE);A0A411EXG9(ACHE);A0A6M6AM29(ACHE);P01019(AGT);A0A7P0T8D1(AGT);A0A7P0T9S6(AGT);A0A7P0TA52(AGT);A0A7P0TBH1(AGT);B0ZBE2(AGT);Q53YY1(AGT);Q12904(AIMP1);P15121(AKR1B1);P02768(ALB);A0A0C4DGB6(ALB);B7WNR0(ALB);C9JKR2(ALB);D6RHD5(ALB);H0YA55(ALB);H7C013(ALB);P09917(ALOX5);P15144(ANPEP);P04114(APOB);P02649(APOE);P05067(APP);P30530…
147	Quercetin	COL1A1	GO:0005615	extracellular space	CC	149	0	0.407421	P12821(ACE);P22303(ACHE);A0A166IZM7(ACHE);A0A2S1KLT7(ACHE);A0A411EXG3(ACHE);A0A411EXG9(ACHE);A0A6M6AM29(ACHE);P01019(AGT);A0A7P0T8D1(AGT);A0A7P0T9S6(AGT);A0A7P0TA52(AGT);A0A7P0TBH1(AGT);B0ZBE2(AGT);Q53YY1(AGT);Q12904(AIMP1);P15121(AKR1B1);P02768(ALB);A0A0C4DGB6(ALB);B7WNR0(ALB);C9JKR2(ALB);D6RHD5(ALB);H0YA55(ALB);H7C013(ALB);P09917(ALOX5);P15144(ANPEP);P04114(APOB);P02649(APOE);P05067(APP);P30530…
148	Quercetin	COL3A1	GO:0005615	extracellular space	CC	149	0	0.407421	P12821(ACE);P22303(ACHE);A0A166IZM7(ACHE);A0A2S1KLT7(ACHE);A0A411EXG3(ACHE);A0A411EXG9(ACHE);A0A6M6AM29(ACHE);P01019(AGT);A0A7P0T8D1(AGT);A0A7P0T9S6(AGT);A0A7P0TA52(AGT);A0A7P0TBH1(AGT);B0ZBE2(AGT);Q53YY1(AGT);Q12904(AIMP1);P15121(AKR1B1);P02768(ALB);A0A0C4DGB6(ALB);B7WNR0(ALB);C9JKR2(ALB);D6RHD5(ALB);H0YA55(ALB);H7C013(ALB);P09917(ALOX5);P15144(ANPEP);P04114(APOB);P02649(APOE);P05067(APP);P30530…
149	Quercetin	CRP	GO:0005615	extracellular space	CC	149	0	0.407421	P12821(ACE);P22303(ACHE);A0A166IZM7(ACHE);A0A2S1KLT7(ACHE);A0A411EXG3(ACHE);A0A411EXG9(ACHE);A0A6M6AM29(ACHE);P01019(AGT);A0A7P0T8D1(AGT);A0A7P0T9S6(AGT);A0A7P0TA52(AGT);A0A7P0TBH1(AGT);B0ZBE2(AGT);Q53YY1(AGT);Q12904(AIMP1);P15121(AKR1B1);P02768(ALB);A0A0C4DGB6(ALB);B7WNR0(ALB);C9JKR2(ALB);D6RHD5(ALB);H0YA55(ALB);H7C013(ALB);P09917(ALOX5);P15144(ANPEP);P04114(APOB);P02649(APOE);P05067(APP);P30530…
150	Quercetin	CSF2	GO:0005615	extracellular space	CC	149	0	0.407421	P12821(ACE);P22303(ACHE);A0A166IZM7(ACHE);A0A2S1KLT7(ACHE);A0A411EXG3(ACHE);A0A411EXG9(ACHE);A0A6M6AM29(ACHE);P01019(AGT);A0A7P0T8D1(AGT);A0A7P0T9S6(AGT);A0A7P0TA52(AGT);A0A7P0TBH1(AGT);B0ZBE2(AGT);Q53YY1(AGT);Q12904(AIMP1);P15121(AKR1B1);P02768(ALB);A0A0C4DGB6(ALB);B7WNR0(ALB);C9JKR2(ALB);D6RHD5(ALB);H0YA55(ALB);H7C013(ALB);P09917(ALOX5);P15144(ANPEP);P04114(APOB);P02649(APOE);P05067(APP);P30530…
151	Quercetin	CTSD	GO:0005615	extracellular space	CC	149	0	0.407421	P12821(ACE);P22303(ACHE);A0A166IZM7(ACHE);A0A2S1KLT7(ACHE);A0A411EXG3(ACHE);A0A411EXG9(ACHE);A0A6M6AM29(ACHE);P01019(AGT);A0A7P0T8D1(AGT);A0A7P0T9S6(AGT);A0A7P0TA52(AGT);A0A7P0TBH1(AGT);B0ZBE2(AGT);Q53YY1(AGT);Q12904(AIMP1);P15121(AKR1B1);P02768(ALB);A0A0C4DGB6(ALB);B7WNR0(ALB);C9JKR2(ALB);D6RHD5(ALB);H0YA55(ALB);H7C013(ALB);P09917(ALOX5);P15144(ANPEP);P04114(APOB);P02649(APOE);P05067(APP);P30530…
152	Quercetin	CXCL10	GO:0005615	extracellular space	CC	149	0	0.407421	P12821(ACE);P22303(ACHE);A0A166IZM7(ACHE);A0A2S1KLT7(ACHE);A0A411EXG3(ACHE);A0A411EXG9(ACHE);A0A6M6AM29(ACHE);P01019(AGT);A0A7P0T8D1(AGT);A0A7P0T9S6(AGT);A0A7P0TA52(AGT);A0A7P0TBH1(AGT);B0ZBE2(AGT);Q53YY1(AGT);Q12904(AIMP1);P15121(AKR1B1);P02768(ALB);A0A0C4DGB6(ALB);B7WNR0(ALB);C9JKR2(ALB);D6RHD5(ALB);H0YA55(ALB);H7C013(ALB);P09917(ALOX5);P15144(ANPEP);P04114(APOB);P02649(APOE);P05067(APP);P30530…
153	Quercetin	CXCL11	GO:0005615	extracellular space	CC	149	0	0.407421	P12821(ACE);P22303(ACHE);A0A166IZM7(ACHE);A0A2S1KLT7(ACHE);A0A411EXG3(ACHE);A0A411EXG9(ACHE);A0A6M6AM29(ACHE);P01019(AGT);A0A7P0T8D1(AGT);A0A7P0T9S6(AGT);A0A7P0TA52(AGT);A0A7P0TBH1(AGT);B0ZBE2(AGT);Q53YY1(AGT);Q12904(AIMP1);P15121(AKR1B1);P02768(ALB);A0A0C4DGB6(ALB);B7WNR0(ALB);C9JKR2(ALB);D6RHD5(ALB);H0YA55(ALB);H7C013(ALB);P09917(ALOX5);P15144(ANPEP);P04114(APOB);P02649(APOE);P05067(APP);P30530…
154	Quercetin	CXCL2	GO:0005615	extracellular space	CC	149	0	0.407421	P12821(ACE);P22303(ACHE);A0A166IZM7(ACHE);A0A2S1KLT7(ACHE);A0A411EXG3(ACHE);A0A411EXG9(ACHE);A0A6M6AM29(ACHE);P01019(AGT);A0A7P0T8D1(AGT);A0A7P0T9S6(AGT);A0A7P0TA52(AGT);A0A7P0TBH1(AGT);B0ZBE2(AGT);Q53YY1(AGT);Q12904(AIMP1);P15121(AKR1B1);P02768(ALB);A0A0C4DGB6(ALB);B7WNR0(ALB);C9JKR2(ALB);D6RHD5(ALB);H0YA55(ALB);H7C013(ALB);P09917(ALOX5);P15144(ANPEP);P04114(APOB);P02649(APOE);P05067(APP);P30530…
155	Quercetin	CXCL8	GO:0005615	extracellular space	CC	149	0	0.407421	P12821(ACE);P22303(ACHE);A0A166IZM7(ACHE);A0A2S1KLT7(ACHE);A0A411EXG3(ACHE);A0A411EXG9(ACHE);A0A6M6AM29(ACHE);P01019(AGT);A0A7P0T8D1(AGT);A0A7P0T9S6(AGT);A0A7P0TA52(AGT);A0A7P0TBH1(AGT);B0ZBE2(AGT);Q53YY1(AGT);Q12904(AIMP1);P15121(AKR1B1);P02768(ALB);A0A0C4DGB6(ALB);B7WNR0(ALB);C9JKR2(ALB);D6RHD5(ALB);H0YA55(ALB);H7C013(ALB);P09917(ALOX5);P15144(ANPEP);P04114(APOB);P02649(APOE);P05067(APP);P30530…
156	Quercetin	EDN1	GO:0005615	extracellular space	CC	149	0	0.407421	P12821(ACE);P22303(ACHE);A0A166IZM7(ACHE);A0A2S1KLT7(ACHE);A0A411EXG3(ACHE);A0A411EXG9(ACHE);A0A6M6AM29(ACHE);P01019(AGT);A0A7P0T8D1(AGT);A0A7P0T9S6(AGT);A0A7P0TA52(AGT);A0A7P0TBH1(AGT);B0ZBE2(AGT);Q53YY1(AGT);Q12904(AIMP1);P15121(AKR1B1);P02768(ALB);A0A0C4DGB6(ALB);B7WNR0(ALB);C9JKR2(ALB);D6RHD5(ALB);H0YA55(ALB);H7C013(ALB);P09917(ALOX5);P15144(ANPEP);P04114(APOB);P02649(APOE);P05067(APP);P30530…
157	Quercetin	EGF	GO:0005615	extracellular space	CC	149	0	0.407421	P12821(ACE);P22303(ACHE);A0A166IZM7(ACHE);A0A2S1KLT7(ACHE);A0A411EXG3(ACHE);A0A411EXG9(ACHE);A0A6M6AM29(ACHE);P01019(AGT);A0A7P0T8D1(AGT);A0A7P0T9S6(AGT);A0A7P0TA52(AGT);A0A7P0TBH1(AGT);B0ZBE2(AGT);Q53YY1(AGT);Q12904(AIMP1);P15121(AKR1B1);P02768(ALB);A0A0C4DGB6(ALB);B7WNR0(ALB);C9JKR2(ALB);D6RHD5(ALB);H0YA55(ALB);H7C013(ALB);P09917(ALOX5);P15144(ANPEP);P04114(APOB);P02649(APOE);P05067(APP);P30530…
158	Quercetin	EGFR	GO:0005615	extracellular space	CC	149	0	0.407421	P12821(ACE);P22303(ACHE);A0A166IZM7(ACHE);A0A2S1KLT7(ACHE);A0A411EXG3(ACHE);A0A411EXG9(ACHE);A0A6M6AM29(ACHE);P01019(AGT);A0A7P0T8D1(AGT);A0A7P0T9S6(AGT);A0A7P0TA52(AGT);A0A7P0TBH1(AGT);B0ZBE2(AGT);Q53YY1(AGT);Q12904(AIMP1);P15121(AKR1B1);P02768(ALB);A0A0C4DGB6(ALB);B7WNR0(ALB);C9JKR2(ALB);D6RHD5(ALB);H0YA55(ALB);H7C013(ALB);P09917(ALOX5);P15144(ANPEP);P04114(APOB);P02649(APOE);P05067(APP);P30530…
159	Quercetin	EIF2A	GO:0005615	extracellular space	CC	149	0	0.407421	P12821(ACE);P22303(ACHE);A0A166IZM7(ACHE);A0A2S1KLT7(ACHE);A0A411EXG3(ACHE);A0A411EXG9(ACHE);A0A6M6AM29(ACHE);P01019(AGT);A0A7P0T8D1(AGT);A0A7P0T9S6(AGT);A0A7P0TA52(AGT);A0A7P0TBH1(AGT);B0ZBE2(AGT);Q53YY1(AGT);Q12904(AIMP1);P15121(AKR1B1);P02768(ALB);A0A0C4DGB6(ALB);B7WNR0(ALB);C9JKR2(ALB);D6RHD5(ALB);H0YA55(ALB);H7C013(ALB);P09917(ALOX5);P15144(ANPEP);P04114(APOB);P02649(APOE);P05067(APP);P30530…
160	Quercetin	ERBB3	GO:0005615	extracellular space	CC	149	0	0.407421	P12821(ACE);P22303(ACHE);A0A166IZM7(ACHE);A0A2S1KLT7(ACHE);A0A411EXG3(ACHE);A0A411EXG9(ACHE);A0A6M6AM29(ACHE);P01019(AGT);A0A7P0T8D1(AGT);A0A7P0T9S6(AGT);A0A7P0TA52(AGT);A0A7P0TBH1(AGT);B0ZBE2(AGT);Q53YY1(AGT);Q12904(AIMP1);P15121(AKR1B1);P02768(ALB);A0A0C4DGB6(ALB);B7WNR0(ALB);C9JKR2(ALB);D6RHD5(ALB);H0YA55(ALB);H7C013(ALB);P09917(ALOX5);P15144(ANPEP);P04114(APOB);P02649(APOE);P05067(APP);P30530…
161	Quercetin	F2	GO:0005615	extracellular space	CC	149	0	0.407421	P12821(ACE);P22303(ACHE);A0A166IZM7(ACHE);A0A2S1KLT7(ACHE);A0A411EXG3(ACHE);A0A411EXG9(ACHE);A0A6M6AM29(ACHE);P01019(AGT);A0A7P0T8D1(AGT);A0A7P0T9S6(AGT);A0A7P0TA52(AGT);A0A7P0TBH1(AGT);B0ZBE2(AGT);Q53YY1(AGT);Q12904(AIMP1);P15121(AKR1B1);P02768(ALB);A0A0C4DGB6(ALB);B7WNR0(ALB);C9JKR2(ALB);D6RHD5(ALB);H0YA55(ALB);H7C013(ALB);P09917(ALOX5);P15144(ANPEP);P04114(APOB);P02649(APOE);P05067(APP);P30530…
162	Quercetin	F3	GO:0005615	extracellular space	CC	149	0	0.407421	P12821(ACE);P22303(ACHE);A0A166IZM7(ACHE);A0A2S1KLT7(ACHE);A0A411EXG3(ACHE);A0A411EXG9(ACHE);A0A6M6AM29(ACHE);P01019(AGT);A0A7P0T8D1(AGT);A0A7P0T9S6(AGT);A0A7P0TA52(AGT);A0A7P0TBH1(AGT);B0ZBE2(AGT);Q53YY1(AGT);Q12904(AIMP1);P15121(AKR1B1);P02768(ALB);A0A0C4DGB6(ALB);B7WNR0(ALB);C9JKR2(ALB);D6RHD5(ALB);H0YA55(ALB);H7C013(ALB);P09917(ALOX5);P15144(ANPEP);P04114(APOB);P02649(APOE);P05067(APP);P30530…
163	Quercetin	FAU	GO:0005615	extracellular space	CC	149	0	0.407421	P12821(ACE);P22303(ACHE);A0A166IZM7(ACHE);A0A2S1KLT7(ACHE);A0A411EXG3(ACHE);A0A411EXG9(ACHE);A0A6M6AM29(ACHE);P01019(AGT);A0A7P0T8D1(AGT);A0A7P0T9S6(AGT);A0A7P0TA52(AGT);A0A7P0TBH1(AGT);B0ZBE2(AGT);Q53YY1(AGT);Q12904(AIMP1);P15121(AKR1B1);P02768(ALB);A0A0C4DGB6(ALB);B7WNR0(ALB);C9JKR2(ALB);D6RHD5(ALB);H0YA55(ALB);H7C013(ALB);P09917(ALOX5);P15144(ANPEP);P04114(APOB);P02649(APOE);P05067(APP);P30530…
164	Quercetin	GSTP1	GO:0005615	extracellular space	CC	149	0	0.407421	P12821(ACE);P22303(ACHE);A0A166IZM7(ACHE);A0A2S1KLT7(ACHE);A0A411EXG3(ACHE);A0A411EXG9(ACHE);A0A6M6AM29(ACHE);P01019(AGT);A0A7P0T8D1(AGT);A0A7P0T9S6(AGT);A0A7P0TA52(AGT);A0A7P0TBH1(AGT);B0ZBE2(AGT);Q53YY1(AGT);Q12904(AIMP1);P15121(AKR1B1);P02768(ALB);A0A0C4DGB6(ALB);B7WNR0(ALB);C9JKR2(ALB);D6RHD5(ALB);H0YA55(ALB);H7C013(ALB);P09917(ALOX5);P15144(ANPEP);P04114(APOB);P02649(APOE);P05067(APP);P30530…
165	Quercetin	HMOX1	GO:0005615	extracellular space	CC	149	0	0.407421	P12821(ACE);P22303(ACHE);A0A166IZM7(ACHE);A0A2S1KLT7(ACHE);A0A411EXG3(ACHE);A0A411EXG9(ACHE);A0A6M6AM29(ACHE);P01019(AGT);A0A7P0T8D1(AGT);A0A7P0T9S6(AGT);A0A7P0TA52(AGT);A0A7P0TBH1(AGT);B0ZBE2(AGT);Q53YY1(AGT);Q12904(AIMP1);P15121(AKR1B1);P02768(ALB);A0A0C4DGB6(ALB);B7WNR0(ALB);C9JKR2(ALB);D6RHD5(ALB);H0YA55(ALB);H7C013(ALB);P09917(ALOX5);P15144(ANPEP);P04114(APOB);P02649(APOE);P05067(APP);P30530…
166	Quercetin	HSPA1A	GO:0005615	extracellular space	CC	149	0	0.407421	P12821(ACE);P22303(ACHE);A0A166IZM7(ACHE);A0A2S1KLT7(ACHE);A0A411EXG3(ACHE);A0A411EXG9(ACHE);A0A6M6AM29(ACHE);P01019(AGT);A0A7P0T8D1(AGT);A0A7P0T9S6(AGT);A0A7P0TA52(AGT);A0A7P0TBH1(AGT);B0ZBE2(AGT);Q53YY1(AGT);Q12904(AIMP1);P15121(AKR1B1);P02768(ALB);A0A0C4DGB6(ALB);B7WNR0(ALB);C9JKR2(ALB);D6RHD5(ALB);H0YA55(ALB);H7C013(ALB);P09917(ALOX5);P15144(ANPEP);P04114(APOB);P02649(APOE);P05067(APP);P30530…
167	Quercetin	HSPB1	GO:0005615	extracellular space	CC	149	0	0.407421	P12821(ACE);P22303(ACHE);A0A166IZM7(ACHE);A0A2S1KLT7(ACHE);A0A411EXG3(ACHE);A0A411EXG9(ACHE);A0A6M6AM29(ACHE);P01019(AGT);A0A7P0T8D1(AGT);A0A7P0T9S6(AGT);A0A7P0TA52(AGT);A0A7P0TBH1(AGT);B0ZBE2(AGT);Q53YY1(AGT);Q12904(AIMP1);P15121(AKR1B1);P02768(ALB);A0A0C4DGB6(ALB);B7WNR0(ALB);C9JKR2(ALB);D6RHD5(ALB);H0YA55(ALB);H7C013(ALB);P09917(ALOX5);P15144(ANPEP);P04114(APOB);P02649(APOE);P05067(APP);P30530…
168	Quercetin	ICAM1	GO:0005615	extracellular space	CC	149	0	0.407421	P12821(ACE);P22303(ACHE);A0A166IZM7(ACHE);A0A2S1KLT7(ACHE);A0A411EXG3(ACHE);A0A411EXG9(ACHE);A0A6M6AM29(ACHE);P01019(AGT);A0A7P0T8D1(AGT);A0A7P0T9S6(AGT);A0A7P0TA52(AGT);A0A7P0TBH1(AGT);B0ZBE2(AGT);Q53YY1(AGT);Q12904(AIMP1);P15121(AKR1B1);P02768(ALB);A0A0C4DGB6(ALB);B7WNR0(ALB);C9JKR2(ALB);D6RHD5(ALB);H0YA55(ALB);H7C013(ALB);P09917(ALOX5);P15144(ANPEP);P04114(APOB);P02649(APOE);P05067(APP);P30530…
169	Quercetin	IGF2	GO:0005615	extracellular space	CC	149	0	0.407421	P12821(ACE);P22303(ACHE);A0A166IZM7(ACHE);A0A2S1KLT7(ACHE);A0A411EXG3(ACHE);A0A411EXG9(ACHE);A0A6M6AM29(ACHE);P01019(AGT);A0A7P0T8D1(AGT);A0A7P0T9S6(AGT);A0A7P0TA52(AGT);A0A7P0TBH1(AGT);B0ZBE2(AGT);Q53YY1(AGT);Q12904(AIMP1);P15121(AKR1B1);P02768(ALB);A0A0C4DGB6(ALB);B7WNR0(ALB);C9JKR2(ALB);D6RHD5(ALB);H0YA55(ALB);H7C013(ALB);P09917(ALOX5);P15144(ANPEP);P04114(APOB);P02649(APOE);P05067(APP);P30530…
170	Quercetin	IGFBP3	GO:0005615	extracellular space	CC	149	0	0.407421	P12821(ACE);P22303(ACHE);A0A166IZM7(ACHE);A0A2S1KLT7(ACHE);A0A411EXG3(ACHE);A0A411EXG9(ACHE);A0A6M6AM29(ACHE);P01019(AGT);A0A7P0T8D1(AGT);A0A7P0T9S6(AGT);A0A7P0TA52(AGT);A0A7P0TBH1(AGT);B0ZBE2(AGT);Q53YY1(AGT);Q12904(AIMP1);P15121(AKR1B1);P02768(ALB);A0A0C4DGB6(ALB);B7WNR0(ALB);C9JKR2(ALB);D6RHD5(ALB);H0YA55(ALB);H7C013(ALB);P09917(ALOX5);P15144(ANPEP);P04114(APOB);P02649(APOE);P05067(APP);P30530…
171	Quercetin	IL10	GO:0005615	extracellular space	CC	149	0	0.407421	P12821(ACE);P22303(ACHE);A0A166IZM7(ACHE);A0A2S1KLT7(ACHE);A0A411EXG3(ACHE);A0A411EXG9(ACHE);A0A6M6AM29(ACHE);P01019(AGT);A0A7P0T8D1(AGT);A0A7P0T9S6(AGT);A0A7P0TA52(AGT);A0A7P0TBH1(AGT);B0ZBE2(AGT);Q53YY1(AGT);Q12904(AIMP1);P15121(AKR1B1);P02768(ALB);A0A0C4DGB6(ALB);B7WNR0(ALB);C9JKR2(ALB);D6RHD5(ALB);H0YA55(ALB);H7C013(ALB);P09917(ALOX5);P15144(ANPEP);P04114(APOB);P02649(APOE);P05067(APP);P30530…
172	Quercetin	IL15	GO:0005615	extracellular space	CC	149	0	0.407421	P12821(ACE);P22303(ACHE);A0A166IZM7(ACHE);A0A2S1KLT7(ACHE);A0A411EXG3(ACHE);A0A411EXG9(ACHE);A0A6M6AM29(ACHE);P01019(AGT);A0A7P0T8D1(AGT);A0A7P0T9S6(AGT);A0A7P0TA52(AGT);A0A7P0TBH1(AGT);B0ZBE2(AGT);Q53YY1(AGT);Q12904(AIMP1);P15121(AKR1B1);P02768(ALB);A0A0C4DGB6(ALB);B7WNR0(ALB);C9JKR2(ALB);D6RHD5(ALB);H0YA55(ALB);H7C013(ALB);P09917(ALOX5);P15144(ANPEP);P04114(APOB);P02649(APOE);P05067(APP);P30530…
173	Quercetin	IL1A	GO:0005615	extracellular space	CC	149	0	0.407421	P12821(ACE);P22303(ACHE);A0A166IZM7(ACHE);A0A2S1KLT7(ACHE);A0A411EXG3(ACHE);A0A411EXG9(ACHE);A0A6M6AM29(ACHE);P01019(AGT);A0A7P0T8D1(AGT);A0A7P0T9S6(AGT);A0A7P0TA52(AGT);A0A7P0TBH1(AGT);B0ZBE2(AGT);Q53YY1(AGT);Q12904(AIMP1);P15121(AKR1B1);P02768(ALB);A0A0C4DGB6(ALB);B7WNR0(ALB);C9JKR2(ALB);D6RHD5(ALB);H0YA55(ALB);H7C013(ALB);P09917(ALOX5);P15144(ANPEP);P04114(APOB);P02649(APOE);P05067(APP);P30530…
174	Quercetin	IL1B	GO:0005615	extracellular space	CC	149	0	0.407421	P12821(ACE);P22303(ACHE);A0A166IZM7(ACHE);A0A2S1KLT7(ACHE);A0A411EXG3(ACHE);A0A411EXG9(ACHE);A0A6M6AM29(ACHE);P01019(AGT);A0A7P0T8D1(AGT);A0A7P0T9S6(AGT);A0A7P0TA52(AGT);A0A7P0TBH1(AGT);B0ZBE2(AGT);Q53YY1(AGT);Q12904(AIMP1);P15121(AKR1B1);P02768(ALB);A0A0C4DGB6(ALB);B7WNR0(ALB);C9JKR2(ALB);D6RHD5(ALB);H0YA55(ALB);H7C013(ALB);P09917(ALOX5);P15144(ANPEP);P04114(APOB);P02649(APOE);P05067(APP);P30530…
175	Quercetin	IL2	GO:0005615	extracellular space	CC	149	0	0.407421	P12821(ACE);P22303(ACHE);A0A166IZM7(ACHE);A0A2S1KLT7(ACHE);A0A411EXG3(ACHE);A0A411EXG9(ACHE);A0A6M6AM29(ACHE);P01019(AGT);A0A7P0T8D1(AGT);A0A7P0T9S6(AGT);A0A7P0TA52(AGT);A0A7P0TBH1(AGT);B0ZBE2(AGT);Q53YY1(AGT);Q12904(AIMP1);P15121(AKR1B1);P02768(ALB);A0A0C4DGB6(ALB);B7WNR0(ALB);C9JKR2(ALB);D6RHD5(ALB);H0YA55(ALB);H7C013(ALB);P09917(ALOX5);P15144(ANPEP);P04114(APOB);P02649(APOE);P05067(APP);P30530…
176	Quercetin	IL6R	GO:0005615	extracellular space	CC	149	0	0.407421	P12821(ACE);P22303(ACHE);A0A166IZM7(ACHE);A0A2S1KLT7(ACHE);A0A411EXG3(ACHE);A0A411EXG9(ACHE);A0A6M6AM29(ACHE);P01019(AGT);A0A7P0T8D1(AGT);A0A7P0T9S6(AGT);A0A7P0TA52(AGT);A0A7P0TBH1(AGT);B0ZBE2(AGT);Q53YY1(AGT);Q12904(AIMP1);P15121(AKR1B1);P02768(ALB);A0A0C4DGB6(ALB);B7WNR0(ALB);C9JKR2(ALB);D6RHD5(ALB);H0YA55(ALB);H7C013(ALB);P09917(ALOX5);P15144(ANPEP);P04114(APOB);P02649(APOE);P05067(APP);P30530…
177	Quercetin	MMP1	GO:0005615	extracellular space	CC	149	0	0.407421	P12821(ACE);P22303(ACHE);A0A166IZM7(ACHE);A0A2S1KLT7(ACHE);A0A411EXG3(ACHE);A0A411EXG9(ACHE);A0A6M6AM29(ACHE);P01019(AGT);A0A7P0T8D1(AGT);A0A7P0T9S6(AGT);A0A7P0TA52(AGT);A0A7P0TBH1(AGT);B0ZBE2(AGT);Q53YY1(AGT);Q12904(AIMP1);P15121(AKR1B1);P02768(ALB);A0A0C4DGB6(ALB);B7WNR0(ALB);C9JKR2(ALB);D6RHD5(ALB);H0YA55(ALB);H7C013(ALB);P09917(ALOX5);P15144(ANPEP);P04114(APOB);P02649(APOE);P05067(APP);P30530…
178	Quercetin	MMP2	GO:0005615	extracellular space	CC	149	0	0.407421	P12821(ACE);P22303(ACHE);A0A166IZM7(ACHE);A0A2S1KLT7(ACHE);A0A411EXG3(ACHE);A0A411EXG9(ACHE);A0A6M6AM29(ACHE);P01019(AGT);A0A7P0T8D1(AGT);A0A7P0T9S6(AGT);A0A7P0TA52(AGT);A0A7P0TBH1(AGT);B0ZBE2(AGT);Q53YY1(AGT);Q12904(AIMP1);P15121(AKR1B1);P02768(ALB);A0A0C4DGB6(ALB);B7WNR0(ALB);C9JKR2(ALB);D6RHD5(ALB);H0YA55(ALB);H7C013(ALB);P09917(ALOX5);P15144(ANPEP);P04114(APOB);P02649(APOE);P05067(APP);P30530…
179	Quercetin	MMP3	GO:0005615	extracellular space	CC	149	0	0.407421	P12821(ACE);P22303(ACHE);A0A166IZM7(ACHE);A0A2S1KLT7(ACHE);A0A411EXG3(ACHE);A0A411EXG9(ACHE);A0A6M6AM29(ACHE);P01019(AGT);A0A7P0T8D1(AGT);A0A7P0T9S6(AGT);A0A7P0TA52(AGT);A0A7P0TBH1(AGT);B0ZBE2(AGT);Q53YY1(AGT);Q12904(AIMP1);P15121(AKR1B1);P02768(ALB);A0A0C4DGB6(ALB);B7WNR0(ALB);C9JKR2(ALB);D6RHD5(ALB);H0YA55(ALB);H7C013(ALB);P09917(ALOX5);P15144(ANPEP);P04114(APOB);P02649(APOE);P05067(APP);P30530…
180	Quercetin	MMP9	GO:0005615	extracellular space	CC	149	0	0.407421	P12821(ACE);P22303(ACHE);A0A166IZM7(ACHE);A0A2S1KLT7(ACHE);A0A411EXG3(ACHE);A0A411EXG9(ACHE);A0A6M6AM29(ACHE);P01019(AGT);A0A7P0T8D1(AGT);A0A7P0T9S6(AGT);A0A7P0TA52(AGT);A0A7P0TBH1(AGT);B0ZBE2(AGT);Q53YY1(AGT);Q12904(AIMP1);P15121(AKR1B1);P02768(ALB);A0A0C4DGB6(ALB);B7WNR0(ALB);C9JKR2(ALB);D6RHD5(ALB);H0YA55(ALB);H7C013(ALB);P09917(ALOX5);P15144(ANPEP);P04114(APOB);P02649(APOE);P05067(APP);P30530…
181	Quercetin	MPO	GO:0005615	extracellular space	CC	149	0	0.407421	P12821(ACE);P22303(ACHE);A0A166IZM7(ACHE);A0A2S1KLT7(ACHE);A0A411EXG3(ACHE);A0A411EXG9(ACHE);A0A6M6AM29(ACHE);P01019(AGT);A0A7P0T8D1(AGT);A0A7P0T9S6(AGT);A0A7P0TA52(AGT);A0A7P0TBH1(AGT);B0ZBE2(AGT);Q53YY1(AGT);Q12904(AIMP1);P15121(AKR1B1);P02768(ALB);A0A0C4DGB6(ALB);B7WNR0(ALB);C9JKR2(ALB);D6RHD5(ALB);H0YA55(ALB);H7C013(ALB);P09917(ALOX5);P15144(ANPEP);P04114(APOB);P02649(APOE);P05067(APP);P30530…
182	Quercetin	NAMPT	GO:0005615	extracellular space	CC	149	0	0.407421	P12821(ACE);P22303(ACHE);A0A166IZM7(ACHE);A0A2S1KLT7(ACHE);A0A411EXG3(ACHE);A0A411EXG9(ACHE);A0A6M6AM29(ACHE);P01019(AGT);A0A7P0T8D1(AGT);A0A7P0T9S6(AGT);A0A7P0TA52(AGT);A0A7P0TBH1(AGT);B0ZBE2(AGT);Q53YY1(AGT);Q12904(AIMP1);P15121(AKR1B1);P02768(ALB);A0A0C4DGB6(ALB);B7WNR0(ALB);C9JKR2(ALB);D6RHD5(ALB);H0YA55(ALB);H7C013(ALB);P09917(ALOX5);P15144(ANPEP);P04114(APOB);P02649(APOE);P05067(APP);P30530…
183	Quercetin	NPEPPS	GO:0005615	extracellular space	CC	149	0	0.407421	P12821(ACE);P22303(ACHE);A0A166IZM7(ACHE);A0A2S1KLT7(ACHE);A0A411EXG3(ACHE);A0A411EXG9(ACHE);A0A6M6AM29(ACHE);P01019(AGT);A0A7P0T8D1(AGT);A0A7P0T9S6(AGT);A0A7P0TA52(AGT);A0A7P0TBH1(AGT);B0ZBE2(AGT);Q53YY1(AGT);Q12904(AIMP1);P15121(AKR1B1);P02768(ALB);A0A0C4DGB6(ALB);B7WNR0(ALB);C9JKR2(ALB);D6RHD5(ALB);H0YA55(ALB);H7C013(ALB);P09917(ALOX5);P15144(ANPEP);P04114(APOB);P02649(APOE);P05067(APP);P30530…
184	Quercetin	PLAT	GO:0005615	extracellular space	CC	149	0	0.407421	P12821(ACE);P22303(ACHE);A0A166IZM7(ACHE);A0A2S1KLT7(ACHE);A0A411EXG3(ACHE);A0A411EXG9(ACHE);A0A6M6AM29(ACHE);P01019(AGT);A0A7P0T8D1(AGT);A0A7P0T9S6(AGT);A0A7P0TA52(AGT);A0A7P0TBH1(AGT);B0ZBE2(AGT);Q53YY1(AGT);Q12904(AIMP1);P15121(AKR1B1);P02768(ALB);A0A0C4DGB6(ALB);B7WNR0(ALB);C9JKR2(ALB);D6RHD5(ALB);H0YA55(ALB);H7C013(ALB);P09917(ALOX5);P15144(ANPEP);P04114(APOB);P02649(APOE);P05067(APP);P30530…
185	Quercetin	PLAU	GO:0005615	extracellular space	CC	149	0	0.407421	P12821(ACE);P22303(ACHE);A0A166IZM7(ACHE);A0A2S1KLT7(ACHE);A0A411EXG3(ACHE);A0A411EXG9(ACHE);A0A6M6AM29(ACHE);P01019(AGT);A0A7P0T8D1(AGT);A0A7P0T9S6(AGT);A0A7P0TA52(AGT);A0A7P0TBH1(AGT);B0ZBE2(AGT);Q53YY1(AGT);Q12904(AIMP1);P15121(AKR1B1);P02768(ALB);A0A0C4DGB6(ALB);B7WNR0(ALB);C9JKR2(ALB);D6RHD5(ALB);H0YA55(ALB);H7C013(ALB);P09917(ALOX5);P15144(ANPEP);P04114(APOB);P02649(APOE);P05067(APP);P30530…
186	Quercetin	PON1	GO:0005615	extracellular space	CC	149	0	0.407421	P12821(ACE);P22303(ACHE);A0A166IZM7(ACHE);A0A2S1KLT7(ACHE);A0A411EXG3(ACHE);A0A411EXG9(ACHE);A0A6M6AM29(ACHE);P01019(AGT);A0A7P0T8D1(AGT);A0A7P0T9S6(AGT);A0A7P0TA52(AGT);A0A7P0TBH1(AGT);B0ZBE2(AGT);Q53YY1(AGT);Q12904(AIMP1);P15121(AKR1B1);P02768(ALB);A0A0C4DGB6(ALB);B7WNR0(ALB);C9JKR2(ALB);D6RHD5(ALB);H0YA55(ALB);H7C013(ALB);P09917(ALOX5);P15144(ANPEP);P04114(APOB);P02649(APOE);P05067(APP);P30530…
187	Quercetin	PRDX5	GO:0005615	extracellular space	CC	149	0	0.407421	P12821(ACE);P22303(ACHE);A0A166IZM7(ACHE);A0A2S1KLT7(ACHE);A0A411EXG3(ACHE);A0A411EXG9(ACHE);A0A6M6AM29(ACHE);P01019(AGT);A0A7P0T8D1(AGT);A0A7P0T9S6(AGT);A0A7P0TA52(AGT);A0A7P0TBH1(AGT);B0ZBE2(AGT);Q53YY1(AGT);Q12904(AIMP1);P15121(AKR1B1);P02768(ALB);A0A0C4DGB6(ALB);B7WNR0(ALB);C9JKR2(ALB);D6RHD5(ALB);H0YA55(ALB);H7C013(ALB);P09917(ALOX5);P15144(ANPEP);P04114(APOB);P02649(APOE);P05067(APP);P30530…
188	Quercetin	PRSS1	GO:0005615	extracellular space	CC	149	0	0.407421	P12821(ACE);P22303(ACHE);A0A166IZM7(ACHE);A0A2S1KLT7(ACHE);A0A411EXG3(ACHE);A0A411EXG9(ACHE);A0A6M6AM29(ACHE);P01019(AGT);A0A7P0T8D1(AGT);A0A7P0T9S6(AGT);A0A7P0TA52(AGT);A0A7P0TBH1(AGT);B0ZBE2(AGT);Q53YY1(AGT);Q12904(AIMP1);P15121(AKR1B1);P02768(ALB);A0A0C4DGB6(ALB);B7WNR0(ALB);C9JKR2(ALB);D6RHD5(ALB);H0YA55(ALB);H7C013(ALB);P09917(ALOX5);P15144(ANPEP);P04114(APOB);P02649(APOE);P05067(APP);P30530…
189	Quercetin	RAF1	GO:0005615	extracellular space	CC	149	0	0.407421	P12821(ACE);P22303(ACHE);A0A166IZM7(ACHE);A0A2S1KLT7(ACHE);A0A411EXG3(ACHE);A0A411EXG9(ACHE);A0A6M6AM29(ACHE);P01019(AGT);A0A7P0T8D1(AGT);A0A7P0T9S6(AGT);A0A7P0TA52(AGT);A0A7P0TBH1(AGT);B0ZBE2(AGT);Q53YY1(AGT);Q12904(AIMP1);P15121(AKR1B1);P02768(ALB);A0A0C4DGB6(ALB);B7WNR0(ALB);C9JKR2(ALB);D6RHD5(ALB);H0YA55(ALB);H7C013(ALB);P09917(ALOX5);P15144(ANPEP);P04114(APOB);P02649(APOE);P05067(APP);P30530…
190	Quercetin	SELE	GO:0005615	extracellular space	CC	149	0	0.407421	P12821(ACE);P22303(ACHE);A0A166IZM7(ACHE);A0A2S1KLT7(ACHE);A0A411EXG3(ACHE);A0A411EXG9(ACHE);A0A6M6AM29(ACHE);P01019(AGT);A0A7P0T8D1(AGT);A0A7P0T9S6(AGT);A0A7P0TA52(AGT);A0A7P0TBH1(AGT);B0ZBE2(AGT);Q53YY1(AGT);Q12904(AIMP1);P15121(AKR1B1);P02768(ALB);A0A0C4DGB6(ALB);B7WNR0(ALB);C9JKR2(ALB);D6RHD5(ALB);H0YA55(ALB);H7C013(ALB);P09917(ALOX5);P15144(ANPEP);P04114(APOB);P02649(APOE);P05067(APP);P30530…
191	Quercetin	SERPINB12	GO:0005615	extracellular space	CC	149	0	0.407421	P12821(ACE);P22303(ACHE);A0A166IZM7(ACHE);A0A2S1KLT7(ACHE);A0A411EXG3(ACHE);A0A411EXG9(ACHE);A0A6M6AM29(ACHE);P01019(AGT);A0A7P0T8D1(AGT);A0A7P0T9S6(AGT);A0A7P0TA52(AGT);A0A7P0TBH1(AGT);B0ZBE2(AGT);Q53YY1(AGT);Q12904(AIMP1);P15121(AKR1B1);P02768(ALB);A0A0C4DGB6(ALB);B7WNR0(ALB);C9JKR2(ALB);D6RHD5(ALB);H0YA55(ALB);H7C013(ALB);P09917(ALOX5);P15144(ANPEP);P04114(APOB);P02649(APOE);P05067(APP);P30530…
192	Quercetin	SERPINE1	GO:0005615	extracellular space	CC	149	0	0.407421	P12821(ACE);P22303(ACHE);A0A166IZM7(ACHE);A0A2S1KLT7(ACHE);A0A411EXG3(ACHE);A0A411EXG9(ACHE);A0A6M6AM29(ACHE);P01019(AGT);A0A7P0T8D1(AGT);A0A7P0T9S6(AGT);A0A7P0TA52(AGT);A0A7P0TBH1(AGT);B0ZBE2(AGT);Q53YY1(AGT);Q12904(AIMP1);P15121(AKR1B1);P02768(ALB);A0A0C4DGB6(ALB);B7WNR0(ALB);C9JKR2(ALB);D6RHD5(ALB);H0YA55(ALB);H7C013(ALB);P09917(ALOX5);P15144(ANPEP);P04114(APOB);P02649(APOE);P05067(APP);P30530…
193	Quercetin	SOD3	GO:0005615	extracellular space	CC	149	0	0.407421	P12821(ACE);P22303(ACHE);A0A166IZM7(ACHE);A0A2S1KLT7(ACHE);A0A411EXG3(ACHE);A0A411EXG9(ACHE);A0A6M6AM29(ACHE);P01019(AGT);A0A7P0T8D1(AGT);A0A7P0T9S6(AGT);A0A7P0TA52(AGT);A0A7P0TBH1(AGT);B0ZBE2(AGT);Q53YY1(AGT);Q12904(AIMP1);P15121(AKR1B1);P02768(ALB);A0A0C4DGB6(ALB);B7WNR0(ALB);C9JKR2(ALB);D6RHD5(ALB);H0YA55(ALB);H7C013(ALB);P09917(ALOX5);P15144(ANPEP);P04114(APOB);P02649(APOE);P05067(APP);P30530…
194	Quercetin	SPP1	GO:0005615	extracellular space	CC	149	0	0.407421	P12821(ACE);P22303(ACHE);A0A166IZM7(ACHE);A0A2S1KLT7(ACHE);A0A411EXG3(ACHE);A0A411EXG9(ACHE);A0A6M6AM29(ACHE);P01019(AGT);A0A7P0T8D1(AGT);A0A7P0T9S6(AGT);A0A7P0TA52(AGT);A0A7P0TBH1(AGT);B0ZBE2(AGT);Q53YY1(AGT);Q12904(AIMP1);P15121(AKR1B1);P02768(ALB);A0A0C4DGB6(ALB);B7WNR0(ALB);C9JKR2(ALB);D6RHD5(ALB);H0YA55(ALB);H7C013(ALB);P09917(ALOX5);P15144(ANPEP);P04114(APOB);P02649(APOE);P05067(APP);P30530…
195	Quercetin	TGFB1	GO:0005615	extracellular space	CC	149	0	0.407421	P12821(ACE);P22303(ACHE);A0A166IZM7(ACHE);A0A2S1KLT7(ACHE);A0A411EXG3(ACHE);A0A411EXG9(ACHE);A0A6M6AM29(ACHE);P01019(AGT);A0A7P0T8D1(AGT);A0A7P0T9S6(AGT);A0A7P0TA52(AGT);A0A7P0TBH1(AGT);B0ZBE2(AGT);Q53YY1(AGT);Q12904(AIMP1);P15121(AKR1B1);P02768(ALB);A0A0C4DGB6(ALB);B7WNR0(ALB);C9JKR2(ALB);D6RHD5(ALB);H0YA55(ALB);H7C013(ALB);P09917(ALOX5);P15144(ANPEP);P04114(APOB);P02649(APOE);P05067(APP);P30530…
196	Quercetin	THBD	GO:0005615	extracellular space	CC	149	0	0.407421	P12821(ACE);P22303(ACHE);A0A166IZM7(ACHE);A0A2S1KLT7(ACHE);A0A411EXG3(ACHE);A0A411EXG9(ACHE);A0A6M6AM29(ACHE);P01019(AGT);A0A7P0T8D1(AGT);A0A7P0T9S6(AGT);A0A7P0TA52(AGT);A0A7P0TBH1(AGT);B0ZBE2(AGT);Q53YY1(AGT);Q12904(AIMP1);P15121(AKR1B1);P02768(ALB);A0A0C4DGB6(ALB);B7WNR0(ALB);C9JKR2(ALB);D6RHD5(ALB);H0YA55(ALB);H7C013(ALB);P09917(ALOX5);P15144(ANPEP);P04114(APOB);P02649(APOE);P05067(APP);P30530…
197	Quercetin	TLR4	GO:0005615	extracellular space	CC	149	0	0.407421	P12821(ACE);P22303(ACHE);A0A166IZM7(ACHE);A0A2S1KLT7(ACHE);A0A411EXG3(ACHE);A0A411EXG9(ACHE);A0A6M6AM29(ACHE);P01019(AGT);A0A7P0T8D1(AGT);A0A7P0T9S6(AGT);A0A7P0TA52(AGT);A0A7P0TBH1(AGT);B0ZBE2(AGT);Q53YY1(AGT);Q12904(AIMP1);P15121(AKR1B1);P02768(ALB);A0A0C4DGB6(ALB);B7WNR0(ALB);C9JKR2(ALB);D6RHD5(ALB);H0YA55(ALB);H7C013(ALB);P09917(ALOX5);P15144(ANPEP);P04114(APOB);P02649(APOE);P05067(APP);P30530…
198	Quercetin	TNF	GO:0005615	extracellular space	CC	149	0	0.407421	P12821(ACE);P22303(ACHE);A0A166IZM7(ACHE);A0A2S1KLT7(ACHE);A0A411EXG3(ACHE);A0A411EXG9(ACHE);A0A6M6AM29(ACHE);P01019(AGT);A0A7P0T8D1(AGT);A0A7P0T9S6(AGT);A0A7P0TA52(AGT);A0A7P0TBH1(AGT);B0ZBE2(AGT);Q53YY1(AGT);Q12904(AIMP1);P15121(AKR1B1);P02768(ALB);A0A0C4DGB6(ALB);B7WNR0(ALB);C9JKR2(ALB);D6RHD5(ALB);H0YA55(ALB);H7C013(ALB);P09917(ALOX5);P15144(ANPEP);P04114(APOB);P02649(APOE);P05067(APP);P30530…
199	Quercetin	TNFRSF1A	GO:0005615	extracellular space	CC	149	0	0.407421	P12821(ACE);P22303(ACHE);A0A166IZM7(ACHE);A0A2S1KLT7(ACHE);A0A411EXG3(ACHE);A0A411EXG9(ACHE);A0A6M6AM29(ACHE);P01019(AGT);A0A7P0T8D1(AGT);A0A7P0T9S6(AGT);A0A7P0TA52(AGT);A0A7P0TBH1(AGT);B0ZBE2(AGT);Q53YY1(AGT);Q12904(AIMP1);P15121(AKR1B1);P02768(ALB);A0A0C4DGB6(ALB);B7WNR0(ALB);C9JKR2(ALB);D6RHD5(ALB);H0YA55(ALB);H7C013(ALB);P09917(ALOX5);P15144(ANPEP);P04114(APOB);P02649(APOE);P05067(APP);P30530…
200	Quercetin	TNFSF10	GO:0005615	extracellular space	CC	149	0	0.407421	P12821(ACE);P22303(ACHE);A0A166IZM7(ACHE);A0A2S1KLT7(ACHE);A0A411EXG3(ACHE);A0A411EXG9(ACHE);A0A6M6AM29(ACHE);P01019(AGT);A0A7P0T8D1(AGT);A0A7P0T9S6(AGT);A0A7P0TA52(AGT);A0A7P0TBH1(AGT);B0ZBE2(AGT);Q53YY1(AGT);Q12904(AIMP1);P15121(AKR1B1);P02768(ALB);A0A0C4DGB6(ALB);B7WNR0(ALB);C9JKR2(ALB);D6RHD5(ALB);H0YA55(ALB);H7C013(ALB);P09917(ALOX5);P15144(ANPEP);P04114(APOB);P02649(APOE);P05067(APP);P30530…
201	Quercetin	VCAM1	GO:0005615	extracellular space	CC	149	0	0.407421	P12821(ACE);P22303(ACHE);A0A166IZM7(ACHE);A0A2S1KLT7(ACHE);A0A411EXG3(ACHE);A0A411EXG9(ACHE);A0A6M6AM29(ACHE);P01019(AGT);A0A7P0T8D1(AGT);A0A7P0T9S6(AGT);A0A7P0TA52(AGT);A0A7P0TBH1(AGT);B0ZBE2(AGT);Q53YY1(AGT);Q12904(AIMP1);P15121(AKR1B1);P02768(ALB);A0A0C4DGB6(ALB);B7WNR0(ALB);C9JKR2(ALB);D6RHD5(ALB);H0YA55(ALB);H7C013(ALB);P09917(ALOX5);P15144(ANPEP);P04114(APOB);P02649(APOE);P05067(APP);P30530…
202	Quercetin	VEGFA	GO:0005615	extracellular space	CC	149	0	0.407421	P12821(ACE);P22303(ACHE);A0A166IZM7(ACHE);A0A2S1KLT7(ACHE);A0A411EXG3(ACHE);A0A411EXG9(ACHE);A0A6M6AM29(ACHE);P01019(AGT);A0A7P0T8D1(AGT);A0A7P0T9S6(AGT);A0A7P0TA52(AGT);A0A7P0TBH1(AGT);B0ZBE2(AGT);Q53YY1(AGT);Q12904(AIMP1);P15121(AKR1B1);P02768(ALB);A0A0C4DGB6(ALB);B7WNR0(ALB);C9JKR2(ALB);D6RHD5(ALB);H0YA55(ALB);H7C013(ALB);P09917(ALOX5);P15144(ANPEP);P04114(APOB);P02649(APOE);P05067(APP);P30530…
203	Quercetin	XDH	GO:0005615	extracellular space	CC	149	0	0.407421	P12821(ACE);P22303(ACHE);A0A166IZM7(ACHE);A0A2S1KLT7(ACHE);A0A411EXG3(ACHE);A0A411EXG9(ACHE);A0A6M6AM29(ACHE);P01019(AGT);A0A7P0T8D1(AGT);A0A7P0T9S6(AGT);A0A7P0TA52(AGT);A0A7P0TBH1(AGT);B0ZBE2(AGT);Q53YY1(AGT);Q12904(AIMP1);P15121(AKR1B1);P02768(ALB);A0A0C4DGB6(ALB);B7WNR0(ALB);C9JKR2(ALB);D6RHD5(ALB);H0YA55(ALB);H7C013(ALB);P09917(ALOX5);P15144(ANPEP);P04114(APOB);P02649(APOE);P05067(APP);P30530…
204	Tectoridin	GUSB	GO:0005615	extracellular space	CC	149	0	0.407421	P12821(ACE);P22303(ACHE);A0A166IZM7(ACHE);A0A2S1KLT7(ACHE);A0A411EXG3(ACHE);A0A411EXG9(ACHE);A0A6M6AM29(ACHE);P01019(AGT);A0A7P0T8D1(AGT);A0A7P0T9S6(AGT);A0A7P0TA52(AGT);A0A7P0TBH1(AGT);B0ZBE2(AGT);Q53YY1(AGT);Q12904(AIMP1);P15121(AKR1B1);P02768(ALB);A0A0C4DGB6(ALB);B7WNR0(ALB);C9JKR2(ALB);D6RHD5(ALB);H0YA55(ALB);H7C013(ALB);P09917(ALOX5);P15144(ANPEP);P04114(APOB);P02649(APOE);P05067(APP);P30530…
205	Theaflavin	ICAM1	GO:0005615	extracellular space	CC	149	0	0.407421	P12821(ACE);P22303(ACHE);A0A166IZM7(ACHE);A0A2S1KLT7(ACHE);A0A411EXG3(ACHE);A0A411EXG9(ACHE);A0A6M6AM29(ACHE);P01019(AGT);A0A7P0T8D1(AGT);A0A7P0T9S6(AGT);A0A7P0TA52(AGT);A0A7P0TBH1(AGT);B0ZBE2(AGT);Q53YY1(AGT);Q12904(AIMP1);P15121(AKR1B1);P02768(ALB);A0A0C4DGB6(ALB);B7WNR0(ALB);C9JKR2(ALB);D6RHD5(ALB);H0YA55(ALB);H7C013(ALB);P09917(ALOX5);P15144(ANPEP);P04114(APOB);P02649(APOE);P05067(APP);P30530…
206	(-)-Epicatechin	CCL2	GO:0006955	immune response	BP	39	0	0.359995	P48960(ADGRE5);J3KRT7(CCL2);P01730(CD4);C1L3E0(CD40LG);Q3L8U2(CD40LG);Q45QX2(CD40LG);A0A8Q3WKP2(CD40LG);A0A8Q3WL88(CD40LG);O15111(CHUK);P34972(CNR2);P04141(CSF2);P08311(CTSG);P07711(CTSL);Q9HBQ7(CTSL);P25774(CTSS);C9J4T6(CXCL8);P25024(CXCR1);P61073(CXCR4);A0A0U3FJG0(CXCR4);P12544(GZMA);P01889(HLA-B);A0A024F8H3(HLA-B);A0A076V2Z0(HLA-B);A0A077B7N4(HLA-B);A0A090KEW9(HLA-B);A0A090KFR2(HLA-B);A0A090KF…
207	(-)-Epicatechin	IL1A	GO:0006955	immune response	BP	39	0	0.359995	P48960(ADGRE5);J3KRT7(CCL2);P01730(CD4);C1L3E0(CD40LG);Q3L8U2(CD40LG);Q45QX2(CD40LG);A0A8Q3WKP2(CD40LG);A0A8Q3WL88(CD40LG);O15111(CHUK);P34972(CNR2);P04141(CSF2);P08311(CTSG);P07711(CTSL);Q9HBQ7(CTSL);P25774(CTSS);C9J4T6(CXCL8);P25024(CXCR1);P61073(CXCR4);A0A0U3FJG0(CXCR4);P12544(GZMA);P01889(HLA-B);A0A024F8H3(HLA-B);A0A076V2Z0(HLA-B);A0A077B7N4(HLA-B);A0A090KEW9(HLA-B);A0A090KFR2(HLA-B);A0A090KF…
208	(-)-Epicatechin	IL2	GO:0006955	immune response	BP	39	0	0.359995	P48960(ADGRE5);J3KRT7(CCL2);P01730(CD4);C1L3E0(CD40LG);Q3L8U2(CD40LG);Q45QX2(CD40LG);A0A8Q3WKP2(CD40LG);A0A8Q3WL88(CD40LG);O15111(CHUK);P34972(CNR2);P04141(CSF2);P08311(CTSG);P07711(CTSL);Q9HBQ7(CTSL);P25774(CTSS);C9J4T6(CXCL8);P25024(CXCR1);P61073(CXCR4);A0A0U3FJG0(CXCR4);P12544(GZMA);P01889(HLA-B);A0A024F8H3(HLA-B);A0A076V2Z0(HLA-B);A0A077B7N4(HLA-B);A0A090KEW9(HLA-B);A0A090KFR2(HLA-B);A0A090KF…
209	astragalin	PIK3CG	GO:0006955	immune response	BP	39	0	0.359995	P48960(ADGRE5);J3KRT7(CCL2);P01730(CD4);C1L3E0(CD40LG);Q3L8U2(CD40LG);Q45QX2(CD40LG);A0A8Q3WKP2(CD40LG);A0A8Q3WL88(CD40LG);O15111(CHUK);P34972(CNR2);P04141(CSF2);P08311(CTSG);P07711(CTSL);Q9HBQ7(CTSL);P25774(CTSS);C9J4T6(CXCL8);P25024(CXCR1);P61073(CXCR4);A0A0U3FJG0(CXCR4);P12544(GZMA);P01889(HLA-B);A0A024F8H3(HLA-B);A0A076V2Z0(HLA-B);A0A077B7N4(HLA-B);A0A090KEW9(HLA-B);A0A090KFR2(HLA-B);A0A090KF…
210	Delphinidin	PIK3CG	GO:0006955	immune response	BP	39	0	0.359995	P48960(ADGRE5);J3KRT7(CCL2);P01730(CD4);C1L3E0(CD40LG);Q3L8U2(CD40LG);Q45QX2(CD40LG);A0A8Q3WKP2(CD40LG);A0A8Q3WL88(CD40LG);O15111(CHUK);P34972(CNR2);P04141(CSF2);P08311(CTSG);P07711(CTSL);Q9HBQ7(CTSL);P25774(CTSS);C9J4T6(CXCL8);P25024(CXCR1);P61073(CXCR4);A0A0U3FJG0(CXCR4);P12544(GZMA);P01889(HLA-B);A0A024F8H3(HLA-B);A0A076V2Z0(HLA-B);A0A077B7N4(HLA-B);A0A090KEW9(HLA-B);A0A090KFR2(HLA-B);A0A090KF…
211	Gallic acid	CHUK	GO:0006955	immune response	BP	39	0	0.359995	P48960(ADGRE5);J3KRT7(CCL2);P01730(CD4);C1L3E0(CD40LG);Q3L8U2(CD40LG);Q45QX2(CD40LG);A0A8Q3WKP2(CD40LG);A0A8Q3WL88(CD40LG);O15111(CHUK);P34972(CNR2);P04141(CSF2);P08311(CTSG);P07711(CTSL);Q9HBQ7(CTSL);P25774(CTSS);C9J4T6(CXCL8);P25024(CXCR1);P61073(CXCR4);A0A0U3FJG0(CXCR4);P12544(GZMA);P01889(HLA-B);A0A024F8H3(HLA-B);A0A076V2Z0(HLA-B);A0A077B7N4(HLA-B);A0A090KEW9(HLA-B);A0A090KFR2(HLA-B);A0A090KF…
212	L-Arginine	CD4	GO:0006955	immune response	BP	39	0	0.359995	P48960(ADGRE5);J3KRT7(CCL2);P01730(CD4);C1L3E0(CD40LG);Q3L8U2(CD40LG);Q45QX2(CD40LG);A0A8Q3WKP2(CD40LG);A0A8Q3WL88(CD40LG);O15111(CHUK);P34972(CNR2);P04141(CSF2);P08311(CTSG);P07711(CTSL);Q9HBQ7(CTSL);P25774(CTSS);C9J4T6(CXCL8);P25024(CXCR1);P61073(CXCR4);A0A0U3FJG0(CXCR4);P12544(GZMA);P01889(HLA-B);A0A024F8H3(HLA-B);A0A076V2Z0(HLA-B);A0A077B7N4(HLA-B);A0A090KEW9(HLA-B);A0A090KFR2(HLA-B);A0A090KF…
213	L-Arginine	CTSG	GO:0006955	immune response	BP	39	0	0.359995	P48960(ADGRE5);J3KRT7(CCL2);P01730(CD4);C1L3E0(CD40LG);Q3L8U2(CD40LG);Q45QX2(CD40LG);A0A8Q3WKP2(CD40LG);A0A8Q3WL88(CD40LG);O15111(CHUK);P34972(CNR2);P04141(CSF2);P08311(CTSG);P07711(CTSL);Q9HBQ7(CTSL);P25774(CTSS);C9J4T6(CXCL8);P25024(CXCR1);P61073(CXCR4);A0A0U3FJG0(CXCR4);P12544(GZMA);P01889(HLA-B);A0A024F8H3(HLA-B);A0A076V2Z0(HLA-B);A0A077B7N4(HLA-B);A0A090KEW9(HLA-B);A0A090KFR2(HLA-B);A0A090KF…
214	L-Arginine	CTSL	GO:0006955	immune response	BP	39	0	0.359995	P48960(ADGRE5);J3KRT7(CCL2);P01730(CD4);C1L3E0(CD40LG);Q3L8U2(CD40LG);Q45QX2(CD40LG);A0A8Q3WKP2(CD40LG);A0A8Q3WL88(CD40LG);O15111(CHUK);P34972(CNR2);P04141(CSF2);P08311(CTSG);P07711(CTSL);Q9HBQ7(CTSL);P25774(CTSS);C9J4T6(CXCL8);P25024(CXCR1);P61073(CXCR4);A0A0U3FJG0(CXCR4);P12544(GZMA);P01889(HLA-B);A0A024F8H3(HLA-B);A0A076V2Z0(HLA-B);A0A077B7N4(HLA-B);A0A090KEW9(HLA-B);A0A090KFR2(HLA-B);A0A090KF…
215	L-Arginine	CTSS	GO:0006955	immune response	BP	39	0	0.359995	P48960(ADGRE5);J3KRT7(CCL2);P01730(CD4);C1L3E0(CD40LG);Q3L8U2(CD40LG);Q45QX2(CD40LG);A0A8Q3WKP2(CD40LG);A0A8Q3WL88(CD40LG);O15111(CHUK);P34972(CNR2);P04141(CSF2);P08311(CTSG);P07711(CTSL);Q9HBQ7(CTSL);P25774(CTSS);C9J4T6(CXCL8);P25024(CXCR1);P61073(CXCR4);A0A0U3FJG0(CXCR4);P12544(GZMA);P01889(HLA-B);A0A024F8H3(HLA-B);A0A076V2Z0(HLA-B);A0A077B7N4(HLA-B);A0A090KEW9(HLA-B);A0A090KFR2(HLA-B);A0A090KF…
216	L-Arginine	GZMA	GO:0006955	immune response	BP	39	0	0.359995	P48960(ADGRE5);J3KRT7(CCL2);P01730(CD4);C1L3E0(CD40LG);Q3L8U2(CD40LG);Q45QX2(CD40LG);A0A8Q3WKP2(CD40LG);A0A8Q3WL88(CD40LG);O15111(CHUK);P34972(CNR2);P04141(CSF2);P08311(CTSG);P07711(CTSL);Q9HBQ7(CTSL);P25774(CTSS);C9J4T6(CXCL8);P25024(CXCR1);P61073(CXCR4);A0A0U3FJG0(CXCR4);P12544(GZMA);P01889(HLA-B);A0A024F8H3(HLA-B);A0A076V2Z0(HLA-B);A0A077B7N4(HLA-B);A0A090KEW9(HLA-B);A0A090KFR2(HLA-B);A0A090KF…
217	L-Arginine	HLA-B	GO:0006955	immune response	BP	39	0	0.359995	P48960(ADGRE5);J3KRT7(CCL2);P01730(CD4);C1L3E0(CD40LG);Q3L8U2(CD40LG);Q45QX2(CD40LG);A0A8Q3WKP2(CD40LG);A0A8Q3WL88(CD40LG);O15111(CHUK);P34972(CNR2);P04141(CSF2);P08311(CTSG);P07711(CTSL);Q9HBQ7(CTSL);P25774(CTSS);C9J4T6(CXCL8);P25024(CXCR1);P61073(CXCR4);A0A0U3FJG0(CXCR4);P12544(GZMA);P01889(HLA-B);A0A024F8H3(HLA-B);A0A076V2Z0(HLA-B);A0A077B7N4(HLA-B);A0A090KEW9(HLA-B);A0A090KFR2(HLA-B);A0A090KF…
218	L-Arginine	HLA-C	GO:0006955	immune response	BP	39	0	0.359995	P48960(ADGRE5);J3KRT7(CCL2);P01730(CD4);C1L3E0(CD40LG);Q3L8U2(CD40LG);Q45QX2(CD40LG);A0A8Q3WKP2(CD40LG);A0A8Q3WL88(CD40LG);O15111(CHUK);P34972(CNR2);P04141(CSF2);P08311(CTSG);P07711(CTSL);Q9HBQ7(CTSL);P25774(CTSS);C9J4T6(CXCL8);P25024(CXCR1);P61073(CXCR4);A0A0U3FJG0(CXCR4);P12544(GZMA);P01889(HLA-B);A0A024F8H3(HLA-B);A0A076V2Z0(HLA-B);A0A077B7N4(HLA-B);A0A090KEW9(HLA-B);A0A090KFR2(HLA-B);A0A090KF…
219	L-Arginine	IL4	GO:0006955	immune response	BP	39	0	0.359995	P48960(ADGRE5);J3KRT7(CCL2);P01730(CD4);C1L3E0(CD40LG);Q3L8U2(CD40LG);Q45QX2(CD40LG);A0A8Q3WKP2(CD40LG);A0A8Q3WL88(CD40LG);O15111(CHUK);P34972(CNR2);P04141(CSF2);P08311(CTSG);P07711(CTSL);Q9HBQ7(CTSL);P25774(CTSS);C9J4T6(CXCL8);P25024(CXCR1);P61073(CXCR4);A0A0U3FJG0(CXCR4);P12544(GZMA);P01889(HLA-B);A0A024F8H3(HLA-B);A0A076V2Z0(HLA-B);A0A077B7N4(HLA-B);A0A090KEW9(HLA-B);A0A090KFR2(HLA-B);A0A090KF…
220	L-Arginine	TNF	GO:0006955	immune response	BP	39	0	0.359995	P48960(ADGRE5);J3KRT7(CCL2);P01730(CD4);C1L3E0(CD40LG);Q3L8U2(CD40LG);Q45QX2(CD40LG);A0A8Q3WKP2(CD40LG);A0A8Q3WL88(CD40LG);O15111(CHUK);P34972(CNR2);P04141(CSF2);P08311(CTSG);P07711(CTSL);Q9HBQ7(CTSL);P25774(CTSS);C9J4T6(CXCL8);P25024(CXCR1);P61073(CXCR4);A0A0U3FJG0(CXCR4);P12544(GZMA);P01889(HLA-B);A0A024F8H3(HLA-B);A0A076V2Z0(HLA-B);A0A077B7N4(HLA-B);A0A090KEW9(HLA-B);A0A090KFR2(HLA-B);A0A090KF…
221	L-Arginine	XCR1	GO:0006955	immune response	BP	39	0	0.359995	P48960(ADGRE5);J3KRT7(CCL2);P01730(CD4);C1L3E0(CD40LG);Q3L8U2(CD40LG);Q45QX2(CD40LG);A0A8Q3WKP2(CD40LG);A0A8Q3WL88(CD40LG);O15111(CHUK);P34972(CNR2);P04141(CSF2);P08311(CTSG);P07711(CTSL);Q9HBQ7(CTSL);P25774(CTSS);C9J4T6(CXCL8);P25024(CXCR1);P61073(CXCR4);A0A0U3FJG0(CXCR4);P12544(GZMA);P01889(HLA-B);A0A024F8H3(HLA-B);A0A076V2Z0(HLA-B);A0A077B7N4(HLA-B);A0A090KEW9(HLA-B);A0A090KFR2(HLA-B);A0A090KF…
222	Oleoylethanolamide	CCL2	GO:0006955	immune response	BP	39	0	0.359995	P48960(ADGRE5);J3KRT7(CCL2);P01730(CD4);C1L3E0(CD40LG);Q3L8U2(CD40LG);Q45QX2(CD40LG);A0A8Q3WKP2(CD40LG);A0A8Q3WL88(CD40LG);O15111(CHUK);P34972(CNR2);P04141(CSF2);P08311(CTSG);P07711(CTSL);Q9HBQ7(CTSL);P25774(CTSS);C9J4T6(CXCL8);P25024(CXCR1);P61073(CXCR4);A0A0U3FJG0(CXCR4);P12544(GZMA);P01889(HLA-B);A0A024F8H3(HLA-B);A0A076V2Z0(HLA-B);A0A077B7N4(HLA-B);A0A090KEW9(HLA-B);A0A090KFR2(HLA-B);A0A090KF…
223	Oleoylethanolamide	CNR2	GO:0006955	immune response	BP	39	0	0.359995	P48960(ADGRE5);J3KRT7(CCL2);P01730(CD4);C1L3E0(CD40LG);Q3L8U2(CD40LG);Q45QX2(CD40LG);A0A8Q3WKP2(CD40LG);A0A8Q3WL88(CD40LG);O15111(CHUK);P34972(CNR2);P04141(CSF2);P08311(CTSG);P07711(CTSL);Q9HBQ7(CTSL);P25774(CTSS);C9J4T6(CXCL8);P25024(CXCR1);P61073(CXCR4);A0A0U3FJG0(CXCR4);P12544(GZMA);P01889(HLA-B);A0A024F8H3(HLA-B);A0A076V2Z0(HLA-B);A0A077B7N4(HLA-B);A0A090KEW9(HLA-B);A0A090KFR2(HLA-B);A0A090KF…
224	Quercetin	ADGRE5	GO:0006955	immune response	BP	39	0	0.359995	P48960(ADGRE5);J3KRT7(CCL2);P01730(CD4);C1L3E0(CD40LG);Q3L8U2(CD40LG);Q45QX2(CD40LG);A0A8Q3WKP2(CD40LG);A0A8Q3WL88(CD40LG);O15111(CHUK);P34972(CNR2);P04141(CSF2);P08311(CTSG);P07711(CTSL);Q9HBQ7(CTSL);P25774(CTSS);C9J4T6(CXCL8);P25024(CXCR1);P61073(CXCR4);A0A0U3FJG0(CXCR4);P12544(GZMA);P01889(HLA-B);A0A024F8H3(HLA-B);A0A076V2Z0(HLA-B);A0A077B7N4(HLA-B);A0A090KEW9(HLA-B);A0A090KFR2(HLA-B);A0A090KF…
225	Quercetin	CCL2	GO:0006955	immune response	BP	39	0	0.359995	P48960(ADGRE5);J3KRT7(CCL2);P01730(CD4);C1L3E0(CD40LG);Q3L8U2(CD40LG);Q45QX2(CD40LG);A0A8Q3WKP2(CD40LG);A0A8Q3WL88(CD40LG);O15111(CHUK);P34972(CNR2);P04141(CSF2);P08311(CTSG);P07711(CTSL);Q9HBQ7(CTSL);P25774(CTSS);C9J4T6(CXCL8);P25024(CXCR1);P61073(CXCR4);A0A0U3FJG0(CXCR4);P12544(GZMA);P01889(HLA-B);A0A024F8H3(HLA-B);A0A076V2Z0(HLA-B);A0A077B7N4(HLA-B);A0A090KEW9(HLA-B);A0A090KFR2(HLA-B);A0A090KF…
226	Quercetin	CD40LG	GO:0006955	immune response	BP	39	0	0.359995	P48960(ADGRE5);J3KRT7(CCL2);P01730(CD4);C1L3E0(CD40LG);Q3L8U2(CD40LG);Q45QX2(CD40LG);A0A8Q3WKP2(CD40LG);A0A8Q3WL88(CD40LG);O15111(CHUK);P34972(CNR2);P04141(CSF2);P08311(CTSG);P07711(CTSL);Q9HBQ7(CTSL);P25774(CTSS);C9J4T6(CXCL8);P25024(CXCR1);P61073(CXCR4);A0A0U3FJG0(CXCR4);P12544(GZMA);P01889(HLA-B);A0A024F8H3(HLA-B);A0A076V2Z0(HLA-B);A0A077B7N4(HLA-B);A0A090KEW9(HLA-B);A0A090KFR2(HLA-B);A0A090KF…
227	Quercetin	CHUK	GO:0006955	immune response	BP	39	0	0.359995	P48960(ADGRE5);J3KRT7(CCL2);P01730(CD4);C1L3E0(CD40LG);Q3L8U2(CD40LG);Q45QX2(CD40LG);A0A8Q3WKP2(CD40LG);A0A8Q3WL88(CD40LG);O15111(CHUK);P34972(CNR2);P04141(CSF2);P08311(CTSG);P07711(CTSL);Q9HBQ7(CTSL);P25774(CTSS);C9J4T6(CXCL8);P25024(CXCR1);P61073(CXCR4);A0A0U3FJG0(CXCR4);P12544(GZMA);P01889(HLA-B);A0A024F8H3(HLA-B);A0A076V2Z0(HLA-B);A0A077B7N4(HLA-B);A0A090KEW9(HLA-B);A0A090KFR2(HLA-B);A0A090KF…
228	Quercetin	CSF2	GO:0006955	immune response	BP	39	0	0.359995	P48960(ADGRE5);J3KRT7(CCL2);P01730(CD4);C1L3E0(CD40LG);Q3L8U2(CD40LG);Q45QX2(CD40LG);A0A8Q3WKP2(CD40LG);A0A8Q3WL88(CD40LG);O15111(CHUK);P34972(CNR2);P04141(CSF2);P08311(CTSG);P07711(CTSL);Q9HBQ7(CTSL);P25774(CTSS);C9J4T6(CXCL8);P25024(CXCR1);P61073(CXCR4);A0A0U3FJG0(CXCR4);P12544(GZMA);P01889(HLA-B);A0A024F8H3(HLA-B);A0A076V2Z0(HLA-B);A0A077B7N4(HLA-B);A0A090KEW9(HLA-B);A0A090KFR2(HLA-B);A0A090KF…
229	Quercetin	CXCL8	GO:0006955	immune response	BP	39	0	0.359995	P48960(ADGRE5);J3KRT7(CCL2);P01730(CD4);C1L3E0(CD40LG);Q3L8U2(CD40LG);Q45QX2(CD40LG);A0A8Q3WKP2(CD40LG);A0A8Q3WL88(CD40LG);O15111(CHUK);P34972(CNR2);P04141(CSF2);P08311(CTSG);P07711(CTSL);Q9HBQ7(CTSL);P25774(CTSS);C9J4T6(CXCL8);P25024(CXCR1);P61073(CXCR4);A0A0U3FJG0(CXCR4);P12544(GZMA);P01889(HLA-B);A0A024F8H3(HLA-B);A0A076V2Z0(HLA-B);A0A077B7N4(HLA-B);A0A090KEW9(HLA-B);A0A090KFR2(HLA-B);A0A090KF…
230	Quercetin	CXCR1	GO:0006955	immune response	BP	39	0	0.359995	P48960(ADGRE5);J3KRT7(CCL2);P01730(CD4);C1L3E0(CD40LG);Q3L8U2(CD40LG);Q45QX2(CD40LG);A0A8Q3WKP2(CD40LG);A0A8Q3WL88(CD40LG);O15111(CHUK);P34972(CNR2);P04141(CSF2);P08311(CTSG);P07711(CTSL);Q9HBQ7(CTSL);P25774(CTSS);C9J4T6(CXCL8);P25024(CXCR1);P61073(CXCR4);A0A0U3FJG0(CXCR4);P12544(GZMA);P01889(HLA-B);A0A024F8H3(HLA-B);A0A076V2Z0(HLA-B);A0A077B7N4(HLA-B);A0A090KEW9(HLA-B);A0A090KFR2(HLA-B);A0A090KF…
231	Quercetin	CXCR4	GO:0006955	immune response	BP	39	0	0.359995	P48960(ADGRE5);J3KRT7(CCL2);P01730(CD4);C1L3E0(CD40LG);Q3L8U2(CD40LG);Q45QX2(CD40LG);A0A8Q3WKP2(CD40LG);A0A8Q3WL88(CD40LG);O15111(CHUK);P34972(CNR2);P04141(CSF2);P08311(CTSG);P07711(CTSL);Q9HBQ7(CTSL);P25774(CTSS);C9J4T6(CXCL8);P25024(CXCR1);P61073(CXCR4);A0A0U3FJG0(CXCR4);P12544(GZMA);P01889(HLA-B);A0A024F8H3(HLA-B);A0A076V2Z0(HLA-B);A0A077B7N4(HLA-B);A0A090KEW9(HLA-B);A0A090KFR2(HLA-B);A0A090KF…
232	Quercetin	IL10	GO:0006955	immune response	BP	39	0	0.359995	P48960(ADGRE5);J3KRT7(CCL2);P01730(CD4);C1L3E0(CD40LG);Q3L8U2(CD40LG);Q45QX2(CD40LG);A0A8Q3WKP2(CD40LG);A0A8Q3WL88(CD40LG);O15111(CHUK);P34972(CNR2);P04141(CSF2);P08311(CTSG);P07711(CTSL);Q9HBQ7(CTSL);P25774(CTSS);C9J4T6(CXCL8);P25024(CXCR1);P61073(CXCR4);A0A0U3FJG0(CXCR4);P12544(GZMA);P01889(HLA-B);A0A024F8H3(HLA-B);A0A076V2Z0(HLA-B);A0A077B7N4(HLA-B);A0A090KEW9(HLA-B);A0A090KFR2(HLA-B);A0A090KF…
233	Quercetin	IL15	GO:0006955	immune response	BP	39	0	0.359995	P48960(ADGRE5);J3KRT7(CCL2);P01730(CD4);C1L3E0(CD40LG);Q3L8U2(CD40LG);Q45QX2(CD40LG);A0A8Q3WKP2(CD40LG);A0A8Q3WL88(CD40LG);O15111(CHUK);P34972(CNR2);P04141(CSF2);P08311(CTSG);P07711(CTSL);Q9HBQ7(CTSL);P25774(CTSS);C9J4T6(CXCL8);P25024(CXCR1);P61073(CXCR4);A0A0U3FJG0(CXCR4);P12544(GZMA);P01889(HLA-B);A0A024F8H3(HLA-B);A0A076V2Z0(HLA-B);A0A077B7N4(HLA-B);A0A090KEW9(HLA-B);A0A090KFR2(HLA-B);A0A090KF…
234	Quercetin	IL1A	GO:0006955	immune response	BP	39	0	0.359995	P48960(ADGRE5);J3KRT7(CCL2);P01730(CD4);C1L3E0(CD40LG);Q3L8U2(CD40LG);Q45QX2(CD40LG);A0A8Q3WKP2(CD40LG);A0A8Q3WL88(CD40LG);O15111(CHUK);P34972(CNR2);P04141(CSF2);P08311(CTSG);P07711(CTSL);Q9HBQ7(CTSL);P25774(CTSS);C9J4T6(CXCL8);P25024(CXCR1);P61073(CXCR4);A0A0U3FJG0(CXCR4);P12544(GZMA);P01889(HLA-B);A0A024F8H3(HLA-B);A0A076V2Z0(HLA-B);A0A077B7N4(HLA-B);A0A090KEW9(HLA-B);A0A090KFR2(HLA-B);A0A090KF…
235	Quercetin	IL1B	GO:0006955	immune response	BP	39	0	0.359995	P48960(ADGRE5);J3KRT7(CCL2);P01730(CD4);C1L3E0(CD40LG);Q3L8U2(CD40LG);Q45QX2(CD40LG);A0A8Q3WKP2(CD40LG);A0A8Q3WL88(CD40LG);O15111(CHUK);P34972(CNR2);P04141(CSF2);P08311(CTSG);P07711(CTSL);Q9HBQ7(CTSL);P25774(CTSS);C9J4T6(CXCL8);P25024(CXCR1);P61073(CXCR4);A0A0U3FJG0(CXCR4);P12544(GZMA);P01889(HLA-B);A0A024F8H3(HLA-B);A0A076V2Z0(HLA-B);A0A077B7N4(HLA-B);A0A090KEW9(HLA-B);A0A090KFR2(HLA-B);A0A090KF…
236	Quercetin	IL2	GO:0006955	immune response	BP	39	0	0.359995	P48960(ADGRE5);J3KRT7(CCL2);P01730(CD4);C1L3E0(CD40LG);Q3L8U2(CD40LG);Q45QX2(CD40LG);A0A8Q3WKP2(CD40LG);A0A8Q3WL88(CD40LG);O15111(CHUK);P34972(CNR2);P04141(CSF2);P08311(CTSG);P07711(CTSL);Q9HBQ7(CTSL);P25774(CTSS);C9J4T6(CXCL8);P25024(CXCR1);P61073(CXCR4);A0A0U3FJG0(CXCR4);P12544(GZMA);P01889(HLA-B);A0A024F8H3(HLA-B);A0A076V2Z0(HLA-B);A0A077B7N4(HLA-B);A0A090KEW9(HLA-B);A0A090KFR2(HLA-B);A0A090KF…
237	Quercetin	JAK2	GO:0006955	immune response	BP	39	0	0.359995	P48960(ADGRE5);J3KRT7(CCL2);P01730(CD4);C1L3E0(CD40LG);Q3L8U2(CD40LG);Q45QX2(CD40LG);A0A8Q3WKP2(CD40LG);A0A8Q3WL88(CD40LG);O15111(CHUK);P34972(CNR2);P04141(CSF2);P08311(CTSG);P07711(CTSL);Q9HBQ7(CTSL);P25774(CTSS);C9J4T6(CXCL8);P25024(CXCR1);P61073(CXCR4);A0A0U3FJG0(CXCR4);P12544(GZMA);P01889(HLA-B);A0A024F8H3(HLA-B);A0A076V2Z0(HLA-B);A0A077B7N4(HLA-B);A0A090KEW9(HLA-B);A0A090KFR2(HLA-B);A0A090KF…
238	Quercetin	PIK3CD	GO:0006955	immune response	BP	39	0	0.359995	P48960(ADGRE5);J3KRT7(CCL2);P01730(CD4);C1L3E0(CD40LG);Q3L8U2(CD40LG);Q45QX2(CD40LG);A0A8Q3WKP2(CD40LG);A0A8Q3WL88(CD40LG);O15111(CHUK);P34972(CNR2);P04141(CSF2);P08311(CTSG);P07711(CTSL);Q9HBQ7(CTSL);P25774(CTSS);C9J4T6(CXCL8);P25024(CXCR1);P61073(CXCR4);A0A0U3FJG0(CXCR4);P12544(GZMA);P01889(HLA-B);A0A024F8H3(HLA-B);A0A076V2Z0(HLA-B);A0A077B7N4(HLA-B);A0A090KEW9(HLA-B);A0A090KFR2(HLA-B);A0A090KF…
239	Quercetin	PIK3CG	GO:0006955	immune response	BP	39	0	0.359995	P48960(ADGRE5);J3KRT7(CCL2);P01730(CD4);C1L3E0(CD40LG);Q3L8U2(CD40LG);Q45QX2(CD40LG);A0A8Q3WKP2(CD40LG);A0A8Q3WL88(CD40LG);O15111(CHUK);P34972(CNR2);P04141(CSF2);P08311(CTSG);P07711(CTSL);Q9HBQ7(CTSL);P25774(CTSS);C9J4T6(CXCL8);P25024(CXCR1);P61073(CXCR4);A0A0U3FJG0(CXCR4);P12544(GZMA);P01889(HLA-B);A0A024F8H3(HLA-B);A0A076V2Z0(HLA-B);A0A077B7N4(HLA-B);A0A090KEW9(HLA-B);A0A090KFR2(HLA-B);A0A090KF…
240	Quercetin	TLR2	GO:0006955	immune response	BP	39	0	0.359995	P48960(ADGRE5);J3KRT7(CCL2);P01730(CD4);C1L3E0(CD40LG);Q3L8U2(CD40LG);Q45QX2(CD40LG);A0A8Q3WKP2(CD40LG);A0A8Q3WL88(CD40LG);O15111(CHUK);P34972(CNR2);P04141(CSF2);P08311(CTSG);P07711(CTSL);Q9HBQ7(CTSL);P25774(CTSS);C9J4T6(CXCL8);P25024(CXCR1);P61073(CXCR4);A0A0U3FJG0(CXCR4);P12544(GZMA);P01889(HLA-B);A0A024F8H3(HLA-B);A0A076V2Z0(HLA-B);A0A077B7N4(HLA-B);A0A090KEW9(HLA-B);A0A090KFR2(HLA-B);A0A090KF…
241	Quercetin	TLR4	GO:0006955	immune response	BP	39	0	0.359995	P48960(ADGRE5);J3KRT7(CCL2);P01730(CD4);C1L3E0(CD40LG);Q3L8U2(CD40LG);Q45QX2(CD40LG);A0A8Q3WKP2(CD40LG);A0A8Q3WL88(CD40LG);O15111(CHUK);P34972(CNR2);P04141(CSF2);P08311(CTSG);P07711(CTSL);Q9HBQ7(CTSL);P25774(CTSS);C9J4T6(CXCL8);P25024(CXCR1);P61073(CXCR4);A0A0U3FJG0(CXCR4);P12544(GZMA);P01889(HLA-B);A0A024F8H3(HLA-B);A0A076V2Z0(HLA-B);A0A077B7N4(HLA-B);A0A090KEW9(HLA-B);A0A090KFR2(HLA-B);A0A090KF…
242	Quercetin	TNF	GO:0006955	immune response	BP	39	0	0.359995	P48960(ADGRE5);J3KRT7(CCL2);P01730(CD4);C1L3E0(CD40LG);Q3L8U2(CD40LG);Q45QX2(CD40LG);A0A8Q3WKP2(CD40LG);A0A8Q3WL88(CD40LG);O15111(CHUK);P34972(CNR2);P04141(CSF2);P08311(CTSG);P07711(CTSL);Q9HBQ7(CTSL);P25774(CTSS);C9J4T6(CXCL8);P25024(CXCR1);P61073(CXCR4);A0A0U3FJG0(CXCR4);P12544(GZMA);P01889(HLA-B);A0A024F8H3(HLA-B);A0A076V2Z0(HLA-B);A0A077B7N4(HLA-B);A0A090KEW9(HLA-B);A0A090KFR2(HLA-B);A0A090KF…
243	Quercetin	TNFSF10	GO:0006955	immune response	BP	39	0	0.359995	P48960(ADGRE5);J3KRT7(CCL2);P01730(CD4);C1L3E0(CD40LG);Q3L8U2(CD40LG);Q45QX2(CD40LG);A0A8Q3WKP2(CD40LG);A0A8Q3WL88(CD40LG);O15111(CHUK);P34972(CNR2);P04141(CSF2);P08311(CTSG);P07711(CTSL);Q9HBQ7(CTSL);P25774(CTSS);C9J4T6(CXCL8);P25024(CXCR1);P61073(CXCR4);A0A0U3FJG0(CXCR4);P12544(GZMA);P01889(HLA-B);A0A024F8H3(HLA-B);A0A076V2Z0(HLA-B);A0A077B7N4(HLA-B);A0A090KEW9(HLA-B);A0A090KFR2(HLA-B);A0A090KF…
244	Quercetin	XBP1	GO:0006955	immune response	BP	39	0	0.359995	P48960(ADGRE5);J3KRT7(CCL2);P01730(CD4);C1L3E0(CD40LG);Q3L8U2(CD40LG);Q45QX2(CD40LG);A0A8Q3WKP2(CD40LG);A0A8Q3WL88(CD40LG);O15111(CHUK);P34972(CNR2);P04141(CSF2);P08311(CTSG);P07711(CTSL);Q9HBQ7(CTSL);P25774(CTSS);C9J4T6(CXCL8);P25024(CXCR1);P61073(CXCR4);A0A0U3FJG0(CXCR4);P12544(GZMA);P01889(HLA-B);A0A024F8H3(HLA-B);A0A076V2Z0(HLA-B);A0A077B7N4(HLA-B);A0A090KEW9(HLA-B);A0A090KFR2(HLA-B);A0A090KF…
245	(-)-Epicatechin	ACE	GO:0009897	external side of plasma membrane	CC	37	0	0.570992	O95477(ABCA1);P12821(ACE);P15144(ANPEP);P27797(CALR);P01730(CD4);A0A4Y5UGE4(CD4);Q6LCP8(CD4);P29965(CD40LG);P02778(CXCL10);P25024(CXCR1);P61073(CXCR4);A0A0U3FJG0(CXCR4);P13726(F3);P00390(GSR);P01889(HLA-B);A0A024F8H3(HLA-B);A0A076V2Z0(HLA-B);A0A077B7N4(HLA-B);A0A090KFR2(HLA-B);A0A090KFX9(HLA-B);A0A090KM56(HLA-B);A0A090KME8(HLA-B);A0A0A1E850(HLA-B);A0A0B5J5S1(HLA-B);A0A0B5JL51(HLA-B);A0A0B7M9U0(HL…
246	(-)-Epicatechin	IL6R	GO:0009897	external side of plasma membrane	CC	37	0	0.570992	O95477(ABCA1);P12821(ACE);P15144(ANPEP);P27797(CALR);P01730(CD4);A0A4Y5UGE4(CD4);Q6LCP8(CD4);P29965(CD40LG);P02778(CXCL10);P25024(CXCR1);P61073(CXCR4);A0A0U3FJG0(CXCR4);P13726(F3);P00390(GSR);P01889(HLA-B);A0A024F8H3(HLA-B);A0A076V2Z0(HLA-B);A0A077B7N4(HLA-B);A0A090KFR2(HLA-B);A0A090KFX9(HLA-B);A0A090KM56(HLA-B);A0A090KME8(HLA-B);A0A0A1E850(HLA-B);A0A0B5J5S1(HLA-B);A0A0B5JL51(HLA-B);A0A0B7M9U0(HL…
247	(-)-Epicatechin	PLAU	GO:0009897	external side of plasma membrane	CC	37	0	0.570992	O95477(ABCA1);P12821(ACE);P15144(ANPEP);P27797(CALR);P01730(CD4);A0A4Y5UGE4(CD4);Q6LCP8(CD4);P29965(CD40LG);P02778(CXCL10);P25024(CXCR1);P61073(CXCR4);A0A0U3FJG0(CXCR4);P13726(F3);P00390(GSR);P01889(HLA-B);A0A024F8H3(HLA-B);A0A076V2Z0(HLA-B);A0A077B7N4(HLA-B);A0A090KFR2(HLA-B);A0A090KFX9(HLA-B);A0A090KM56(HLA-B);A0A090KME8(HLA-B);A0A0A1E850(HLA-B);A0A0B5J5S1(HLA-B);A0A0B5JL51(HLA-B);A0A0B7M9U0(HL…
248	astragalin	KDR	GO:0009897	external side of plasma membrane	CC	37	0	0.570992	O95477(ABCA1);P12821(ACE);P15144(ANPEP);P27797(CALR);P01730(CD4);A0A4Y5UGE4(CD4);Q6LCP8(CD4);P29965(CD40LG);P02778(CXCL10);P25024(CXCR1);P61073(CXCR4);A0A0U3FJG0(CXCR4);P13726(F3);P00390(GSR);P01889(HLA-B);A0A024F8H3(HLA-B);A0A076V2Z0(HLA-B);A0A077B7N4(HLA-B);A0A090KFR2(HLA-B);A0A090KFX9(HLA-B);A0A090KM56(HLA-B);A0A090KME8(HLA-B);A0A0A1E850(HLA-B);A0A0B5J5S1(HLA-B);A0A0B5JL51(HLA-B);A0A0B7M9U0(HL…
249	Glycyrrhetinic Acid	ANPEP	GO:0009897	external side of plasma membrane	CC	37	0	0.570992	O95477(ABCA1);P12821(ACE);P15144(ANPEP);P27797(CALR);P01730(CD4);A0A4Y5UGE4(CD4);Q6LCP8(CD4);P29965(CD40LG);P02778(CXCL10);P25024(CXCR1);P61073(CXCR4);A0A0U3FJG0(CXCR4);P13726(F3);P00390(GSR);P01889(HLA-B);A0A024F8H3(HLA-B);A0A076V2Z0(HLA-B);A0A077B7N4(HLA-B);A0A090KFR2(HLA-B);A0A090KFX9(HLA-B);A0A090KM56(HLA-B);A0A090KME8(HLA-B);A0A0A1E850(HLA-B);A0A0B5J5S1(HLA-B);A0A0B5JL51(HLA-B);A0A0B7M9U0(HL…
250	Glycyrrhetinic Acid	ICAM1	GO:0009897	external side of plasma membrane	CC	37	0	0.570992	O95477(ABCA1);P12821(ACE);P15144(ANPEP);P27797(CALR);P01730(CD4);A0A4Y5UGE4(CD4);Q6LCP8(CD4);P29965(CD40LG);P02778(CXCL10);P25024(CXCR1);P61073(CXCR4);A0A0U3FJG0(CXCR4);P13726(F3);P00390(GSR);P01889(HLA-B);A0A024F8H3(HLA-B);A0A076V2Z0(HLA-B);A0A077B7N4(HLA-B);A0A090KFR2(HLA-B);A0A090KFX9(HLA-B);A0A090KM56(HLA-B);A0A090KME8(HLA-B);A0A0A1E850(HLA-B);A0A0B5J5S1(HLA-B);A0A0B5JL51(HLA-B);A0A0B7M9U0(HL…
251	L-Arginine	ANPEP	GO:0009897	external side of plasma membrane	CC	37	0	0.570992	O95477(ABCA1);P12821(ACE);P15144(ANPEP);P27797(CALR);P01730(CD4);A0A4Y5UGE4(CD4);Q6LCP8(CD4);P29965(CD40LG);P02778(CXCL10);P25024(CXCR1);P61073(CXCR4);A0A0U3FJG0(CXCR4);P13726(F3);P00390(GSR);P01889(HLA-B);A0A024F8H3(HLA-B);A0A076V2Z0(HLA-B);A0A077B7N4(HLA-B);A0A090KFR2(HLA-B);A0A090KFX9(HLA-B);A0A090KM56(HLA-B);A0A090KME8(HLA-B);A0A0A1E850(HLA-B);A0A0B5J5S1(HLA-B);A0A0B5JL51(HLA-B);A0A0B7M9U0(HL…
252	L-Arginine	CALR	GO:0009897	external side of plasma membrane	CC	37	0	0.570992	O95477(ABCA1);P12821(ACE);P15144(ANPEP);P27797(CALR);P01730(CD4);A0A4Y5UGE4(CD4);Q6LCP8(CD4);P29965(CD40LG);P02778(CXCL10);P25024(CXCR1);P61073(CXCR4);A0A0U3FJG0(CXCR4);P13726(F3);P00390(GSR);P01889(HLA-B);A0A024F8H3(HLA-B);A0A076V2Z0(HLA-B);A0A077B7N4(HLA-B);A0A090KFR2(HLA-B);A0A090KFX9(HLA-B);A0A090KM56(HLA-B);A0A090KME8(HLA-B);A0A0A1E850(HLA-B);A0A0B5J5S1(HLA-B);A0A0B5JL51(HLA-B);A0A0B7M9U0(HL…
253	L-Arginine	CD4	GO:0009897	external side of plasma membrane	CC	37	0	0.570992	O95477(ABCA1);P12821(ACE);P15144(ANPEP);P27797(CALR);P01730(CD4);A0A4Y5UGE4(CD4);Q6LCP8(CD4);P29965(CD40LG);P02778(CXCL10);P25024(CXCR1);P61073(CXCR4);A0A0U3FJG0(CXCR4);P13726(F3);P00390(GSR);P01889(HLA-B);A0A024F8H3(HLA-B);A0A076V2Z0(HLA-B);A0A077B7N4(HLA-B);A0A090KFR2(HLA-B);A0A090KFX9(HLA-B);A0A090KM56(HLA-B);A0A090KME8(HLA-B);A0A0A1E850(HLA-B);A0A0B5J5S1(HLA-B);A0A0B5JL51(HLA-B);A0A0B7M9U0(HL…
254	L-Arginine	HLA-B	GO:0009897	external side of plasma membrane	CC	37	0	0.570992	O95477(ABCA1);P12821(ACE);P15144(ANPEP);P27797(CALR);P01730(CD4);A0A4Y5UGE4(CD4);Q6LCP8(CD4);P29965(CD40LG);P02778(CXCL10);P25024(CXCR1);P61073(CXCR4);A0A0U3FJG0(CXCR4);P13726(F3);P00390(GSR);P01889(HLA-B);A0A024F8H3(HLA-B);A0A076V2Z0(HLA-B);A0A077B7N4(HLA-B);A0A090KFR2(HLA-B);A0A090KFX9(HLA-B);A0A090KM56(HLA-B);A0A090KME8(HLA-B);A0A0A1E850(HLA-B);A0A0B5J5S1(HLA-B);A0A0B5JL51(HLA-B);A0A0B7M9U0(HL…
255	L-Arginine	HLA-C	GO:0009897	external side of plasma membrane	CC	37	0	0.570992	O95477(ABCA1);P12821(ACE);P15144(ANPEP);P27797(CALR);P01730(CD4);A0A4Y5UGE4(CD4);Q6LCP8(CD4);P29965(CD40LG);P02778(CXCL10);P25024(CXCR1);P61073(CXCR4);A0A0U3FJG0(CXCR4);P13726(F3);P00390(GSR);P01889(HLA-B);A0A024F8H3(HLA-B);A0A076V2Z0(HLA-B);A0A077B7N4(HLA-B);A0A090KFR2(HLA-B);A0A090KFX9(HLA-B);A0A090KM56(HLA-B);A0A090KME8(HLA-B);A0A0A1E850(HLA-B);A0A0B5J5S1(HLA-B);A0A0B5JL51(HLA-B);A0A0B7M9U0(HL…
256	L-Arginine	LILRB1	GO:0009897	external side of plasma membrane	CC	37	0	0.570992	O95477(ABCA1);P12821(ACE);P15144(ANPEP);P27797(CALR);P01730(CD4);A0A4Y5UGE4(CD4);Q6LCP8(CD4);P29965(CD40LG);P02778(CXCL10);P25024(CXCR1);P61073(CXCR4);A0A0U3FJG0(CXCR4);P13726(F3);P00390(GSR);P01889(HLA-B);A0A024F8H3(HLA-B);A0A076V2Z0(HLA-B);A0A077B7N4(HLA-B);A0A090KFR2(HLA-B);A0A090KFX9(HLA-B);A0A090KM56(HLA-B);A0A090KME8(HLA-B);A0A0A1E850(HLA-B);A0A0B5J5S1(HLA-B);A0A0B5JL51(HLA-B);A0A0B7M9U0(HL…
257	L-Arginine	ST14	GO:0009897	external side of plasma membrane	CC	37	0	0.570992	O95477(ABCA1);P12821(ACE);P15144(ANPEP);P27797(CALR);P01730(CD4);A0A4Y5UGE4(CD4);Q6LCP8(CD4);P29965(CD40LG);P02778(CXCL10);P25024(CXCR1);P61073(CXCR4);A0A0U3FJG0(CXCR4);P13726(F3);P00390(GSR);P01889(HLA-B);A0A024F8H3(HLA-B);A0A076V2Z0(HLA-B);A0A077B7N4(HLA-B);A0A090KFR2(HLA-B);A0A090KFX9(HLA-B);A0A090KM56(HLA-B);A0A090KME8(HLA-B);A0A0A1E850(HLA-B);A0A0B5J5S1(HLA-B);A0A0B5JL51(HLA-B);A0A0B7M9U0(HL…
258	L-Arginine	TNF	GO:0009897	external side of plasma membrane	CC	37	0	0.570992	O95477(ABCA1);P12821(ACE);P15144(ANPEP);P27797(CALR);P01730(CD4);A0A4Y5UGE4(CD4);Q6LCP8(CD4);P29965(CD40LG);P02778(CXCL10);P25024(CXCR1);P61073(CXCR4);A0A0U3FJG0(CXCR4);P13726(F3);P00390(GSR);P01889(HLA-B);A0A024F8H3(HLA-B);A0A076V2Z0(HLA-B);A0A077B7N4(HLA-B);A0A090KFR2(HLA-B);A0A090KFX9(HLA-B);A0A090KM56(HLA-B);A0A090KME8(HLA-B);A0A0A1E850(HLA-B);A0A0B5J5S1(HLA-B);A0A0B5JL51(HLA-B);A0A0B7M9U0(HL…
259	L-Arginine	XCR1	GO:0009897	external side of plasma membrane	CC	37	0	0.570992	O95477(ABCA1);P12821(ACE);P15144(ANPEP);P27797(CALR);P01730(CD4);A0A4Y5UGE4(CD4);Q6LCP8(CD4);P29965(CD40LG);P02778(CXCL10);P25024(CXCR1);P61073(CXCR4);A0A0U3FJG0(CXCR4);P13726(F3);P00390(GSR);P01889(HLA-B);A0A024F8H3(HLA-B);A0A076V2Z0(HLA-B);A0A077B7N4(HLA-B);A0A090KFR2(HLA-B);A0A090KFX9(HLA-B);A0A090KM56(HLA-B);A0A090KME8(HLA-B);A0A0A1E850(HLA-B);A0A0B5J5S1(HLA-B);A0A0B5JL51(HLA-B);A0A0B7M9U0(HL…
260	Oleoylethanolamide	TRPV1	GO:0009897	external side of plasma membrane	CC	37	0	0.570992	O95477(ABCA1);P12821(ACE);P15144(ANPEP);P27797(CALR);P01730(CD4);A0A4Y5UGE4(CD4);Q6LCP8(CD4);P29965(CD40LG);P02778(CXCL10);P25024(CXCR1);P61073(CXCR4);A0A0U3FJG0(CXCR4);P13726(F3);P00390(GSR);P01889(HLA-B);A0A024F8H3(HLA-B);A0A076V2Z0(HLA-B);A0A077B7N4(HLA-B);A0A090KFR2(HLA-B);A0A090KFX9(HLA-B);A0A090KM56(HLA-B);A0A090KME8(HLA-B);A0A0A1E850(HLA-B);A0A0B5J5S1(HLA-B);A0A0B5JL51(HLA-B);A0A0B7M9U0(HL…
261	Quercetin	ABCA1	GO:0009897	external side of plasma membrane	CC	37	0	0.570992	O95477(ABCA1);P12821(ACE);P15144(ANPEP);P27797(CALR);P01730(CD4);A0A4Y5UGE4(CD4);Q6LCP8(CD4);P29965(CD40LG);P02778(CXCL10);P25024(CXCR1);P61073(CXCR4);A0A0U3FJG0(CXCR4);P13726(F3);P00390(GSR);P01889(HLA-B);A0A024F8H3(HLA-B);A0A076V2Z0(HLA-B);A0A077B7N4(HLA-B);A0A090KFR2(HLA-B);A0A090KFX9(HLA-B);A0A090KM56(HLA-B);A0A090KME8(HLA-B);A0A0A1E850(HLA-B);A0A0B5J5S1(HLA-B);A0A0B5JL51(HLA-B);A0A0B7M9U0(HL…
262	Quercetin	CD40LG	GO:0009897	external side of plasma membrane	CC	37	0	0.570992	O95477(ABCA1);P12821(ACE);P15144(ANPEP);P27797(CALR);P01730(CD4);A0A4Y5UGE4(CD4);Q6LCP8(CD4);P29965(CD40LG);P02778(CXCL10);P25024(CXCR1);P61073(CXCR4);A0A0U3FJG0(CXCR4);P13726(F3);P00390(GSR);P01889(HLA-B);A0A024F8H3(HLA-B);A0A076V2Z0(HLA-B);A0A077B7N4(HLA-B);A0A090KFR2(HLA-B);A0A090KFX9(HLA-B);A0A090KM56(HLA-B);A0A090KME8(HLA-B);A0A0A1E850(HLA-B);A0A0B5J5S1(HLA-B);A0A0B5JL51(HLA-B);A0A0B7M9U0(HL…
263	Quercetin	CXCL10	GO:0009897	external side of plasma membrane	CC	37	0	0.570992	O95477(ABCA1);P12821(ACE);P15144(ANPEP);P27797(CALR);P01730(CD4);A0A4Y5UGE4(CD4);Q6LCP8(CD4);P29965(CD40LG);P02778(CXCL10);P25024(CXCR1);P61073(CXCR4);A0A0U3FJG0(CXCR4);P13726(F3);P00390(GSR);P01889(HLA-B);A0A024F8H3(HLA-B);A0A076V2Z0(HLA-B);A0A077B7N4(HLA-B);A0A090KFR2(HLA-B);A0A090KFX9(HLA-B);A0A090KM56(HLA-B);A0A090KME8(HLA-B);A0A0A1E850(HLA-B);A0A0B5J5S1(HLA-B);A0A0B5JL51(HLA-B);A0A0B7M9U0(HL…
264	Quercetin	CXCR1	GO:0009897	external side of plasma membrane	CC	37	0	0.570992	O95477(ABCA1);P12821(ACE);P15144(ANPEP);P27797(CALR);P01730(CD4);A0A4Y5UGE4(CD4);Q6LCP8(CD4);P29965(CD40LG);P02778(CXCL10);P25024(CXCR1);P61073(CXCR4);A0A0U3FJG0(CXCR4);P13726(F3);P00390(GSR);P01889(HLA-B);A0A024F8H3(HLA-B);A0A076V2Z0(HLA-B);A0A077B7N4(HLA-B);A0A090KFR2(HLA-B);A0A090KFX9(HLA-B);A0A090KM56(HLA-B);A0A090KME8(HLA-B);A0A0A1E850(HLA-B);A0A0B5J5S1(HLA-B);A0A0B5JL51(HLA-B);A0A0B7M9U0(HL…
265	Quercetin	CXCR4	GO:0009897	external side of plasma membrane	CC	37	0	0.570992	O95477(ABCA1);P12821(ACE);P15144(ANPEP);P27797(CALR);P01730(CD4);A0A4Y5UGE4(CD4);Q6LCP8(CD4);P29965(CD40LG);P02778(CXCL10);P25024(CXCR1);P61073(CXCR4);A0A0U3FJG0(CXCR4);P13726(F3);P00390(GSR);P01889(HLA-B);A0A024F8H3(HLA-B);A0A076V2Z0(HLA-B);A0A077B7N4(HLA-B);A0A090KFR2(HLA-B);A0A090KFX9(HLA-B);A0A090KM56(HLA-B);A0A090KME8(HLA-B);A0A0A1E850(HLA-B);A0A0B5J5S1(HLA-B);A0A0B5JL51(HLA-B);A0A0B7M9U0(HL…
266	Quercetin	F3	GO:0009897	external side of plasma membrane	CC	37	0	0.570992	O95477(ABCA1);P12821(ACE);P15144(ANPEP);P27797(CALR);P01730(CD4);A0A4Y5UGE4(CD4);Q6LCP8(CD4);P29965(CD40LG);P02778(CXCL10);P25024(CXCR1);P61073(CXCR4);A0A0U3FJG0(CXCR4);P13726(F3);P00390(GSR);P01889(HLA-B);A0A024F8H3(HLA-B);A0A076V2Z0(HLA-B);A0A077B7N4(HLA-B);A0A090KFR2(HLA-B);A0A090KFX9(HLA-B);A0A090KM56(HLA-B);A0A090KME8(HLA-B);A0A0A1E850(HLA-B);A0A0B5J5S1(HLA-B);A0A0B5JL51(HLA-B);A0A0B7M9U0(HL…
267	Quercetin	GSR	GO:0009897	external side of plasma membrane	CC	37	0	0.570992	O95477(ABCA1);P12821(ACE);P15144(ANPEP);P27797(CALR);P01730(CD4);A0A4Y5UGE4(CD4);Q6LCP8(CD4);P29965(CD40LG);P02778(CXCL10);P25024(CXCR1);P61073(CXCR4);A0A0U3FJG0(CXCR4);P13726(F3);P00390(GSR);P01889(HLA-B);A0A024F8H3(HLA-B);A0A076V2Z0(HLA-B);A0A077B7N4(HLA-B);A0A090KFR2(HLA-B);A0A090KFX9(HLA-B);A0A090KM56(HLA-B);A0A090KME8(HLA-B);A0A0A1E850(HLA-B);A0A0B5J5S1(HLA-B);A0A0B5JL51(HLA-B);A0A0B7M9U0(HL…
268	Quercetin	ICAM1	GO:0009897	external side of plasma membrane	CC	37	0	0.570992	O95477(ABCA1);P12821(ACE);P15144(ANPEP);P27797(CALR);P01730(CD4);A0A4Y5UGE4(CD4);Q6LCP8(CD4);P29965(CD40LG);P02778(CXCL10);P25024(CXCR1);P61073(CXCR4);A0A0U3FJG0(CXCR4);P13726(F3);P00390(GSR);P01889(HLA-B);A0A024F8H3(HLA-B);A0A076V2Z0(HLA-B);A0A077B7N4(HLA-B);A0A090KFR2(HLA-B);A0A090KFX9(HLA-B);A0A090KM56(HLA-B);A0A090KME8(HLA-B);A0A0A1E850(HLA-B);A0A0B5J5S1(HLA-B);A0A0B5JL51(HLA-B);A0A0B7M9U0(HL…
269	Quercetin	IL6R	GO:0009897	external side of plasma membrane	CC	37	0	0.570992	O95477(ABCA1);P12821(ACE);P15144(ANPEP);P27797(CALR);P01730(CD4);A0A4Y5UGE4(CD4);Q6LCP8(CD4);P29965(CD40LG);P02778(CXCL10);P25024(CXCR1);P61073(CXCR4);A0A0U3FJG0(CXCR4);P13726(F3);P00390(GSR);P01889(HLA-B);A0A024F8H3(HLA-B);A0A076V2Z0(HLA-B);A0A077B7N4(HLA-B);A0A090KFR2(HLA-B);A0A090KFX9(HLA-B);A0A090KM56(HLA-B);A0A090KME8(HLA-B);A0A0A1E850(HLA-B);A0A0B5J5S1(HLA-B);A0A0B5JL51(HLA-B);A0A0B7M9U0(HL…
270	Quercetin	INSR	GO:0009897	external side of plasma membrane	CC	37	0	0.570992	O95477(ABCA1);P12821(ACE);P15144(ANPEP);P27797(CALR);P01730(CD4);A0A4Y5UGE4(CD4);Q6LCP8(CD4);P29965(CD40LG);P02778(CXCL10);P25024(CXCR1);P61073(CXCR4);A0A0U3FJG0(CXCR4);P13726(F3);P00390(GSR);P01889(HLA-B);A0A024F8H3(HLA-B);A0A076V2Z0(HLA-B);A0A077B7N4(HLA-B);A0A090KFR2(HLA-B);A0A090KFX9(HLA-B);A0A090KM56(HLA-B);A0A090KME8(HLA-B);A0A0A1E850(HLA-B);A0A0B5J5S1(HLA-B);A0A0B5JL51(HLA-B);A0A0B7M9U0(HL…
271	Quercetin	KDR	GO:0009897	external side of plasma membrane	CC	37	0	0.570992	O95477(ABCA1);P12821(ACE);P15144(ANPEP);P27797(CALR);P01730(CD4);A0A4Y5UGE4(CD4);Q6LCP8(CD4);P29965(CD40LG);P02778(CXCL10);P25024(CXCR1);P61073(CXCR4);A0A0U3FJG0(CXCR4);P13726(F3);P00390(GSR);P01889(HLA-B);A0A024F8H3(HLA-B);A0A076V2Z0(HLA-B);A0A077B7N4(HLA-B);A0A090KFR2(HLA-B);A0A090KFX9(HLA-B);A0A090KM56(HLA-B);A0A090KME8(HLA-B);A0A0A1E850(HLA-B);A0A0B5J5S1(HLA-B);A0A0B5JL51(HLA-B);A0A0B7M9U0(HL…
272	Quercetin	LEPR	GO:0009897	external side of plasma membrane	CC	37	0	0.570992	O95477(ABCA1);P12821(ACE);P15144(ANPEP);P27797(CALR);P01730(CD4);A0A4Y5UGE4(CD4);Q6LCP8(CD4);P29965(CD40LG);P02778(CXCL10);P25024(CXCR1);P61073(CXCR4);A0A0U3FJG0(CXCR4);P13726(F3);P00390(GSR);P01889(HLA-B);A0A024F8H3(HLA-B);A0A076V2Z0(HLA-B);A0A077B7N4(HLA-B);A0A090KFR2(HLA-B);A0A090KFX9(HLA-B);A0A090KM56(HLA-B);A0A090KME8(HLA-B);A0A0A1E850(HLA-B);A0A0B5J5S1(HLA-B);A0A0B5JL51(HLA-B);A0A0B7M9U0(HL…
273	Quercetin	NT5E	GO:0009897	external side of plasma membrane	CC	37	0	0.570992	O95477(ABCA1);P12821(ACE);P15144(ANPEP);P27797(CALR);P01730(CD4);A0A4Y5UGE4(CD4);Q6LCP8(CD4);P29965(CD40LG);P02778(CXCL10);P25024(CXCR1);P61073(CXCR4);A0A0U3FJG0(CXCR4);P13726(F3);P00390(GSR);P01889(HLA-B);A0A024F8H3(HLA-B);A0A076V2Z0(HLA-B);A0A077B7N4(HLA-B);A0A090KFR2(HLA-B);A0A090KFX9(HLA-B);A0A090KM56(HLA-B);A0A090KME8(HLA-B);A0A0A1E850(HLA-B);A0A0B5J5S1(HLA-B);A0A0B5JL51(HLA-B);A0A0B7M9U0(HL…
274	Quercetin	PLAU	GO:0009897	external side of plasma membrane	CC	37	0	0.570992	O95477(ABCA1);P12821(ACE);P15144(ANPEP);P27797(CALR);P01730(CD4);A0A4Y5UGE4(CD4);Q6LCP8(CD4);P29965(CD40LG);P02778(CXCL10);P25024(CXCR1);P61073(CXCR4);A0A0U3FJG0(CXCR4);P13726(F3);P00390(GSR);P01889(HLA-B);A0A024F8H3(HLA-B);A0A076V2Z0(HLA-B);A0A077B7N4(HLA-B);A0A090KFR2(HLA-B);A0A090KFX9(HLA-B);A0A090KM56(HLA-B);A0A090KME8(HLA-B);A0A0A1E850(HLA-B);A0A0B5J5S1(HLA-B);A0A0B5JL51(HLA-B);A0A0B7M9U0(HL…
275	Quercetin	SELE	GO:0009897	external side of plasma membrane	CC	37	0	0.570992	O95477(ABCA1);P12821(ACE);P15144(ANPEP);P27797(CALR);P01730(CD4);A0A4Y5UGE4(CD4);Q6LCP8(CD4);P29965(CD40LG);P02778(CXCL10);P25024(CXCR1);P61073(CXCR4);A0A0U3FJG0(CXCR4);P13726(F3);P00390(GSR);P01889(HLA-B);A0A024F8H3(HLA-B);A0A076V2Z0(HLA-B);A0A077B7N4(HLA-B);A0A090KFR2(HLA-B);A0A090KFX9(HLA-B);A0A090KM56(HLA-B);A0A090KME8(HLA-B);A0A0A1E850(HLA-B);A0A0B5J5S1(HLA-B);A0A0B5JL51(HLA-B);A0A0B7M9U0(HL…
276	Quercetin	SLC2A4	GO:0009897	external side of plasma membrane	CC	37	0	0.570992	O95477(ABCA1);P12821(ACE);P15144(ANPEP);P27797(CALR);P01730(CD4);A0A4Y5UGE4(CD4);Q6LCP8(CD4);P29965(CD40LG);P02778(CXCL10);P25024(CXCR1);P61073(CXCR4);A0A0U3FJG0(CXCR4);P13726(F3);P00390(GSR);P01889(HLA-B);A0A024F8H3(HLA-B);A0A076V2Z0(HLA-B);A0A077B7N4(HLA-B);A0A090KFR2(HLA-B);A0A090KFX9(HLA-B);A0A090KM56(HLA-B);A0A090KME8(HLA-B);A0A0A1E850(HLA-B);A0A0B5J5S1(HLA-B);A0A0B5JL51(HLA-B);A0A0B7M9U0(HL…
277	Quercetin	THBD	GO:0009897	external side of plasma membrane	CC	37	0	0.570992	O95477(ABCA1);P12821(ACE);P15144(ANPEP);P27797(CALR);P01730(CD4);A0A4Y5UGE4(CD4);Q6LCP8(CD4);P29965(CD40LG);P02778(CXCL10);P25024(CXCR1);P61073(CXCR4);A0A0U3FJG0(CXCR4);P13726(F3);P00390(GSR);P01889(HLA-B);A0A024F8H3(HLA-B);A0A076V2Z0(HLA-B);A0A077B7N4(HLA-B);A0A090KFR2(HLA-B);A0A090KFX9(HLA-B);A0A090KM56(HLA-B);A0A090KME8(HLA-B);A0A0A1E850(HLA-B);A0A0B5J5S1(HLA-B);A0A0B5JL51(HLA-B);A0A0B7M9U0(HL…
278	Quercetin	TLR4	GO:0009897	external side of plasma membrane	CC	37	0	0.570992	O95477(ABCA1);P12821(ACE);P15144(ANPEP);P27797(CALR);P01730(CD4);A0A4Y5UGE4(CD4);Q6LCP8(CD4);P29965(CD40LG);P02778(CXCL10);P25024(CXCR1);P61073(CXCR4);A0A0U3FJG0(CXCR4);P13726(F3);P00390(GSR);P01889(HLA-B);A0A024F8H3(HLA-B);A0A076V2Z0(HLA-B);A0A077B7N4(HLA-B);A0A090KFR2(HLA-B);A0A090KFX9(HLA-B);A0A090KM56(HLA-B);A0A090KME8(HLA-B);A0A0A1E850(HLA-B);A0A0B5J5S1(HLA-B);A0A0B5JL51(HLA-B);A0A0B7M9U0(HL…
279	Quercetin	TNF	GO:0009897	external side of plasma membrane	CC	37	0	0.570992	O95477(ABCA1);P12821(ACE);P15144(ANPEP);P27797(CALR);P01730(CD4);A0A4Y5UGE4(CD4);Q6LCP8(CD4);P29965(CD40LG);P02778(CXCL10);P25024(CXCR1);P61073(CXCR4);A0A0U3FJG0(CXCR4);P13726(F3);P00390(GSR);P01889(HLA-B);A0A024F8H3(HLA-B);A0A076V2Z0(HLA-B);A0A077B7N4(HLA-B);A0A090KFR2(HLA-B);A0A090KFX9(HLA-B);A0A090KM56(HLA-B);A0A090KME8(HLA-B);A0A0A1E850(HLA-B);A0A0B5J5S1(HLA-B);A0A0B5JL51(HLA-B);A0A0B7M9U0(HL…
280	Quercetin	VCAM1	GO:0009897	external side of plasma membrane	CC	37	0	0.570992	O95477(ABCA1);P12821(ACE);P15144(ANPEP);P27797(CALR);P01730(CD4);A0A4Y5UGE4(CD4);Q6LCP8(CD4);P29965(CD40LG);P02778(CXCL10);P25024(CXCR1);P61073(CXCR4);A0A0U3FJG0(CXCR4);P13726(F3);P00390(GSR);P01889(HLA-B);A0A024F8H3(HLA-B);A0A076V2Z0(HLA-B);A0A077B7N4(HLA-B);A0A090KFR2(HLA-B);A0A090KFX9(HLA-B);A0A090KM56(HLA-B);A0A090KME8(HLA-B);A0A0A1E850(HLA-B);A0A0B5J5S1(HLA-B);A0A0B5JL51(HLA-B);A0A0B7M9U0(HL…
281	Theaflavin	ICAM1	GO:0009897	external side of plasma membrane	CC	37	0	0.570992	O95477(ABCA1);P12821(ACE);P15144(ANPEP);P27797(CALR);P01730(CD4);A0A4Y5UGE4(CD4);Q6LCP8(CD4);P29965(CD40LG);P02778(CXCL10);P25024(CXCR1);P61073(CXCR4);A0A0U3FJG0(CXCR4);P13726(F3);P00390(GSR);P01889(HLA-B);A0A024F8H3(HLA-B);A0A076V2Z0(HLA-B);A0A077B7N4(HLA-B);A0A090KFR2(HLA-B);A0A090KFX9(HLA-B);A0A090KM56(HLA-B);A0A090KME8(HLA-B);A0A0A1E850(HLA-B);A0A0B5J5S1(HLA-B);A0A0B5JL51(HLA-B);A0A0B7M9U0(HL…
282	(-)-Epicatechin	DUOX2	GO:0009986	cell surface	CC	66	0	0.594879	P22303(ACHE);Q12904(AIMP1);A0A218KGR2(APP);E9PG40(APP);P05067(APP);A0A0A0MRG2(APP);A0A8F9R5D5(APP);L7XCZ9(APP);P52961(ART1);P06576(ATP5F1B);P30530(AXL);P27797(CALR);A0A7P0T861(CALR);K7EJB9(CALR);K7EL50(CALR);P41180(CASR);P28907(CD38);P29965(CD40LG);C1L3E0(CD40LG);Q3L8U2(CD40LG);Q45QX2(CD40LG);P13569(CFTR);P61073(CXCR4);P11532(DMD);P27487(DPP4);Q9NRD8(DUOX2);P00533(EGFR);P25116(F2R);P13726(F3);Q92…
283	(-)-Epicatechin	IL1A	GO:0009986	cell surface	CC	66	0	0.594879	P22303(ACHE);Q12904(AIMP1);A0A218KGR2(APP);E9PG40(APP);P05067(APP);A0A0A0MRG2(APP);A0A8F9R5D5(APP);L7XCZ9(APP);P52961(ART1);P06576(ATP5F1B);P30530(AXL);P27797(CALR);A0A7P0T861(CALR);K7EJB9(CALR);K7EL50(CALR);P41180(CASR);P28907(CD38);P29965(CD40LG);C1L3E0(CD40LG);Q3L8U2(CD40LG);Q45QX2(CD40LG);P13569(CFTR);P61073(CXCR4);P11532(DMD);P27487(DPP4);Q9NRD8(DUOX2);P00533(EGFR);P25116(F2R);P13726(F3);Q92…
284	(-)-Epicatechin	PLAT	GO:0009986	cell surface	CC	66	0	0.594879	P22303(ACHE);Q12904(AIMP1);A0A218KGR2(APP);E9PG40(APP);P05067(APP);A0A0A0MRG2(APP);A0A8F9R5D5(APP);L7XCZ9(APP);P52961(ART1);P06576(ATP5F1B);P30530(AXL);P27797(CALR);A0A7P0T861(CALR);K7EJB9(CALR);K7EL50(CALR);P41180(CASR);P28907(CD38);P29965(CD40LG);C1L3E0(CD40LG);Q3L8U2(CD40LG);Q45QX2(CD40LG);P13569(CFTR);P61073(CXCR4);P11532(DMD);P27487(DPP4);Q9NRD8(DUOX2);P00533(EGFR);P25116(F2R);P13726(F3);Q92…
285	(-)-Epicatechin	PLAU	GO:0009986	cell surface	CC	66	0	0.594879	P22303(ACHE);Q12904(AIMP1);A0A218KGR2(APP);E9PG40(APP);P05067(APP);A0A0A0MRG2(APP);A0A8F9R5D5(APP);L7XCZ9(APP);P52961(ART1);P06576(ATP5F1B);P30530(AXL);P27797(CALR);A0A7P0T861(CALR);K7EJB9(CALR);K7EL50(CALR);P41180(CASR);P28907(CD38);P29965(CD40LG);C1L3E0(CD40LG);Q3L8U2(CD40LG);Q45QX2(CD40LG);P13569(CFTR);P61073(CXCR4);P11532(DMD);P27487(DPP4);Q9NRD8(DUOX2);P00533(EGFR);P25116(F2R);P13726(F3);Q92…
286	(-)-Epicatechin	TNFRSF1A	GO:0009986	cell surface	CC	66	0	0.594879	P22303(ACHE);Q12904(AIMP1);A0A218KGR2(APP);E9PG40(APP);P05067(APP);A0A0A0MRG2(APP);A0A8F9R5D5(APP);L7XCZ9(APP);P52961(ART1);P06576(ATP5F1B);P30530(AXL);P27797(CALR);A0A7P0T861(CALR);K7EJB9(CALR);K7EL50(CALR);P41180(CASR);P28907(CD38);P29965(CD40LG);C1L3E0(CD40LG);Q3L8U2(CD40LG);Q45QX2(CD40LG);P13569(CFTR);P61073(CXCR4);P11532(DMD);P27487(DPP4);Q9NRD8(DUOX2);P00533(EGFR);P25116(F2R);P13726(F3);Q92…
287	astragalin	ACHE	GO:0009986	cell surface	CC	66	0	0.594879	P22303(ACHE);Q12904(AIMP1);A0A218KGR2(APP);E9PG40(APP);P05067(APP);A0A0A0MRG2(APP);A0A8F9R5D5(APP);L7XCZ9(APP);P52961(ART1);P06576(ATP5F1B);P30530(AXL);P27797(CALR);A0A7P0T861(CALR);K7EJB9(CALR);K7EL50(CALR);P41180(CASR);P28907(CD38);P29965(CD40LG);C1L3E0(CD40LG);Q3L8U2(CD40LG);Q45QX2(CD40LG);P13569(CFTR);P61073(CXCR4);P11532(DMD);P27487(DPP4);Q9NRD8(DUOX2);P00533(EGFR);P25116(F2R);P13726(F3);Q92…
288	astragalin	DPP4	GO:0009986	cell surface	CC	66	0	0.594879	P22303(ACHE);Q12904(AIMP1);A0A218KGR2(APP);E9PG40(APP);P05067(APP);A0A0A0MRG2(APP);A0A8F9R5D5(APP);L7XCZ9(APP);P52961(ART1);P06576(ATP5F1B);P30530(AXL);P27797(CALR);A0A7P0T861(CALR);K7EJB9(CALR);K7EL50(CALR);P41180(CASR);P28907(CD38);P29965(CD40LG);C1L3E0(CD40LG);Q3L8U2(CD40LG);Q45QX2(CD40LG);P13569(CFTR);P61073(CXCR4);P11532(DMD);P27487(DPP4);Q9NRD8(DUOX2);P00533(EGFR);P25116(F2R);P13726(F3);Q92…
289	astragalin	KCNH2	GO:0009986	cell surface	CC	66	0	0.594879	P22303(ACHE);Q12904(AIMP1);A0A218KGR2(APP);E9PG40(APP);P05067(APP);A0A0A0MRG2(APP);A0A8F9R5D5(APP);L7XCZ9(APP);P52961(ART1);P06576(ATP5F1B);P30530(AXL);P27797(CALR);A0A7P0T861(CALR);K7EJB9(CALR);K7EL50(CALR);P41180(CASR);P28907(CD38);P29965(CD40LG);C1L3E0(CD40LG);Q3L8U2(CD40LG);Q45QX2(CD40LG);P13569(CFTR);P61073(CXCR4);P11532(DMD);P27487(DPP4);Q9NRD8(DUOX2);P00533(EGFR);P25116(F2R);P13726(F3);Q92…
290	Glycyrrhetinic Acid	ICAM1	GO:0009986	cell surface	CC	66	0	0.594879	P22303(ACHE);Q12904(AIMP1);A0A218KGR2(APP);E9PG40(APP);P05067(APP);A0A0A0MRG2(APP);A0A8F9R5D5(APP);L7XCZ9(APP);P52961(ART1);P06576(ATP5F1B);P30530(AXL);P27797(CALR);A0A7P0T861(CALR);K7EJB9(CALR);K7EL50(CALR);P41180(CASR);P28907(CD38);P29965(CD40LG);C1L3E0(CD40LG);Q3L8U2(CD40LG);Q45QX2(CD40LG);P13569(CFTR);P61073(CXCR4);P11532(DMD);P27487(DPP4);Q9NRD8(DUOX2);P00533(EGFR);P25116(F2R);P13726(F3);Q92…
291	Isovitexin	TNFRSF1A	GO:0009986	cell surface	CC	66	0	0.594879	P22303(ACHE);Q12904(AIMP1);A0A218KGR2(APP);E9PG40(APP);P05067(APP);A0A0A0MRG2(APP);A0A8F9R5D5(APP);L7XCZ9(APP);P52961(ART1);P06576(ATP5F1B);P30530(AXL);P27797(CALR);A0A7P0T861(CALR);K7EJB9(CALR);K7EL50(CALR);P41180(CASR);P28907(CD38);P29965(CD40LG);C1L3E0(CD40LG);Q3L8U2(CD40LG);Q45QX2(CD40LG);P13569(CFTR);P61073(CXCR4);P11532(DMD);P27487(DPP4);Q9NRD8(DUOX2);P00533(EGFR);P25116(F2R);P13726(F3);Q92…
292	L-Arginine	AIMP1	GO:0009986	cell surface	CC	66	0	0.594879	P22303(ACHE);Q12904(AIMP1);A0A218KGR2(APP);E9PG40(APP);P05067(APP);A0A0A0MRG2(APP);A0A8F9R5D5(APP);L7XCZ9(APP);P52961(ART1);P06576(ATP5F1B);P30530(AXL);P27797(CALR);A0A7P0T861(CALR);K7EJB9(CALR);K7EL50(CALR);P41180(CASR);P28907(CD38);P29965(CD40LG);C1L3E0(CD40LG);Q3L8U2(CD40LG);Q45QX2(CD40LG);P13569(CFTR);P61073(CXCR4);P11532(DMD);P27487(DPP4);Q9NRD8(DUOX2);P00533(EGFR);P25116(F2R);P13726(F3);Q92…
293	L-Arginine	APP	GO:0009986	cell surface	CC	66	0	0.594879	P22303(ACHE);Q12904(AIMP1);A0A218KGR2(APP);E9PG40(APP);P05067(APP);A0A0A0MRG2(APP);A0A8F9R5D5(APP);L7XCZ9(APP);P52961(ART1);P06576(ATP5F1B);P30530(AXL);P27797(CALR);A0A7P0T861(CALR);K7EJB9(CALR);K7EL50(CALR);P41180(CASR);P28907(CD38);P29965(CD40LG);C1L3E0(CD40LG);Q3L8U2(CD40LG);Q45QX2(CD40LG);P13569(CFTR);P61073(CXCR4);P11532(DMD);P27487(DPP4);Q9NRD8(DUOX2);P00533(EGFR);P25116(F2R);P13726(F3);Q92…
294	L-Arginine	ART1	GO:0009986	cell surface	CC	66	0	0.594879	P22303(ACHE);Q12904(AIMP1);A0A218KGR2(APP);E9PG40(APP);P05067(APP);A0A0A0MRG2(APP);A0A8F9R5D5(APP);L7XCZ9(APP);P52961(ART1);P06576(ATP5F1B);P30530(AXL);P27797(CALR);A0A7P0T861(CALR);K7EJB9(CALR);K7EL50(CALR);P41180(CASR);P28907(CD38);P29965(CD40LG);C1L3E0(CD40LG);Q3L8U2(CD40LG);Q45QX2(CD40LG);P13569(CFTR);P61073(CXCR4);P11532(DMD);P27487(DPP4);Q9NRD8(DUOX2);P00533(EGFR);P25116(F2R);P13726(F3);Q92…
295	L-Arginine	CALR	GO:0009986	cell surface	CC	66	0	0.594879	P22303(ACHE);Q12904(AIMP1);A0A218KGR2(APP);E9PG40(APP);P05067(APP);A0A0A0MRG2(APP);A0A8F9R5D5(APP);L7XCZ9(APP);P52961(ART1);P06576(ATP5F1B);P30530(AXL);P27797(CALR);A0A7P0T861(CALR);K7EJB9(CALR);K7EL50(CALR);P41180(CASR);P28907(CD38);P29965(CD40LG);C1L3E0(CD40LG);Q3L8U2(CD40LG);Q45QX2(CD40LG);P13569(CFTR);P61073(CXCR4);P11532(DMD);P27487(DPP4);Q9NRD8(DUOX2);P00533(EGFR);P25116(F2R);P13726(F3);Q92…
296	L-Arginine	CASR	GO:0009986	cell surface	CC	66	0	0.594879	P22303(ACHE);Q12904(AIMP1);A0A218KGR2(APP);E9PG40(APP);P05067(APP);A0A0A0MRG2(APP);A0A8F9R5D5(APP);L7XCZ9(APP);P52961(ART1);P06576(ATP5F1B);P30530(AXL);P27797(CALR);A0A7P0T861(CALR);K7EJB9(CALR);K7EL50(CALR);P41180(CASR);P28907(CD38);P29965(CD40LG);C1L3E0(CD40LG);Q3L8U2(CD40LG);Q45QX2(CD40LG);P13569(CFTR);P61073(CXCR4);P11532(DMD);P27487(DPP4);Q9NRD8(DUOX2);P00533(EGFR);P25116(F2R);P13726(F3);Q92…
297	L-Arginine	DMD	GO:0009986	cell surface	CC	66	0	0.594879	P22303(ACHE);Q12904(AIMP1);A0A218KGR2(APP);E9PG40(APP);P05067(APP);A0A0A0MRG2(APP);A0A8F9R5D5(APP);L7XCZ9(APP);P52961(ART1);P06576(ATP5F1B);P30530(AXL);P27797(CALR);A0A7P0T861(CALR);K7EJB9(CALR);K7EL50(CALR);P41180(CASR);P28907(CD38);P29965(CD40LG);C1L3E0(CD40LG);Q3L8U2(CD40LG);Q45QX2(CD40LG);P13569(CFTR);P61073(CXCR4);P11532(DMD);P27487(DPP4);Q9NRD8(DUOX2);P00533(EGFR);P25116(F2R);P13726(F3);Q92…
298	L-Arginine	F2R	GO:0009986	cell surface	CC	66	0	0.594879	P22303(ACHE);Q12904(AIMP1);A0A218KGR2(APP);E9PG40(APP);P05067(APP);A0A0A0MRG2(APP);A0A8F9R5D5(APP);L7XCZ9(APP);P52961(ART1);P06576(ATP5F1B);P30530(AXL);P27797(CALR);A0A7P0T861(CALR);K7EJB9(CALR);K7EL50(CALR);P41180(CASR);P28907(CD38);P29965(CD40LG);C1L3E0(CD40LG);Q3L8U2(CD40LG);Q45QX2(CD40LG);P13569(CFTR);P61073(CXCR4);P11532(DMD);P27487(DPP4);Q9NRD8(DUOX2);P00533(EGFR);P25116(F2R);P13726(F3);Q92…
299	L-Arginine	GHSR	GO:0009986	cell surface	CC	66	0	0.594879	P22303(ACHE);Q12904(AIMP1);A0A218KGR2(APP);E9PG40(APP);P05067(APP);A0A0A0MRG2(APP);A0A8F9R5D5(APP);L7XCZ9(APP);P52961(ART1);P06576(ATP5F1B);P30530(AXL);P27797(CALR);A0A7P0T861(CALR);K7EJB9(CALR);K7EL50(CALR);P41180(CASR);P28907(CD38);P29965(CD40LG);C1L3E0(CD40LG);Q3L8U2(CD40LG);Q45QX2(CD40LG);P13569(CFTR);P61073(CXCR4);P11532(DMD);P27487(DPP4);Q9NRD8(DUOX2);P00533(EGFR);P25116(F2R);P13726(F3);Q92…
300	L-Arginine	HLA-B	GO:0009986	cell surface	CC	66	0	0.594879	P22303(ACHE);Q12904(AIMP1);A0A218KGR2(APP);E9PG40(APP);P05067(APP);A0A0A0MRG2(APP);A0A8F9R5D5(APP);L7XCZ9(APP);P52961(ART1);P06576(ATP5F1B);P30530(AXL);P27797(CALR);A0A7P0T861(CALR);K7EJB9(CALR);K7EL50(CALR);P41180(CASR);P28907(CD38);P29965(CD40LG);C1L3E0(CD40LG);Q3L8U2(CD40LG);Q45QX2(CD40LG);P13569(CFTR);P61073(CXCR4);P11532(DMD);P27487(DPP4);Q9NRD8(DUOX2);P00533(EGFR);P25116(F2R);P13726(F3);Q92…
301	L-Arginine	HLA-C	GO:0009986	cell surface	CC	66	0	0.594879	P22303(ACHE);Q12904(AIMP1);A0A218KGR2(APP);E9PG40(APP);P05067(APP);A0A0A0MRG2(APP);A0A8F9R5D5(APP);L7XCZ9(APP);P52961(ART1);P06576(ATP5F1B);P30530(AXL);P27797(CALR);A0A7P0T861(CALR);K7EJB9(CALR);K7EL50(CALR);P41180(CASR);P28907(CD38);P29965(CD40LG);C1L3E0(CD40LG);Q3L8U2(CD40LG);Q45QX2(CD40LG);P13569(CFTR);P61073(CXCR4);P11532(DMD);P27487(DPP4);Q9NRD8(DUOX2);P00533(EGFR);P25116(F2R);P13726(F3);Q92…
302	L-Arginine	HSP90AA1	GO:0009986	cell surface	CC	66	0	0.594879	P22303(ACHE);Q12904(AIMP1);A0A218KGR2(APP);E9PG40(APP);P05067(APP);A0A0A0MRG2(APP);A0A8F9R5D5(APP);L7XCZ9(APP);P52961(ART1);P06576(ATP5F1B);P30530(AXL);P27797(CALR);A0A7P0T861(CALR);K7EJB9(CALR);K7EL50(CALR);P41180(CASR);P28907(CD38);P29965(CD40LG);C1L3E0(CD40LG);Q3L8U2(CD40LG);Q45QX2(CD40LG);P13569(CFTR);P61073(CXCR4);P11532(DMD);P27487(DPP4);Q9NRD8(DUOX2);P00533(EGFR);P25116(F2R);P13726(F3);Q92…
303	L-Arginine	HSPA5	GO:0009986	cell surface	CC	66	0	0.594879	P22303(ACHE);Q12904(AIMP1);A0A218KGR2(APP);E9PG40(APP);P05067(APP);A0A0A0MRG2(APP);A0A8F9R5D5(APP);L7XCZ9(APP);P52961(ART1);P06576(ATP5F1B);P30530(AXL);P27797(CALR);A0A7P0T861(CALR);K7EJB9(CALR);K7EL50(CALR);P41180(CASR);P28907(CD38);P29965(CD40LG);C1L3E0(CD40LG);Q3L8U2(CD40LG);Q45QX2(CD40LG);P13569(CFTR);P61073(CXCR4);P11532(DMD);P27487(DPP4);Q9NRD8(DUOX2);P00533(EGFR);P25116(F2R);P13726(F3);Q92…
304	L-Arginine	KISS1R	GO:0009986	cell surface	CC	66	0	0.594879	P22303(ACHE);Q12904(AIMP1);A0A218KGR2(APP);E9PG40(APP);P05067(APP);A0A0A0MRG2(APP);A0A8F9R5D5(APP);L7XCZ9(APP);P52961(ART1);P06576(ATP5F1B);P30530(AXL);P27797(CALR);A0A7P0T861(CALR);K7EJB9(CALR);K7EL50(CALR);P41180(CASR);P28907(CD38);P29965(CD40LG);C1L3E0(CD40LG);Q3L8U2(CD40LG);Q45QX2(CD40LG);P13569(CFTR);P61073(CXCR4);P11532(DMD);P27487(DPP4);Q9NRD8(DUOX2);P00533(EGFR);P25116(F2R);P13726(F3);Q92…
305	L-Arginine	NTSR1	GO:0009986	cell surface	CC	66	0	0.594879	P22303(ACHE);Q12904(AIMP1);A0A218KGR2(APP);E9PG40(APP);P05067(APP);A0A0A0MRG2(APP);A0A8F9R5D5(APP);L7XCZ9(APP);P52961(ART1);P06576(ATP5F1B);P30530(AXL);P27797(CALR);A0A7P0T861(CALR);K7EJB9(CALR);K7EL50(CALR);P41180(CASR);P28907(CD38);P29965(CD40LG);C1L3E0(CD40LG);Q3L8U2(CD40LG);Q45QX2(CD40LG);P13569(CFTR);P61073(CXCR4);P11532(DMD);P27487(DPP4);Q9NRD8(DUOX2);P00533(EGFR);P25116(F2R);P13726(F3);Q92…
306	L-Arginine	PDIA3	GO:0009986	cell surface	CC	66	0	0.594879	P22303(ACHE);Q12904(AIMP1);A0A218KGR2(APP);E9PG40(APP);P05067(APP);A0A0A0MRG2(APP);A0A8F9R5D5(APP);L7XCZ9(APP);P52961(ART1);P06576(ATP5F1B);P30530(AXL);P27797(CALR);A0A7P0T861(CALR);K7EJB9(CALR);K7EL50(CALR);P41180(CASR);P28907(CD38);P29965(CD40LG);C1L3E0(CD40LG);Q3L8U2(CD40LG);Q45QX2(CD40LG);P13569(CFTR);P61073(CXCR4);P11532(DMD);P27487(DPP4);Q9NRD8(DUOX2);P00533(EGFR);P25116(F2R);P13726(F3);Q92…
307	L-Arginine	PLAT	GO:0009986	cell surface	CC	66	0	0.594879	P22303(ACHE);Q12904(AIMP1);A0A218KGR2(APP);E9PG40(APP);P05067(APP);A0A0A0MRG2(APP);A0A8F9R5D5(APP);L7XCZ9(APP);P52961(ART1);P06576(ATP5F1B);P30530(AXL);P27797(CALR);A0A7P0T861(CALR);K7EJB9(CALR);K7EL50(CALR);P41180(CASR);P28907(CD38);P29965(CD40LG);C1L3E0(CD40LG);Q3L8U2(CD40LG);Q45QX2(CD40LG);P13569(CFTR);P61073(CXCR4);P11532(DMD);P27487(DPP4);Q9NRD8(DUOX2);P00533(EGFR);P25116(F2R);P13726(F3);Q92…
308	L-Arginine	PVR	GO:0009986	cell surface	CC	66	0	0.594879	P22303(ACHE);Q12904(AIMP1);A0A218KGR2(APP);E9PG40(APP);P05067(APP);A0A0A0MRG2(APP);A0A8F9R5D5(APP);L7XCZ9(APP);P52961(ART1);P06576(ATP5F1B);P30530(AXL);P27797(CALR);A0A7P0T861(CALR);K7EJB9(CALR);K7EL50(CALR);P41180(CASR);P28907(CD38);P29965(CD40LG);C1L3E0(CD40LG);Q3L8U2(CD40LG);Q45QX2(CD40LG);P13569(CFTR);P61073(CXCR4);P11532(DMD);P27487(DPP4);Q9NRD8(DUOX2);P00533(EGFR);P25116(F2R);P13726(F3);Q92…
309	L-Arginine	SLC3A2	GO:0009986	cell surface	CC	66	0	0.594879	P22303(ACHE);Q12904(AIMP1);A0A218KGR2(APP);E9PG40(APP);P05067(APP);A0A0A0MRG2(APP);A0A8F9R5D5(APP);L7XCZ9(APP);P52961(ART1);P06576(ATP5F1B);P30530(AXL);P27797(CALR);A0A7P0T861(CALR);K7EJB9(CALR);K7EL50(CALR);P41180(CASR);P28907(CD38);P29965(CD40LG);C1L3E0(CD40LG);Q3L8U2(CD40LG);Q45QX2(CD40LG);P13569(CFTR);P61073(CXCR4);P11532(DMD);P27487(DPP4);Q9NRD8(DUOX2);P00533(EGFR);P25116(F2R);P13726(F3);Q92…
310	L-Arginine	SLC6A3	GO:0009986	cell surface	CC	66	0	0.594879	P22303(ACHE);Q12904(AIMP1);A0A218KGR2(APP);E9PG40(APP);P05067(APP);A0A0A0MRG2(APP);A0A8F9R5D5(APP);L7XCZ9(APP);P52961(ART1);P06576(ATP5F1B);P30530(AXL);P27797(CALR);A0A7P0T861(CALR);K7EJB9(CALR);K7EL50(CALR);P41180(CASR);P28907(CD38);P29965(CD40LG);C1L3E0(CD40LG);Q3L8U2(CD40LG);Q45QX2(CD40LG);P13569(CFTR);P61073(CXCR4);P11532(DMD);P27487(DPP4);Q9NRD8(DUOX2);P00533(EGFR);P25116(F2R);P13726(F3);Q92…
311	L-Arginine	SLC7A11	GO:0009986	cell surface	CC	66	0	0.594879	P22303(ACHE);Q12904(AIMP1);A0A218KGR2(APP);E9PG40(APP);P05067(APP);A0A0A0MRG2(APP);A0A8F9R5D5(APP);L7XCZ9(APP);P52961(ART1);P06576(ATP5F1B);P30530(AXL);P27797(CALR);A0A7P0T861(CALR);K7EJB9(CALR);K7EL50(CALR);P41180(CASR);P28907(CD38);P29965(CD40LG);C1L3E0(CD40LG);Q3L8U2(CD40LG);Q45QX2(CD40LG);P13569(CFTR);P61073(CXCR4);P11532(DMD);P27487(DPP4);Q9NRD8(DUOX2);P00533(EGFR);P25116(F2R);P13726(F3);Q92…
312	L-Arginine	TACR1	GO:0009986	cell surface	CC	66	0	0.594879	P22303(ACHE);Q12904(AIMP1);A0A218KGR2(APP);E9PG40(APP);P05067(APP);A0A0A0MRG2(APP);A0A8F9R5D5(APP);L7XCZ9(APP);P52961(ART1);P06576(ATP5F1B);P30530(AXL);P27797(CALR);A0A7P0T861(CALR);K7EJB9(CALR);K7EL50(CALR);P41180(CASR);P28907(CD38);P29965(CD40LG);C1L3E0(CD40LG);Q3L8U2(CD40LG);Q45QX2(CD40LG);P13569(CFTR);P61073(CXCR4);P11532(DMD);P27487(DPP4);Q9NRD8(DUOX2);P00533(EGFR);P25116(F2R);P13726(F3);Q92…
313	L-Arginine	TNF	GO:0009986	cell surface	CC	66	0	0.594879	P22303(ACHE);Q12904(AIMP1);A0A218KGR2(APP);E9PG40(APP);P05067(APP);A0A0A0MRG2(APP);A0A8F9R5D5(APP);L7XCZ9(APP);P52961(ART1);P06576(ATP5F1B);P30530(AXL);P27797(CALR);A0A7P0T861(CALR);K7EJB9(CALR);K7EL50(CALR);P41180(CASR);P28907(CD38);P29965(CD40LG);C1L3E0(CD40LG);Q3L8U2(CD40LG);Q45QX2(CD40LG);P13569(CFTR);P61073(CXCR4);P11532(DMD);P27487(DPP4);Q9NRD8(DUOX2);P00533(EGFR);P25116(F2R);P13726(F3);Q92…
314	Leu-Phe	HM13	GO:0009986	cell surface	CC	66	0	0.594879	P22303(ACHE);Q12904(AIMP1);A0A218KGR2(APP);E9PG40(APP);P05067(APP);A0A0A0MRG2(APP);A0A8F9R5D5(APP);L7XCZ9(APP);P52961(ART1);P06576(ATP5F1B);P30530(AXL);P27797(CALR);A0A7P0T861(CALR);K7EJB9(CALR);K7EL50(CALR);P41180(CASR);P28907(CD38);P29965(CD40LG);C1L3E0(CD40LG);Q3L8U2(CD40LG);Q45QX2(CD40LG);P13569(CFTR);P61073(CXCR4);P11532(DMD);P27487(DPP4);Q9NRD8(DUOX2);P00533(EGFR);P25116(F2R);P13726(F3);Q92…
315	Melezitose	LTF	GO:0009986	cell surface	CC	66	0	0.594879	P22303(ACHE);Q12904(AIMP1);A0A218KGR2(APP);E9PG40(APP);P05067(APP);A0A0A0MRG2(APP);A0A8F9R5D5(APP);L7XCZ9(APP);P52961(ART1);P06576(ATP5F1B);P30530(AXL);P27797(CALR);A0A7P0T861(CALR);K7EJB9(CALR);K7EL50(CALR);P41180(CASR);P28907(CD38);P29965(CD40LG);C1L3E0(CD40LG);Q3L8U2(CD40LG);Q45QX2(CD40LG);P13569(CFTR);P61073(CXCR4);P11532(DMD);P27487(DPP4);Q9NRD8(DUOX2);P00533(EGFR);P25116(F2R);P13726(F3);Q92…
316	Melezitose	MELTF	GO:0009986	cell surface	CC	66	0	0.594879	P22303(ACHE);Q12904(AIMP1);A0A218KGR2(APP);E9PG40(APP);P05067(APP);A0A0A0MRG2(APP);A0A8F9R5D5(APP);L7XCZ9(APP);P52961(ART1);P06576(ATP5F1B);P30530(AXL);P27797(CALR);A0A7P0T861(CALR);K7EJB9(CALR);K7EL50(CALR);P41180(CASR);P28907(CD38);P29965(CD40LG);C1L3E0(CD40LG);Q3L8U2(CD40LG);Q45QX2(CD40LG);P13569(CFTR);P61073(CXCR4);P11532(DMD);P27487(DPP4);Q9NRD8(DUOX2);P00533(EGFR);P25116(F2R);P13726(F3);Q92…
317	Melezitose	TF	GO:0009986	cell surface	CC	66	0	0.594879	P22303(ACHE);Q12904(AIMP1);A0A218KGR2(APP);E9PG40(APP);P05067(APP);A0A0A0MRG2(APP);A0A8F9R5D5(APP);L7XCZ9(APP);P52961(ART1);P06576(ATP5F1B);P30530(AXL);P27797(CALR);A0A7P0T861(CALR);K7EJB9(CALR);K7EL50(CALR);P41180(CASR);P28907(CD38);P29965(CD40LG);C1L3E0(CD40LG);Q3L8U2(CD40LG);Q45QX2(CD40LG);P13569(CFTR);P61073(CXCR4);P11532(DMD);P27487(DPP4);Q9NRD8(DUOX2);P00533(EGFR);P25116(F2R);P13726(F3);Q92…
318	Quercetin	ACHE	GO:0009986	cell surface	CC	66	0	0.594879	P22303(ACHE);Q12904(AIMP1);A0A218KGR2(APP);E9PG40(APP);P05067(APP);A0A0A0MRG2(APP);A0A8F9R5D5(APP);L7XCZ9(APP);P52961(ART1);P06576(ATP5F1B);P30530(AXL);P27797(CALR);A0A7P0T861(CALR);K7EJB9(CALR);K7EL50(CALR);P41180(CASR);P28907(CD38);P29965(CD40LG);C1L3E0(CD40LG);Q3L8U2(CD40LG);Q45QX2(CD40LG);P13569(CFTR);P61073(CXCR4);P11532(DMD);P27487(DPP4);Q9NRD8(DUOX2);P00533(EGFR);P25116(F2R);P13726(F3);Q92…
319	Quercetin	ATP5F1B	GO:0009986	cell surface	CC	66	0	0.594879	P22303(ACHE);Q12904(AIMP1);A0A218KGR2(APP);E9PG40(APP);P05067(APP);A0A0A0MRG2(APP);A0A8F9R5D5(APP);L7XCZ9(APP);P52961(ART1);P06576(ATP5F1B);P30530(AXL);P27797(CALR);A0A7P0T861(CALR);K7EJB9(CALR);K7EL50(CALR);P41180(CASR);P28907(CD38);P29965(CD40LG);C1L3E0(CD40LG);Q3L8U2(CD40LG);Q45QX2(CD40LG);P13569(CFTR);P61073(CXCR4);P11532(DMD);P27487(DPP4);Q9NRD8(DUOX2);P00533(EGFR);P25116(F2R);P13726(F3);Q92…
320	Quercetin	AXL	GO:0009986	cell surface	CC	66	0	0.594879	P22303(ACHE);Q12904(AIMP1);A0A218KGR2(APP);E9PG40(APP);P05067(APP);A0A0A0MRG2(APP);A0A8F9R5D5(APP);L7XCZ9(APP);P52961(ART1);P06576(ATP5F1B);P30530(AXL);P27797(CALR);A0A7P0T861(CALR);K7EJB9(CALR);K7EL50(CALR);P41180(CASR);P28907(CD38);P29965(CD40LG);C1L3E0(CD40LG);Q3L8U2(CD40LG);Q45QX2(CD40LG);P13569(CFTR);P61073(CXCR4);P11532(DMD);P27487(DPP4);Q9NRD8(DUOX2);P00533(EGFR);P25116(F2R);P13726(F3);Q92…
321	Quercetin	CD38	GO:0009986	cell surface	CC	66	0	0.594879	P22303(ACHE);Q12904(AIMP1);A0A218KGR2(APP);E9PG40(APP);P05067(APP);A0A0A0MRG2(APP);A0A8F9R5D5(APP);L7XCZ9(APP);P52961(ART1);P06576(ATP5F1B);P30530(AXL);P27797(CALR);A0A7P0T861(CALR);K7EJB9(CALR);K7EL50(CALR);P41180(CASR);P28907(CD38);P29965(CD40LG);C1L3E0(CD40LG);Q3L8U2(CD40LG);Q45QX2(CD40LG);P13569(CFTR);P61073(CXCR4);P11532(DMD);P27487(DPP4);Q9NRD8(DUOX2);P00533(EGFR);P25116(F2R);P13726(F3);Q92…
322	Quercetin	CD40LG	GO:0009986	cell surface	CC	66	0	0.594879	P22303(ACHE);Q12904(AIMP1);A0A218KGR2(APP);E9PG40(APP);P05067(APP);A0A0A0MRG2(APP);A0A8F9R5D5(APP);L7XCZ9(APP);P52961(ART1);P06576(ATP5F1B);P30530(AXL);P27797(CALR);A0A7P0T861(CALR);K7EJB9(CALR);K7EL50(CALR);P41180(CASR);P28907(CD38);P29965(CD40LG);C1L3E0(CD40LG);Q3L8U2(CD40LG);Q45QX2(CD40LG);P13569(CFTR);P61073(CXCR4);P11532(DMD);P27487(DPP4);Q9NRD8(DUOX2);P00533(EGFR);P25116(F2R);P13726(F3);Q92…
323	Quercetin	CFTR	GO:0009986	cell surface	CC	66	0	0.594879	P22303(ACHE);Q12904(AIMP1);A0A218KGR2(APP);E9PG40(APP);P05067(APP);A0A0A0MRG2(APP);A0A8F9R5D5(APP);L7XCZ9(APP);P52961(ART1);P06576(ATP5F1B);P30530(AXL);P27797(CALR);A0A7P0T861(CALR);K7EJB9(CALR);K7EL50(CALR);P41180(CASR);P28907(CD38);P29965(CD40LG);C1L3E0(CD40LG);Q3L8U2(CD40LG);Q45QX2(CD40LG);P13569(CFTR);P61073(CXCR4);P11532(DMD);P27487(DPP4);Q9NRD8(DUOX2);P00533(EGFR);P25116(F2R);P13726(F3);Q92…
324	Quercetin	CXCR4	GO:0009986	cell surface	CC	66	0	0.594879	P22303(ACHE);Q12904(AIMP1);A0A218KGR2(APP);E9PG40(APP);P05067(APP);A0A0A0MRG2(APP);A0A8F9R5D5(APP);L7XCZ9(APP);P52961(ART1);P06576(ATP5F1B);P30530(AXL);P27797(CALR);A0A7P0T861(CALR);K7EJB9(CALR);K7EL50(CALR);P41180(CASR);P28907(CD38);P29965(CD40LG);C1L3E0(CD40LG);Q3L8U2(CD40LG);Q45QX2(CD40LG);P13569(CFTR);P61073(CXCR4);P11532(DMD);P27487(DPP4);Q9NRD8(DUOX2);P00533(EGFR);P25116(F2R);P13726(F3);Q92…
325	Quercetin	DPP4	GO:0009986	cell surface	CC	66	0	0.594879	P22303(ACHE);Q12904(AIMP1);A0A218KGR2(APP);E9PG40(APP);P05067(APP);A0A0A0MRG2(APP);A0A8F9R5D5(APP);L7XCZ9(APP);P52961(ART1);P06576(ATP5F1B);P30530(AXL);P27797(CALR);A0A7P0T861(CALR);K7EJB9(CALR);K7EL50(CALR);P41180(CASR);P28907(CD38);P29965(CD40LG);C1L3E0(CD40LG);Q3L8U2(CD40LG);Q45QX2(CD40LG);P13569(CFTR);P61073(CXCR4);P11532(DMD);P27487(DPP4);Q9NRD8(DUOX2);P00533(EGFR);P25116(F2R);P13726(F3);Q92…
326	Quercetin	DUOX2	GO:0009986	cell surface	CC	66	0	0.594879	P22303(ACHE);Q12904(AIMP1);A0A218KGR2(APP);E9PG40(APP);P05067(APP);A0A0A0MRG2(APP);A0A8F9R5D5(APP);L7XCZ9(APP);P52961(ART1);P06576(ATP5F1B);P30530(AXL);P27797(CALR);A0A7P0T861(CALR);K7EJB9(CALR);K7EL50(CALR);P41180(CASR);P28907(CD38);P29965(CD40LG);C1L3E0(CD40LG);Q3L8U2(CD40LG);Q45QX2(CD40LG);P13569(CFTR);P61073(CXCR4);P11532(DMD);P27487(DPP4);Q9NRD8(DUOX2);P00533(EGFR);P25116(F2R);P13726(F3);Q92…
327	Quercetin	EGFR	GO:0009986	cell surface	CC	66	0	0.594879	P22303(ACHE);Q12904(AIMP1);A0A218KGR2(APP);E9PG40(APP);P05067(APP);A0A0A0MRG2(APP);A0A8F9R5D5(APP);L7XCZ9(APP);P52961(ART1);P06576(ATP5F1B);P30530(AXL);P27797(CALR);A0A7P0T861(CALR);K7EJB9(CALR);K7EL50(CALR);P41180(CASR);P28907(CD38);P29965(CD40LG);C1L3E0(CD40LG);Q3L8U2(CD40LG);Q45QX2(CD40LG);P13569(CFTR);P61073(CXCR4);P11532(DMD);P27487(DPP4);Q9NRD8(DUOX2);P00533(EGFR);P25116(F2R);P13726(F3);Q92…
328	Quercetin	F3	GO:0009986	cell surface	CC	66	0	0.594879	P22303(ACHE);Q12904(AIMP1);A0A218KGR2(APP);E9PG40(APP);P05067(APP);A0A0A0MRG2(APP);A0A8F9R5D5(APP);L7XCZ9(APP);P52961(ART1);P06576(ATP5F1B);P30530(AXL);P27797(CALR);A0A7P0T861(CALR);K7EJB9(CALR);K7EL50(CALR);P41180(CASR);P28907(CD38);P29965(CD40LG);C1L3E0(CD40LG);Q3L8U2(CD40LG);Q45QX2(CD40LG);P13569(CFTR);P61073(CXCR4);P11532(DMD);P27487(DPP4);Q9NRD8(DUOX2);P00533(EGFR);P25116(F2R);P13726(F3);Q92…
329	Quercetin	HSPA5	GO:0009986	cell surface	CC	66	0	0.594879	P22303(ACHE);Q12904(AIMP1);A0A218KGR2(APP);E9PG40(APP);P05067(APP);A0A0A0MRG2(APP);A0A8F9R5D5(APP);L7XCZ9(APP);P52961(ART1);P06576(ATP5F1B);P30530(AXL);P27797(CALR);A0A7P0T861(CALR);K7EJB9(CALR);K7EL50(CALR);P41180(CASR);P28907(CD38);P29965(CD40LG);C1L3E0(CD40LG);Q3L8U2(CD40LG);Q45QX2(CD40LG);P13569(CFTR);P61073(CXCR4);P11532(DMD);P27487(DPP4);Q9NRD8(DUOX2);P00533(EGFR);P25116(F2R);P13726(F3);Q92…
330	Quercetin	ICAM1	GO:0009986	cell surface	CC	66	0	0.594879	P22303(ACHE);Q12904(AIMP1);A0A218KGR2(APP);E9PG40(APP);P05067(APP);A0A0A0MRG2(APP);A0A8F9R5D5(APP);L7XCZ9(APP);P52961(ART1);P06576(ATP5F1B);P30530(AXL);P27797(CALR);A0A7P0T861(CALR);K7EJB9(CALR);K7EL50(CALR);P41180(CASR);P28907(CD38);P29965(CD40LG);C1L3E0(CD40LG);Q3L8U2(CD40LG);Q45QX2(CD40LG);P13569(CFTR);P61073(CXCR4);P11532(DMD);P27487(DPP4);Q9NRD8(DUOX2);P00533(EGFR);P25116(F2R);P13726(F3);Q92…
331	Quercetin	IL1A	GO:0009986	cell surface	CC	66	0	0.594879	P22303(ACHE);Q12904(AIMP1);A0A218KGR2(APP);E9PG40(APP);P05067(APP);A0A0A0MRG2(APP);A0A8F9R5D5(APP);L7XCZ9(APP);P52961(ART1);P06576(ATP5F1B);P30530(AXL);P27797(CALR);A0A7P0T861(CALR);K7EJB9(CALR);K7EL50(CALR);P41180(CASR);P28907(CD38);P29965(CD40LG);C1L3E0(CD40LG);Q3L8U2(CD40LG);Q45QX2(CD40LG);P13569(CFTR);P61073(CXCR4);P11532(DMD);P27487(DPP4);Q9NRD8(DUOX2);P00533(EGFR);P25116(F2R);P13726(F3);Q92…
332	Quercetin	KCNH2	GO:0009986	cell surface	CC	66	0	0.594879	P22303(ACHE);Q12904(AIMP1);A0A218KGR2(APP);E9PG40(APP);P05067(APP);A0A0A0MRG2(APP);A0A8F9R5D5(APP);L7XCZ9(APP);P52961(ART1);P06576(ATP5F1B);P30530(AXL);P27797(CALR);A0A7P0T861(CALR);K7EJB9(CALR);K7EL50(CALR);P41180(CASR);P28907(CD38);P29965(CD40LG);C1L3E0(CD40LG);Q3L8U2(CD40LG);Q45QX2(CD40LG);P13569(CFTR);P61073(CXCR4);P11532(DMD);P27487(DPP4);Q9NRD8(DUOX2);P00533(EGFR);P25116(F2R);P13726(F3);Q92…
333	Quercetin	MET	GO:0009986	cell surface	CC	66	0	0.594879	P22303(ACHE);Q12904(AIMP1);A0A218KGR2(APP);E9PG40(APP);P05067(APP);A0A0A0MRG2(APP);A0A8F9R5D5(APP);L7XCZ9(APP);P52961(ART1);P06576(ATP5F1B);P30530(AXL);P27797(CALR);A0A7P0T861(CALR);K7EJB9(CALR);K7EL50(CALR);P41180(CASR);P28907(CD38);P29965(CD40LG);C1L3E0(CD40LG);Q3L8U2(CD40LG);Q45QX2(CD40LG);P13569(CFTR);P61073(CXCR4);P11532(DMD);P27487(DPP4);Q9NRD8(DUOX2);P00533(EGFR);P25116(F2R);P13726(F3);Q92…
334	Quercetin	NT5E	GO:0009986	cell surface	CC	66	0	0.594879	P22303(ACHE);Q12904(AIMP1);A0A218KGR2(APP);E9PG40(APP);P05067(APP);A0A0A0MRG2(APP);A0A8F9R5D5(APP);L7XCZ9(APP);P52961(ART1);P06576(ATP5F1B);P30530(AXL);P27797(CALR);A0A7P0T861(CALR);K7EJB9(CALR);K7EL50(CALR);P41180(CASR);P28907(CD38);P29965(CD40LG);C1L3E0(CD40LG);Q3L8U2(CD40LG);Q45QX2(CD40LG);P13569(CFTR);P61073(CXCR4);P11532(DMD);P27487(DPP4);Q9NRD8(DUOX2);P00533(EGFR);P25116(F2R);P13726(F3);Q92…
335	Quercetin	PLAT	GO:0009986	cell surface	CC	66	0	0.594879	P22303(ACHE);Q12904(AIMP1);A0A218KGR2(APP);E9PG40(APP);P05067(APP);A0A0A0MRG2(APP);A0A8F9R5D5(APP);L7XCZ9(APP);P52961(ART1);P06576(ATP5F1B);P30530(AXL);P27797(CALR);A0A7P0T861(CALR);K7EJB9(CALR);K7EL50(CALR);P41180(CASR);P28907(CD38);P29965(CD40LG);C1L3E0(CD40LG);Q3L8U2(CD40LG);Q45QX2(CD40LG);P13569(CFTR);P61073(CXCR4);P11532(DMD);P27487(DPP4);Q9NRD8(DUOX2);P00533(EGFR);P25116(F2R);P13726(F3);Q92…
336	Quercetin	PLAU	GO:0009986	cell surface	CC	66	0	0.594879	P22303(ACHE);Q12904(AIMP1);A0A218KGR2(APP);E9PG40(APP);P05067(APP);A0A0A0MRG2(APP);A0A8F9R5D5(APP);L7XCZ9(APP);P52961(ART1);P06576(ATP5F1B);P30530(AXL);P27797(CALR);A0A7P0T861(CALR);K7EJB9(CALR);K7EL50(CALR);P41180(CASR);P28907(CD38);P29965(CD40LG);C1L3E0(CD40LG);Q3L8U2(CD40LG);Q45QX2(CD40LG);P13569(CFTR);P61073(CXCR4);P11532(DMD);P27487(DPP4);Q9NRD8(DUOX2);P00533(EGFR);P25116(F2R);P13726(F3);Q92…
337	Quercetin	SCN5A	GO:0009986	cell surface	CC	66	0	0.594879	P22303(ACHE);Q12904(AIMP1);A0A218KGR2(APP);E9PG40(APP);P05067(APP);A0A0A0MRG2(APP);A0A8F9R5D5(APP);L7XCZ9(APP);P52961(ART1);P06576(ATP5F1B);P30530(AXL);P27797(CALR);A0A7P0T861(CALR);K7EJB9(CALR);K7EL50(CALR);P41180(CASR);P28907(CD38);P29965(CD40LG);C1L3E0(CD40LG);Q3L8U2(CD40LG);Q45QX2(CD40LG);P13569(CFTR);P61073(CXCR4);P11532(DMD);P27487(DPP4);Q9NRD8(DUOX2);P00533(EGFR);P25116(F2R);P13726(F3);Q92…
338	Quercetin	TGFB1	GO:0009986	cell surface	CC	66	0	0.594879	P22303(ACHE);Q12904(AIMP1);A0A218KGR2(APP);E9PG40(APP);P05067(APP);A0A0A0MRG2(APP);A0A8F9R5D5(APP);L7XCZ9(APP);P52961(ART1);P06576(ATP5F1B);P30530(AXL);P27797(CALR);A0A7P0T861(CALR);K7EJB9(CALR);K7EL50(CALR);P41180(CASR);P28907(CD38);P29965(CD40LG);C1L3E0(CD40LG);Q3L8U2(CD40LG);Q45QX2(CD40LG);P13569(CFTR);P61073(CXCR4);P11532(DMD);P27487(DPP4);Q9NRD8(DUOX2);P00533(EGFR);P25116(F2R);P13726(F3);Q92…
339	Quercetin	THBD	GO:0009986	cell surface	CC	66	0	0.594879	P22303(ACHE);Q12904(AIMP1);A0A218KGR2(APP);E9PG40(APP);P05067(APP);A0A0A0MRG2(APP);A0A8F9R5D5(APP);L7XCZ9(APP);P52961(ART1);P06576(ATP5F1B);P30530(AXL);P27797(CALR);A0A7P0T861(CALR);K7EJB9(CALR);K7EL50(CALR);P41180(CASR);P28907(CD38);P29965(CD40LG);C1L3E0(CD40LG);Q3L8U2(CD40LG);Q45QX2(CD40LG);P13569(CFTR);P61073(CXCR4);P11532(DMD);P27487(DPP4);Q9NRD8(DUOX2);P00533(EGFR);P25116(F2R);P13726(F3);Q92…
340	Quercetin	TLR2	GO:0009986	cell surface	CC	66	0	0.594879	P22303(ACHE);Q12904(AIMP1);A0A218KGR2(APP);E9PG40(APP);P05067(APP);A0A0A0MRG2(APP);A0A8F9R5D5(APP);L7XCZ9(APP);P52961(ART1);P06576(ATP5F1B);P30530(AXL);P27797(CALR);A0A7P0T861(CALR);K7EJB9(CALR);K7EL50(CALR);P41180(CASR);P28907(CD38);P29965(CD40LG);C1L3E0(CD40LG);Q3L8U2(CD40LG);Q45QX2(CD40LG);P13569(CFTR);P61073(CXCR4);P11532(DMD);P27487(DPP4);Q9NRD8(DUOX2);P00533(EGFR);P25116(F2R);P13726(F3);Q92…
341	Quercetin	TLR4	GO:0009986	cell surface	CC	66	0	0.594879	P22303(ACHE);Q12904(AIMP1);A0A218KGR2(APP);E9PG40(APP);P05067(APP);A0A0A0MRG2(APP);A0A8F9R5D5(APP);L7XCZ9(APP);P52961(ART1);P06576(ATP5F1B);P30530(AXL);P27797(CALR);A0A7P0T861(CALR);K7EJB9(CALR);K7EL50(CALR);P41180(CASR);P28907(CD38);P29965(CD40LG);C1L3E0(CD40LG);Q3L8U2(CD40LG);Q45QX2(CD40LG);P13569(CFTR);P61073(CXCR4);P11532(DMD);P27487(DPP4);Q9NRD8(DUOX2);P00533(EGFR);P25116(F2R);P13726(F3);Q92…
342	Quercetin	TNF	GO:0009986	cell surface	CC	66	0	0.594879	P22303(ACHE);Q12904(AIMP1);A0A218KGR2(APP);E9PG40(APP);P05067(APP);A0A0A0MRG2(APP);A0A8F9R5D5(APP);L7XCZ9(APP);P52961(ART1);P06576(ATP5F1B);P30530(AXL);P27797(CALR);A0A7P0T861(CALR);K7EJB9(CALR);K7EL50(CALR);P41180(CASR);P28907(CD38);P29965(CD40LG);C1L3E0(CD40LG);Q3L8U2(CD40LG);Q45QX2(CD40LG);P13569(CFTR);P61073(CXCR4);P11532(DMD);P27487(DPP4);Q9NRD8(DUOX2);P00533(EGFR);P25116(F2R);P13726(F3);Q92…
343	Quercetin	TNFRSF10B	GO:0009986	cell surface	CC	66	0	0.594879	P22303(ACHE);Q12904(AIMP1);A0A218KGR2(APP);E9PG40(APP);P05067(APP);A0A0A0MRG2(APP);A0A8F9R5D5(APP);L7XCZ9(APP);P52961(ART1);P06576(ATP5F1B);P30530(AXL);P27797(CALR);A0A7P0T861(CALR);K7EJB9(CALR);K7EL50(CALR);P41180(CASR);P28907(CD38);P29965(CD40LG);C1L3E0(CD40LG);Q3L8U2(CD40LG);Q45QX2(CD40LG);P13569(CFTR);P61073(CXCR4);P11532(DMD);P27487(DPP4);Q9NRD8(DUOX2);P00533(EGFR);P25116(F2R);P13726(F3);Q92…
344	Quercetin	TNFRSF1A	GO:0009986	cell surface	CC	66	0	0.594879	P22303(ACHE);Q12904(AIMP1);A0A218KGR2(APP);E9PG40(APP);P05067(APP);A0A0A0MRG2(APP);A0A8F9R5D5(APP);L7XCZ9(APP);P52961(ART1);P06576(ATP5F1B);P30530(AXL);P27797(CALR);A0A7P0T861(CALR);K7EJB9(CALR);K7EL50(CALR);P41180(CASR);P28907(CD38);P29965(CD40LG);C1L3E0(CD40LG);Q3L8U2(CD40LG);Q45QX2(CD40LG);P13569(CFTR);P61073(CXCR4);P11532(DMD);P27487(DPP4);Q9NRD8(DUOX2);P00533(EGFR);P25116(F2R);P13726(F3);Q92…
345	Quercetin	VCAM1	GO:0009986	cell surface	CC	66	0	0.594879	P22303(ACHE);Q12904(AIMP1);A0A218KGR2(APP);E9PG40(APP);P05067(APP);A0A0A0MRG2(APP);A0A8F9R5D5(APP);L7XCZ9(APP);P52961(ART1);P06576(ATP5F1B);P30530(AXL);P27797(CALR);A0A7P0T861(CALR);K7EJB9(CALR);K7EL50(CALR);P41180(CASR);P28907(CD38);P29965(CD40LG);C1L3E0(CD40LG);Q3L8U2(CD40LG);Q45QX2(CD40LG);P13569(CFTR);P61073(CXCR4);P11532(DMD);P27487(DPP4);Q9NRD8(DUOX2);P00533(EGFR);P25116(F2R);P13726(F3);Q92…
346	Quercetin	VEGFA	GO:0009986	cell surface	CC	66	0	0.594879	P22303(ACHE);Q12904(AIMP1);A0A218KGR2(APP);E9PG40(APP);P05067(APP);A0A0A0MRG2(APP);A0A8F9R5D5(APP);L7XCZ9(APP);P52961(ART1);P06576(ATP5F1B);P30530(AXL);P27797(CALR);A0A7P0T861(CALR);K7EJB9(CALR);K7EL50(CALR);P41180(CASR);P28907(CD38);P29965(CD40LG);C1L3E0(CD40LG);Q3L8U2(CD40LG);Q45QX2(CD40LG);P13569(CFTR);P61073(CXCR4);P11532(DMD);P27487(DPP4);Q9NRD8(DUOX2);P00533(EGFR);P25116(F2R);P13726(F3);Q92…
347	Theaflavin	ICAM1	GO:0009986	cell surface	CC	66	0	0.594879	P22303(ACHE);Q12904(AIMP1);A0A218KGR2(APP);E9PG40(APP);P05067(APP);A0A0A0MRG2(APP);A0A8F9R5D5(APP);L7XCZ9(APP);P52961(ART1);P06576(ATP5F1B);P30530(AXL);P27797(CALR);A0A7P0T861(CALR);K7EJB9(CALR);K7EL50(CALR);P41180(CASR);P28907(CD38);P29965(CD40LG);C1L3E0(CD40LG);Q3L8U2(CD40LG);Q45QX2(CD40LG);P13569(CFTR);P61073(CXCR4);P11532(DMD);P27487(DPP4);Q9NRD8(DUOX2);P00533(EGFR);P25116(F2R);P13726(F3);Q92…
348	L-Arginine	HLA-B	GO:0012507	ER to Golgi transport vesicle membrane	CC	2	0	0.65933	P01889(HLA-B);A0A024F8H3(HLA-B);A0A076V2Z0(HLA-B);A0A077B7N4(HLA-B);A0A090KEW9(HLA-B);A0A090KFR2(HLA-B);A0A090KFX9(HLA-B);A0A090KM56(HLA-B);A0A090KME8(HLA-B);A0A0A1E850(HLA-B);A0A0B5J5S1(HLA-B);A0A0B5JL51(HLA-B);A0A0B7M9U0(HLA-B);A0A0B7M9U4(HLA-B);A0A0B7M9X1(HLA-B);A0A0B7MB19(HLA-B);A0A0B7MB33(HLA-B);A0A0B7MGB5(HLA-B);A0A0B7MGD5(HLA-B);A0A0B7MGE7(HLA-B);A0A0B7MH17(HLA-B);A0A0B7MH39(HLA-B);A0A0B7M…
349	L-Arginine	HLA-C	GO:0012507	ER to Golgi transport vesicle membrane	CC	2	0	0.65933	P01889(HLA-B);A0A024F8H3(HLA-B);A0A076V2Z0(HLA-B);A0A077B7N4(HLA-B);A0A090KEW9(HLA-B);A0A090KFR2(HLA-B);A0A090KFX9(HLA-B);A0A090KM56(HLA-B);A0A090KME8(HLA-B);A0A0A1E850(HLA-B);A0A0B5J5S1(HLA-B);A0A0B5JL51(HLA-B);A0A0B7M9U0(HLA-B);A0A0B7M9U4(HLA-B);A0A0B7M9X1(HLA-B);A0A0B7MB19(HLA-B);A0A0B7MB33(HLA-B);A0A0B7MGB5(HLA-B);A0A0B7MGD5(HLA-B);A0A0B7MGE7(HLA-B);A0A0B7MH17(HLA-B);A0A0B7MH39(HLA-B);A0A0B7M…
350	L-Arginine	CALR	GO:0030670	phagocytic vesicle membrane	CC	7	0	0.737964	P27797(CALR);P13498(CYBA);P04839(CYBB);P01889(HLA-B);A0A024F8H3(HLA-B);A0A076V2Z0(HLA-B);A0A077B7N4(HLA-B);A0A090KEW9(HLA-B);A0A090KFR2(HLA-B);A0A090KFX9(HLA-B);A0A090KM56(HLA-B);A0A090KME8(HLA-B);A0A0A1E850(HLA-B);A0A0B5J5S1(HLA-B);A0A0B5JL51(HLA-B);A0A0B7M9U0(HLA-B);A0A0B7M9U4(HLA-B);A0A0B7M9X1(HLA-B);A0A0B7MB19(HLA-B);A0A0B7MB33(HLA-B);A0A0B7MGB5(HLA-B);A0A0B7MGD5(HLA-B);A0A0B7MGE7(HLA-B);A0A0…
351	L-Arginine	CYBA	GO:0030670	phagocytic vesicle membrane	CC	7	0	0.737964	P27797(CALR);P13498(CYBA);P04839(CYBB);P01889(HLA-B);A0A024F8H3(HLA-B);A0A076V2Z0(HLA-B);A0A077B7N4(HLA-B);A0A090KEW9(HLA-B);A0A090KFR2(HLA-B);A0A090KFX9(HLA-B);A0A090KM56(HLA-B);A0A090KME8(HLA-B);A0A0A1E850(HLA-B);A0A0B5J5S1(HLA-B);A0A0B5JL51(HLA-B);A0A0B7M9U0(HLA-B);A0A0B7M9U4(HLA-B);A0A0B7M9X1(HLA-B);A0A0B7MB19(HLA-B);A0A0B7MB33(HLA-B);A0A0B7MGB5(HLA-B);A0A0B7MGD5(HLA-B);A0A0B7MGE7(HLA-B);A0A0…
352	L-Arginine	HLA-B	GO:0030670	phagocytic vesicle membrane	CC	7	0	0.737964	P27797(CALR);P13498(CYBA);P04839(CYBB);P01889(HLA-B);A0A024F8H3(HLA-B);A0A076V2Z0(HLA-B);A0A077B7N4(HLA-B);A0A090KEW9(HLA-B);A0A090KFR2(HLA-B);A0A090KFX9(HLA-B);A0A090KM56(HLA-B);A0A090KME8(HLA-B);A0A0A1E850(HLA-B);A0A0B5J5S1(HLA-B);A0A0B5JL51(HLA-B);A0A0B7M9U0(HLA-B);A0A0B7M9U4(HLA-B);A0A0B7M9X1(HLA-B);A0A0B7MB19(HLA-B);A0A0B7MB33(HLA-B);A0A0B7MGB5(HLA-B);A0A0B7MGD5(HLA-B);A0A0B7MGE7(HLA-B);A0A0…
353	L-Arginine	HLA-C	GO:0030670	phagocytic vesicle membrane	CC	7	0	0.737964	P27797(CALR);P13498(CYBA);P04839(CYBB);P01889(HLA-B);A0A024F8H3(HLA-B);A0A076V2Z0(HLA-B);A0A077B7N4(HLA-B);A0A090KEW9(HLA-B);A0A090KFR2(HLA-B);A0A090KFX9(HLA-B);A0A090KM56(HLA-B);A0A090KME8(HLA-B);A0A0A1E850(HLA-B);A0A0B5J5S1(HLA-B);A0A0B5JL51(HLA-B);A0A0B7M9U0(HLA-B);A0A0B7M9U4(HLA-B);A0A0B7M9X1(HLA-B);A0A0B7MB19(HLA-B);A0A0B7MB33(HLA-B);A0A0B7MGB5(HLA-B);A0A0B7MGD5(HLA-B);A0A0B7MGE7(HLA-B);A0A0…
354	Quercetin	CYBB	GO:0030670	phagocytic vesicle membrane	CC	7	0	0.737964	P27797(CALR);P13498(CYBA);P04839(CYBB);P01889(HLA-B);A0A024F8H3(HLA-B);A0A076V2Z0(HLA-B);A0A077B7N4(HLA-B);A0A090KEW9(HLA-B);A0A090KFR2(HLA-B);A0A090KFX9(HLA-B);A0A090KM56(HLA-B);A0A090KME8(HLA-B);A0A0A1E850(HLA-B);A0A0B5J5S1(HLA-B);A0A0B5JL51(HLA-B);A0A0B7M9U0(HLA-B);A0A0B7M9U4(HLA-B);A0A0B7M9X1(HLA-B);A0A0B7MB19(HLA-B);A0A0B7MB33(HLA-B);A0A0B7MGB5(HLA-B);A0A0B7MGD5(HLA-B);A0A0B7MGE7(HLA-B);A0A0…
355	Quercetin	PIK3C3	GO:0030670	phagocytic vesicle membrane	CC	7	0	0.737964	P27797(CALR);P13498(CYBA);P04839(CYBB);P01889(HLA-B);A0A024F8H3(HLA-B);A0A076V2Z0(HLA-B);A0A077B7N4(HLA-B);A0A090KEW9(HLA-B);A0A090KFR2(HLA-B);A0A090KFX9(HLA-B);A0A090KM56(HLA-B);A0A090KME8(HLA-B);A0A0A1E850(HLA-B);A0A0B5J5S1(HLA-B);A0A0B5JL51(HLA-B);A0A0B7M9U0(HLA-B);A0A0B7M9U4(HLA-B);A0A0B7M9X1(HLA-B);A0A0B7MB19(HLA-B);A0A0B7MB33(HLA-B);A0A0B7MGB5(HLA-B);A0A0B7MGD5(HLA-B);A0A0B7MGE7(HLA-B);A0A0…
356	Quercetin	TLR2	GO:0030670	phagocytic vesicle membrane	CC	7	0	0.737964	P27797(CALR);P13498(CYBA);P04839(CYBB);P01889(HLA-B);A0A024F8H3(HLA-B);A0A076V2Z0(HLA-B);A0A077B7N4(HLA-B);A0A090KEW9(HLA-B);A0A090KFR2(HLA-B);A0A090KFX9(HLA-B);A0A090KM56(HLA-B);A0A090KME8(HLA-B);A0A0A1E850(HLA-B);A0A0B5J5S1(HLA-B);A0A0B5JL51(HLA-B);A0A0B7M9U0(HLA-B);A0A0B7M9U4(HLA-B);A0A0B7M9X1(HLA-B);A0A0B7MB19(HLA-B);A0A0B7MB33(HLA-B);A0A0B7MGB5(HLA-B);A0A0B7MGD5(HLA-B);A0A0B7MGE7(HLA-B);A0A0…
357	L-Arginine	HLA-B	GO:0031901	early endosome membrane	CC	7	0	0.629191	Q9UMX3(BOK);A0A024R4A8(BOK);Q03135(CAV1);P13569(CFTR);A0A3B3ITE0(CFTR);A0A8I5KVL1(CFTR);A0A8I5KVV2(CFTR);A0A8V8TNH2(CFTR);A0A8V8TNN0(CFTR);A0A8V8TPV6(CFTR);E7EPB6(CFTR);Q20BH0(CFTR);Q20BI4(CFTR);Q20BI6(CFTR);Q20BJ8(CFTR);Q2I0A3(CFTR);Q2I0A9(CFTR);Q99989(CFTR);Q9UMN4(CFTR);P00533(EGFR);P01889(HLA-B);A0A024F8H3(HLA-B);A0A076V2Z0(HLA-B);A0A077B7N4(HLA-B);A0A090KEW9(HLA-B);A0A090KFR2(HLA-B);A0A090KFX…
358	L-Arginine	HLA-C	GO:0031901	early endosome membrane	CC	7	0	0.629191	Q9UMX3(BOK);A0A024R4A8(BOK);Q03135(CAV1);P13569(CFTR);A0A3B3ITE0(CFTR);A0A8I5KVL1(CFTR);A0A8I5KVV2(CFTR);A0A8V8TNH2(CFTR);A0A8V8TNN0(CFTR);A0A8V8TPV6(CFTR);E7EPB6(CFTR);Q20BH0(CFTR);Q20BI4(CFTR);Q20BI6(CFTR);Q20BJ8(CFTR);Q2I0A3(CFTR);Q2I0A9(CFTR);Q99989(CFTR);Q9UMN4(CFTR);P00533(EGFR);P01889(HLA-B);A0A024F8H3(HLA-B);A0A076V2Z0(HLA-B);A0A077B7N4(HLA-B);A0A090KEW9(HLA-B);A0A090KFR2(HLA-B);A0A090KFX…
359	Quercetin	BOK	GO:0031901	early endosome membrane	CC	7	0	0.629191	Q9UMX3(BOK);A0A024R4A8(BOK);Q03135(CAV1);P13569(CFTR);A0A3B3ITE0(CFTR);A0A8I5KVL1(CFTR);A0A8I5KVV2(CFTR);A0A8V8TNH2(CFTR);A0A8V8TNN0(CFTR);A0A8V8TPV6(CFTR);E7EPB6(CFTR);Q20BH0(CFTR);Q20BI4(CFTR);Q20BI6(CFTR);Q20BJ8(CFTR);Q2I0A3(CFTR);Q2I0A9(CFTR);Q99989(CFTR);Q9UMN4(CFTR);P00533(EGFR);P01889(HLA-B);A0A024F8H3(HLA-B);A0A076V2Z0(HLA-B);A0A077B7N4(HLA-B);A0A090KEW9(HLA-B);A0A090KFR2(HLA-B);A0A090KFX…
360	Quercetin	CAV1	GO:0031901	early endosome membrane	CC	7	0	0.629191	Q9UMX3(BOK);A0A024R4A8(BOK);Q03135(CAV1);P13569(CFTR);A0A3B3ITE0(CFTR);A0A8I5KVL1(CFTR);A0A8I5KVV2(CFTR);A0A8V8TNH2(CFTR);A0A8V8TNN0(CFTR);A0A8V8TPV6(CFTR);E7EPB6(CFTR);Q20BH0(CFTR);Q20BI4(CFTR);Q20BI6(CFTR);Q20BJ8(CFTR);Q2I0A3(CFTR);Q2I0A9(CFTR);Q99989(CFTR);Q9UMN4(CFTR);P00533(EGFR);P01889(HLA-B);A0A024F8H3(HLA-B);A0A076V2Z0(HLA-B);A0A077B7N4(HLA-B);A0A090KEW9(HLA-B);A0A090KFR2(HLA-B);A0A090KFX…
361	Quercetin	CFTR	GO:0031901	early endosome membrane	CC	7	0	0.629191	Q9UMX3(BOK);A0A024R4A8(BOK);Q03135(CAV1);P13569(CFTR);A0A3B3ITE0(CFTR);A0A8I5KVL1(CFTR);A0A8I5KVV2(CFTR);A0A8V8TNH2(CFTR);A0A8V8TNN0(CFTR);A0A8V8TPV6(CFTR);E7EPB6(CFTR);Q20BH0(CFTR);Q20BI4(CFTR);Q20BI6(CFTR);Q20BJ8(CFTR);Q2I0A3(CFTR);Q2I0A9(CFTR);Q99989(CFTR);Q9UMN4(CFTR);P00533(EGFR);P01889(HLA-B);A0A024F8H3(HLA-B);A0A076V2Z0(HLA-B);A0A077B7N4(HLA-B);A0A090KEW9(HLA-B);A0A090KFR2(HLA-B);A0A090KFX…
362	Quercetin	EGFR	GO:0031901	early endosome membrane	CC	7	0	0.629191	Q9UMX3(BOK);A0A024R4A8(BOK);Q03135(CAV1);P13569(CFTR);A0A3B3ITE0(CFTR);A0A8I5KVL1(CFTR);A0A8I5KVV2(CFTR);A0A8V8TNH2(CFTR);A0A8V8TNN0(CFTR);A0A8V8TPV6(CFTR);E7EPB6(CFTR);Q20BH0(CFTR);Q20BI4(CFTR);Q20BI6(CFTR);Q20BJ8(CFTR);Q2I0A3(CFTR);Q2I0A9(CFTR);Q99989(CFTR);Q9UMN4(CFTR);P00533(EGFR);P01889(HLA-B);A0A024F8H3(HLA-B);A0A076V2Z0(HLA-B);A0A077B7N4(HLA-B);A0A090KEW9(HLA-B);A0A090KFR2(HLA-B);A0A090KFX…
363	Quercetin	SLC30A10	GO:0031901	early endosome membrane	CC	7	0	0.629191	Q9UMX3(BOK);A0A024R4A8(BOK);Q03135(CAV1);P13569(CFTR);A0A3B3ITE0(CFTR);A0A8I5KVL1(CFTR);A0A8I5KVV2(CFTR);A0A8V8TNH2(CFTR);A0A8V8TNN0(CFTR);A0A8V8TPV6(CFTR);E7EPB6(CFTR);Q20BH0(CFTR);Q20BI4(CFTR);Q20BI6(CFTR);Q20BJ8(CFTR);Q2I0A3(CFTR);Q2I0A9(CFTR);Q99989(CFTR);Q9UMN4(CFTR);P00533(EGFR);P01889(HLA-B);A0A024F8H3(HLA-B);A0A076V2Z0(HLA-B);A0A077B7N4(HLA-B);A0A090KEW9(HLA-B);A0A090KFR2(HLA-B);A0A090KFX…
364	L-Arginine	HLA-B	GO:0042605	peptide antigen binding	MF	3	0	0.589361	P01889(HLA-B);A0A024F8H3(HLA-B);A0A076V2Z0(HLA-B);A0A077B7N4(HLA-B);A0A090KFR2(HLA-B);A0A090KFX9(HLA-B);A0A090KM56(HLA-B);A0A090KME8(HLA-B);A0A0A1E850(HLA-B);A0A0B5J5S1(HLA-B);A0A0B5JL51(HLA-B);A0A0B7M9U0(HLA-B);A0A0B7M9U4(HLA-B);A0A0B7M9X1(HLA-B);A0A0B7MB19(HLA-B);A0A0B7MB33(HLA-B);A0A0B7MGB5(HLA-B);A0A0B7MGD5(HLA-B);A0A0B7MH17(HLA-B);A0A0B7MH39(HLA-B);A0A0B7MH47(HLA-B);A0A0B7MH52(HLA-B);A0A0B7M…
365	L-Arginine	HLA-C	GO:0042605	peptide antigen binding	MF	3	0	0.589361	P01889(HLA-B);A0A024F8H3(HLA-B);A0A076V2Z0(HLA-B);A0A077B7N4(HLA-B);A0A090KFR2(HLA-B);A0A090KFX9(HLA-B);A0A090KM56(HLA-B);A0A090KME8(HLA-B);A0A0A1E850(HLA-B);A0A0B5J5S1(HLA-B);A0A0B5JL51(HLA-B);A0A0B7M9U0(HLA-B);A0A0B7M9U4(HLA-B);A0A0B7M9X1(HLA-B);A0A0B7MB19(HLA-B);A0A0B7MB33(HLA-B);A0A0B7MGB5(HLA-B);A0A0B7MGD5(HLA-B);A0A0B7MH17(HLA-B);A0A0B7MH39(HLA-B);A0A0B7MH47(HLA-B);A0A0B7MH52(HLA-B);A0A0B7M…
366	L-Arginine	SLC7A5	GO:0042605	peptide antigen binding	MF	3	0	0.589361	P01889(HLA-B);A0A024F8H3(HLA-B);A0A076V2Z0(HLA-B);A0A077B7N4(HLA-B);A0A090KFR2(HLA-B);A0A090KFX9(HLA-B);A0A090KM56(HLA-B);A0A090KME8(HLA-B);A0A0A1E850(HLA-B);A0A0B5J5S1(HLA-B);A0A0B5JL51(HLA-B);A0A0B7M9U0(HLA-B);A0A0B7M9U4(HLA-B);A0A0B7M9X1(HLA-B);A0A0B7MB19(HLA-B);A0A0B7MB33(HLA-B);A0A0B7MGB5(HLA-B);A0A0B7MGD5(HLA-B);A0A0B7MH17(HLA-B);A0A0B7MH39(HLA-B);A0A0B7MH47(HLA-B);A0A0B7MH52(HLA-B);A0A0B7M…
367	L-Arginine	HLA-B	GO:0042612	MHC class I protein complex	CC	2	0	0.94088	P01889(HLA-B);A0A090KEW9(HLA-B);A0A090KM56(HLA-B);A0A0B7M9X1(HLA-B);A0A0B7MGE7(HLA-B);A0A0B7MHZ7(HLA-B);A0A0B7MI08(HLA-B);A0A0D6E1V4(HLA-B);A0A0D6K9J7(HLA-B);A0A0U2ZJ13(HLA-B);A0A0U3D483(HLA-B);A0A0U3DQX3(HLA-B);A0A125S9G7(HLA-B);A0A141MJG6(HLA-B);A0A142DDR8(HLA-B);A0A142J2A5(HLA-B);A0A142J2G6(HLA-B);A0A142J2H2(HLA-B);A0A173ADD5(HLA-B);A0A173ADE8(HLA-B);A0A173ADK7(HLA-B);A0A191TDI6(HLA-B);A0A191X…
368	L-Arginine	HLA-C	GO:0042612	MHC class I protein complex	CC	2	0	0.94088	P01889(HLA-B);A0A090KEW9(HLA-B);A0A090KM56(HLA-B);A0A0B7M9X1(HLA-B);A0A0B7MGE7(HLA-B);A0A0B7MHZ7(HLA-B);A0A0B7MI08(HLA-B);A0A0D6E1V4(HLA-B);A0A0D6K9J7(HLA-B);A0A0U2ZJ13(HLA-B);A0A0U3D483(HLA-B);A0A0U3DQX3(HLA-B);A0A125S9G7(HLA-B);A0A141MJG6(HLA-B);A0A142DDR8(HLA-B);A0A142J2A5(HLA-B);A0A142J2G6(HLA-B);A0A142J2H2(HLA-B);A0A173ADD5(HLA-B);A0A173ADE8(HLA-B);A0A173ADK7(HLA-B);A0A191TDI6(HLA-B);A0A191X…
369	L-Arginine	HLA-B	GO:0055038	recycling endosome membrane	CC	6	0	0.649075	Q9UMX3(BOK);A0A024R4A8(BOK);P13569(CFTR);A0A3B3ITE0(CFTR);A0A8I5KVL1(CFTR);A0A8I5KVV2(CFTR);A0A8V8TNH2(CFTR);A0A8V8TNN0(CFTR);A0A8V8TPV6(CFTR);E7EPB6(CFTR);Q20BH0(CFTR);Q20BI4(CFTR);Q20BI6(CFTR);Q20BJ8(CFTR);Q2I0A3(CFTR);Q2I0A9(CFTR);Q99989(CFTR);Q9UMN4(CFTR);P01889(HLA-B);A0A024F8H3(HLA-B);A0A076V2Z0(HLA-B);A0A077B7N4(HLA-B);A0A090KEW9(HLA-B);A0A090KFR2(HLA-B);A0A090KFX9(HLA-B);A0A090KM56(HLA-B)…
370	L-Arginine	HLA-C	GO:0055038	recycling endosome membrane	CC	6	0	0.649075	Q9UMX3(BOK);A0A024R4A8(BOK);P13569(CFTR);A0A3B3ITE0(CFTR);A0A8I5KVL1(CFTR);A0A8I5KVV2(CFTR);A0A8V8TNH2(CFTR);A0A8V8TNN0(CFTR);A0A8V8TPV6(CFTR);E7EPB6(CFTR);Q20BH0(CFTR);Q20BI4(CFTR);Q20BI6(CFTR);Q20BJ8(CFTR);Q2I0A3(CFTR);Q2I0A9(CFTR);Q99989(CFTR);Q9UMN4(CFTR);P01889(HLA-B);A0A024F8H3(HLA-B);A0A076V2Z0(HLA-B);A0A077B7N4(HLA-B);A0A090KEW9(HLA-B);A0A090KFR2(HLA-B);A0A090KFX9(HLA-B);A0A090KM56(HLA-B)…
371	L-Arginine	PDIA3	GO:0055038	recycling endosome membrane	CC	6	0	0.649075	Q9UMX3(BOK);A0A024R4A8(BOK);P13569(CFTR);A0A3B3ITE0(CFTR);A0A8I5KVL1(CFTR);A0A8I5KVV2(CFTR);A0A8V8TNH2(CFTR);A0A8V8TNN0(CFTR);A0A8V8TPV6(CFTR);E7EPB6(CFTR);Q20BH0(CFTR);Q20BI4(CFTR);Q20BI6(CFTR);Q20BJ8(CFTR);Q2I0A3(CFTR);Q2I0A9(CFTR);Q99989(CFTR);Q9UMN4(CFTR);P01889(HLA-B);A0A024F8H3(HLA-B);A0A076V2Z0(HLA-B);A0A077B7N4(HLA-B);A0A090KEW9(HLA-B);A0A090KFR2(HLA-B);A0A090KFX9(HLA-B);A0A090KM56(HLA-B)…
372	Quercetin	BOK	GO:0055038	recycling endosome membrane	CC	6	0	0.649075	Q9UMX3(BOK);A0A024R4A8(BOK);P13569(CFTR);A0A3B3ITE0(CFTR);A0A8I5KVL1(CFTR);A0A8I5KVV2(CFTR);A0A8V8TNH2(CFTR);A0A8V8TNN0(CFTR);A0A8V8TPV6(CFTR);E7EPB6(CFTR);Q20BH0(CFTR);Q20BI4(CFTR);Q20BI6(CFTR);Q20BJ8(CFTR);Q2I0A3(CFTR);Q2I0A9(CFTR);Q99989(CFTR);Q9UMN4(CFTR);P01889(HLA-B);A0A024F8H3(HLA-B);A0A076V2Z0(HLA-B);A0A077B7N4(HLA-B);A0A090KEW9(HLA-B);A0A090KFR2(HLA-B);A0A090KFX9(HLA-B);A0A090KM56(HLA-B)…
373	Quercetin	CFTR	GO:0055038	recycling endosome membrane	CC	6	0	0.649075	Q9UMX3(BOK);A0A024R4A8(BOK);P13569(CFTR);A0A3B3ITE0(CFTR);A0A8I5KVL1(CFTR);A0A8I5KVV2(CFTR);A0A8V8TNH2(CFTR);A0A8V8TNN0(CFTR);A0A8V8TPV6(CFTR);E7EPB6(CFTR);Q20BH0(CFTR);Q20BI4(CFTR);Q20BI6(CFTR);Q20BJ8(CFTR);Q2I0A3(CFTR);Q2I0A9(CFTR);Q99989(CFTR);Q9UMN4(CFTR);P01889(HLA-B);A0A024F8H3(HLA-B);A0A076V2Z0(HLA-B);A0A077B7N4(HLA-B);A0A090KEW9(HLA-B);A0A090KFR2(HLA-B);A0A090KFX9(HLA-B);A0A090KM56(HLA-B)…
374	Quercetin	SLC30A10	GO:0055038	recycling endosome membrane	CC	6	0	0.649075	Q9UMX3(BOK);A0A024R4A8(BOK);P13569(CFTR);A0A3B3ITE0(CFTR);A0A8I5KVL1(CFTR);A0A8I5KVV2(CFTR);A0A8V8TNH2(CFTR);A0A8V8TNN0(CFTR);A0A8V8TPV6(CFTR);E7EPB6(CFTR);Q20BH0(CFTR);Q20BI4(CFTR);Q20BI6(CFTR);Q20BJ8(CFTR);Q2I0A3(CFTR);Q2I0A9(CFTR);Q99989(CFTR);Q9UMN4(CFTR);P01889(HLA-B);A0A024F8H3(HLA-B);A0A076V2Z0(HLA-B);A0A077B7N4(HLA-B);A0A090KEW9(HLA-B);A0A090KFR2(HLA-B);A0A090KFX9(HLA-B);A0A090KM56(HLA-B)…
375	L-Arginine	CALR	GO:0098553	lumenal side of endoplasmic reticulum membrane	CC	5	0	0.745112	P27797(CALR);P01889(HLA-B);A0A024F8H3(HLA-B);A0A076V2Z0(HLA-B);A0A077B7N4(HLA-B);A0A090KEW9(HLA-B);A0A090KFR2(HLA-B);A0A090KFX9(HLA-B);A0A090KM56(HLA-B);A0A090KME8(HLA-B);A0A0A1E850(HLA-B);A0A0B5J5S1(HLA-B);A0A0B5JL51(HLA-B);A0A0B7M9U0(HLA-B);A0A0B7M9U4(HLA-B);A0A0B7M9X1(HLA-B);A0A0B7MB19(HLA-B);A0A0B7MB33(HLA-B);A0A0B7MGB5(HLA-B);A0A0B7MGD5(HLA-B);A0A0B7MGE7(HLA-B);A0A0B7MH17(HLA-B);A0A0B7MH39(H…
376	L-Arginine	HLA-B	GO:0098553	lumenal side of endoplasmic reticulum membrane	CC	5	0	0.745112	P27797(CALR);P01889(HLA-B);A0A024F8H3(HLA-B);A0A076V2Z0(HLA-B);A0A077B7N4(HLA-B);A0A090KEW9(HLA-B);A0A090KFR2(HLA-B);A0A090KFX9(HLA-B);A0A090KM56(HLA-B);A0A090KME8(HLA-B);A0A0A1E850(HLA-B);A0A0B5J5S1(HLA-B);A0A0B5JL51(HLA-B);A0A0B7M9U0(HLA-B);A0A0B7M9U4(HLA-B);A0A0B7M9X1(HLA-B);A0A0B7MB19(HLA-B);A0A0B7MB33(HLA-B);A0A0B7MGB5(HLA-B);A0A0B7MGD5(HLA-B);A0A0B7MGE7(HLA-B);A0A0B7MH17(HLA-B);A0A0B7MH39(H…
377	L-Arginine	HLA-C	GO:0098553	lumenal side of endoplasmic reticulum membrane	CC	5	0	0.745112	P27797(CALR);P01889(HLA-B);A0A024F8H3(HLA-B);A0A076V2Z0(HLA-B);A0A077B7N4(HLA-B);A0A090KEW9(HLA-B);A0A090KFR2(HLA-B);A0A090KFX9(HLA-B);A0A090KM56(HLA-B);A0A090KME8(HLA-B);A0A0A1E850(HLA-B);A0A0B5J5S1(HLA-B);A0A0B5JL51(HLA-B);A0A0B7M9U0(HLA-B);A0A0B7M9U4(HLA-B);A0A0B7M9X1(HLA-B);A0A0B7MB19(HLA-B);A0A0B7MB33(HLA-B);A0A0B7MGB5(HLA-B);A0A0B7MGD5(HLA-B);A0A0B7MGE7(HLA-B);A0A0B7MH17(HLA-B);A0A0B7MH39(H…
378	Leu-Phe	HM13	GO:0098553	lumenal side of endoplasmic reticulum membrane	CC	5	0	0.745112	P27797(CALR);P01889(HLA-B);A0A024F8H3(HLA-B);A0A076V2Z0(HLA-B);A0A077B7N4(HLA-B);A0A090KEW9(HLA-B);A0A090KFR2(HLA-B);A0A090KFX9(HLA-B);A0A090KM56(HLA-B);A0A090KME8(HLA-B);A0A0A1E850(HLA-B);A0A0B5J5S1(HLA-B);A0A0B5JL51(HLA-B);A0A0B7M9U0(HLA-B);A0A0B7M9U4(HLA-B);A0A0B7M9X1(HLA-B);A0A0B7MB19(HLA-B);A0A0B7MB33(HLA-B);A0A0B7MGB5(HLA-B);A0A0B7MGD5(HLA-B);A0A0B7MGE7(HLA-B);A0A0B7MH17(HLA-B);A0A0B7MH39(H…
379	Leu-Phe	SPPL3	GO:0098553	lumenal side of endoplasmic reticulum membrane	CC	5	0	0.745112	P27797(CALR);P01889(HLA-B);A0A024F8H3(HLA-B);A0A076V2Z0(HLA-B);A0A077B7N4(HLA-B);A0A090KEW9(HLA-B);A0A090KFR2(HLA-B);A0A090KFX9(HLA-B);A0A090KM56(HLA-B);A0A090KME8(HLA-B);A0A0A1E850(HLA-B);A0A0B5J5S1(HLA-B);A0A0B5JL51(HLA-B);A0A0B7M9U0(HLA-B);A0A0B7M9U4(HLA-B);A0A0B7M9X1(HLA-B);A0A0B7MB19(HLA-B);A0A0B7MB33(HLA-B);A0A0B7MGB5(HLA-B);A0A0B7MGD5(HLA-B);A0A0B7MGE7(HLA-B);A0A0B7MH17(HLA-B);A0A0B7MH39(H…
380	astragalin	TOPBP1	GO:0016605	PML body	CC	15	2.81917e-66	0.47486	Q13535(ATR);A4LAA3(ATRX);P46100(ATRX);O96017(CHEK2);Q00613(HSF1);Q13164(MAPK7);Q14149(MORC3);A2RU29(MORC3);P42345(MTOR);P06400(RB1);Q96EB6(SIRT1);Q92547(TOPBP1);K7PPA8(TP53);P04637(TP53);A0A087X1Q1(TP53);A0A0U1RQC9(TP53);A0A386NC20(TP53);A0A386NC22(TP53);A0A386NC55(TP53);A0A386NC62(TP53);A0A386NCA6(TP53);A0A386NCB1(TP53);A0A386NCU2(TP53);A0A386NCW8(TP53);A0A386NCX4(TP53);A0A386NDA8(TP53);A0A386ND…
381	Isovitexin	TOPBP1	GO:0016605	PML body	CC	15	2.81917e-66	0.47486	Q13535(ATR);A4LAA3(ATRX);P46100(ATRX);O96017(CHEK2);Q00613(HSF1);Q13164(MAPK7);Q14149(MORC3);A2RU29(MORC3);P42345(MTOR);P06400(RB1);Q96EB6(SIRT1);Q92547(TOPBP1);K7PPA8(TP53);P04637(TP53);A0A087X1Q1(TP53);A0A0U1RQC9(TP53);A0A386NC20(TP53);A0A386NC22(TP53);A0A386NC55(TP53);A0A386NC62(TP53);A0A386NCA6(TP53);A0A386NCB1(TP53);A0A386NCU2(TP53);A0A386NCW8(TP53);A0A386NCX4(TP53);A0A386NDA8(TP53);A0A386ND…
382	L-Arginine	TP53	GO:0016605	PML body	CC	15	2.81917e-66	0.47486	Q13535(ATR);A4LAA3(ATRX);P46100(ATRX);O96017(CHEK2);Q00613(HSF1);Q13164(MAPK7);Q14149(MORC3);A2RU29(MORC3);P42345(MTOR);P06400(RB1);Q96EB6(SIRT1);Q92547(TOPBP1);K7PPA8(TP53);P04637(TP53);A0A087X1Q1(TP53);A0A0U1RQC9(TP53);A0A386NC20(TP53);A0A386NC22(TP53);A0A386NC55(TP53);A0A386NC62(TP53);A0A386NCA6(TP53);A0A386NCB1(TP53);A0A386NCU2(TP53);A0A386NCW8(TP53);A0A386NCX4(TP53);A0A386NDA8(TP53);A0A386ND…
383	N6,N6,N6-Trimethyl-L-lysine	ATRX	GO:0016605	PML body	CC	15	2.81917e-66	0.47486	Q13535(ATR);A4LAA3(ATRX);P46100(ATRX);O96017(CHEK2);Q00613(HSF1);Q13164(MAPK7);Q14149(MORC3);A2RU29(MORC3);P42345(MTOR);P06400(RB1);Q96EB6(SIRT1);Q92547(TOPBP1);K7PPA8(TP53);P04637(TP53);A0A087X1Q1(TP53);A0A0U1RQC9(TP53);A0A386NC20(TP53);A0A386NC22(TP53);A0A386NC55(TP53);A0A386NC62(TP53);A0A386NCA6(TP53);A0A386NCB1(TP53);A0A386NCU2(TP53);A0A386NCW8(TP53);A0A386NCX4(TP53);A0A386NDA8(TP53);A0A386ND…
384	N6,N6,N6-Trimethyl-L-lysine	MORC3	GO:0016605	PML body	CC	15	2.81917e-66	0.47486	Q13535(ATR);A4LAA3(ATRX);P46100(ATRX);O96017(CHEK2);Q00613(HSF1);Q13164(MAPK7);Q14149(MORC3);A2RU29(MORC3);P42345(MTOR);P06400(RB1);Q96EB6(SIRT1);Q92547(TOPBP1);K7PPA8(TP53);P04637(TP53);A0A087X1Q1(TP53);A0A0U1RQC9(TP53);A0A386NC20(TP53);A0A386NC22(TP53);A0A386NC55(TP53);A0A386NC62(TP53);A0A386NCA6(TP53);A0A386NCB1(TP53);A0A386NCU2(TP53);A0A386NCW8(TP53);A0A386NCX4(TP53);A0A386NDA8(TP53);A0A386ND…
385	Quercetin	ATR	GO:0016605	PML body	CC	15	2.81917e-66	0.47486	Q13535(ATR);A4LAA3(ATRX);P46100(ATRX);O96017(CHEK2);Q00613(HSF1);Q13164(MAPK7);Q14149(MORC3);A2RU29(MORC3);P42345(MTOR);P06400(RB1);Q96EB6(SIRT1);Q92547(TOPBP1);K7PPA8(TP53);P04637(TP53);A0A087X1Q1(TP53);A0A0U1RQC9(TP53);A0A386NC20(TP53);A0A386NC22(TP53);A0A386NC55(TP53);A0A386NC62(TP53);A0A386NCA6(TP53);A0A386NCB1(TP53);A0A386NCU2(TP53);A0A386NCW8(TP53);A0A386NCX4(TP53);A0A386NDA8(TP53);A0A386ND…
386	Quercetin	CHEK2	GO:0016605	PML body	CC	15	2.81917e-66	0.47486	Q13535(ATR);A4LAA3(ATRX);P46100(ATRX);O96017(CHEK2);Q00613(HSF1);Q13164(MAPK7);Q14149(MORC3);A2RU29(MORC3);P42345(MTOR);P06400(RB1);Q96EB6(SIRT1);Q92547(TOPBP1);K7PPA8(TP53);P04637(TP53);A0A087X1Q1(TP53);A0A0U1RQC9(TP53);A0A386NC20(TP53);A0A386NC22(TP53);A0A386NC55(TP53);A0A386NC62(TP53);A0A386NCA6(TP53);A0A386NCB1(TP53);A0A386NCU2(TP53);A0A386NCW8(TP53);A0A386NCX4(TP53);A0A386NDA8(TP53);A0A386ND…
387	Quercetin	HSF1	GO:0016605	PML body	CC	15	2.81917e-66	0.47486	Q13535(ATR);A4LAA3(ATRX);P46100(ATRX);O96017(CHEK2);Q00613(HSF1);Q13164(MAPK7);Q14149(MORC3);A2RU29(MORC3);P42345(MTOR);P06400(RB1);Q96EB6(SIRT1);Q92547(TOPBP1);K7PPA8(TP53);P04637(TP53);A0A087X1Q1(TP53);A0A0U1RQC9(TP53);A0A386NC20(TP53);A0A386NC22(TP53);A0A386NC55(TP53);A0A386NC62(TP53);A0A386NCA6(TP53);A0A386NCB1(TP53);A0A386NCU2(TP53);A0A386NCW8(TP53);A0A386NCX4(TP53);A0A386NDA8(TP53);A0A386ND…
388	Quercetin	MAPK7	GO:0016605	PML body	CC	15	2.81917e-66	0.47486	Q13535(ATR);A4LAA3(ATRX);P46100(ATRX);O96017(CHEK2);Q00613(HSF1);Q13164(MAPK7);Q14149(MORC3);A2RU29(MORC3);P42345(MTOR);P06400(RB1);Q96EB6(SIRT1);Q92547(TOPBP1);K7PPA8(TP53);P04637(TP53);A0A087X1Q1(TP53);A0A0U1RQC9(TP53);A0A386NC20(TP53);A0A386NC22(TP53);A0A386NC55(TP53);A0A386NC62(TP53);A0A386NCA6(TP53);A0A386NCB1(TP53);A0A386NCU2(TP53);A0A386NCW8(TP53);A0A386NCX4(TP53);A0A386NDA8(TP53);A0A386ND…
389	Quercetin	MTOR	GO:0016605	PML body	CC	15	2.81917e-66	0.47486	Q13535(ATR);A4LAA3(ATRX);P46100(ATRX);O96017(CHEK2);Q00613(HSF1);Q13164(MAPK7);Q14149(MORC3);A2RU29(MORC3);P42345(MTOR);P06400(RB1);Q96EB6(SIRT1);Q92547(TOPBP1);K7PPA8(TP53);P04637(TP53);A0A087X1Q1(TP53);A0A0U1RQC9(TP53);A0A386NC20(TP53);A0A386NC22(TP53);A0A386NC55(TP53);A0A386NC62(TP53);A0A386NCA6(TP53);A0A386NCB1(TP53);A0A386NCU2(TP53);A0A386NCW8(TP53);A0A386NCX4(TP53);A0A386NDA8(TP53);A0A386ND…
390	Quercetin	RB1	GO:0016605	PML body	CC	15	2.81917e-66	0.47486	Q13535(ATR);A4LAA3(ATRX);P46100(ATRX);O96017(CHEK2);Q00613(HSF1);Q13164(MAPK7);Q14149(MORC3);A2RU29(MORC3);P42345(MTOR);P06400(RB1);Q96EB6(SIRT1);Q92547(TOPBP1);K7PPA8(TP53);P04637(TP53);A0A087X1Q1(TP53);A0A0U1RQC9(TP53);A0A386NC20(TP53);A0A386NC22(TP53);A0A386NC55(TP53);A0A386NC62(TP53);A0A386NCA6(TP53);A0A386NCB1(TP53);A0A386NCU2(TP53);A0A386NCW8(TP53);A0A386NCX4(TP53);A0A386NDA8(TP53);A0A386ND…
391	Quercetin	SIRT1	GO:0016605	PML body	CC	15	2.81917e-66	0.47486	Q13535(ATR);A4LAA3(ATRX);P46100(ATRX);O96017(CHEK2);Q00613(HSF1);Q13164(MAPK7);Q14149(MORC3);A2RU29(MORC3);P42345(MTOR);P06400(RB1);Q96EB6(SIRT1);Q92547(TOPBP1);K7PPA8(TP53);P04637(TP53);A0A087X1Q1(TP53);A0A0U1RQC9(TP53);A0A386NC20(TP53);A0A386NC22(TP53);A0A386NC55(TP53);A0A386NC62(TP53);A0A386NCA6(TP53);A0A386NCB1(TP53);A0A386NCU2(TP53);A0A386NCW8(TP53);A0A386NCX4(TP53);A0A386NDA8(TP53);A0A386ND…
392	Quercetin	TOPBP1	GO:0016605	PML body	CC	15	2.81917e-66	0.47486	Q13535(ATR);A4LAA3(ATRX);P46100(ATRX);O96017(CHEK2);Q00613(HSF1);Q13164(MAPK7);Q14149(MORC3);A2RU29(MORC3);P42345(MTOR);P06400(RB1);Q96EB6(SIRT1);Q92547(TOPBP1);K7PPA8(TP53);P04637(TP53);A0A087X1Q1(TP53);A0A0U1RQC9(TP53);A0A386NC20(TP53);A0A386NC22(TP53);A0A386NC55(TP53);A0A386NC62(TP53);A0A386NCA6(TP53);A0A386NCB1(TP53);A0A386NCU2(TP53);A0A386NCW8(TP53);A0A386NCX4(TP53);A0A386NDA8(TP53);A0A386ND…
393	Quercetin	TP53	GO:0016605	PML body	CC	15	2.81917e-66	0.47486	Q13535(ATR);A4LAA3(ATRX);P46100(ATRX);O96017(CHEK2);Q00613(HSF1);Q13164(MAPK7);Q14149(MORC3);A2RU29(MORC3);P42345(MTOR);P06400(RB1);Q96EB6(SIRT1);Q92547(TOPBP1);K7PPA8(TP53);P04637(TP53);A0A087X1Q1(TP53);A0A0U1RQC9(TP53);A0A386NC20(TP53);A0A386NC22(TP53);A0A386NC55(TP53);A0A386NC62(TP53);A0A386NCA6(TP53);A0A386NCB1(TP53);A0A386NCU2(TP53);A0A386NCW8(TP53);A0A386NCX4(TP53);A0A386NDA8(TP53);A0A386ND…
394	Theaflavin	MAPK7	GO:0016605	PML body	CC	15	2.81917e-66	0.47486	Q13535(ATR);A4LAA3(ATRX);P46100(ATRX);O96017(CHEK2);Q00613(HSF1);Q13164(MAPK7);Q14149(MORC3);A2RU29(MORC3);P42345(MTOR);P06400(RB1);Q96EB6(SIRT1);Q92547(TOPBP1);K7PPA8(TP53);P04637(TP53);A0A087X1Q1(TP53);A0A0U1RQC9(TP53);A0A386NC20(TP53);A0A386NC22(TP53);A0A386NC55(TP53);A0A386NC62(TP53);A0A386NCA6(TP53);A0A386NCB1(TP53);A0A386NCU2(TP53);A0A386NCW8(TP53);A0A386NCX4(TP53);A0A386NDA8(TP53);A0A386ND…
395	L-Arginine	EP300	GO:0048511	rhythmic process	BP	13	7.46964e-61	0.448	A0A2R8Y7G1(AHR);Q13185(CBX3);P06493(CDK1);P21917(DRD4);A0A669KB12(EP300);P42345(MTOR);P43699(NKX2-1);P78527(PRKDC);P08047(SP1);B9EG90(TOP1);P11388(TOP2A);A0A4D6UXC9(TOP2A);A0A087X1Q1(TP53);A0A0U1RQC9(TP53);A0A386NC20(TP53);A0A386NC22(TP53);A0A386NC55(TP53);A0A386NC62(TP53);A0A386NCA6(TP53);A0A386NCB1(TP53);A0A386NCU2(TP53);A0A386NCW8(TP53);A0A386NCX4(TP53);A0A386NDA8(TP53);A0A386NDB3(TP53);A0A386…
396	L-Arginine	TP53	GO:0048511	rhythmic process	BP	13	7.46964e-61	0.448	A0A2R8Y7G1(AHR);Q13185(CBX3);P06493(CDK1);P21917(DRD4);A0A669KB12(EP300);P42345(MTOR);P43699(NKX2-1);P78527(PRKDC);P08047(SP1);B9EG90(TOP1);P11388(TOP2A);A0A4D6UXC9(TOP2A);A0A087X1Q1(TP53);A0A0U1RQC9(TP53);A0A386NC20(TP53);A0A386NC22(TP53);A0A386NC55(TP53);A0A386NC62(TP53);A0A386NCA6(TP53);A0A386NCB1(TP53);A0A386NCU2(TP53);A0A386NCW8(TP53);A0A386NCX4(TP53);A0A386NDA8(TP53);A0A386NDB3(TP53);A0A386…
397	N6,N6,N6-Trimethyl-L-lysine	CBX3	GO:0048511	rhythmic process	BP	13	7.46964e-61	0.448	A0A2R8Y7G1(AHR);Q13185(CBX3);P06493(CDK1);P21917(DRD4);A0A669KB12(EP300);P42345(MTOR);P43699(NKX2-1);P78527(PRKDC);P08047(SP1);B9EG90(TOP1);P11388(TOP2A);A0A4D6UXC9(TOP2A);A0A087X1Q1(TP53);A0A0U1RQC9(TP53);A0A386NC20(TP53);A0A386NC22(TP53);A0A386NC55(TP53);A0A386NC62(TP53);A0A386NCA6(TP53);A0A386NCB1(TP53);A0A386NCU2(TP53);A0A386NCW8(TP53);A0A386NCX4(TP53);A0A386NDA8(TP53);A0A386NDB3(TP53);A0A386…
398	N6,N6,N6-Trimethyl-L-lysine	NKX2-1	GO:0048511	rhythmic process	BP	13	7.46964e-61	0.448	A0A2R8Y7G1(AHR);Q13185(CBX3);P06493(CDK1);P21917(DRD4);A0A669KB12(EP300);P42345(MTOR);P43699(NKX2-1);P78527(PRKDC);P08047(SP1);B9EG90(TOP1);P11388(TOP2A);A0A4D6UXC9(TOP2A);A0A087X1Q1(TP53);A0A0U1RQC9(TP53);A0A386NC20(TP53);A0A386NC22(TP53);A0A386NC55(TP53);A0A386NC62(TP53);A0A386NCA6(TP53);A0A386NCB1(TP53);A0A386NCU2(TP53);A0A386NCW8(TP53);A0A386NCX4(TP53);A0A386NDA8(TP53);A0A386NDB3(TP53);A0A386…
399	Quercetin	AHR	GO:0048511	rhythmic process	BP	13	7.46964e-61	0.448	A0A2R8Y7G1(AHR);Q13185(CBX3);P06493(CDK1);P21917(DRD4);A0A669KB12(EP300);P42345(MTOR);P43699(NKX2-1);P78527(PRKDC);P08047(SP1);B9EG90(TOP1);P11388(TOP2A);A0A4D6UXC9(TOP2A);A0A087X1Q1(TP53);A0A0U1RQC9(TP53);A0A386NC20(TP53);A0A386NC22(TP53);A0A386NC55(TP53);A0A386NC62(TP53);A0A386NCA6(TP53);A0A386NCB1(TP53);A0A386NCU2(TP53);A0A386NCW8(TP53);A0A386NCX4(TP53);A0A386NDA8(TP53);A0A386NDB3(TP53);A0A386…
400	Quercetin	CDK1	GO:0048511	rhythmic process	BP	13	7.46964e-61	0.448	A0A2R8Y7G1(AHR);Q13185(CBX3);P06493(CDK1);P21917(DRD4);A0A669KB12(EP300);P42345(MTOR);P43699(NKX2-1);P78527(PRKDC);P08047(SP1);B9EG90(TOP1);P11388(TOP2A);A0A4D6UXC9(TOP2A);A0A087X1Q1(TP53);A0A0U1RQC9(TP53);A0A386NC20(TP53);A0A386NC22(TP53);A0A386NC55(TP53);A0A386NC62(TP53);A0A386NCA6(TP53);A0A386NCB1(TP53);A0A386NCU2(TP53);A0A386NCW8(TP53);A0A386NCX4(TP53);A0A386NDA8(TP53);A0A386NDB3(TP53);A0A386…
401	Quercetin	DRD4	GO:0048511	rhythmic process	BP	13	7.46964e-61	0.448	A0A2R8Y7G1(AHR);Q13185(CBX3);P06493(CDK1);P21917(DRD4);A0A669KB12(EP300);P42345(MTOR);P43699(NKX2-1);P78527(PRKDC);P08047(SP1);B9EG90(TOP1);P11388(TOP2A);A0A4D6UXC9(TOP2A);A0A087X1Q1(TP53);A0A0U1RQC9(TP53);A0A386NC20(TP53);A0A386NC22(TP53);A0A386NC55(TP53);A0A386NC62(TP53);A0A386NCA6(TP53);A0A386NCB1(TP53);A0A386NCU2(TP53);A0A386NCW8(TP53);A0A386NCX4(TP53);A0A386NDA8(TP53);A0A386NDB3(TP53);A0A386…
402	Quercetin	MTOR	GO:0048511	rhythmic process	BP	13	7.46964e-61	0.448	A0A2R8Y7G1(AHR);Q13185(CBX3);P06493(CDK1);P21917(DRD4);A0A669KB12(EP300);P42345(MTOR);P43699(NKX2-1);P78527(PRKDC);P08047(SP1);B9EG90(TOP1);P11388(TOP2A);A0A4D6UXC9(TOP2A);A0A087X1Q1(TP53);A0A0U1RQC9(TP53);A0A386NC20(TP53);A0A386NC22(TP53);A0A386NC55(TP53);A0A386NC62(TP53);A0A386NCA6(TP53);A0A386NCB1(TP53);A0A386NCU2(TP53);A0A386NCW8(TP53);A0A386NCX4(TP53);A0A386NDA8(TP53);A0A386NDB3(TP53);A0A386…
403	Quercetin	PRKDC	GO:0048511	rhythmic process	BP	13	7.46964e-61	0.448	A0A2R8Y7G1(AHR);Q13185(CBX3);P06493(CDK1);P21917(DRD4);A0A669KB12(EP300);P42345(MTOR);P43699(NKX2-1);P78527(PRKDC);P08047(SP1);B9EG90(TOP1);P11388(TOP2A);A0A4D6UXC9(TOP2A);A0A087X1Q1(TP53);A0A0U1RQC9(TP53);A0A386NC20(TP53);A0A386NC22(TP53);A0A386NC55(TP53);A0A386NC62(TP53);A0A386NCA6(TP53);A0A386NCB1(TP53);A0A386NCU2(TP53);A0A386NCW8(TP53);A0A386NCX4(TP53);A0A386NDA8(TP53);A0A386NDB3(TP53);A0A386…
404	Quercetin	SP1	GO:0048511	rhythmic process	BP	13	7.46964e-61	0.448	A0A2R8Y7G1(AHR);Q13185(CBX3);P06493(CDK1);P21917(DRD4);A0A669KB12(EP300);P42345(MTOR);P43699(NKX2-1);P78527(PRKDC);P08047(SP1);B9EG90(TOP1);P11388(TOP2A);A0A4D6UXC9(TOP2A);A0A087X1Q1(TP53);A0A0U1RQC9(TP53);A0A386NC20(TP53);A0A386NC22(TP53);A0A386NC55(TP53);A0A386NC62(TP53);A0A386NCA6(TP53);A0A386NCB1(TP53);A0A386NCU2(TP53);A0A386NCW8(TP53);A0A386NCX4(TP53);A0A386NDA8(TP53);A0A386NDB3(TP53);A0A386…
405	Quercetin	TOP1	GO:0048511	rhythmic process	BP	13	7.46964e-61	0.448	A0A2R8Y7G1(AHR);Q13185(CBX3);P06493(CDK1);P21917(DRD4);A0A669KB12(EP300);P42345(MTOR);P43699(NKX2-1);P78527(PRKDC);P08047(SP1);B9EG90(TOP1);P11388(TOP2A);A0A4D6UXC9(TOP2A);A0A087X1Q1(TP53);A0A0U1RQC9(TP53);A0A386NC20(TP53);A0A386NC22(TP53);A0A386NC55(TP53);A0A386NC62(TP53);A0A386NCA6(TP53);A0A386NCB1(TP53);A0A386NCU2(TP53);A0A386NCW8(TP53);A0A386NCX4(TP53);A0A386NDA8(TP53);A0A386NDB3(TP53);A0A386…
406	Quercetin	TOP2A	GO:0048511	rhythmic process	BP	13	7.46964e-61	0.448	A0A2R8Y7G1(AHR);Q13185(CBX3);P06493(CDK1);P21917(DRD4);A0A669KB12(EP300);P42345(MTOR);P43699(NKX2-1);P78527(PRKDC);P08047(SP1);B9EG90(TOP1);P11388(TOP2A);A0A4D6UXC9(TOP2A);A0A087X1Q1(TP53);A0A0U1RQC9(TP53);A0A386NC20(TP53);A0A386NC22(TP53);A0A386NC55(TP53);A0A386NC62(TP53);A0A386NCA6(TP53);A0A386NCB1(TP53);A0A386NCU2(TP53);A0A386NCW8(TP53);A0A386NCX4(TP53);A0A386NDA8(TP53);A0A386NDB3(TP53);A0A386…
407	Quercetin	TP53	GO:0048511	rhythmic process	BP	13	7.46964e-61	0.448	A0A2R8Y7G1(AHR);Q13185(CBX3);P06493(CDK1);P21917(DRD4);A0A669KB12(EP300);P42345(MTOR);P43699(NKX2-1);P78527(PRKDC);P08047(SP1);B9EG90(TOP1);P11388(TOP2A);A0A4D6UXC9(TOP2A);A0A087X1Q1(TP53);A0A0U1RQC9(TP53);A0A386NC20(TP53);A0A386NC22(TP53);A0A386NC55(TP53);A0A386NC62(TP53);A0A386NCA6(TP53);A0A386NCB1(TP53);A0A386NCU2(TP53);A0A386NCW8(TP53);A0A386NCX4(TP53);A0A386NDA8(TP53);A0A386NDB3(TP53);A0A386…
408	L-Arginine	CARM1	GO:0016274	protein-arginine N-methyltransferase activity	MF	4	1.03802e-39	0.690722	Q86X55(CARM1);A0AA34QVH5(CARM1);Q99873(PRMT1);A0A3Q8AIR8(PRMT1);A0A3Q8AM27(PRMT1);A0A3Q8APX7(PRMT1);A0A3Q8B4N0(PRMT1);A0A3S6H758(PRMT1);A0A3S6H7E9(PRMT1);A0A3S6H7X4(PRMT1);A0A3S6H7Z6(PRMT1);A0A3S6H812(PRMT1);A0A3Q8AIS2(PRMT1);A0A3Q8AIS5(PRMT1);A0A3Q8AIS8(PRMT1);A0A3Q8AM22(PRMT1);A0A3Q8APW9(PRMT1);A0A3Q8APY3(PRMT1);A0A3Q8ATF5(PRMT1);A0A3Q8ATG4(PRMT1);A0A3Q8AX88(PRMT1);A0A3Q8AX95(PRMT1);A0A3Q8B022(…
409	L-Arginine	PRMT1	GO:0016274	protein-arginine N-methyltransferase activity	MF	4	1.03802e-39	0.690722	Q86X55(CARM1);A0AA34QVH5(CARM1);Q99873(PRMT1);A0A3Q8AIR8(PRMT1);A0A3Q8AM27(PRMT1);A0A3Q8APX7(PRMT1);A0A3Q8B4N0(PRMT1);A0A3S6H758(PRMT1);A0A3S6H7E9(PRMT1);A0A3S6H7X4(PRMT1);A0A3S6H7Z6(PRMT1);A0A3S6H812(PRMT1);A0A3Q8AIS2(PRMT1);A0A3Q8AIS5(PRMT1);A0A3Q8AIS8(PRMT1);A0A3Q8AM22(PRMT1);A0A3Q8APW9(PRMT1);A0A3Q8APY3(PRMT1);A0A3Q8ATF5(PRMT1);A0A3Q8ATG4(PRMT1);A0A3Q8AX88(PRMT1);A0A3Q8AX95(PRMT1);A0A3Q8B022(…
410	L-Arginine	PRMT5	GO:0016274	protein-arginine N-methyltransferase activity	MF	4	1.03802e-39	0.690722	Q86X55(CARM1);A0AA34QVH5(CARM1);Q99873(PRMT1);A0A3Q8AIR8(PRMT1);A0A3Q8AM27(PRMT1);A0A3Q8APX7(PRMT1);A0A3Q8B4N0(PRMT1);A0A3S6H758(PRMT1);A0A3S6H7E9(PRMT1);A0A3S6H7X4(PRMT1);A0A3S6H7Z6(PRMT1);A0A3S6H812(PRMT1);A0A3Q8AIS2(PRMT1);A0A3Q8AIS5(PRMT1);A0A3Q8AIS8(PRMT1);A0A3Q8AM22(PRMT1);A0A3Q8APW9(PRMT1);A0A3Q8APY3(PRMT1);A0A3Q8ATF5(PRMT1);A0A3Q8ATG4(PRMT1);A0A3Q8AX88(PRMT1);A0A3Q8AX95(PRMT1);A0A3Q8B022(…
411	L-Arginine	PRMT6	GO:0016274	protein-arginine N-methyltransferase activity	MF	4	1.03802e-39	0.690722	Q86X55(CARM1);A0AA34QVH5(CARM1);Q99873(PRMT1);A0A3Q8AIR8(PRMT1);A0A3Q8AM27(PRMT1);A0A3Q8APX7(PRMT1);A0A3Q8B4N0(PRMT1);A0A3S6H758(PRMT1);A0A3S6H7E9(PRMT1);A0A3S6H7X4(PRMT1);A0A3S6H7Z6(PRMT1);A0A3S6H812(PRMT1);A0A3Q8AIS2(PRMT1);A0A3Q8AIS5(PRMT1);A0A3Q8AIS8(PRMT1);A0A3Q8AM22(PRMT1);A0A3Q8APW9(PRMT1);A0A3Q8APY3(PRMT1);A0A3Q8ATF5(PRMT1);A0A3Q8ATG4(PRMT1);A0A3Q8AX88(PRMT1);A0A3Q8AX95(PRMT1);A0A3Q8B022(…
412	L-Arginine	CTSL	GO:0019882	antigen processing and presentation	BP	4	1.25651e-38	0.148283	P07711(CTSL);P25774(CTSS);A0A060VCZ2(HLA-B);A0A060VD11(HLA-B);A0A060VG64(HLA-B);A0A060VHG3(HLA-B);A0A075MGT0(HLA-B);A0A088MI97(HLA-B);A0A090KF41(HLA-B);A0A090KM51(HLA-B);A0A097ZQV5(HLA-B);A0A0B7M9U8(HLA-B);A0A0B7M9V3(HLA-B);A0A0B7M9W0(HLA-B);A0A0B7MB11(HLA-B);A0A0B7MB28(HLA-B);A0A0B7MB31(HLA-B);A0A0B7MB35(HLA-B);A0A0B7MB43(HLA-B);A0A0B7MB46(HLA-B);A0A0B7MGA6(HLA-B);A0A0B7MGC3(HLA-B);A0A0B7MGC9(HL…
413	L-Arginine	CTSS	GO:0019882	antigen processing and presentation	BP	4	1.25651e-38	0.148283	P07711(CTSL);P25774(CTSS);A0A060VCZ2(HLA-B);A0A060VD11(HLA-B);A0A060VG64(HLA-B);A0A060VHG3(HLA-B);A0A075MGT0(HLA-B);A0A088MI97(HLA-B);A0A090KF41(HLA-B);A0A090KM51(HLA-B);A0A097ZQV5(HLA-B);A0A0B7M9U8(HLA-B);A0A0B7M9V3(HLA-B);A0A0B7M9W0(HLA-B);A0A0B7MB11(HLA-B);A0A0B7MB28(HLA-B);A0A0B7MB31(HLA-B);A0A0B7MB35(HLA-B);A0A0B7MB43(HLA-B);A0A0B7MB46(HLA-B);A0A0B7MGA6(HLA-B);A0A0B7MGC3(HLA-B);A0A0B7MGC9(HL…
414	L-Arginine	HLA-B	GO:0019882	antigen processing and presentation	BP	4	1.25651e-38	0.148283	P07711(CTSL);P25774(CTSS);A0A060VCZ2(HLA-B);A0A060VD11(HLA-B);A0A060VG64(HLA-B);A0A060VHG3(HLA-B);A0A075MGT0(HLA-B);A0A088MI97(HLA-B);A0A090KF41(HLA-B);A0A090KM51(HLA-B);A0A097ZQV5(HLA-B);A0A0B7M9U8(HLA-B);A0A0B7M9V3(HLA-B);A0A0B7M9W0(HLA-B);A0A0B7MB11(HLA-B);A0A0B7MB28(HLA-B);A0A0B7MB31(HLA-B);A0A0B7MB35(HLA-B);A0A0B7MB43(HLA-B);A0A0B7MB46(HLA-B);A0A0B7MGA6(HLA-B);A0A0B7MGC3(HLA-B);A0A0B7MGC9(HL…
415	L-Arginine	HLA-C	GO:0019882	antigen processing and presentation	BP	4	1.25651e-38	0.148283	P07711(CTSL);P25774(CTSS);A0A060VCZ2(HLA-B);A0A060VD11(HLA-B);A0A060VG64(HLA-B);A0A060VHG3(HLA-B);A0A075MGT0(HLA-B);A0A088MI97(HLA-B);A0A090KF41(HLA-B);A0A090KM51(HLA-B);A0A097ZQV5(HLA-B);A0A0B7M9U8(HLA-B);A0A0B7M9V3(HLA-B);A0A0B7M9W0(HLA-B);A0A0B7MB11(HLA-B);A0A0B7MB28(HLA-B);A0A0B7MB31(HLA-B);A0A0B7MB35(HLA-B);A0A0B7MB43(HLA-B);A0A0B7MB46(HLA-B);A0A0B7MGA6(HLA-B);A0A0B7MGC3(HLA-B);A0A0B7MGC9(HL…
416	(-)-Epicatechin	CASP3	GO:0006915	apoptotic process	BP	69	1.74451e-26	0.218935	P35869(AHR);O95831(AIFM1);A0A6Q8PFE1(AIFM1);A0A6Q8PFM5(AIFM1);A0A6Q8PFQ8(AIFM1);A0A6Q8PFS4(AIFM1);A0A6Q8PG15(AIFM1);A0A6Q8PHC0(AIFM1);A0A6Q8PHJ9(AIFM1);A0A7I2PK44(AIFM1);E9PMA0(AIFM1);Q12904(AIMP1);Q13155(AIMP2);P47895(ALDH1A3);O14727(APAF1);C9JLV4(APAF1);A0A218KGR2(APP);E9PG40(APP);Q07812(BAX);H0YA56(BAX);I6LPK7(BAX);P10415(BCL2);A0A7I2V3S7(BCL2);A0A7I2V5Q7(BCL2);B4E1X9(BCL2A1);A0A7I2V597(BCL2L1…
417	(-)-Epicatechin	IL1A	GO:0006915	apoptotic process	BP	69	1.74451e-26	0.218935	P35869(AHR);O95831(AIFM1);A0A6Q8PFE1(AIFM1);A0A6Q8PFM5(AIFM1);A0A6Q8PFQ8(AIFM1);A0A6Q8PFS4(AIFM1);A0A6Q8PG15(AIFM1);A0A6Q8PHC0(AIFM1);A0A6Q8PHJ9(AIFM1);A0A7I2PK44(AIFM1);E9PMA0(AIFM1);Q12904(AIMP1);Q13155(AIMP2);P47895(ALDH1A3);O14727(APAF1);C9JLV4(APAF1);A0A218KGR2(APP);E9PG40(APP);Q07812(BAX);H0YA56(BAX);I6LPK7(BAX);P10415(BCL2);A0A7I2V3S7(BCL2);A0A7I2V5Q7(BCL2);B4E1X9(BCL2A1);A0A7I2V597(BCL2L1…
418	(-)-Epicatechin	TNFRSF1A	GO:0006915	apoptotic process	BP	69	1.74451e-26	0.218935	P35869(AHR);O95831(AIFM1);A0A6Q8PFE1(AIFM1);A0A6Q8PFM5(AIFM1);A0A6Q8PFQ8(AIFM1);A0A6Q8PFS4(AIFM1);A0A6Q8PG15(AIFM1);A0A6Q8PHC0(AIFM1);A0A6Q8PHJ9(AIFM1);A0A7I2PK44(AIFM1);E9PMA0(AIFM1);Q12904(AIMP1);Q13155(AIMP2);P47895(ALDH1A3);O14727(APAF1);C9JLV4(APAF1);A0A218KGR2(APP);E9PG40(APP);Q07812(BAX);H0YA56(BAX);I6LPK7(BAX);P10415(BCL2);A0A7I2V3S7(BCL2);A0A7I2V5Q7(BCL2);B4E1X9(BCL2A1);A0A7I2V597(BCL2L1…
419	3,4 Dihydroxymandelate	ALDH1A3	GO:0006915	apoptotic process	BP	69	1.74451e-26	0.218935	P35869(AHR);O95831(AIFM1);A0A6Q8PFE1(AIFM1);A0A6Q8PFM5(AIFM1);A0A6Q8PFQ8(AIFM1);A0A6Q8PFS4(AIFM1);A0A6Q8PG15(AIFM1);A0A6Q8PHC0(AIFM1);A0A6Q8PHJ9(AIFM1);A0A7I2PK44(AIFM1);E9PMA0(AIFM1);Q12904(AIMP1);Q13155(AIMP2);P47895(ALDH1A3);O14727(APAF1);C9JLV4(APAF1);A0A218KGR2(APP);E9PG40(APP);Q07812(BAX);H0YA56(BAX);I6LPK7(BAX);P10415(BCL2);A0A7I2V3S7(BCL2);A0A7I2V5Q7(BCL2);B4E1X9(BCL2A1);A0A7I2V597(BCL2L1…
420	agmatine	MMP9	GO:0006915	apoptotic process	BP	69	1.74451e-26	0.218935	P35869(AHR);O95831(AIFM1);A0A6Q8PFE1(AIFM1);A0A6Q8PFM5(AIFM1);A0A6Q8PFQ8(AIFM1);A0A6Q8PFS4(AIFM1);A0A6Q8PG15(AIFM1);A0A6Q8PHC0(AIFM1);A0A6Q8PHJ9(AIFM1);A0A7I2PK44(AIFM1);E9PMA0(AIFM1);Q12904(AIMP1);Q13155(AIMP2);P47895(ALDH1A3);O14727(APAF1);C9JLV4(APAF1);A0A218KGR2(APP);E9PG40(APP);Q07812(BAX);H0YA56(BAX);I6LPK7(BAX);P10415(BCL2);A0A7I2V3S7(BCL2);A0A7I2V5Q7(BCL2);B4E1X9(BCL2A1);A0A7I2V597(BCL2L1…
421	Gallic acid	CASP3	GO:0006915	apoptotic process	BP	69	1.74451e-26	0.218935	P35869(AHR);O95831(AIFM1);A0A6Q8PFE1(AIFM1);A0A6Q8PFM5(AIFM1);A0A6Q8PFQ8(AIFM1);A0A6Q8PFS4(AIFM1);A0A6Q8PG15(AIFM1);A0A6Q8PHC0(AIFM1);A0A6Q8PHJ9(AIFM1);A0A7I2PK44(AIFM1);E9PMA0(AIFM1);Q12904(AIMP1);Q13155(AIMP2);P47895(ALDH1A3);O14727(APAF1);C9JLV4(APAF1);A0A218KGR2(APP);E9PG40(APP);Q07812(BAX);H0YA56(BAX);I6LPK7(BAX);P10415(BCL2);A0A7I2V3S7(BCL2);A0A7I2V5Q7(BCL2);B4E1X9(BCL2A1);A0A7I2V597(BCL2L1…
422	Gallic acid	CASP7	GO:0006915	apoptotic process	BP	69	1.74451e-26	0.218935	P35869(AHR);O95831(AIFM1);A0A6Q8PFE1(AIFM1);A0A6Q8PFM5(AIFM1);A0A6Q8PFQ8(AIFM1);A0A6Q8PFS4(AIFM1);A0A6Q8PG15(AIFM1);A0A6Q8PHC0(AIFM1);A0A6Q8PHJ9(AIFM1);A0A7I2PK44(AIFM1);E9PMA0(AIFM1);Q12904(AIMP1);Q13155(AIMP2);P47895(ALDH1A3);O14727(APAF1);C9JLV4(APAF1);A0A218KGR2(APP);E9PG40(APP);Q07812(BAX);H0YA56(BAX);I6LPK7(BAX);P10415(BCL2);A0A7I2V3S7(BCL2);A0A7I2V5Q7(BCL2);B4E1X9(BCL2A1);A0A7I2V597(BCL2L1…
423	Gallic acid	MMP9	GO:0006915	apoptotic process	BP	69	1.74451e-26	0.218935	P35869(AHR);O95831(AIFM1);A0A6Q8PFE1(AIFM1);A0A6Q8PFM5(AIFM1);A0A6Q8PFQ8(AIFM1);A0A6Q8PFS4(AIFM1);A0A6Q8PG15(AIFM1);A0A6Q8PHC0(AIFM1);A0A6Q8PHJ9(AIFM1);A0A7I2PK44(AIFM1);E9PMA0(AIFM1);Q12904(AIMP1);Q13155(AIMP2);P47895(ALDH1A3);O14727(APAF1);C9JLV4(APAF1);A0A218KGR2(APP);E9PG40(APP);Q07812(BAX);H0YA56(BAX);I6LPK7(BAX);P10415(BCL2);A0A7I2V3S7(BCL2);A0A7I2V5Q7(BCL2);B4E1X9(BCL2A1);A0A7I2V597(BCL2L1…
424	Gallic acid	RHOB	GO:0006915	apoptotic process	BP	69	1.74451e-26	0.218935	P35869(AHR);O95831(AIFM1);A0A6Q8PFE1(AIFM1);A0A6Q8PFM5(AIFM1);A0A6Q8PFQ8(AIFM1);A0A6Q8PFS4(AIFM1);A0A6Q8PG15(AIFM1);A0A6Q8PHC0(AIFM1);A0A6Q8PHJ9(AIFM1);A0A7I2PK44(AIFM1);E9PMA0(AIFM1);Q12904(AIMP1);Q13155(AIMP2);P47895(ALDH1A3);O14727(APAF1);C9JLV4(APAF1);A0A218KGR2(APP);E9PG40(APP);Q07812(BAX);H0YA56(BAX);I6LPK7(BAX);P10415(BCL2);A0A7I2V3S7(BCL2);A0A7I2V5Q7(BCL2);B4E1X9(BCL2A1);A0A7I2V597(BCL2L1…
425	Glycyrrhetinic Acid	NR3C1	GO:0006915	apoptotic process	BP	69	1.74451e-26	0.218935	P35869(AHR);O95831(AIFM1);A0A6Q8PFE1(AIFM1);A0A6Q8PFM5(AIFM1);A0A6Q8PFQ8(AIFM1);A0A6Q8PFS4(AIFM1);A0A6Q8PG15(AIFM1);A0A6Q8PHC0(AIFM1);A0A6Q8PHJ9(AIFM1);A0A7I2PK44(AIFM1);E9PMA0(AIFM1);Q12904(AIMP1);Q13155(AIMP2);P47895(ALDH1A3);O14727(APAF1);C9JLV4(APAF1);A0A218KGR2(APP);E9PG40(APP);Q07812(BAX);H0YA56(BAX);I6LPK7(BAX);P10415(BCL2);A0A7I2V3S7(BCL2);A0A7I2V5Q7(BCL2);B4E1X9(BCL2A1);A0A7I2V597(BCL2L1…
426	Isovitexin	TNFRSF1A	GO:0006915	apoptotic process	BP	69	1.74451e-26	0.218935	P35869(AHR);O95831(AIFM1);A0A6Q8PFE1(AIFM1);A0A6Q8PFM5(AIFM1);A0A6Q8PFQ8(AIFM1);A0A6Q8PFS4(AIFM1);A0A6Q8PG15(AIFM1);A0A6Q8PHC0(AIFM1);A0A6Q8PHJ9(AIFM1);A0A7I2PK44(AIFM1);E9PMA0(AIFM1);Q12904(AIMP1);Q13155(AIMP2);P47895(ALDH1A3);O14727(APAF1);C9JLV4(APAF1);A0A218KGR2(APP);E9PG40(APP);Q07812(BAX);H0YA56(BAX);I6LPK7(BAX);P10415(BCL2);A0A7I2V3S7(BCL2);A0A7I2V5Q7(BCL2);B4E1X9(BCL2A1);A0A7I2V597(BCL2L1…
427	L-Arginine	AIMP1	GO:0006915	apoptotic process	BP	69	1.74451e-26	0.218935	P35869(AHR);O95831(AIFM1);A0A6Q8PFE1(AIFM1);A0A6Q8PFM5(AIFM1);A0A6Q8PFQ8(AIFM1);A0A6Q8PFS4(AIFM1);A0A6Q8PG15(AIFM1);A0A6Q8PHC0(AIFM1);A0A6Q8PHJ9(AIFM1);A0A7I2PK44(AIFM1);E9PMA0(AIFM1);Q12904(AIMP1);Q13155(AIMP2);P47895(ALDH1A3);O14727(APAF1);C9JLV4(APAF1);A0A218KGR2(APP);E9PG40(APP);Q07812(BAX);H0YA56(BAX);I6LPK7(BAX);P10415(BCL2);A0A7I2V3S7(BCL2);A0A7I2V5Q7(BCL2);B4E1X9(BCL2A1);A0A7I2V597(BCL2L1…
428	L-Arginine	AIMP2	GO:0006915	apoptotic process	BP	69	1.74451e-26	0.218935	P35869(AHR);O95831(AIFM1);A0A6Q8PFE1(AIFM1);A0A6Q8PFM5(AIFM1);A0A6Q8PFQ8(AIFM1);A0A6Q8PFS4(AIFM1);A0A6Q8PG15(AIFM1);A0A6Q8PHC0(AIFM1);A0A6Q8PHJ9(AIFM1);A0A7I2PK44(AIFM1);E9PMA0(AIFM1);Q12904(AIMP1);Q13155(AIMP2);P47895(ALDH1A3);O14727(APAF1);C9JLV4(APAF1);A0A218KGR2(APP);E9PG40(APP);Q07812(BAX);H0YA56(BAX);I6LPK7(BAX);P10415(BCL2);A0A7I2V3S7(BCL2);A0A7I2V5Q7(BCL2);B4E1X9(BCL2A1);A0A7I2V597(BCL2L1…
429	L-Arginine	APP	GO:0006915	apoptotic process	BP	69	1.74451e-26	0.218935	P35869(AHR);O95831(AIFM1);A0A6Q8PFE1(AIFM1);A0A6Q8PFM5(AIFM1);A0A6Q8PFQ8(AIFM1);A0A6Q8PFS4(AIFM1);A0A6Q8PG15(AIFM1);A0A6Q8PHC0(AIFM1);A0A6Q8PHJ9(AIFM1);A0A7I2PK44(AIFM1);E9PMA0(AIFM1);Q12904(AIMP1);Q13155(AIMP2);P47895(ALDH1A3);O14727(APAF1);C9JLV4(APAF1);A0A218KGR2(APP);E9PG40(APP);Q07812(BAX);H0YA56(BAX);I6LPK7(BAX);P10415(BCL2);A0A7I2V3S7(BCL2);A0A7I2V5Q7(BCL2);B4E1X9(BCL2A1);A0A7I2V597(BCL2L1…
430	L-Arginine	EP300	GO:0006915	apoptotic process	BP	69	1.74451e-26	0.218935	P35869(AHR);O95831(AIFM1);A0A6Q8PFE1(AIFM1);A0A6Q8PFM5(AIFM1);A0A6Q8PFQ8(AIFM1);A0A6Q8PFS4(AIFM1);A0A6Q8PG15(AIFM1);A0A6Q8PHC0(AIFM1);A0A6Q8PHJ9(AIFM1);A0A7I2PK44(AIFM1);E9PMA0(AIFM1);Q12904(AIMP1);Q13155(AIMP2);P47895(ALDH1A3);O14727(APAF1);C9JLV4(APAF1);A0A218KGR2(APP);E9PG40(APP);Q07812(BAX);H0YA56(BAX);I6LPK7(BAX);P10415(BCL2);A0A7I2V3S7(BCL2);A0A7I2V5Q7(BCL2);B4E1X9(BCL2A1);A0A7I2V597(BCL2L1…
431	L-Arginine	GRK5	GO:0006915	apoptotic process	BP	69	1.74451e-26	0.218935	P35869(AHR);O95831(AIFM1);A0A6Q8PFE1(AIFM1);A0A6Q8PFM5(AIFM1);A0A6Q8PFQ8(AIFM1);A0A6Q8PFS4(AIFM1);A0A6Q8PG15(AIFM1);A0A6Q8PHC0(AIFM1);A0A6Q8PHJ9(AIFM1);A0A7I2PK44(AIFM1);E9PMA0(AIFM1);Q12904(AIMP1);Q13155(AIMP2);P47895(ALDH1A3);O14727(APAF1);C9JLV4(APAF1);A0A218KGR2(APP);E9PG40(APP);Q07812(BAX);H0YA56(BAX);I6LPK7(BAX);P10415(BCL2);A0A7I2V3S7(BCL2);A0A7I2V5Q7(BCL2);B4E1X9(BCL2A1);A0A7I2V597(BCL2L1…
432	L-Arginine	GZMA	GO:0006915	apoptotic process	BP	69	1.74451e-26	0.218935	P35869(AHR);O95831(AIFM1);A0A6Q8PFE1(AIFM1);A0A6Q8PFM5(AIFM1);A0A6Q8PFQ8(AIFM1);A0A6Q8PFS4(AIFM1);A0A6Q8PG15(AIFM1);A0A6Q8PHC0(AIFM1);A0A6Q8PHJ9(AIFM1);A0A7I2PK44(AIFM1);E9PMA0(AIFM1);Q12904(AIMP1);Q13155(AIMP2);P47895(ALDH1A3);O14727(APAF1);C9JLV4(APAF1);A0A218KGR2(APP);E9PG40(APP);Q07812(BAX);H0YA56(BAX);I6LPK7(BAX);P10415(BCL2);A0A7I2V3S7(BCL2);A0A7I2V5Q7(BCL2);B4E1X9(BCL2A1);A0A7I2V597(BCL2L1…
433	L-Arginine	GZMB	GO:0006915	apoptotic process	BP	69	1.74451e-26	0.218935	P35869(AHR);O95831(AIFM1);A0A6Q8PFE1(AIFM1);A0A6Q8PFM5(AIFM1);A0A6Q8PFQ8(AIFM1);A0A6Q8PFS4(AIFM1);A0A6Q8PG15(AIFM1);A0A6Q8PHC0(AIFM1);A0A6Q8PHJ9(AIFM1);A0A7I2PK44(AIFM1);E9PMA0(AIFM1);Q12904(AIMP1);Q13155(AIMP2);P47895(ALDH1A3);O14727(APAF1);C9JLV4(APAF1);A0A218KGR2(APP);E9PG40(APP);Q07812(BAX);H0YA56(BAX);I6LPK7(BAX);P10415(BCL2);A0A7I2V3S7(BCL2);A0A7I2V5Q7(BCL2);B4E1X9(BCL2A1);A0A7I2V597(BCL2L1…
434	L-Arginine	NR3C1	GO:0006915	apoptotic process	BP	69	1.74451e-26	0.218935	P35869(AHR);O95831(AIFM1);A0A6Q8PFE1(AIFM1);A0A6Q8PFM5(AIFM1);A0A6Q8PFQ8(AIFM1);A0A6Q8PFS4(AIFM1);A0A6Q8PG15(AIFM1);A0A6Q8PHC0(AIFM1);A0A6Q8PHJ9(AIFM1);A0A7I2PK44(AIFM1);E9PMA0(AIFM1);Q12904(AIMP1);Q13155(AIMP2);P47895(ALDH1A3);O14727(APAF1);C9JLV4(APAF1);A0A218KGR2(APP);E9PG40(APP);Q07812(BAX);H0YA56(BAX);I6LPK7(BAX);P10415(BCL2);A0A7I2V3S7(BCL2);A0A7I2V5Q7(BCL2);B4E1X9(BCL2A1);A0A7I2V597(BCL2L1…
435	L-Arginine	PSMD10	GO:0006915	apoptotic process	BP	69	1.74451e-26	0.218935	P35869(AHR);O95831(AIFM1);A0A6Q8PFE1(AIFM1);A0A6Q8PFM5(AIFM1);A0A6Q8PFQ8(AIFM1);A0A6Q8PFS4(AIFM1);A0A6Q8PG15(AIFM1);A0A6Q8PHC0(AIFM1);A0A6Q8PHJ9(AIFM1);A0A7I2PK44(AIFM1);E9PMA0(AIFM1);Q12904(AIMP1);Q13155(AIMP2);P47895(ALDH1A3);O14727(APAF1);C9JLV4(APAF1);A0A218KGR2(APP);E9PG40(APP);Q07812(BAX);H0YA56(BAX);I6LPK7(BAX);P10415(BCL2);A0A7I2V3S7(BCL2);A0A7I2V5Q7(BCL2);B4E1X9(BCL2A1);A0A7I2V597(BCL2L1…
436	L-Arginine	PSME3	GO:0006915	apoptotic process	BP	69	1.74451e-26	0.218935	P35869(AHR);O95831(AIFM1);A0A6Q8PFE1(AIFM1);A0A6Q8PFM5(AIFM1);A0A6Q8PFQ8(AIFM1);A0A6Q8PFS4(AIFM1);A0A6Q8PG15(AIFM1);A0A6Q8PHC0(AIFM1);A0A6Q8PHJ9(AIFM1);A0A7I2PK44(AIFM1);E9PMA0(AIFM1);Q12904(AIMP1);Q13155(AIMP2);P47895(ALDH1A3);O14727(APAF1);C9JLV4(APAF1);A0A218KGR2(APP);E9PG40(APP);Q07812(BAX);H0YA56(BAX);I6LPK7(BAX);P10415(BCL2);A0A7I2V3S7(BCL2);A0A7I2V5Q7(BCL2);B4E1X9(BCL2A1);A0A7I2V597(BCL2L1…
437	L-Arginine	TP53	GO:0006915	apoptotic process	BP	69	1.74451e-26	0.218935	P35869(AHR);O95831(AIFM1);A0A6Q8PFE1(AIFM1);A0A6Q8PFM5(AIFM1);A0A6Q8PFQ8(AIFM1);A0A6Q8PFS4(AIFM1);A0A6Q8PG15(AIFM1);A0A6Q8PHC0(AIFM1);A0A6Q8PHJ9(AIFM1);A0A7I2PK44(AIFM1);E9PMA0(AIFM1);Q12904(AIMP1);Q13155(AIMP2);P47895(ALDH1A3);O14727(APAF1);C9JLV4(APAF1);A0A218KGR2(APP);E9PG40(APP);Q07812(BAX);H0YA56(BAX);I6LPK7(BAX);P10415(BCL2);A0A7I2V3S7(BCL2);A0A7I2V5Q7(BCL2);B4E1X9(BCL2A1);A0A7I2V597(BCL2L1…
438	L-Arginine	VIL1	GO:0006915	apoptotic process	BP	69	1.74451e-26	0.218935	P35869(AHR);O95831(AIFM1);A0A6Q8PFE1(AIFM1);A0A6Q8PFM5(AIFM1);A0A6Q8PFQ8(AIFM1);A0A6Q8PFS4(AIFM1);A0A6Q8PG15(AIFM1);A0A6Q8PHC0(AIFM1);A0A6Q8PHJ9(AIFM1);A0A7I2PK44(AIFM1);E9PMA0(AIFM1);Q12904(AIMP1);Q13155(AIMP2);P47895(ALDH1A3);O14727(APAF1);C9JLV4(APAF1);A0A218KGR2(APP);E9PG40(APP);Q07812(BAX);H0YA56(BAX);I6LPK7(BAX);P10415(BCL2);A0A7I2V3S7(BCL2);A0A7I2V5Q7(BCL2);B4E1X9(BCL2A1);A0A7I2V597(BCL2L1…
439	N6,N6,N6-Trimethyl-L-lysine	CYCS	GO:0006915	apoptotic process	BP	69	1.74451e-26	0.218935	P35869(AHR);O95831(AIFM1);A0A6Q8PFE1(AIFM1);A0A6Q8PFM5(AIFM1);A0A6Q8PFQ8(AIFM1);A0A6Q8PFS4(AIFM1);A0A6Q8PG15(AIFM1);A0A6Q8PHC0(AIFM1);A0A6Q8PHJ9(AIFM1);A0A7I2PK44(AIFM1);E9PMA0(AIFM1);Q12904(AIMP1);Q13155(AIMP2);P47895(ALDH1A3);O14727(APAF1);C9JLV4(APAF1);A0A218KGR2(APP);E9PG40(APP);Q07812(BAX);H0YA56(BAX);I6LPK7(BAX);P10415(BCL2);A0A7I2V3S7(BCL2);A0A7I2V5Q7(BCL2);B4E1X9(BCL2A1);A0A7I2V597(BCL2L1…
440	N6,N6,N6-Trimethyl-L-lysine	ING4	GO:0006915	apoptotic process	BP	69	1.74451e-26	0.218935	P35869(AHR);O95831(AIFM1);A0A6Q8PFE1(AIFM1);A0A6Q8PFM5(AIFM1);A0A6Q8PFQ8(AIFM1);A0A6Q8PFS4(AIFM1);A0A6Q8PG15(AIFM1);A0A6Q8PHC0(AIFM1);A0A6Q8PHJ9(AIFM1);A0A7I2PK44(AIFM1);E9PMA0(AIFM1);Q12904(AIMP1);Q13155(AIMP2);P47895(ALDH1A3);O14727(APAF1);C9JLV4(APAF1);A0A218KGR2(APP);E9PG40(APP);Q07812(BAX);H0YA56(BAX);I6LPK7(BAX);P10415(BCL2);A0A7I2V3S7(BCL2);A0A7I2V5Q7(BCL2);B4E1X9(BCL2A1);A0A7I2V597(BCL2L1…
441	Quercetin	AHR	GO:0006915	apoptotic process	BP	69	1.74451e-26	0.218935	P35869(AHR);O95831(AIFM1);A0A6Q8PFE1(AIFM1);A0A6Q8PFM5(AIFM1);A0A6Q8PFQ8(AIFM1);A0A6Q8PFS4(AIFM1);A0A6Q8PG15(AIFM1);A0A6Q8PHC0(AIFM1);A0A6Q8PHJ9(AIFM1);A0A7I2PK44(AIFM1);E9PMA0(AIFM1);Q12904(AIMP1);Q13155(AIMP2);P47895(ALDH1A3);O14727(APAF1);C9JLV4(APAF1);A0A218KGR2(APP);E9PG40(APP);Q07812(BAX);H0YA56(BAX);I6LPK7(BAX);P10415(BCL2);A0A7I2V3S7(BCL2);A0A7I2V5Q7(BCL2);B4E1X9(BCL2A1);A0A7I2V597(BCL2L1…
442	Quercetin	AIFM1	GO:0006915	apoptotic process	BP	69	1.74451e-26	0.218935	P35869(AHR);O95831(AIFM1);A0A6Q8PFE1(AIFM1);A0A6Q8PFM5(AIFM1);A0A6Q8PFQ8(AIFM1);A0A6Q8PFS4(AIFM1);A0A6Q8PG15(AIFM1);A0A6Q8PHC0(AIFM1);A0A6Q8PHJ9(AIFM1);A0A7I2PK44(AIFM1);E9PMA0(AIFM1);Q12904(AIMP1);Q13155(AIMP2);P47895(ALDH1A3);O14727(APAF1);C9JLV4(APAF1);A0A218KGR2(APP);E9PG40(APP);Q07812(BAX);H0YA56(BAX);I6LPK7(BAX);P10415(BCL2);A0A7I2V3S7(BCL2);A0A7I2V5Q7(BCL2);B4E1X9(BCL2A1);A0A7I2V597(BCL2L1…
443	Quercetin	APAF1	GO:0006915	apoptotic process	BP	69	1.74451e-26	0.218935	P35869(AHR);O95831(AIFM1);A0A6Q8PFE1(AIFM1);A0A6Q8PFM5(AIFM1);A0A6Q8PFQ8(AIFM1);A0A6Q8PFS4(AIFM1);A0A6Q8PG15(AIFM1);A0A6Q8PHC0(AIFM1);A0A6Q8PHJ9(AIFM1);A0A7I2PK44(AIFM1);E9PMA0(AIFM1);Q12904(AIMP1);Q13155(AIMP2);P47895(ALDH1A3);O14727(APAF1);C9JLV4(APAF1);A0A218KGR2(APP);E9PG40(APP);Q07812(BAX);H0YA56(BAX);I6LPK7(BAX);P10415(BCL2);A0A7I2V3S7(BCL2);A0A7I2V5Q7(BCL2);B4E1X9(BCL2A1);A0A7I2V597(BCL2L1…
444	Quercetin	BAX	GO:0006915	apoptotic process	BP	69	1.74451e-26	0.218935	P35869(AHR);O95831(AIFM1);A0A6Q8PFE1(AIFM1);A0A6Q8PFM5(AIFM1);A0A6Q8PFQ8(AIFM1);A0A6Q8PFS4(AIFM1);A0A6Q8PG15(AIFM1);A0A6Q8PHC0(AIFM1);A0A6Q8PHJ9(AIFM1);A0A7I2PK44(AIFM1);E9PMA0(AIFM1);Q12904(AIMP1);Q13155(AIMP2);P47895(ALDH1A3);O14727(APAF1);C9JLV4(APAF1);A0A218KGR2(APP);E9PG40(APP);Q07812(BAX);H0YA56(BAX);I6LPK7(BAX);P10415(BCL2);A0A7I2V3S7(BCL2);A0A7I2V5Q7(BCL2);B4E1X9(BCL2A1);A0A7I2V597(BCL2L1…
445	Quercetin	BCL2	GO:0006915	apoptotic process	BP	69	1.74451e-26	0.218935	P35869(AHR);O95831(AIFM1);A0A6Q8PFE1(AIFM1);A0A6Q8PFM5(AIFM1);A0A6Q8PFQ8(AIFM1);A0A6Q8PFS4(AIFM1);A0A6Q8PG15(AIFM1);A0A6Q8PHC0(AIFM1);A0A6Q8PHJ9(AIFM1);A0A7I2PK44(AIFM1);E9PMA0(AIFM1);Q12904(AIMP1);Q13155(AIMP2);P47895(ALDH1A3);O14727(APAF1);C9JLV4(APAF1);A0A218KGR2(APP);E9PG40(APP);Q07812(BAX);H0YA56(BAX);I6LPK7(BAX);P10415(BCL2);A0A7I2V3S7(BCL2);A0A7I2V5Q7(BCL2);B4E1X9(BCL2A1);A0A7I2V597(BCL2L1…
446	Quercetin	BCL2A1	GO:0006915	apoptotic process	BP	69	1.74451e-26	0.218935	P35869(AHR);O95831(AIFM1);A0A6Q8PFE1(AIFM1);A0A6Q8PFM5(AIFM1);A0A6Q8PFQ8(AIFM1);A0A6Q8PFS4(AIFM1);A0A6Q8PG15(AIFM1);A0A6Q8PHC0(AIFM1);A0A6Q8PHJ9(AIFM1);A0A7I2PK44(AIFM1);E9PMA0(AIFM1);Q12904(AIMP1);Q13155(AIMP2);P47895(ALDH1A3);O14727(APAF1);C9JLV4(APAF1);A0A218KGR2(APP);E9PG40(APP);Q07812(BAX);H0YA56(BAX);I6LPK7(BAX);P10415(BCL2);A0A7I2V3S7(BCL2);A0A7I2V5Q7(BCL2);B4E1X9(BCL2A1);A0A7I2V597(BCL2L1…
447	Quercetin	BCL2L1	GO:0006915	apoptotic process	BP	69	1.74451e-26	0.218935	P35869(AHR);O95831(AIFM1);A0A6Q8PFE1(AIFM1);A0A6Q8PFM5(AIFM1);A0A6Q8PFQ8(AIFM1);A0A6Q8PFS4(AIFM1);A0A6Q8PG15(AIFM1);A0A6Q8PHC0(AIFM1);A0A6Q8PHJ9(AIFM1);A0A7I2PK44(AIFM1);E9PMA0(AIFM1);Q12904(AIMP1);Q13155(AIMP2);P47895(ALDH1A3);O14727(APAF1);C9JLV4(APAF1);A0A218KGR2(APP);E9PG40(APP);Q07812(BAX);H0YA56(BAX);I6LPK7(BAX);P10415(BCL2);A0A7I2V3S7(BCL2);A0A7I2V5Q7(BCL2);B4E1X9(BCL2A1);A0A7I2V597(BCL2L1…
448	Quercetin	BCL2L14	GO:0006915	apoptotic process	BP	69	1.74451e-26	0.218935	P35869(AHR);O95831(AIFM1);A0A6Q8PFE1(AIFM1);A0A6Q8PFM5(AIFM1);A0A6Q8PFQ8(AIFM1);A0A6Q8PFS4(AIFM1);A0A6Q8PG15(AIFM1);A0A6Q8PHC0(AIFM1);A0A6Q8PHJ9(AIFM1);A0A7I2PK44(AIFM1);E9PMA0(AIFM1);Q12904(AIMP1);Q13155(AIMP2);P47895(ALDH1A3);O14727(APAF1);C9JLV4(APAF1);A0A218KGR2(APP);E9PG40(APP);Q07812(BAX);H0YA56(BAX);I6LPK7(BAX);P10415(BCL2);A0A7I2V3S7(BCL2);A0A7I2V5Q7(BCL2);B4E1X9(BCL2A1);A0A7I2V597(BCL2L1…
449	Quercetin	BIRC5	GO:0006915	apoptotic process	BP	69	1.74451e-26	0.218935	P35869(AHR);O95831(AIFM1);A0A6Q8PFE1(AIFM1);A0A6Q8PFM5(AIFM1);A0A6Q8PFQ8(AIFM1);A0A6Q8PFS4(AIFM1);A0A6Q8PG15(AIFM1);A0A6Q8PHC0(AIFM1);A0A6Q8PHJ9(AIFM1);A0A7I2PK44(AIFM1);E9PMA0(AIFM1);Q12904(AIMP1);Q13155(AIMP2);P47895(ALDH1A3);O14727(APAF1);C9JLV4(APAF1);A0A218KGR2(APP);E9PG40(APP);Q07812(BAX);H0YA56(BAX);I6LPK7(BAX);P10415(BCL2);A0A7I2V3S7(BCL2);A0A7I2V5Q7(BCL2);B4E1X9(BCL2A1);A0A7I2V597(BCL2L1…
450	Quercetin	BOK	GO:0006915	apoptotic process	BP	69	1.74451e-26	0.218935	P35869(AHR);O95831(AIFM1);A0A6Q8PFE1(AIFM1);A0A6Q8PFM5(AIFM1);A0A6Q8PFQ8(AIFM1);A0A6Q8PFS4(AIFM1);A0A6Q8PG15(AIFM1);A0A6Q8PHC0(AIFM1);A0A6Q8PHJ9(AIFM1);A0A7I2PK44(AIFM1);E9PMA0(AIFM1);Q12904(AIMP1);Q13155(AIMP2);P47895(ALDH1A3);O14727(APAF1);C9JLV4(APAF1);A0A218KGR2(APP);E9PG40(APP);Q07812(BAX);H0YA56(BAX);I6LPK7(BAX);P10415(BCL2);A0A7I2V3S7(BCL2);A0A7I2V5Q7(BCL2);B4E1X9(BCL2A1);A0A7I2V597(BCL2L1…
451	Quercetin	CASP3	GO:0006915	apoptotic process	BP	69	1.74451e-26	0.218935	P35869(AHR);O95831(AIFM1);A0A6Q8PFE1(AIFM1);A0A6Q8PFM5(AIFM1);A0A6Q8PFQ8(AIFM1);A0A6Q8PFS4(AIFM1);A0A6Q8PG15(AIFM1);A0A6Q8PHC0(AIFM1);A0A6Q8PHJ9(AIFM1);A0A7I2PK44(AIFM1);E9PMA0(AIFM1);Q12904(AIMP1);Q13155(AIMP2);P47895(ALDH1A3);O14727(APAF1);C9JLV4(APAF1);A0A218KGR2(APP);E9PG40(APP);Q07812(BAX);H0YA56(BAX);I6LPK7(BAX);P10415(BCL2);A0A7I2V3S7(BCL2);A0A7I2V5Q7(BCL2);B4E1X9(BCL2A1);A0A7I2V597(BCL2L1…
452	Quercetin	CASP7	GO:0006915	apoptotic process	BP	69	1.74451e-26	0.218935	P35869(AHR);O95831(AIFM1);A0A6Q8PFE1(AIFM1);A0A6Q8PFM5(AIFM1);A0A6Q8PFQ8(AIFM1);A0A6Q8PFS4(AIFM1);A0A6Q8PG15(AIFM1);A0A6Q8PHC0(AIFM1);A0A6Q8PHJ9(AIFM1);A0A7I2PK44(AIFM1);E9PMA0(AIFM1);Q12904(AIMP1);Q13155(AIMP2);P47895(ALDH1A3);O14727(APAF1);C9JLV4(APAF1);A0A218KGR2(APP);E9PG40(APP);Q07812(BAX);H0YA56(BAX);I6LPK7(BAX);P10415(BCL2);A0A7I2V3S7(BCL2);A0A7I2V5Q7(BCL2);B4E1X9(BCL2A1);A0A7I2V597(BCL2L1…
453	Quercetin	CASP8	GO:0006915	apoptotic process	BP	69	1.74451e-26	0.218935	P35869(AHR);O95831(AIFM1);A0A6Q8PFE1(AIFM1);A0A6Q8PFM5(AIFM1);A0A6Q8PFQ8(AIFM1);A0A6Q8PFS4(AIFM1);A0A6Q8PG15(AIFM1);A0A6Q8PHC0(AIFM1);A0A6Q8PHJ9(AIFM1);A0A7I2PK44(AIFM1);E9PMA0(AIFM1);Q12904(AIMP1);Q13155(AIMP2);P47895(ALDH1A3);O14727(APAF1);C9JLV4(APAF1);A0A218KGR2(APP);E9PG40(APP);Q07812(BAX);H0YA56(BAX);I6LPK7(BAX);P10415(BCL2);A0A7I2V3S7(BCL2);A0A7I2V5Q7(BCL2);B4E1X9(BCL2A1);A0A7I2V597(BCL2L1…
454	Quercetin	CASP9	GO:0006915	apoptotic process	BP	69	1.74451e-26	0.218935	P35869(AHR);O95831(AIFM1);A0A6Q8PFE1(AIFM1);A0A6Q8PFM5(AIFM1);A0A6Q8PFQ8(AIFM1);A0A6Q8PFS4(AIFM1);A0A6Q8PG15(AIFM1);A0A6Q8PHC0(AIFM1);A0A6Q8PHJ9(AIFM1);A0A7I2PK44(AIFM1);E9PMA0(AIFM1);Q12904(AIMP1);Q13155(AIMP2);P47895(ALDH1A3);O14727(APAF1);C9JLV4(APAF1);A0A218KGR2(APP);E9PG40(APP);Q07812(BAX);H0YA56(BAX);I6LPK7(BAX);P10415(BCL2);A0A7I2V3S7(BCL2);A0A7I2V5Q7(BCL2);B4E1X9(BCL2A1);A0A7I2V597(BCL2L1…
455	Quercetin	CDK1	GO:0006915	apoptotic process	BP	69	1.74451e-26	0.218935	P35869(AHR);O95831(AIFM1);A0A6Q8PFE1(AIFM1);A0A6Q8PFM5(AIFM1);A0A6Q8PFQ8(AIFM1);A0A6Q8PFS4(AIFM1);A0A6Q8PG15(AIFM1);A0A6Q8PHC0(AIFM1);A0A6Q8PHJ9(AIFM1);A0A7I2PK44(AIFM1);E9PMA0(AIFM1);Q12904(AIMP1);Q13155(AIMP2);P47895(ALDH1A3);O14727(APAF1);C9JLV4(APAF1);A0A218KGR2(APP);E9PG40(APP);Q07812(BAX);H0YA56(BAX);I6LPK7(BAX);P10415(BCL2);A0A7I2V3S7(BCL2);A0A7I2V5Q7(BCL2);B4E1X9(BCL2A1);A0A7I2V597(BCL2L1…
456	Quercetin	CXCR4	GO:0006915	apoptotic process	BP	69	1.74451e-26	0.218935	P35869(AHR);O95831(AIFM1);A0A6Q8PFE1(AIFM1);A0A6Q8PFM5(AIFM1);A0A6Q8PFQ8(AIFM1);A0A6Q8PFS4(AIFM1);A0A6Q8PG15(AIFM1);A0A6Q8PHC0(AIFM1);A0A6Q8PHJ9(AIFM1);A0A7I2PK44(AIFM1);E9PMA0(AIFM1);Q12904(AIMP1);Q13155(AIMP2);P47895(ALDH1A3);O14727(APAF1);C9JLV4(APAF1);A0A218KGR2(APP);E9PG40(APP);Q07812(BAX);H0YA56(BAX);I6LPK7(BAX);P10415(BCL2);A0A7I2V3S7(BCL2);A0A7I2V5Q7(BCL2);B4E1X9(BCL2A1);A0A7I2V597(BCL2L1…
457	Quercetin	CYCS	GO:0006915	apoptotic process	BP	69	1.74451e-26	0.218935	P35869(AHR);O95831(AIFM1);A0A6Q8PFE1(AIFM1);A0A6Q8PFM5(AIFM1);A0A6Q8PFQ8(AIFM1);A0A6Q8PFS4(AIFM1);A0A6Q8PG15(AIFM1);A0A6Q8PHC0(AIFM1);A0A6Q8PHJ9(AIFM1);A0A7I2PK44(AIFM1);E9PMA0(AIFM1);Q12904(AIMP1);Q13155(AIMP2);P47895(ALDH1A3);O14727(APAF1);C9JLV4(APAF1);A0A218KGR2(APP);E9PG40(APP);Q07812(BAX);H0YA56(BAX);I6LPK7(BAX);P10415(BCL2);A0A7I2V3S7(BCL2);A0A7I2V5Q7(BCL2);B4E1X9(BCL2A1);A0A7I2V597(BCL2L1…
458	Quercetin	GADD45A	GO:0006915	apoptotic process	BP	69	1.74451e-26	0.218935	P35869(AHR);O95831(AIFM1);A0A6Q8PFE1(AIFM1);A0A6Q8PFM5(AIFM1);A0A6Q8PFQ8(AIFM1);A0A6Q8PFS4(AIFM1);A0A6Q8PG15(AIFM1);A0A6Q8PHC0(AIFM1);A0A6Q8PHJ9(AIFM1);A0A7I2PK44(AIFM1);E9PMA0(AIFM1);Q12904(AIMP1);Q13155(AIMP2);P47895(ALDH1A3);O14727(APAF1);C9JLV4(APAF1);A0A218KGR2(APP);E9PG40(APP);Q07812(BAX);H0YA56(BAX);I6LPK7(BAX);P10415(BCL2);A0A7I2V3S7(BCL2);A0A7I2V5Q7(BCL2);B4E1X9(BCL2A1);A0A7I2V597(BCL2L1…
459	Quercetin	IGFBP3	GO:0006915	apoptotic process	BP	69	1.74451e-26	0.218935	P35869(AHR);O95831(AIFM1);A0A6Q8PFE1(AIFM1);A0A6Q8PFM5(AIFM1);A0A6Q8PFQ8(AIFM1);A0A6Q8PFS4(AIFM1);A0A6Q8PG15(AIFM1);A0A6Q8PHC0(AIFM1);A0A6Q8PHJ9(AIFM1);A0A7I2PK44(AIFM1);E9PMA0(AIFM1);Q12904(AIMP1);Q13155(AIMP2);P47895(ALDH1A3);O14727(APAF1);C9JLV4(APAF1);A0A218KGR2(APP);E9PG40(APP);Q07812(BAX);H0YA56(BAX);I6LPK7(BAX);P10415(BCL2);A0A7I2V3S7(BCL2);A0A7I2V5Q7(BCL2);B4E1X9(BCL2A1);A0A7I2V597(BCL2L1…
460	Quercetin	IL1A	GO:0006915	apoptotic process	BP	69	1.74451e-26	0.218935	P35869(AHR);O95831(AIFM1);A0A6Q8PFE1(AIFM1);A0A6Q8PFM5(AIFM1);A0A6Q8PFQ8(AIFM1);A0A6Q8PFS4(AIFM1);A0A6Q8PG15(AIFM1);A0A6Q8PHC0(AIFM1);A0A6Q8PHJ9(AIFM1);A0A7I2PK44(AIFM1);E9PMA0(AIFM1);Q12904(AIMP1);Q13155(AIMP2);P47895(ALDH1A3);O14727(APAF1);C9JLV4(APAF1);A0A218KGR2(APP);E9PG40(APP);Q07812(BAX);H0YA56(BAX);I6LPK7(BAX);P10415(BCL2);A0A7I2V3S7(BCL2);A0A7I2V5Q7(BCL2);B4E1X9(BCL2A1);A0A7I2V597(BCL2L1…
461	Quercetin	IL1B	GO:0006915	apoptotic process	BP	69	1.74451e-26	0.218935	P35869(AHR);O95831(AIFM1);A0A6Q8PFE1(AIFM1);A0A6Q8PFM5(AIFM1);A0A6Q8PFQ8(AIFM1);A0A6Q8PFS4(AIFM1);A0A6Q8PG15(AIFM1);A0A6Q8PHC0(AIFM1);A0A6Q8PHJ9(AIFM1);A0A7I2PK44(AIFM1);E9PMA0(AIFM1);Q12904(AIMP1);Q13155(AIMP2);P47895(ALDH1A3);O14727(APAF1);C9JLV4(APAF1);A0A218KGR2(APP);E9PG40(APP);Q07812(BAX);H0YA56(BAX);I6LPK7(BAX);P10415(BCL2);A0A7I2V3S7(BCL2);A0A7I2V5Q7(BCL2);B4E1X9(BCL2A1);A0A7I2V597(BCL2L1…
462	Quercetin	IRF1	GO:0006915	apoptotic process	BP	69	1.74451e-26	0.218935	P35869(AHR);O95831(AIFM1);A0A6Q8PFE1(AIFM1);A0A6Q8PFM5(AIFM1);A0A6Q8PFQ8(AIFM1);A0A6Q8PFS4(AIFM1);A0A6Q8PG15(AIFM1);A0A6Q8PHC0(AIFM1);A0A6Q8PHJ9(AIFM1);A0A7I2PK44(AIFM1);E9PMA0(AIFM1);Q12904(AIMP1);Q13155(AIMP2);P47895(ALDH1A3);O14727(APAF1);C9JLV4(APAF1);A0A218KGR2(APP);E9PG40(APP);Q07812(BAX);H0YA56(BAX);I6LPK7(BAX);P10415(BCL2);A0A7I2V3S7(BCL2);A0A7I2V5Q7(BCL2);B4E1X9(BCL2A1);A0A7I2V597(BCL2L1…
463	Quercetin	JAK2	GO:0006915	apoptotic process	BP	69	1.74451e-26	0.218935	P35869(AHR);O95831(AIFM1);A0A6Q8PFE1(AIFM1);A0A6Q8PFM5(AIFM1);A0A6Q8PFQ8(AIFM1);A0A6Q8PFS4(AIFM1);A0A6Q8PG15(AIFM1);A0A6Q8PHC0(AIFM1);A0A6Q8PHJ9(AIFM1);A0A7I2PK44(AIFM1);E9PMA0(AIFM1);Q12904(AIMP1);Q13155(AIMP2);P47895(ALDH1A3);O14727(APAF1);C9JLV4(APAF1);A0A218KGR2(APP);E9PG40(APP);Q07812(BAX);H0YA56(BAX);I6LPK7(BAX);P10415(BCL2);A0A7I2V3S7(BCL2);A0A7I2V5Q7(BCL2);B4E1X9(BCL2A1);A0A7I2V597(BCL2L1…
464	Quercetin	MAPK1	GO:0006915	apoptotic process	BP	69	1.74451e-26	0.218935	P35869(AHR);O95831(AIFM1);A0A6Q8PFE1(AIFM1);A0A6Q8PFM5(AIFM1);A0A6Q8PFQ8(AIFM1);A0A6Q8PFS4(AIFM1);A0A6Q8PG15(AIFM1);A0A6Q8PHC0(AIFM1);A0A6Q8PHJ9(AIFM1);A0A7I2PK44(AIFM1);E9PMA0(AIFM1);Q12904(AIMP1);Q13155(AIMP2);P47895(ALDH1A3);O14727(APAF1);C9JLV4(APAF1);A0A218KGR2(APP);E9PG40(APP);Q07812(BAX);H0YA56(BAX);I6LPK7(BAX);P10415(BCL2);A0A7I2V3S7(BCL2);A0A7I2V5Q7(BCL2);B4E1X9(BCL2A1);A0A7I2V597(BCL2L1…
465	Quercetin	MAPK3	GO:0006915	apoptotic process	BP	69	1.74451e-26	0.218935	P35869(AHR);O95831(AIFM1);A0A6Q8PFE1(AIFM1);A0A6Q8PFM5(AIFM1);A0A6Q8PFQ8(AIFM1);A0A6Q8PFS4(AIFM1);A0A6Q8PG15(AIFM1);A0A6Q8PHC0(AIFM1);A0A6Q8PHJ9(AIFM1);A0A7I2PK44(AIFM1);E9PMA0(AIFM1);Q12904(AIMP1);Q13155(AIMP2);P47895(ALDH1A3);O14727(APAF1);C9JLV4(APAF1);A0A218KGR2(APP);E9PG40(APP);Q07812(BAX);H0YA56(BAX);I6LPK7(BAX);P10415(BCL2);A0A7I2V3S7(BCL2);A0A7I2V5Q7(BCL2);B4E1X9(BCL2A1);A0A7I2V597(BCL2L1…
466	Quercetin	MCL1	GO:0006915	apoptotic process	BP	69	1.74451e-26	0.218935	P35869(AHR);O95831(AIFM1);A0A6Q8PFE1(AIFM1);A0A6Q8PFM5(AIFM1);A0A6Q8PFQ8(AIFM1);A0A6Q8PFS4(AIFM1);A0A6Q8PG15(AIFM1);A0A6Q8PHC0(AIFM1);A0A6Q8PHJ9(AIFM1);A0A7I2PK44(AIFM1);E9PMA0(AIFM1);Q12904(AIMP1);Q13155(AIMP2);P47895(ALDH1A3);O14727(APAF1);C9JLV4(APAF1);A0A218KGR2(APP);E9PG40(APP);Q07812(BAX);H0YA56(BAX);I6LPK7(BAX);P10415(BCL2);A0A7I2V3S7(BCL2);A0A7I2V5Q7(BCL2);B4E1X9(BCL2A1);A0A7I2V597(BCL2L1…
467	Quercetin	MMP9	GO:0006915	apoptotic process	BP	69	1.74451e-26	0.218935	P35869(AHR);O95831(AIFM1);A0A6Q8PFE1(AIFM1);A0A6Q8PFM5(AIFM1);A0A6Q8PFQ8(AIFM1);A0A6Q8PFS4(AIFM1);A0A6Q8PG15(AIFM1);A0A6Q8PHC0(AIFM1);A0A6Q8PHJ9(AIFM1);A0A7I2PK44(AIFM1);E9PMA0(AIFM1);Q12904(AIMP1);Q13155(AIMP2);P47895(ALDH1A3);O14727(APAF1);C9JLV4(APAF1);A0A218KGR2(APP);E9PG40(APP);Q07812(BAX);H0YA56(BAX);I6LPK7(BAX);P10415(BCL2);A0A7I2V3S7(BCL2);A0A7I2V5Q7(BCL2);B4E1X9(BCL2A1);A0A7I2V597(BCL2L1…
468	Quercetin	PARP1	GO:0006915	apoptotic process	BP	69	1.74451e-26	0.218935	P35869(AHR);O95831(AIFM1);A0A6Q8PFE1(AIFM1);A0A6Q8PFM5(AIFM1);A0A6Q8PFQ8(AIFM1);A0A6Q8PFS4(AIFM1);A0A6Q8PG15(AIFM1);A0A6Q8PHC0(AIFM1);A0A6Q8PHJ9(AIFM1);A0A7I2PK44(AIFM1);E9PMA0(AIFM1);Q12904(AIMP1);Q13155(AIMP2);P47895(ALDH1A3);O14727(APAF1);C9JLV4(APAF1);A0A218KGR2(APP);E9PG40(APP);Q07812(BAX);H0YA56(BAX);I6LPK7(BAX);P10415(BCL2);A0A7I2V3S7(BCL2);A0A7I2V5Q7(BCL2);B4E1X9(BCL2A1);A0A7I2V597(BCL2L1…
469	Quercetin	PIM1	GO:0006915	apoptotic process	BP	69	1.74451e-26	0.218935	P35869(AHR);O95831(AIFM1);A0A6Q8PFE1(AIFM1);A0A6Q8PFM5(AIFM1);A0A6Q8PFQ8(AIFM1);A0A6Q8PFS4(AIFM1);A0A6Q8PG15(AIFM1);A0A6Q8PHC0(AIFM1);A0A6Q8PHJ9(AIFM1);A0A7I2PK44(AIFM1);E9PMA0(AIFM1);Q12904(AIMP1);Q13155(AIMP2);P47895(ALDH1A3);O14727(APAF1);C9JLV4(APAF1);A0A218KGR2(APP);E9PG40(APP);Q07812(BAX);H0YA56(BAX);I6LPK7(BAX);P10415(BCL2);A0A7I2V3S7(BCL2);A0A7I2V5Q7(BCL2);B4E1X9(BCL2A1);A0A7I2V597(BCL2L1…
470	Quercetin	PPARD	GO:0006915	apoptotic process	BP	69	1.74451e-26	0.218935	P35869(AHR);O95831(AIFM1);A0A6Q8PFE1(AIFM1);A0A6Q8PFM5(AIFM1);A0A6Q8PFQ8(AIFM1);A0A6Q8PFS4(AIFM1);A0A6Q8PG15(AIFM1);A0A6Q8PHC0(AIFM1);A0A6Q8PHJ9(AIFM1);A0A7I2PK44(AIFM1);E9PMA0(AIFM1);Q12904(AIMP1);Q13155(AIMP2);P47895(ALDH1A3);O14727(APAF1);C9JLV4(APAF1);A0A218KGR2(APP);E9PG40(APP);Q07812(BAX);H0YA56(BAX);I6LPK7(BAX);P10415(BCL2);A0A7I2V3S7(BCL2);A0A7I2V5Q7(BCL2);B4E1X9(BCL2A1);A0A7I2V597(BCL2L1…
471	Quercetin	PRKCB	GO:0006915	apoptotic process	BP	69	1.74451e-26	0.218935	P35869(AHR);O95831(AIFM1);A0A6Q8PFE1(AIFM1);A0A6Q8PFM5(AIFM1);A0A6Q8PFQ8(AIFM1);A0A6Q8PFS4(AIFM1);A0A6Q8PG15(AIFM1);A0A6Q8PHC0(AIFM1);A0A6Q8PHJ9(AIFM1);A0A7I2PK44(AIFM1);E9PMA0(AIFM1);Q12904(AIMP1);Q13155(AIMP2);P47895(ALDH1A3);O14727(APAF1);C9JLV4(APAF1);A0A218KGR2(APP);E9PG40(APP);Q07812(BAX);H0YA56(BAX);I6LPK7(BAX);P10415(BCL2);A0A7I2V3S7(BCL2);A0A7I2V5Q7(BCL2);B4E1X9(BCL2A1);A0A7I2V597(BCL2L1…
472	Quercetin	RAF1	GO:0006915	apoptotic process	BP	69	1.74451e-26	0.218935	P35869(AHR);O95831(AIFM1);A0A6Q8PFE1(AIFM1);A0A6Q8PFM5(AIFM1);A0A6Q8PFQ8(AIFM1);A0A6Q8PFS4(AIFM1);A0A6Q8PG15(AIFM1);A0A6Q8PHC0(AIFM1);A0A6Q8PHJ9(AIFM1);A0A7I2PK44(AIFM1);E9PMA0(AIFM1);Q12904(AIMP1);Q13155(AIMP2);P47895(ALDH1A3);O14727(APAF1);C9JLV4(APAF1);A0A218KGR2(APP);E9PG40(APP);Q07812(BAX);H0YA56(BAX);I6LPK7(BAX);P10415(BCL2);A0A7I2V3S7(BCL2);A0A7I2V5Q7(BCL2);B4E1X9(BCL2A1);A0A7I2V597(BCL2L1…
473	Quercetin	TLR2	GO:0006915	apoptotic process	BP	69	1.74451e-26	0.218935	P35869(AHR);O95831(AIFM1);A0A6Q8PFE1(AIFM1);A0A6Q8PFM5(AIFM1);A0A6Q8PFQ8(AIFM1);A0A6Q8PFS4(AIFM1);A0A6Q8PG15(AIFM1);A0A6Q8PHC0(AIFM1);A0A6Q8PHJ9(AIFM1);A0A7I2PK44(AIFM1);E9PMA0(AIFM1);Q12904(AIMP1);Q13155(AIMP2);P47895(ALDH1A3);O14727(APAF1);C9JLV4(APAF1);A0A218KGR2(APP);E9PG40(APP);Q07812(BAX);H0YA56(BAX);I6LPK7(BAX);P10415(BCL2);A0A7I2V3S7(BCL2);A0A7I2V5Q7(BCL2);B4E1X9(BCL2A1);A0A7I2V597(BCL2L1…
474	Quercetin	TNFRSF10B	GO:0006915	apoptotic process	BP	69	1.74451e-26	0.218935	P35869(AHR);O95831(AIFM1);A0A6Q8PFE1(AIFM1);A0A6Q8PFM5(AIFM1);A0A6Q8PFQ8(AIFM1);A0A6Q8PFS4(AIFM1);A0A6Q8PG15(AIFM1);A0A6Q8PHC0(AIFM1);A0A6Q8PHJ9(AIFM1);A0A7I2PK44(AIFM1);E9PMA0(AIFM1);Q12904(AIMP1);Q13155(AIMP2);P47895(ALDH1A3);O14727(APAF1);C9JLV4(APAF1);A0A218KGR2(APP);E9PG40(APP);Q07812(BAX);H0YA56(BAX);I6LPK7(BAX);P10415(BCL2);A0A7I2V3S7(BCL2);A0A7I2V5Q7(BCL2);B4E1X9(BCL2A1);A0A7I2V597(BCL2L1…
475	Quercetin	TNFRSF1A	GO:0006915	apoptotic process	BP	69	1.74451e-26	0.218935	P35869(AHR);O95831(AIFM1);A0A6Q8PFE1(AIFM1);A0A6Q8PFM5(AIFM1);A0A6Q8PFQ8(AIFM1);A0A6Q8PFS4(AIFM1);A0A6Q8PG15(AIFM1);A0A6Q8PHC0(AIFM1);A0A6Q8PHJ9(AIFM1);A0A7I2PK44(AIFM1);E9PMA0(AIFM1);Q12904(AIMP1);Q13155(AIMP2);P47895(ALDH1A3);O14727(APAF1);C9JLV4(APAF1);A0A218KGR2(APP);E9PG40(APP);Q07812(BAX);H0YA56(BAX);I6LPK7(BAX);P10415(BCL2);A0A7I2V3S7(BCL2);A0A7I2V5Q7(BCL2);B4E1X9(BCL2A1);A0A7I2V597(BCL2L1…
476	Quercetin	TNFSF10	GO:0006915	apoptotic process	BP	69	1.74451e-26	0.218935	P35869(AHR);O95831(AIFM1);A0A6Q8PFE1(AIFM1);A0A6Q8PFM5(AIFM1);A0A6Q8PFQ8(AIFM1);A0A6Q8PFS4(AIFM1);A0A6Q8PG15(AIFM1);A0A6Q8PHC0(AIFM1);A0A6Q8PHJ9(AIFM1);A0A7I2PK44(AIFM1);E9PMA0(AIFM1);Q12904(AIMP1);Q13155(AIMP2);P47895(ALDH1A3);O14727(APAF1);C9JLV4(APAF1);A0A218KGR2(APP);E9PG40(APP);Q07812(BAX);H0YA56(BAX);I6LPK7(BAX);P10415(BCL2);A0A7I2V3S7(BCL2);A0A7I2V5Q7(BCL2);B4E1X9(BCL2A1);A0A7I2V597(BCL2L1…
477	Quercetin	TP53	GO:0006915	apoptotic process	BP	69	1.74451e-26	0.218935	P35869(AHR);O95831(AIFM1);A0A6Q8PFE1(AIFM1);A0A6Q8PFM5(AIFM1);A0A6Q8PFQ8(AIFM1);A0A6Q8PFS4(AIFM1);A0A6Q8PG15(AIFM1);A0A6Q8PHC0(AIFM1);A0A6Q8PHJ9(AIFM1);A0A7I2PK44(AIFM1);E9PMA0(AIFM1);Q12904(AIMP1);Q13155(AIMP2);P47895(ALDH1A3);O14727(APAF1);C9JLV4(APAF1);A0A218KGR2(APP);E9PG40(APP);Q07812(BAX);H0YA56(BAX);I6LPK7(BAX);P10415(BCL2);A0A7I2V3S7(BCL2);A0A7I2V5Q7(BCL2);B4E1X9(BCL2A1);A0A7I2V597(BCL2L1…
478	Quercetin	VEGFA	GO:0006915	apoptotic process	BP	69	1.74451e-26	0.218935	P35869(AHR);O95831(AIFM1);A0A6Q8PFE1(AIFM1);A0A6Q8PFM5(AIFM1);A0A6Q8PFQ8(AIFM1);A0A6Q8PFS4(AIFM1);A0A6Q8PG15(AIFM1);A0A6Q8PHC0(AIFM1);A0A6Q8PHJ9(AIFM1);A0A7I2PK44(AIFM1);E9PMA0(AIFM1);Q12904(AIMP1);Q13155(AIMP2);P47895(ALDH1A3);O14727(APAF1);C9JLV4(APAF1);A0A218KGR2(APP);E9PG40(APP);Q07812(BAX);H0YA56(BAX);I6LPK7(BAX);P10415(BCL2);A0A7I2V3S7(BCL2);A0A7I2V5Q7(BCL2);B4E1X9(BCL2A1);A0A7I2V597(BCL2L1…
479	Quercetin	XBP1	GO:0006915	apoptotic process	BP	69	1.74451e-26	0.218935	P35869(AHR);O95831(AIFM1);A0A6Q8PFE1(AIFM1);A0A6Q8PFM5(AIFM1);A0A6Q8PFQ8(AIFM1);A0A6Q8PFS4(AIFM1);A0A6Q8PG15(AIFM1);A0A6Q8PHC0(AIFM1);A0A6Q8PHJ9(AIFM1);A0A7I2PK44(AIFM1);E9PMA0(AIFM1);Q12904(AIMP1);Q13155(AIMP2);P47895(ALDH1A3);O14727(APAF1);C9JLV4(APAF1);A0A218KGR2(APP);E9PG40(APP);Q07812(BAX);H0YA56(BAX);I6LPK7(BAX);P10415(BCL2);A0A7I2V3S7(BCL2);A0A7I2V5Q7(BCL2);B4E1X9(BCL2A1);A0A7I2V597(BCL2L1…
480	Quercetin-3beta-d-glucoside	CASP3	GO:0006915	apoptotic process	BP	69	1.74451e-26	0.218935	P35869(AHR);O95831(AIFM1);A0A6Q8PFE1(AIFM1);A0A6Q8PFM5(AIFM1);A0A6Q8PFQ8(AIFM1);A0A6Q8PFS4(AIFM1);A0A6Q8PG15(AIFM1);A0A6Q8PHC0(AIFM1);A0A6Q8PHJ9(AIFM1);A0A7I2PK44(AIFM1);E9PMA0(AIFM1);Q12904(AIMP1);Q13155(AIMP2);P47895(ALDH1A3);O14727(APAF1);C9JLV4(APAF1);A0A218KGR2(APP);E9PG40(APP);Q07812(BAX);H0YA56(BAX);I6LPK7(BAX);P10415(BCL2);A0A7I2V3S7(BCL2);A0A7I2V5Q7(BCL2);B4E1X9(BCL2A1);A0A7I2V597(BCL2L1…
481	Theaflavin	CASP3	GO:0006915	apoptotic process	BP	69	1.74451e-26	0.218935	P35869(AHR);O95831(AIFM1);A0A6Q8PFE1(AIFM1);A0A6Q8PFM5(AIFM1);A0A6Q8PFQ8(AIFM1);A0A6Q8PFS4(AIFM1);A0A6Q8PG15(AIFM1);A0A6Q8PHC0(AIFM1);A0A6Q8PHJ9(AIFM1);A0A7I2PK44(AIFM1);E9PMA0(AIFM1);Q12904(AIMP1);Q13155(AIMP2);P47895(ALDH1A3);O14727(APAF1);C9JLV4(APAF1);A0A218KGR2(APP);E9PG40(APP);Q07812(BAX);H0YA56(BAX);I6LPK7(BAX);P10415(BCL2);A0A7I2V3S7(BCL2);A0A7I2V5Q7(BCL2);B4E1X9(BCL2A1);A0A7I2V597(BCL2L1…
482	Theaflavin	CASP9	GO:0006915	apoptotic process	BP	69	1.74451e-26	0.218935	P35869(AHR);O95831(AIFM1);A0A6Q8PFE1(AIFM1);A0A6Q8PFM5(AIFM1);A0A6Q8PFQ8(AIFM1);A0A6Q8PFS4(AIFM1);A0A6Q8PG15(AIFM1);A0A6Q8PHC0(AIFM1);A0A6Q8PHJ9(AIFM1);A0A7I2PK44(AIFM1);E9PMA0(AIFM1);Q12904(AIMP1);Q13155(AIMP2);P47895(ALDH1A3);O14727(APAF1);C9JLV4(APAF1);A0A218KGR2(APP);E9PG40(APP);Q07812(BAX);H0YA56(BAX);I6LPK7(BAX);P10415(BCL2);A0A7I2V3S7(BCL2);A0A7I2V5Q7(BCL2);B4E1X9(BCL2A1);A0A7I2V597(BCL2L1…
483	Theaflavin	MAPK1	GO:0006915	apoptotic process	BP	69	1.74451e-26	0.218935	P35869(AHR);O95831(AIFM1);A0A6Q8PFE1(AIFM1);A0A6Q8PFM5(AIFM1);A0A6Q8PFQ8(AIFM1);A0A6Q8PFS4(AIFM1);A0A6Q8PG15(AIFM1);A0A6Q8PHC0(AIFM1);A0A6Q8PHJ9(AIFM1);A0A7I2PK44(AIFM1);E9PMA0(AIFM1);Q12904(AIMP1);Q13155(AIMP2);P47895(ALDH1A3);O14727(APAF1);C9JLV4(APAF1);A0A218KGR2(APP);E9PG40(APP);Q07812(BAX);H0YA56(BAX);I6LPK7(BAX);P10415(BCL2);A0A7I2V3S7(BCL2);A0A7I2V5Q7(BCL2);B4E1X9(BCL2A1);A0A7I2V597(BCL2L1…
484	Theaflavin	MAPK3	GO:0006915	apoptotic process	BP	69	1.74451e-26	0.218935	P35869(AHR);O95831(AIFM1);A0A6Q8PFE1(AIFM1);A0A6Q8PFM5(AIFM1);A0A6Q8PFQ8(AIFM1);A0A6Q8PFS4(AIFM1);A0A6Q8PG15(AIFM1);A0A6Q8PHC0(AIFM1);A0A6Q8PHJ9(AIFM1);A0A7I2PK44(AIFM1);E9PMA0(AIFM1);Q12904(AIMP1);Q13155(AIMP2);P47895(ALDH1A3);O14727(APAF1);C9JLV4(APAF1);A0A218KGR2(APP);E9PG40(APP);Q07812(BAX);H0YA56(BAX);I6LPK7(BAX);P10415(BCL2);A0A7I2V3S7(BCL2);A0A7I2V5Q7(BCL2);B4E1X9(BCL2A1);A0A7I2V597(BCL2L1…
485	Gentisic acid	G6PD	GO:0004345	glucose-6-phosphate dehydrogenase activity	MF	1	1.64469e-20	0.828571	P11413(G6PD);E7EM57(G6PD);E7EUI8(G6PD);E9PD92(G6PD);A0A2H4QGB2(G6PD);A0A2H4QGB6(G6PD);A0A2H4QGB8(G6PD);A0A6G9IW12(G6PD);A0A8G1M3Q3(G6PD);A0A8Q3SIN6(G6PD);A0A8Q3SIS5(G6PD);A0A8Q3SJB9(G6PD);A0A8Q3WL80(G6PD);A0A8Q3WL83(G6PD);A0A8Q3WL93(G6PD);A0A8Q3WL95(G6PD);A0A8Q3WLT0(G6PD);A2IBT6(G6PD);A7IZZ3(G6PD);B6ZHS6(G6PD);Q0PHS1(G6PD);Q0PHS2(G6PD);Q0PHS3(G6PD);Q0PHS4(G6PD);Q0PHS5(G6PD);Q0PHS6(G6PD);Q2Q9B7(G6…
486	(-)-Epicatechin	COMT	GO:0016206	catechol O-methyltransferase activity	MF	2	3.31185e-20	0.870968	P21964(COMT);B8XPJ7(COMT);B8XPJ8(COMT);A0A7I2V370(COMT);E7EMS6(COMT);E7EUU8(COMT);A0A1S6YJG6(COMT);A0A286SD53(COMT);A0A4D6GI07(COMT);A0A4D6GI32(COMT);A0A4D6GI39(COMT);A0A4D6GI41(COMT);A0A4D6GI48(COMT);A0A4D6GI63(COMT);A0A4D6GI65(COMT);A0A4D6GI75(COMT);A0A4D6GI82(COMT);A0A4D6GIA3(COMT);A0A4D6GIK3(COMT);A0A4D6GIL3(COMT);A0A4D6GIW7(COMT);A0A4D6GKQ6(COMT);A0A4D6GKX6(COMT);A0A4D6GL01(COMT);A0A4D6GL07(…
487	3,4 Dihydroxymandelate	COMT	GO:0016206	catechol O-methyltransferase activity	MF	2	3.31185e-20	0.870968	P21964(COMT);B8XPJ7(COMT);B8XPJ8(COMT);A0A7I2V370(COMT);E7EMS6(COMT);E7EUU8(COMT);A0A1S6YJG6(COMT);A0A286SD53(COMT);A0A4D6GI07(COMT);A0A4D6GI32(COMT);A0A4D6GI39(COMT);A0A4D6GI41(COMT);A0A4D6GI48(COMT);A0A4D6GI63(COMT);A0A4D6GI65(COMT);A0A4D6GI75(COMT);A0A4D6GI82(COMT);A0A4D6GIA3(COMT);A0A4D6GIK3(COMT);A0A4D6GIL3(COMT);A0A4D6GIW7(COMT);A0A4D6GKQ6(COMT);A0A4D6GKX6(COMT);A0A4D6GL01(COMT);A0A4D6GL07(…
488	L-Arginine	RARS1	GO:0004814	arginine-tRNA ligase activity	MF	2	3.68576e-20	0.896552	P54136(RARS1);E5RJM9(RARS1);Q5T160(RARS2);A0A8I5KP51(RARS2);A0A8I5KPZ0(RARS2);A0A8I5KPZ4(RARS2);A0A8I5KQK8(RARS2);A0A8I5KQS8(RARS2);A0A8I5KQV7(RARS2);A0A8I5KS21(RARS2);A0A8I5KVK0(RARS2);A0A8I5KVZ5(RARS2);A0A8I5KWC6(RARS2);A0A8I5KX97(RARS2);A0A8I5KXM9(RARS2);H0UI22(RARS2);H0Y450(RARS2);A0A8I5KPR3(RARS2);A0A8I5KPX4(RARS2);A0A8I5KR42(RARS2);A0A8I5KS32(RARS2);A0A8I5KU19(RARS2);A0A8I5KWE8(RARS2);A0A8I…
489	L-Arginine	RARS2	GO:0004814	arginine-tRNA ligase activity	MF	2	3.68576e-20	0.896552	P54136(RARS1);E5RJM9(RARS1);Q5T160(RARS2);A0A8I5KP51(RARS2);A0A8I5KPZ0(RARS2);A0A8I5KPZ4(RARS2);A0A8I5KQK8(RARS2);A0A8I5KQS8(RARS2);A0A8I5KQV7(RARS2);A0A8I5KS21(RARS2);A0A8I5KVK0(RARS2);A0A8I5KVZ5(RARS2);A0A8I5KWC6(RARS2);A0A8I5KX97(RARS2);A0A8I5KXM9(RARS2);H0UI22(RARS2);H0Y450(RARS2);A0A8I5KPR3(RARS2);A0A8I5KPX4(RARS2);A0A8I5KR42(RARS2);A0A8I5KS32(RARS2);A0A8I5KU19(RARS2);A0A8I5KWE8(RARS2);A0A8I…
490	L-Arginine	RARS1	GO:0006420	arginyl-tRNA aminoacylation	BP	2	3.68576e-20	0.896552	P54136(RARS1);E5RJM9(RARS1);Q5T160(RARS2);A0A8I5KP51(RARS2);A0A8I5KPZ0(RARS2);A0A8I5KPZ4(RARS2);A0A8I5KQK8(RARS2);A0A8I5KQS8(RARS2);A0A8I5KQV7(RARS2);A0A8I5KS21(RARS2);A0A8I5KVK0(RARS2);A0A8I5KVZ5(RARS2);A0A8I5KWC6(RARS2);A0A8I5KX97(RARS2);A0A8I5KXM9(RARS2);H0UI22(RARS2);H0Y450(RARS2);A0A8I5KPR3(RARS2);A0A8I5KPX4(RARS2);A0A8I5KR42(RARS2);A0A8I5KS32(RARS2);A0A8I5KU19(RARS2);A0A8I5KWE8(RARS2);A0A8I…
491	L-Arginine	RARS2	GO:0006420	arginyl-tRNA aminoacylation	BP	2	3.68576e-20	0.896552	P54136(RARS1);E5RJM9(RARS1);Q5T160(RARS2);A0A8I5KP51(RARS2);A0A8I5KPZ0(RARS2);A0A8I5KPZ4(RARS2);A0A8I5KQK8(RARS2);A0A8I5KQS8(RARS2);A0A8I5KQV7(RARS2);A0A8I5KS21(RARS2);A0A8I5KVK0(RARS2);A0A8I5KVZ5(RARS2);A0A8I5KWC6(RARS2);A0A8I5KX97(RARS2);A0A8I5KXM9(RARS2);H0UI22(RARS2);H0Y450(RARS2);A0A8I5KPR3(RARS2);A0A8I5KPX4(RARS2);A0A8I5KR42(RARS2);A0A8I5KS32(RARS2);A0A8I5KU19(RARS2);A0A8I5KWE8(RARS2);A0A8I…
492	(-)-Epicatechin	AKT1	GO:0045893	positive regulation of DNA-templated transcription	BP	76	1.13755e-19	0.207865	P01019(AGT);P35869(AHR);P31749(AKT1);P02649(APOE);P10275(AR);O43392(ARNT);P28907(CD38);P01730(CD4);P24941(CDK2);O96017(CHEK2);O15111(CHUK);P02452(COL1A1);P16220(CREB1);Q01094(E2F1);P01133(EGF);P00533(EGFR);P19419(ELK1);Q09472(EP300);Q92731(ESR2);P25116(F2R);P01100(FOS);Q08050(FOXM1);P23771(GATA3);Q13547(HDAC1);Q92769(HDAC2);Q16665(HIF1A);O14920(IKBKB);P22301(IL10);P01584(IL1B);B0JFA2(IL4);D4HNR6(…
493	(-)-Epicatechin	CREB1	GO:0045893	positive regulation of DNA-templated transcription	BP	76	1.13755e-19	0.207865	P01019(AGT);P35869(AHR);P31749(AKT1);P02649(APOE);P10275(AR);O43392(ARNT);P28907(CD38);P01730(CD4);P24941(CDK2);O96017(CHEK2);O15111(CHUK);P02452(COL1A1);P16220(CREB1);Q01094(E2F1);P01133(EGF);P00533(EGFR);P19419(ELK1);Q09472(EP300);Q92731(ESR2);P25116(F2R);P01100(FOS);Q08050(FOXM1);P23771(GATA3);Q13547(HDAC1);Q92769(HDAC2);Q16665(HIF1A);O14920(IKBKB);P22301(IL10);P01584(IL1B);B0JFA2(IL4);D4HNR6(…
494	(-)-Epicatechin	ESR2	GO:0045893	positive regulation of DNA-templated transcription	BP	76	1.13755e-19	0.207865	P01019(AGT);P35869(AHR);P31749(AKT1);P02649(APOE);P10275(AR);O43392(ARNT);P28907(CD38);P01730(CD4);P24941(CDK2);O96017(CHEK2);O15111(CHUK);P02452(COL1A1);P16220(CREB1);Q01094(E2F1);P01133(EGF);P00533(EGFR);P19419(ELK1);Q09472(EP300);Q92731(ESR2);P25116(F2R);P01100(FOS);Q08050(FOXM1);P23771(GATA3);Q13547(HDAC1);Q92769(HDAC2);Q16665(HIF1A);O14920(IKBKB);P22301(IL10);P01584(IL1B);B0JFA2(IL4);D4HNR6(…
495	(-)-Epicatechin	RXRA	GO:0045893	positive regulation of DNA-templated transcription	BP	76	1.13755e-19	0.207865	P01019(AGT);P35869(AHR);P31749(AKT1);P02649(APOE);P10275(AR);O43392(ARNT);P28907(CD38);P01730(CD4);P24941(CDK2);O96017(CHEK2);O15111(CHUK);P02452(COL1A1);P16220(CREB1);Q01094(E2F1);P01133(EGF);P00533(EGFR);P19419(ELK1);Q09472(EP300);Q92731(ESR2);P25116(F2R);P01100(FOS);Q08050(FOXM1);P23771(GATA3);Q13547(HDAC1);Q92769(HDAC2);Q16665(HIF1A);O14920(IKBKB);P22301(IL10);P01584(IL1B);B0JFA2(IL4);D4HNR6(…
496	astragalin	KCNH2	GO:0045893	positive regulation of DNA-templated transcription	BP	76	1.13755e-19	0.207865	P01019(AGT);P35869(AHR);P31749(AKT1);P02649(APOE);P10275(AR);O43392(ARNT);P28907(CD38);P01730(CD4);P24941(CDK2);O96017(CHEK2);O15111(CHUK);P02452(COL1A1);P16220(CREB1);Q01094(E2F1);P01133(EGF);P00533(EGFR);P19419(ELK1);Q09472(EP300);Q92731(ESR2);P25116(F2R);P01100(FOS);Q08050(FOXM1);P23771(GATA3);Q13547(HDAC1);Q92769(HDAC2);Q16665(HIF1A);O14920(IKBKB);P22301(IL10);P01584(IL1B);B0JFA2(IL4);D4HNR6(…
497	Gallic acid	CHUK	GO:0045893	positive regulation of DNA-templated transcription	BP	76	1.13755e-19	0.207865	P01019(AGT);P35869(AHR);P31749(AKT1);P02649(APOE);P10275(AR);O43392(ARNT);P28907(CD38);P01730(CD4);P24941(CDK2);O96017(CHEK2);O15111(CHUK);P02452(COL1A1);P16220(CREB1);Q01094(E2F1);P01133(EGF);P00533(EGFR);P19419(ELK1);Q09472(EP300);Q92731(ESR2);P25116(F2R);P01100(FOS);Q08050(FOXM1);P23771(GATA3);Q13547(HDAC1);Q92769(HDAC2);Q16665(HIF1A);O14920(IKBKB);P22301(IL10);P01584(IL1B);B0JFA2(IL4);D4HNR6(…
498	Gallic acid	GATA3	GO:0045893	positive regulation of DNA-templated transcription	BP	76	1.13755e-19	0.207865	P01019(AGT);P35869(AHR);P31749(AKT1);P02649(APOE);P10275(AR);O43392(ARNT);P28907(CD38);P01730(CD4);P24941(CDK2);O96017(CHEK2);O15111(CHUK);P02452(COL1A1);P16220(CREB1);Q01094(E2F1);P01133(EGF);P00533(EGFR);P19419(ELK1);Q09472(EP300);Q92731(ESR2);P25116(F2R);P01100(FOS);Q08050(FOXM1);P23771(GATA3);Q13547(HDAC1);Q92769(HDAC2);Q16665(HIF1A);O14920(IKBKB);P22301(IL10);P01584(IL1B);B0JFA2(IL4);D4HNR6(…
499	Gallic acid	JUN	GO:0045893	positive regulation of DNA-templated transcription	BP	76	1.13755e-19	0.207865	P01019(AGT);P35869(AHR);P31749(AKT1);P02649(APOE);P10275(AR);O43392(ARNT);P28907(CD38);P01730(CD4);P24941(CDK2);O96017(CHEK2);O15111(CHUK);P02452(COL1A1);P16220(CREB1);Q01094(E2F1);P01133(EGF);P00533(EGFR);P19419(ELK1);Q09472(EP300);Q92731(ESR2);P25116(F2R);P01100(FOS);Q08050(FOXM1);P23771(GATA3);Q13547(HDAC1);Q92769(HDAC2);Q16665(HIF1A);O14920(IKBKB);P22301(IL10);P01584(IL1B);B0JFA2(IL4);D4HNR6(…
500	Isovitexin	IKBKB	GO:0045893	positive regulation of DNA-templated transcription	BP	76	1.13755e-19	0.207865	P01019(AGT);P35869(AHR);P31749(AKT1);P02649(APOE);P10275(AR);O43392(ARNT);P28907(CD38);P01730(CD4);P24941(CDK2);O96017(CHEK2);O15111(CHUK);P02452(COL1A1);P16220(CREB1);Q01094(E2F1);P01133(EGF);P00533(EGFR);P19419(ELK1);Q09472(EP300);Q92731(ESR2);P25116(F2R);P01100(FOS);Q08050(FOXM1);P23771(GATA3);Q13547(HDAC1);Q92769(HDAC2);Q16665(HIF1A);O14920(IKBKB);P22301(IL10);P01584(IL1B);B0JFA2(IL4);D4HNR6(…
501	Isovitexin	RELA	GO:0045893	positive regulation of DNA-templated transcription	BP	76	1.13755e-19	0.207865	P01019(AGT);P35869(AHR);P31749(AKT1);P02649(APOE);P10275(AR);O43392(ARNT);P28907(CD38);P01730(CD4);P24941(CDK2);O96017(CHEK2);O15111(CHUK);P02452(COL1A1);P16220(CREB1);Q01094(E2F1);P01133(EGF);P00533(EGFR);P19419(ELK1);Q09472(EP300);Q92731(ESR2);P25116(F2R);P01100(FOS);Q08050(FOXM1);P23771(GATA3);Q13547(HDAC1);Q92769(HDAC2);Q16665(HIF1A);O14920(IKBKB);P22301(IL10);P01584(IL1B);B0JFA2(IL4);D4HNR6(…
502	L-Arginine	AGT	GO:0045893	positive regulation of DNA-templated transcription	BP	76	1.13755e-19	0.207865	P01019(AGT);P35869(AHR);P31749(AKT1);P02649(APOE);P10275(AR);O43392(ARNT);P28907(CD38);P01730(CD4);P24941(CDK2);O96017(CHEK2);O15111(CHUK);P02452(COL1A1);P16220(CREB1);Q01094(E2F1);P01133(EGF);P00533(EGFR);P19419(ELK1);Q09472(EP300);Q92731(ESR2);P25116(F2R);P01100(FOS);Q08050(FOXM1);P23771(GATA3);Q13547(HDAC1);Q92769(HDAC2);Q16665(HIF1A);O14920(IKBKB);P22301(IL10);P01584(IL1B);B0JFA2(IL4);D4HNR6(…
503	L-Arginine	APOE	GO:0045893	positive regulation of DNA-templated transcription	BP	76	1.13755e-19	0.207865	P01019(AGT);P35869(AHR);P31749(AKT1);P02649(APOE);P10275(AR);O43392(ARNT);P28907(CD38);P01730(CD4);P24941(CDK2);O96017(CHEK2);O15111(CHUK);P02452(COL1A1);P16220(CREB1);Q01094(E2F1);P01133(EGF);P00533(EGFR);P19419(ELK1);Q09472(EP300);Q92731(ESR2);P25116(F2R);P01100(FOS);Q08050(FOXM1);P23771(GATA3);Q13547(HDAC1);Q92769(HDAC2);Q16665(HIF1A);O14920(IKBKB);P22301(IL10);P01584(IL1B);B0JFA2(IL4);D4HNR6(…
504	L-Arginine	CD4	GO:0045893	positive regulation of DNA-templated transcription	BP	76	1.13755e-19	0.207865	P01019(AGT);P35869(AHR);P31749(AKT1);P02649(APOE);P10275(AR);O43392(ARNT);P28907(CD38);P01730(CD4);P24941(CDK2);O96017(CHEK2);O15111(CHUK);P02452(COL1A1);P16220(CREB1);Q01094(E2F1);P01133(EGF);P00533(EGFR);P19419(ELK1);Q09472(EP300);Q92731(ESR2);P25116(F2R);P01100(FOS);Q08050(FOXM1);P23771(GATA3);Q13547(HDAC1);Q92769(HDAC2);Q16665(HIF1A);O14920(IKBKB);P22301(IL10);P01584(IL1B);B0JFA2(IL4);D4HNR6(…
505	L-Arginine	EP300	GO:0045893	positive regulation of DNA-templated transcription	BP	76	1.13755e-19	0.207865	P01019(AGT);P35869(AHR);P31749(AKT1);P02649(APOE);P10275(AR);O43392(ARNT);P28907(CD38);P01730(CD4);P24941(CDK2);O96017(CHEK2);O15111(CHUK);P02452(COL1A1);P16220(CREB1);Q01094(E2F1);P01133(EGF);P00533(EGFR);P19419(ELK1);Q09472(EP300);Q92731(ESR2);P25116(F2R);P01100(FOS);Q08050(FOXM1);P23771(GATA3);Q13547(HDAC1);Q92769(HDAC2);Q16665(HIF1A);O14920(IKBKB);P22301(IL10);P01584(IL1B);B0JFA2(IL4);D4HNR6(…
506	L-Arginine	F2R	GO:0045893	positive regulation of DNA-templated transcription	BP	76	1.13755e-19	0.207865	P01019(AGT);P35869(AHR);P31749(AKT1);P02649(APOE);P10275(AR);O43392(ARNT);P28907(CD38);P01730(CD4);P24941(CDK2);O96017(CHEK2);O15111(CHUK);P02452(COL1A1);P16220(CREB1);Q01094(E2F1);P01133(EGF);P00533(EGFR);P19419(ELK1);Q09472(EP300);Q92731(ESR2);P25116(F2R);P01100(FOS);Q08050(FOXM1);P23771(GATA3);Q13547(HDAC1);Q92769(HDAC2);Q16665(HIF1A);O14920(IKBKB);P22301(IL10);P01584(IL1B);B0JFA2(IL4);D4HNR6(…
507	L-Arginine	HDAC1	GO:0045893	positive regulation of DNA-templated transcription	BP	76	1.13755e-19	0.207865	P01019(AGT);P35869(AHR);P31749(AKT1);P02649(APOE);P10275(AR);O43392(ARNT);P28907(CD38);P01730(CD4);P24941(CDK2);O96017(CHEK2);O15111(CHUK);P02452(COL1A1);P16220(CREB1);Q01094(E2F1);P01133(EGF);P00533(EGFR);P19419(ELK1);Q09472(EP300);Q92731(ESR2);P25116(F2R);P01100(FOS);Q08050(FOXM1);P23771(GATA3);Q13547(HDAC1);Q92769(HDAC2);Q16665(HIF1A);O14920(IKBKB);P22301(IL10);P01584(IL1B);B0JFA2(IL4);D4HNR6(…
508	L-Arginine	HDAC2	GO:0045893	positive regulation of DNA-templated transcription	BP	76	1.13755e-19	0.207865	P01019(AGT);P35869(AHR);P31749(AKT1);P02649(APOE);P10275(AR);O43392(ARNT);P28907(CD38);P01730(CD4);P24941(CDK2);O96017(CHEK2);O15111(CHUK);P02452(COL1A1);P16220(CREB1);Q01094(E2F1);P01133(EGF);P00533(EGFR);P19419(ELK1);Q09472(EP300);Q92731(ESR2);P25116(F2R);P01100(FOS);Q08050(FOXM1);P23771(GATA3);Q13547(HDAC1);Q92769(HDAC2);Q16665(HIF1A);O14920(IKBKB);P22301(IL10);P01584(IL1B);B0JFA2(IL4);D4HNR6(…
509	L-Arginine	IL4	GO:0045893	positive regulation of DNA-templated transcription	BP	76	1.13755e-19	0.207865	P01019(AGT);P35869(AHR);P31749(AKT1);P02649(APOE);P10275(AR);O43392(ARNT);P28907(CD38);P01730(CD4);P24941(CDK2);O96017(CHEK2);O15111(CHUK);P02452(COL1A1);P16220(CREB1);Q01094(E2F1);P01133(EGF);P00533(EGFR);P19419(ELK1);Q09472(EP300);Q92731(ESR2);P25116(F2R);P01100(FOS);Q08050(FOXM1);P23771(GATA3);Q13547(HDAC1);Q92769(HDAC2);Q16665(HIF1A);O14920(IKBKB);P22301(IL10);P01584(IL1B);B0JFA2(IL4);D4HNR6(…
510	L-Arginine	JUN	GO:0045893	positive regulation of DNA-templated transcription	BP	76	1.13755e-19	0.207865	P01019(AGT);P35869(AHR);P31749(AKT1);P02649(APOE);P10275(AR);O43392(ARNT);P28907(CD38);P01730(CD4);P24941(CDK2);O96017(CHEK2);O15111(CHUK);P02452(COL1A1);P16220(CREB1);Q01094(E2F1);P01133(EGF);P00533(EGFR);P19419(ELK1);Q09472(EP300);Q92731(ESR2);P25116(F2R);P01100(FOS);Q08050(FOXM1);P23771(GATA3);Q13547(HDAC1);Q92769(HDAC2);Q16665(HIF1A);O14920(IKBKB);P22301(IL10);P01584(IL1B);B0JFA2(IL4);D4HNR6(…
511	L-Arginine	KARS1	GO:0045893	positive regulation of DNA-templated transcription	BP	76	1.13755e-19	0.207865	P01019(AGT);P35869(AHR);P31749(AKT1);P02649(APOE);P10275(AR);O43392(ARNT);P28907(CD38);P01730(CD4);P24941(CDK2);O96017(CHEK2);O15111(CHUK);P02452(COL1A1);P16220(CREB1);Q01094(E2F1);P01133(EGF);P00533(EGFR);P19419(ELK1);Q09472(EP300);Q92731(ESR2);P25116(F2R);P01100(FOS);Q08050(FOXM1);P23771(GATA3);Q13547(HDAC1);Q92769(HDAC2);Q16665(HIF1A);O14920(IKBKB);P22301(IL10);P01584(IL1B);B0JFA2(IL4);D4HNR6(…
512	L-Arginine	PLCB1	GO:0045893	positive regulation of DNA-templated transcription	BP	76	1.13755e-19	0.207865	P01019(AGT);P35869(AHR);P31749(AKT1);P02649(APOE);P10275(AR);O43392(ARNT);P28907(CD38);P01730(CD4);P24941(CDK2);O96017(CHEK2);O15111(CHUK);P02452(COL1A1);P16220(CREB1);Q01094(E2F1);P01133(EGF);P00533(EGFR);P19419(ELK1);Q09472(EP300);Q92731(ESR2);P25116(F2R);P01100(FOS);Q08050(FOXM1);P23771(GATA3);Q13547(HDAC1);Q92769(HDAC2);Q16665(HIF1A);O14920(IKBKB);P22301(IL10);P01584(IL1B);B0JFA2(IL4);D4HNR6(…
513	L-Arginine	PSMC5	GO:0045893	positive regulation of DNA-templated transcription	BP	76	1.13755e-19	0.207865	P01019(AGT);P35869(AHR);P31749(AKT1);P02649(APOE);P10275(AR);O43392(ARNT);P28907(CD38);P01730(CD4);P24941(CDK2);O96017(CHEK2);O15111(CHUK);P02452(COL1A1);P16220(CREB1);Q01094(E2F1);P01133(EGF);P00533(EGFR);P19419(ELK1);Q09472(EP300);Q92731(ESR2);P25116(F2R);P01100(FOS);Q08050(FOXM1);P23771(GATA3);Q13547(HDAC1);Q92769(HDAC2);Q16665(HIF1A);O14920(IKBKB);P22301(IL10);P01584(IL1B);B0JFA2(IL4);D4HNR6(…
514	L-Arginine	TNF	GO:0045893	positive regulation of DNA-templated transcription	BP	76	1.13755e-19	0.207865	P01019(AGT);P35869(AHR);P31749(AKT1);P02649(APOE);P10275(AR);O43392(ARNT);P28907(CD38);P01730(CD4);P24941(CDK2);O96017(CHEK2);O15111(CHUK);P02452(COL1A1);P16220(CREB1);Q01094(E2F1);P01133(EGF);P00533(EGFR);P19419(ELK1);Q09472(EP300);Q92731(ESR2);P25116(F2R);P01100(FOS);Q08050(FOXM1);P23771(GATA3);Q13547(HDAC1);Q92769(HDAC2);Q16665(HIF1A);O14920(IKBKB);P22301(IL10);P01584(IL1B);B0JFA2(IL4);D4HNR6(…
515	L-Arginine	TP53	GO:0045893	positive regulation of DNA-templated transcription	BP	76	1.13755e-19	0.207865	P01019(AGT);P35869(AHR);P31749(AKT1);P02649(APOE);P10275(AR);O43392(ARNT);P28907(CD38);P01730(CD4);P24941(CDK2);O96017(CHEK2);O15111(CHUK);P02452(COL1A1);P16220(CREB1);Q01094(E2F1);P01133(EGF);P00533(EGFR);P19419(ELK1);Q09472(EP300);Q92731(ESR2);P25116(F2R);P01100(FOS);Q08050(FOXM1);P23771(GATA3);Q13547(HDAC1);Q92769(HDAC2);Q16665(HIF1A);O14920(IKBKB);P22301(IL10);P01584(IL1B);B0JFA2(IL4);D4HNR6(…
516	L-Arginine	VHL	GO:0045893	positive regulation of DNA-templated transcription	BP	76	1.13755e-19	0.207865	P01019(AGT);P35869(AHR);P31749(AKT1);P02649(APOE);P10275(AR);O43392(ARNT);P28907(CD38);P01730(CD4);P24941(CDK2);O96017(CHEK2);O15111(CHUK);P02452(COL1A1);P16220(CREB1);Q01094(E2F1);P01133(EGF);P00533(EGFR);P19419(ELK1);Q09472(EP300);Q92731(ESR2);P25116(F2R);P01100(FOS);Q08050(FOXM1);P23771(GATA3);Q13547(HDAC1);Q92769(HDAC2);Q16665(HIF1A);O14920(IKBKB);P22301(IL10);P01584(IL1B);B0JFA2(IL4);D4HNR6(…
517	Melezitose	TF	GO:0045893	positive regulation of DNA-templated transcription	BP	76	1.13755e-19	0.207865	P01019(AGT);P35869(AHR);P31749(AKT1);P02649(APOE);P10275(AR);O43392(ARNT);P28907(CD38);P01730(CD4);P24941(CDK2);O96017(CHEK2);O15111(CHUK);P02452(COL1A1);P16220(CREB1);Q01094(E2F1);P01133(EGF);P00533(EGFR);P19419(ELK1);Q09472(EP300);Q92731(ESR2);P25116(F2R);P01100(FOS);Q08050(FOXM1);P23771(GATA3);Q13547(HDAC1);Q92769(HDAC2);Q16665(HIF1A);O14920(IKBKB);P22301(IL10);P01584(IL1B);B0JFA2(IL4);D4HNR6(…
518	N6,N6,N6-Trimethyl-L-lysine	ING1	GO:0045893	positive regulation of DNA-templated transcription	BP	76	1.13755e-19	0.207865	P01019(AGT);P35869(AHR);P31749(AKT1);P02649(APOE);P10275(AR);O43392(ARNT);P28907(CD38);P01730(CD4);P24941(CDK2);O96017(CHEK2);O15111(CHUK);P02452(COL1A1);P16220(CREB1);Q01094(E2F1);P01133(EGF);P00533(EGFR);P19419(ELK1);Q09472(EP300);Q92731(ESR2);P25116(F2R);P01100(FOS);Q08050(FOXM1);P23771(GATA3);Q13547(HDAC1);Q92769(HDAC2);Q16665(HIF1A);O14920(IKBKB);P22301(IL10);P01584(IL1B);B0JFA2(IL4);D4HNR6(…
519	N6,N6,N6-Trimethyl-L-lysine	ING2	GO:0045893	positive regulation of DNA-templated transcription	BP	76	1.13755e-19	0.207865	P01019(AGT);P35869(AHR);P31749(AKT1);P02649(APOE);P10275(AR);O43392(ARNT);P28907(CD38);P01730(CD4);P24941(CDK2);O96017(CHEK2);O15111(CHUK);P02452(COL1A1);P16220(CREB1);Q01094(E2F1);P01133(EGF);P00533(EGFR);P19419(ELK1);Q09472(EP300);Q92731(ESR2);P25116(F2R);P01100(FOS);Q08050(FOXM1);P23771(GATA3);Q13547(HDAC1);Q92769(HDAC2);Q16665(HIF1A);O14920(IKBKB);P22301(IL10);P01584(IL1B);B0JFA2(IL4);D4HNR6(…
520	N6,N6,N6-Trimethyl-L-lysine	KDM5A	GO:0045893	positive regulation of DNA-templated transcription	BP	76	1.13755e-19	0.207865	P01019(AGT);P35869(AHR);P31749(AKT1);P02649(APOE);P10275(AR);O43392(ARNT);P28907(CD38);P01730(CD4);P24941(CDK2);O96017(CHEK2);O15111(CHUK);P02452(COL1A1);P16220(CREB1);Q01094(E2F1);P01133(EGF);P00533(EGFR);P19419(ELK1);Q09472(EP300);Q92731(ESR2);P25116(F2R);P01100(FOS);Q08050(FOXM1);P23771(GATA3);Q13547(HDAC1);Q92769(HDAC2);Q16665(HIF1A);O14920(IKBKB);P22301(IL10);P01584(IL1B);B0JFA2(IL4);D4HNR6(…
521	N6,N6,N6-Trimethyl-L-lysine	NKX2-1	GO:0045893	positive regulation of DNA-templated transcription	BP	76	1.13755e-19	0.207865	P01019(AGT);P35869(AHR);P31749(AKT1);P02649(APOE);P10275(AR);O43392(ARNT);P28907(CD38);P01730(CD4);P24941(CDK2);O96017(CHEK2);O15111(CHUK);P02452(COL1A1);P16220(CREB1);Q01094(E2F1);P01133(EGF);P00533(EGFR);P19419(ELK1);Q09472(EP300);Q92731(ESR2);P25116(F2R);P01100(FOS);Q08050(FOXM1);P23771(GATA3);Q13547(HDAC1);Q92769(HDAC2);Q16665(HIF1A);O14920(IKBKB);P22301(IL10);P01584(IL1B);B0JFA2(IL4);D4HNR6(…
522	N6,N6,N6-Trimethyl-L-lysine	PHF8	GO:0045893	positive regulation of DNA-templated transcription	BP	76	1.13755e-19	0.207865	P01019(AGT);P35869(AHR);P31749(AKT1);P02649(APOE);P10275(AR);O43392(ARNT);P28907(CD38);P01730(CD4);P24941(CDK2);O96017(CHEK2);O15111(CHUK);P02452(COL1A1);P16220(CREB1);Q01094(E2F1);P01133(EGF);P00533(EGFR);P19419(ELK1);Q09472(EP300);Q92731(ESR2);P25116(F2R);P01100(FOS);Q08050(FOXM1);P23771(GATA3);Q13547(HDAC1);Q92769(HDAC2);Q16665(HIF1A);O14920(IKBKB);P22301(IL10);P01584(IL1B);B0JFA2(IL4);D4HNR6(…
523	N6,N6,N6-Trimethyl-L-lysine	SETD7	GO:0045893	positive regulation of DNA-templated transcription	BP	76	1.13755e-19	0.207865	P01019(AGT);P35869(AHR);P31749(AKT1);P02649(APOE);P10275(AR);O43392(ARNT);P28907(CD38);P01730(CD4);P24941(CDK2);O96017(CHEK2);O15111(CHUK);P02452(COL1A1);P16220(CREB1);Q01094(E2F1);P01133(EGF);P00533(EGFR);P19419(ELK1);Q09472(EP300);Q92731(ESR2);P25116(F2R);P01100(FOS);Q08050(FOXM1);P23771(GATA3);Q13547(HDAC1);Q92769(HDAC2);Q16665(HIF1A);O14920(IKBKB);P22301(IL10);P01584(IL1B);B0JFA2(IL4);D4HNR6(…
524	N6,N6,N6-Trimethyl-L-lysine	SPIN1	GO:0045893	positive regulation of DNA-templated transcription	BP	76	1.13755e-19	0.207865	P01019(AGT);P35869(AHR);P31749(AKT1);P02649(APOE);P10275(AR);O43392(ARNT);P28907(CD38);P01730(CD4);P24941(CDK2);O96017(CHEK2);O15111(CHUK);P02452(COL1A1);P16220(CREB1);Q01094(E2F1);P01133(EGF);P00533(EGFR);P19419(ELK1);Q09472(EP300);Q92731(ESR2);P25116(F2R);P01100(FOS);Q08050(FOXM1);P23771(GATA3);Q13547(HDAC1);Q92769(HDAC2);Q16665(HIF1A);O14920(IKBKB);P22301(IL10);P01584(IL1B);B0JFA2(IL4);D4HNR6(…
525	N6,N6,N6-Trimethyl-L-lysine	WDR5	GO:0045893	positive regulation of DNA-templated transcription	BP	76	1.13755e-19	0.207865	P01019(AGT);P35869(AHR);P31749(AKT1);P02649(APOE);P10275(AR);O43392(ARNT);P28907(CD38);P01730(CD4);P24941(CDK2);O96017(CHEK2);O15111(CHUK);P02452(COL1A1);P16220(CREB1);Q01094(E2F1);P01133(EGF);P00533(EGFR);P19419(ELK1);Q09472(EP300);Q92731(ESR2);P25116(F2R);P01100(FOS);Q08050(FOXM1);P23771(GATA3);Q13547(HDAC1);Q92769(HDAC2);Q16665(HIF1A);O14920(IKBKB);P22301(IL10);P01584(IL1B);B0JFA2(IL4);D4HNR6(…
526	Oleoylethanolamide	FOS	GO:0045893	positive regulation of DNA-templated transcription	BP	76	1.13755e-19	0.207865	P01019(AGT);P35869(AHR);P31749(AKT1);P02649(APOE);P10275(AR);O43392(ARNT);P28907(CD38);P01730(CD4);P24941(CDK2);O96017(CHEK2);O15111(CHUK);P02452(COL1A1);P16220(CREB1);Q01094(E2F1);P01133(EGF);P00533(EGFR);P19419(ELK1);Q09472(EP300);Q92731(ESR2);P25116(F2R);P01100(FOS);Q08050(FOXM1);P23771(GATA3);Q13547(HDAC1);Q92769(HDAC2);Q16665(HIF1A);O14920(IKBKB);P22301(IL10);P01584(IL1B);B0JFA2(IL4);D4HNR6(…
527	Quercetin	AHR	GO:0045893	positive regulation of DNA-templated transcription	BP	76	1.13755e-19	0.207865	P01019(AGT);P35869(AHR);P31749(AKT1);P02649(APOE);P10275(AR);O43392(ARNT);P28907(CD38);P01730(CD4);P24941(CDK2);O96017(CHEK2);O15111(CHUK);P02452(COL1A1);P16220(CREB1);Q01094(E2F1);P01133(EGF);P00533(EGFR);P19419(ELK1);Q09472(EP300);Q92731(ESR2);P25116(F2R);P01100(FOS);Q08050(FOXM1);P23771(GATA3);Q13547(HDAC1);Q92769(HDAC2);Q16665(HIF1A);O14920(IKBKB);P22301(IL10);P01584(IL1B);B0JFA2(IL4);D4HNR6(…
528	Quercetin	AKT1	GO:0045893	positive regulation of DNA-templated transcription	BP	76	1.13755e-19	0.207865	P01019(AGT);P35869(AHR);P31749(AKT1);P02649(APOE);P10275(AR);O43392(ARNT);P28907(CD38);P01730(CD4);P24941(CDK2);O96017(CHEK2);O15111(CHUK);P02452(COL1A1);P16220(CREB1);Q01094(E2F1);P01133(EGF);P00533(EGFR);P19419(ELK1);Q09472(EP300);Q92731(ESR2);P25116(F2R);P01100(FOS);Q08050(FOXM1);P23771(GATA3);Q13547(HDAC1);Q92769(HDAC2);Q16665(HIF1A);O14920(IKBKB);P22301(IL10);P01584(IL1B);B0JFA2(IL4);D4HNR6(…
529	Quercetin	AR	GO:0045893	positive regulation of DNA-templated transcription	BP	76	1.13755e-19	0.207865	P01019(AGT);P35869(AHR);P31749(AKT1);P02649(APOE);P10275(AR);O43392(ARNT);P28907(CD38);P01730(CD4);P24941(CDK2);O96017(CHEK2);O15111(CHUK);P02452(COL1A1);P16220(CREB1);Q01094(E2F1);P01133(EGF);P00533(EGFR);P19419(ELK1);Q09472(EP300);Q92731(ESR2);P25116(F2R);P01100(FOS);Q08050(FOXM1);P23771(GATA3);Q13547(HDAC1);Q92769(HDAC2);Q16665(HIF1A);O14920(IKBKB);P22301(IL10);P01584(IL1B);B0JFA2(IL4);D4HNR6(…
530	Quercetin	ARNT	GO:0045893	positive regulation of DNA-templated transcription	BP	76	1.13755e-19	0.207865	P01019(AGT);P35869(AHR);P31749(AKT1);P02649(APOE);P10275(AR);O43392(ARNT);P28907(CD38);P01730(CD4);P24941(CDK2);O96017(CHEK2);O15111(CHUK);P02452(COL1A1);P16220(CREB1);Q01094(E2F1);P01133(EGF);P00533(EGFR);P19419(ELK1);Q09472(EP300);Q92731(ESR2);P25116(F2R);P01100(FOS);Q08050(FOXM1);P23771(GATA3);Q13547(HDAC1);Q92769(HDAC2);Q16665(HIF1A);O14920(IKBKB);P22301(IL10);P01584(IL1B);B0JFA2(IL4);D4HNR6(…
531	Quercetin	CD38	GO:0045893	positive regulation of DNA-templated transcription	BP	76	1.13755e-19	0.207865	P01019(AGT);P35869(AHR);P31749(AKT1);P02649(APOE);P10275(AR);O43392(ARNT);P28907(CD38);P01730(CD4);P24941(CDK2);O96017(CHEK2);O15111(CHUK);P02452(COL1A1);P16220(CREB1);Q01094(E2F1);P01133(EGF);P00533(EGFR);P19419(ELK1);Q09472(EP300);Q92731(ESR2);P25116(F2R);P01100(FOS);Q08050(FOXM1);P23771(GATA3);Q13547(HDAC1);Q92769(HDAC2);Q16665(HIF1A);O14920(IKBKB);P22301(IL10);P01584(IL1B);B0JFA2(IL4);D4HNR6(…
532	Quercetin	CDK2	GO:0045893	positive regulation of DNA-templated transcription	BP	76	1.13755e-19	0.207865	P01019(AGT);P35869(AHR);P31749(AKT1);P02649(APOE);P10275(AR);O43392(ARNT);P28907(CD38);P01730(CD4);P24941(CDK2);O96017(CHEK2);O15111(CHUK);P02452(COL1A1);P16220(CREB1);Q01094(E2F1);P01133(EGF);P00533(EGFR);P19419(ELK1);Q09472(EP300);Q92731(ESR2);P25116(F2R);P01100(FOS);Q08050(FOXM1);P23771(GATA3);Q13547(HDAC1);Q92769(HDAC2);Q16665(HIF1A);O14920(IKBKB);P22301(IL10);P01584(IL1B);B0JFA2(IL4);D4HNR6(…
533	Quercetin	CHEK2	GO:0045893	positive regulation of DNA-templated transcription	BP	76	1.13755e-19	0.207865	P01019(AGT);P35869(AHR);P31749(AKT1);P02649(APOE);P10275(AR);O43392(ARNT);P28907(CD38);P01730(CD4);P24941(CDK2);O96017(CHEK2);O15111(CHUK);P02452(COL1A1);P16220(CREB1);Q01094(E2F1);P01133(EGF);P00533(EGFR);P19419(ELK1);Q09472(EP300);Q92731(ESR2);P25116(F2R);P01100(FOS);Q08050(FOXM1);P23771(GATA3);Q13547(HDAC1);Q92769(HDAC2);Q16665(HIF1A);O14920(IKBKB);P22301(IL10);P01584(IL1B);B0JFA2(IL4);D4HNR6(…
534	Quercetin	CHUK	GO:0045893	positive regulation of DNA-templated transcription	BP	76	1.13755e-19	0.207865	P01019(AGT);P35869(AHR);P31749(AKT1);P02649(APOE);P10275(AR);O43392(ARNT);P28907(CD38);P01730(CD4);P24941(CDK2);O96017(CHEK2);O15111(CHUK);P02452(COL1A1);P16220(CREB1);Q01094(E2F1);P01133(EGF);P00533(EGFR);P19419(ELK1);Q09472(EP300);Q92731(ESR2);P25116(F2R);P01100(FOS);Q08050(FOXM1);P23771(GATA3);Q13547(HDAC1);Q92769(HDAC2);Q16665(HIF1A);O14920(IKBKB);P22301(IL10);P01584(IL1B);B0JFA2(IL4);D4HNR6(…
535	Quercetin	COL1A1	GO:0045893	positive regulation of DNA-templated transcription	BP	76	1.13755e-19	0.207865	P01019(AGT);P35869(AHR);P31749(AKT1);P02649(APOE);P10275(AR);O43392(ARNT);P28907(CD38);P01730(CD4);P24941(CDK2);O96017(CHEK2);O15111(CHUK);P02452(COL1A1);P16220(CREB1);Q01094(E2F1);P01133(EGF);P00533(EGFR);P19419(ELK1);Q09472(EP300);Q92731(ESR2);P25116(F2R);P01100(FOS);Q08050(FOXM1);P23771(GATA3);Q13547(HDAC1);Q92769(HDAC2);Q16665(HIF1A);O14920(IKBKB);P22301(IL10);P01584(IL1B);B0JFA2(IL4);D4HNR6(…
536	Quercetin	E2F1	GO:0045893	positive regulation of DNA-templated transcription	BP	76	1.13755e-19	0.207865	P01019(AGT);P35869(AHR);P31749(AKT1);P02649(APOE);P10275(AR);O43392(ARNT);P28907(CD38);P01730(CD4);P24941(CDK2);O96017(CHEK2);O15111(CHUK);P02452(COL1A1);P16220(CREB1);Q01094(E2F1);P01133(EGF);P00533(EGFR);P19419(ELK1);Q09472(EP300);Q92731(ESR2);P25116(F2R);P01100(FOS);Q08050(FOXM1);P23771(GATA3);Q13547(HDAC1);Q92769(HDAC2);Q16665(HIF1A);O14920(IKBKB);P22301(IL10);P01584(IL1B);B0JFA2(IL4);D4HNR6(…
537	Quercetin	EGF	GO:0045893	positive regulation of DNA-templated transcription	BP	76	1.13755e-19	0.207865	P01019(AGT);P35869(AHR);P31749(AKT1);P02649(APOE);P10275(AR);O43392(ARNT);P28907(CD38);P01730(CD4);P24941(CDK2);O96017(CHEK2);O15111(CHUK);P02452(COL1A1);P16220(CREB1);Q01094(E2F1);P01133(EGF);P00533(EGFR);P19419(ELK1);Q09472(EP300);Q92731(ESR2);P25116(F2R);P01100(FOS);Q08050(FOXM1);P23771(GATA3);Q13547(HDAC1);Q92769(HDAC2);Q16665(HIF1A);O14920(IKBKB);P22301(IL10);P01584(IL1B);B0JFA2(IL4);D4HNR6(…
538	Quercetin	EGFR	GO:0045893	positive regulation of DNA-templated transcription	BP	76	1.13755e-19	0.207865	P01019(AGT);P35869(AHR);P31749(AKT1);P02649(APOE);P10275(AR);O43392(ARNT);P28907(CD38);P01730(CD4);P24941(CDK2);O96017(CHEK2);O15111(CHUK);P02452(COL1A1);P16220(CREB1);Q01094(E2F1);P01133(EGF);P00533(EGFR);P19419(ELK1);Q09472(EP300);Q92731(ESR2);P25116(F2R);P01100(FOS);Q08050(FOXM1);P23771(GATA3);Q13547(HDAC1);Q92769(HDAC2);Q16665(HIF1A);O14920(IKBKB);P22301(IL10);P01584(IL1B);B0JFA2(IL4);D4HNR6(…
539	Quercetin	ELK1	GO:0045893	positive regulation of DNA-templated transcription	BP	76	1.13755e-19	0.207865	P01019(AGT);P35869(AHR);P31749(AKT1);P02649(APOE);P10275(AR);O43392(ARNT);P28907(CD38);P01730(CD4);P24941(CDK2);O96017(CHEK2);O15111(CHUK);P02452(COL1A1);P16220(CREB1);Q01094(E2F1);P01133(EGF);P00533(EGFR);P19419(ELK1);Q09472(EP300);Q92731(ESR2);P25116(F2R);P01100(FOS);Q08050(FOXM1);P23771(GATA3);Q13547(HDAC1);Q92769(HDAC2);Q16665(HIF1A);O14920(IKBKB);P22301(IL10);P01584(IL1B);B0JFA2(IL4);D4HNR6(…
540	Quercetin	ESR2	GO:0045893	positive regulation of DNA-templated transcription	BP	76	1.13755e-19	0.207865	P01019(AGT);P35869(AHR);P31749(AKT1);P02649(APOE);P10275(AR);O43392(ARNT);P28907(CD38);P01730(CD4);P24941(CDK2);O96017(CHEK2);O15111(CHUK);P02452(COL1A1);P16220(CREB1);Q01094(E2F1);P01133(EGF);P00533(EGFR);P19419(ELK1);Q09472(EP300);Q92731(ESR2);P25116(F2R);P01100(FOS);Q08050(FOXM1);P23771(GATA3);Q13547(HDAC1);Q92769(HDAC2);Q16665(HIF1A);O14920(IKBKB);P22301(IL10);P01584(IL1B);B0JFA2(IL4);D4HNR6(…
541	Quercetin	FOS	GO:0045893	positive regulation of DNA-templated transcription	BP	76	1.13755e-19	0.207865	P01019(AGT);P35869(AHR);P31749(AKT1);P02649(APOE);P10275(AR);O43392(ARNT);P28907(CD38);P01730(CD4);P24941(CDK2);O96017(CHEK2);O15111(CHUK);P02452(COL1A1);P16220(CREB1);Q01094(E2F1);P01133(EGF);P00533(EGFR);P19419(ELK1);Q09472(EP300);Q92731(ESR2);P25116(F2R);P01100(FOS);Q08050(FOXM1);P23771(GATA3);Q13547(HDAC1);Q92769(HDAC2);Q16665(HIF1A);O14920(IKBKB);P22301(IL10);P01584(IL1B);B0JFA2(IL4);D4HNR6(…
542	Quercetin	FOXM1	GO:0045893	positive regulation of DNA-templated transcription	BP	76	1.13755e-19	0.207865	P01019(AGT);P35869(AHR);P31749(AKT1);P02649(APOE);P10275(AR);O43392(ARNT);P28907(CD38);P01730(CD4);P24941(CDK2);O96017(CHEK2);O15111(CHUK);P02452(COL1A1);P16220(CREB1);Q01094(E2F1);P01133(EGF);P00533(EGFR);P19419(ELK1);Q09472(EP300);Q92731(ESR2);P25116(F2R);P01100(FOS);Q08050(FOXM1);P23771(GATA3);Q13547(HDAC1);Q92769(HDAC2);Q16665(HIF1A);O14920(IKBKB);P22301(IL10);P01584(IL1B);B0JFA2(IL4);D4HNR6(…
543	Quercetin	HIF1A	GO:0045893	positive regulation of DNA-templated transcription	BP	76	1.13755e-19	0.207865	P01019(AGT);P35869(AHR);P31749(AKT1);P02649(APOE);P10275(AR);O43392(ARNT);P28907(CD38);P01730(CD4);P24941(CDK2);O96017(CHEK2);O15111(CHUK);P02452(COL1A1);P16220(CREB1);Q01094(E2F1);P01133(EGF);P00533(EGFR);P19419(ELK1);Q09472(EP300);Q92731(ESR2);P25116(F2R);P01100(FOS);Q08050(FOXM1);P23771(GATA3);Q13547(HDAC1);Q92769(HDAC2);Q16665(HIF1A);O14920(IKBKB);P22301(IL10);P01584(IL1B);B0JFA2(IL4);D4HNR6(…
544	Quercetin	IL10	GO:0045893	positive regulation of DNA-templated transcription	BP	76	1.13755e-19	0.207865	P01019(AGT);P35869(AHR);P31749(AKT1);P02649(APOE);P10275(AR);O43392(ARNT);P28907(CD38);P01730(CD4);P24941(CDK2);O96017(CHEK2);O15111(CHUK);P02452(COL1A1);P16220(CREB1);Q01094(E2F1);P01133(EGF);P00533(EGFR);P19419(ELK1);Q09472(EP300);Q92731(ESR2);P25116(F2R);P01100(FOS);Q08050(FOXM1);P23771(GATA3);Q13547(HDAC1);Q92769(HDAC2);Q16665(HIF1A);O14920(IKBKB);P22301(IL10);P01584(IL1B);B0JFA2(IL4);D4HNR6(…
545	Quercetin	IL1B	GO:0045893	positive regulation of DNA-templated transcription	BP	76	1.13755e-19	0.207865	P01019(AGT);P35869(AHR);P31749(AKT1);P02649(APOE);P10275(AR);O43392(ARNT);P28907(CD38);P01730(CD4);P24941(CDK2);O96017(CHEK2);O15111(CHUK);P02452(COL1A1);P16220(CREB1);Q01094(E2F1);P01133(EGF);P00533(EGFR);P19419(ELK1);Q09472(EP300);Q92731(ESR2);P25116(F2R);P01100(FOS);Q08050(FOXM1);P23771(GATA3);Q13547(HDAC1);Q92769(HDAC2);Q16665(HIF1A);O14920(IKBKB);P22301(IL10);P01584(IL1B);B0JFA2(IL4);D4HNR6(…
546	Quercetin	INSR	GO:0045893	positive regulation of DNA-templated transcription	BP	76	1.13755e-19	0.207865	P01019(AGT);P35869(AHR);P31749(AKT1);P02649(APOE);P10275(AR);O43392(ARNT);P28907(CD38);P01730(CD4);P24941(CDK2);O96017(CHEK2);O15111(CHUK);P02452(COL1A1);P16220(CREB1);Q01094(E2F1);P01133(EGF);P00533(EGFR);P19419(ELK1);Q09472(EP300);Q92731(ESR2);P25116(F2R);P01100(FOS);Q08050(FOXM1);P23771(GATA3);Q13547(HDAC1);Q92769(HDAC2);Q16665(HIF1A);O14920(IKBKB);P22301(IL10);P01584(IL1B);B0JFA2(IL4);D4HNR6(…
547	Quercetin	IRF1	GO:0045893	positive regulation of DNA-templated transcription	BP	76	1.13755e-19	0.207865	P01019(AGT);P35869(AHR);P31749(AKT1);P02649(APOE);P10275(AR);O43392(ARNT);P28907(CD38);P01730(CD4);P24941(CDK2);O96017(CHEK2);O15111(CHUK);P02452(COL1A1);P16220(CREB1);Q01094(E2F1);P01133(EGF);P00533(EGFR);P19419(ELK1);Q09472(EP300);Q92731(ESR2);P25116(F2R);P01100(FOS);Q08050(FOXM1);P23771(GATA3);Q13547(HDAC1);Q92769(HDAC2);Q16665(HIF1A);O14920(IKBKB);P22301(IL10);P01584(IL1B);B0JFA2(IL4);D4HNR6(…
548	Quercetin	JUN	GO:0045893	positive regulation of DNA-templated transcription	BP	76	1.13755e-19	0.207865	P01019(AGT);P35869(AHR);P31749(AKT1);P02649(APOE);P10275(AR);O43392(ARNT);P28907(CD38);P01730(CD4);P24941(CDK2);O96017(CHEK2);O15111(CHUK);P02452(COL1A1);P16220(CREB1);Q01094(E2F1);P01133(EGF);P00533(EGFR);P19419(ELK1);Q09472(EP300);Q92731(ESR2);P25116(F2R);P01100(FOS);Q08050(FOXM1);P23771(GATA3);Q13547(HDAC1);Q92769(HDAC2);Q16665(HIF1A);O14920(IKBKB);P22301(IL10);P01584(IL1B);B0JFA2(IL4);D4HNR6(…
549	Quercetin	KCNH2	GO:0045893	positive regulation of DNA-templated transcription	BP	76	1.13755e-19	0.207865	P01019(AGT);P35869(AHR);P31749(AKT1);P02649(APOE);P10275(AR);O43392(ARNT);P28907(CD38);P01730(CD4);P24941(CDK2);O96017(CHEK2);O15111(CHUK);P02452(COL1A1);P16220(CREB1);Q01094(E2F1);P01133(EGF);P00533(EGFR);P19419(ELK1);Q09472(EP300);Q92731(ESR2);P25116(F2R);P01100(FOS);Q08050(FOXM1);P23771(GATA3);Q13547(HDAC1);Q92769(HDAC2);Q16665(HIF1A);O14920(IKBKB);P22301(IL10);P01584(IL1B);B0JFA2(IL4);D4HNR6(…
550	Quercetin	MYCN	GO:0045893	positive regulation of DNA-templated transcription	BP	76	1.13755e-19	0.207865	P01019(AGT);P35869(AHR);P31749(AKT1);P02649(APOE);P10275(AR);O43392(ARNT);P28907(CD38);P01730(CD4);P24941(CDK2);O96017(CHEK2);O15111(CHUK);P02452(COL1A1);P16220(CREB1);Q01094(E2F1);P01133(EGF);P00533(EGFR);P19419(ELK1);Q09472(EP300);Q92731(ESR2);P25116(F2R);P01100(FOS);Q08050(FOXM1);P23771(GATA3);Q13547(HDAC1);Q92769(HDAC2);Q16665(HIF1A);O14920(IKBKB);P22301(IL10);P01584(IL1B);B0JFA2(IL4);D4HNR6(…
551	Quercetin	NFE2L2	GO:0045893	positive regulation of DNA-templated transcription	BP	76	1.13755e-19	0.207865	P01019(AGT);P35869(AHR);P31749(AKT1);P02649(APOE);P10275(AR);O43392(ARNT);P28907(CD38);P01730(CD4);P24941(CDK2);O96017(CHEK2);O15111(CHUK);P02452(COL1A1);P16220(CREB1);Q01094(E2F1);P01133(EGF);P00533(EGFR);P19419(ELK1);Q09472(EP300);Q92731(ESR2);P25116(F2R);P01100(FOS);Q08050(FOXM1);P23771(GATA3);Q13547(HDAC1);Q92769(HDAC2);Q16665(HIF1A);O14920(IKBKB);P22301(IL10);P01584(IL1B);B0JFA2(IL4);D4HNR6(…
552	Quercetin	NKX3-1	GO:0045893	positive regulation of DNA-templated transcription	BP	76	1.13755e-19	0.207865	P01019(AGT);P35869(AHR);P31749(AKT1);P02649(APOE);P10275(AR);O43392(ARNT);P28907(CD38);P01730(CD4);P24941(CDK2);O96017(CHEK2);O15111(CHUK);P02452(COL1A1);P16220(CREB1);Q01094(E2F1);P01133(EGF);P00533(EGFR);P19419(ELK1);Q09472(EP300);Q92731(ESR2);P25116(F2R);P01100(FOS);Q08050(FOXM1);P23771(GATA3);Q13547(HDAC1);Q92769(HDAC2);Q16665(HIF1A);O14920(IKBKB);P22301(IL10);P01584(IL1B);B0JFA2(IL4);D4HNR6(…
553	Quercetin	NR1I2	GO:0045893	positive regulation of DNA-templated transcription	BP	76	1.13755e-19	0.207865	P01019(AGT);P35869(AHR);P31749(AKT1);P02649(APOE);P10275(AR);O43392(ARNT);P28907(CD38);P01730(CD4);P24941(CDK2);O96017(CHEK2);O15111(CHUK);P02452(COL1A1);P16220(CREB1);Q01094(E2F1);P01133(EGF);P00533(EGFR);P19419(ELK1);Q09472(EP300);Q92731(ESR2);P25116(F2R);P01100(FOS);Q08050(FOXM1);P23771(GATA3);Q13547(HDAC1);Q92769(HDAC2);Q16665(HIF1A);O14920(IKBKB);P22301(IL10);P01584(IL1B);B0JFA2(IL4);D4HNR6(…
554	Quercetin	PIM1	GO:0045893	positive regulation of DNA-templated transcription	BP	76	1.13755e-19	0.207865	P01019(AGT);P35869(AHR);P31749(AKT1);P02649(APOE);P10275(AR);O43392(ARNT);P28907(CD38);P01730(CD4);P24941(CDK2);O96017(CHEK2);O15111(CHUK);P02452(COL1A1);P16220(CREB1);Q01094(E2F1);P01133(EGF);P00533(EGFR);P19419(ELK1);Q09472(EP300);Q92731(ESR2);P25116(F2R);P01100(FOS);Q08050(FOXM1);P23771(GATA3);Q13547(HDAC1);Q92769(HDAC2);Q16665(HIF1A);O14920(IKBKB);P22301(IL10);P01584(IL1B);B0JFA2(IL4);D4HNR6(…
555	Quercetin	PPARA	GO:0045893	positive regulation of DNA-templated transcription	BP	76	1.13755e-19	0.207865	P01019(AGT);P35869(AHR);P31749(AKT1);P02649(APOE);P10275(AR);O43392(ARNT);P28907(CD38);P01730(CD4);P24941(CDK2);O96017(CHEK2);O15111(CHUK);P02452(COL1A1);P16220(CREB1);Q01094(E2F1);P01133(EGF);P00533(EGFR);P19419(ELK1);Q09472(EP300);Q92731(ESR2);P25116(F2R);P01100(FOS);Q08050(FOXM1);P23771(GATA3);Q13547(HDAC1);Q92769(HDAC2);Q16665(HIF1A);O14920(IKBKB);P22301(IL10);P01584(IL1B);B0JFA2(IL4);D4HNR6(…
556	Quercetin	PPARD	GO:0045893	positive regulation of DNA-templated transcription	BP	76	1.13755e-19	0.207865	P01019(AGT);P35869(AHR);P31749(AKT1);P02649(APOE);P10275(AR);O43392(ARNT);P28907(CD38);P01730(CD4);P24941(CDK2);O96017(CHEK2);O15111(CHUK);P02452(COL1A1);P16220(CREB1);Q01094(E2F1);P01133(EGF);P00533(EGFR);P19419(ELK1);Q09472(EP300);Q92731(ESR2);P25116(F2R);P01100(FOS);Q08050(FOXM1);P23771(GATA3);Q13547(HDAC1);Q92769(HDAC2);Q16665(HIF1A);O14920(IKBKB);P22301(IL10);P01584(IL1B);B0JFA2(IL4);D4HNR6(…
557	Quercetin	RELA	GO:0045893	positive regulation of DNA-templated transcription	BP	76	1.13755e-19	0.207865	P01019(AGT);P35869(AHR);P31749(AKT1);P02649(APOE);P10275(AR);O43392(ARNT);P28907(CD38);P01730(CD4);P24941(CDK2);O96017(CHEK2);O15111(CHUK);P02452(COL1A1);P16220(CREB1);Q01094(E2F1);P01133(EGF);P00533(EGFR);P19419(ELK1);Q09472(EP300);Q92731(ESR2);P25116(F2R);P01100(FOS);Q08050(FOXM1);P23771(GATA3);Q13547(HDAC1);Q92769(HDAC2);Q16665(HIF1A);O14920(IKBKB);P22301(IL10);P01584(IL1B);B0JFA2(IL4);D4HNR6(…
558	Quercetin	RUNX2	GO:0045893	positive regulation of DNA-templated transcription	BP	76	1.13755e-19	0.207865	P01019(AGT);P35869(AHR);P31749(AKT1);P02649(APOE);P10275(AR);O43392(ARNT);P28907(CD38);P01730(CD4);P24941(CDK2);O96017(CHEK2);O15111(CHUK);P02452(COL1A1);P16220(CREB1);Q01094(E2F1);P01133(EGF);P00533(EGFR);P19419(ELK1);Q09472(EP300);Q92731(ESR2);P25116(F2R);P01100(FOS);Q08050(FOXM1);P23771(GATA3);Q13547(HDAC1);Q92769(HDAC2);Q16665(HIF1A);O14920(IKBKB);P22301(IL10);P01584(IL1B);B0JFA2(IL4);D4HNR6(…
559	Quercetin	RXRA	GO:0045893	positive regulation of DNA-templated transcription	BP	76	1.13755e-19	0.207865	P01019(AGT);P35869(AHR);P31749(AKT1);P02649(APOE);P10275(AR);O43392(ARNT);P28907(CD38);P01730(CD4);P24941(CDK2);O96017(CHEK2);O15111(CHUK);P02452(COL1A1);P16220(CREB1);Q01094(E2F1);P01133(EGF);P00533(EGFR);P19419(ELK1);Q09472(EP300);Q92731(ESR2);P25116(F2R);P01100(FOS);Q08050(FOXM1);P23771(GATA3);Q13547(HDAC1);Q92769(HDAC2);Q16665(HIF1A);O14920(IKBKB);P22301(IL10);P01584(IL1B);B0JFA2(IL4);D4HNR6(…
560	Quercetin	SP1	GO:0045893	positive regulation of DNA-templated transcription	BP	76	1.13755e-19	0.207865	P01019(AGT);P35869(AHR);P31749(AKT1);P02649(APOE);P10275(AR);O43392(ARNT);P28907(CD38);P01730(CD4);P24941(CDK2);O96017(CHEK2);O15111(CHUK);P02452(COL1A1);P16220(CREB1);Q01094(E2F1);P01133(EGF);P00533(EGFR);P19419(ELK1);Q09472(EP300);Q92731(ESR2);P25116(F2R);P01100(FOS);Q08050(FOXM1);P23771(GATA3);Q13547(HDAC1);Q92769(HDAC2);Q16665(HIF1A);O14920(IKBKB);P22301(IL10);P01584(IL1B);B0JFA2(IL4);D4HNR6(…
561	Quercetin	SPP1	GO:0045893	positive regulation of DNA-templated transcription	BP	76	1.13755e-19	0.207865	P01019(AGT);P35869(AHR);P31749(AKT1);P02649(APOE);P10275(AR);O43392(ARNT);P28907(CD38);P01730(CD4);P24941(CDK2);O96017(CHEK2);O15111(CHUK);P02452(COL1A1);P16220(CREB1);Q01094(E2F1);P01133(EGF);P00533(EGFR);P19419(ELK1);Q09472(EP300);Q92731(ESR2);P25116(F2R);P01100(FOS);Q08050(FOXM1);P23771(GATA3);Q13547(HDAC1);Q92769(HDAC2);Q16665(HIF1A);O14920(IKBKB);P22301(IL10);P01584(IL1B);B0JFA2(IL4);D4HNR6(…
562	Quercetin	STAT1	GO:0045893	positive regulation of DNA-templated transcription	BP	76	1.13755e-19	0.207865	P01019(AGT);P35869(AHR);P31749(AKT1);P02649(APOE);P10275(AR);O43392(ARNT);P28907(CD38);P01730(CD4);P24941(CDK2);O96017(CHEK2);O15111(CHUK);P02452(COL1A1);P16220(CREB1);Q01094(E2F1);P01133(EGF);P00533(EGFR);P19419(ELK1);Q09472(EP300);Q92731(ESR2);P25116(F2R);P01100(FOS);Q08050(FOXM1);P23771(GATA3);Q13547(HDAC1);Q92769(HDAC2);Q16665(HIF1A);O14920(IKBKB);P22301(IL10);P01584(IL1B);B0JFA2(IL4);D4HNR6(…
563	Quercetin	TFAM	GO:0045893	positive regulation of DNA-templated transcription	BP	76	1.13755e-19	0.207865	P01019(AGT);P35869(AHR);P31749(AKT1);P02649(APOE);P10275(AR);O43392(ARNT);P28907(CD38);P01730(CD4);P24941(CDK2);O96017(CHEK2);O15111(CHUK);P02452(COL1A1);P16220(CREB1);Q01094(E2F1);P01133(EGF);P00533(EGFR);P19419(ELK1);Q09472(EP300);Q92731(ESR2);P25116(F2R);P01100(FOS);Q08050(FOXM1);P23771(GATA3);Q13547(HDAC1);Q92769(HDAC2);Q16665(HIF1A);O14920(IKBKB);P22301(IL10);P01584(IL1B);B0JFA2(IL4);D4HNR6(…
564	Quercetin	TGFB1	GO:0045893	positive regulation of DNA-templated transcription	BP	76	1.13755e-19	0.207865	P01019(AGT);P35869(AHR);P31749(AKT1);P02649(APOE);P10275(AR);O43392(ARNT);P28907(CD38);P01730(CD4);P24941(CDK2);O96017(CHEK2);O15111(CHUK);P02452(COL1A1);P16220(CREB1);Q01094(E2F1);P01133(EGF);P00533(EGFR);P19419(ELK1);Q09472(EP300);Q92731(ESR2);P25116(F2R);P01100(FOS);Q08050(FOXM1);P23771(GATA3);Q13547(HDAC1);Q92769(HDAC2);Q16665(HIF1A);O14920(IKBKB);P22301(IL10);P01584(IL1B);B0JFA2(IL4);D4HNR6(…
565	Quercetin	TNF	GO:0045893	positive regulation of DNA-templated transcription	BP	76	1.13755e-19	0.207865	P01019(AGT);P35869(AHR);P31749(AKT1);P02649(APOE);P10275(AR);O43392(ARNT);P28907(CD38);P01730(CD4);P24941(CDK2);O96017(CHEK2);O15111(CHUK);P02452(COL1A1);P16220(CREB1);Q01094(E2F1);P01133(EGF);P00533(EGFR);P19419(ELK1);Q09472(EP300);Q92731(ESR2);P25116(F2R);P01100(FOS);Q08050(FOXM1);P23771(GATA3);Q13547(HDAC1);Q92769(HDAC2);Q16665(HIF1A);O14920(IKBKB);P22301(IL10);P01584(IL1B);B0JFA2(IL4);D4HNR6(…
566	Quercetin	TP53	GO:0045893	positive regulation of DNA-templated transcription	BP	76	1.13755e-19	0.207865	P01019(AGT);P35869(AHR);P31749(AKT1);P02649(APOE);P10275(AR);O43392(ARNT);P28907(CD38);P01730(CD4);P24941(CDK2);O96017(CHEK2);O15111(CHUK);P02452(COL1A1);P16220(CREB1);Q01094(E2F1);P01133(EGF);P00533(EGFR);P19419(ELK1);Q09472(EP300);Q92731(ESR2);P25116(F2R);P01100(FOS);Q08050(FOXM1);P23771(GATA3);Q13547(HDAC1);Q92769(HDAC2);Q16665(HIF1A);O14920(IKBKB);P22301(IL10);P01584(IL1B);B0JFA2(IL4);D4HNR6(…
567	Theaflavin	RELA	GO:0045893	positive regulation of DNA-templated transcription	BP	76	1.13755e-19	0.207865	P01019(AGT);P35869(AHR);P31749(AKT1);P02649(APOE);P10275(AR);O43392(ARNT);P28907(CD38);P01730(CD4);P24941(CDK2);O96017(CHEK2);O15111(CHUK);P02452(COL1A1);P16220(CREB1);Q01094(E2F1);P01133(EGF);P00533(EGFR);P19419(ELK1);Q09472(EP300);Q92731(ESR2);P25116(F2R);P01100(FOS);Q08050(FOXM1);P23771(GATA3);Q13547(HDAC1);Q92769(HDAC2);Q16665(HIF1A);O14920(IKBKB);P22301(IL10);P01584(IL1B);B0JFA2(IL4);D4HNR6(…
568	(-)-Epicatechin	COMT	GO:0042424	catecholamine catabolic process	BP	2	2.38378e-18	0.888889	P21964(COMT);B8XPJ7(COMT);B8XPJ8(COMT);A0A1S6YJG6(COMT);A0A286SD53(COMT);A0A4D6GI07(COMT);A0A4D6GI32(COMT);A0A4D6GI39(COMT);A0A4D6GI41(COMT);A0A4D6GI48(COMT);A0A4D6GI63(COMT);A0A4D6GI65(COMT);A0A4D6GI75(COMT);A0A4D6GI82(COMT);A0A4D6GIA3(COMT);A0A4D6GIK3(COMT);A0A4D6GIL3(COMT);A0A4D6GIW7(COMT);A0A4D6GKQ6(COMT);A0A4D6GKX6(COMT);A0A4D6GL01(COMT);A0A4D6GL07(COMT);A0A4D6GL81(COMT);A3F6Y9(COMT)
569	3,4 Dihydroxymandelate	COMT	GO:0042424	catecholamine catabolic process	BP	2	2.38378e-18	0.888889	P21964(COMT);B8XPJ7(COMT);B8XPJ8(COMT);A0A1S6YJG6(COMT);A0A286SD53(COMT);A0A4D6GI07(COMT);A0A4D6GI32(COMT);A0A4D6GI39(COMT);A0A4D6GI41(COMT);A0A4D6GI48(COMT);A0A4D6GI63(COMT);A0A4D6GI65(COMT);A0A4D6GI75(COMT);A0A4D6GI82(COMT);A0A4D6GIA3(COMT);A0A4D6GIK3(COMT);A0A4D6GIL3(COMT);A0A4D6GIW7(COMT);A0A4D6GKQ6(COMT);A0A4D6GKX6(COMT);A0A4D6GL01(COMT);A0A4D6GL07(COMT);A0A4D6GL81(COMT);A3F6Y9(COMT)
570	Quercetin	CYP2C8	GO:0006082	organic acid metabolic process	BP	2	1.9176e-17	0.634615	P10632(CYP2C8);A0A0A7MAK0(CYP2C9);A0A1X9PW33(CYP2C9);A0A1X9PW55(CYP2C9);A0A1X9PW57(CYP2C9);A0A1X9PW73(CYP2C9);A0A1X9PW77(CYP2C9);A0A1X9PWC6(CYP2C9);A0A1X9PWD6(CYP2C9);A0A2D1BLU4(CYP2C9);A0A2H4QWJ3(CYP2C9);A0A2H4QWL2(CYP2C9);A0A2H4QWQ3(CYP2C9);A0A2H4QWR6(CYP2C9);A0A2H4QWR7(CYP2C9);A0A2H4QWR8(CYP2C9);A0A2H4QWS7(CYP2C9);A0A2H4QWT3(CYP2C9);A0A2H4QWT6(CYP2C9);A0A2H4QWU1(CYP2C9);A0A2H4QWU7(CYP2C9);A0A2…
571	Quercetin	CYP2C9	GO:0006082	organic acid metabolic process	BP	2	1.9176e-17	0.634615	P10632(CYP2C8);A0A0A7MAK0(CYP2C9);A0A1X9PW33(CYP2C9);A0A1X9PW55(CYP2C9);A0A1X9PW57(CYP2C9);A0A1X9PW73(CYP2C9);A0A1X9PW77(CYP2C9);A0A1X9PWC6(CYP2C9);A0A1X9PWD6(CYP2C9);A0A2D1BLU4(CYP2C9);A0A2H4QWJ3(CYP2C9);A0A2H4QWL2(CYP2C9);A0A2H4QWQ3(CYP2C9);A0A2H4QWR6(CYP2C9);A0A2H4QWR7(CYP2C9);A0A2H4QWR8(CYP2C9);A0A2H4QWS7(CYP2C9);A0A2H4QWT3(CYP2C9);A0A2H4QWT6(CYP2C9);A0A2H4QWU1(CYP2C9);A0A2H4QWU7(CYP2C9);A0A2…
572	3,4 Dihydroxymandelate	ALDH2	GO:0005759	mitochondrial matrix	CC	29	5.51137e-16	0.20406	P05091(ALDH2);A0A384NPN7(ALDH2);B4YAH7(ALDH2);S4R3S4(ALDH2);P78540(ARG2);P06576(ATP5F1B);P36542(ATP5F1C);A0A0S2Z3C5(BCL2L1);Q07817(BCL2L1);A0A0S2Z3D2(BCL2L1);A0A7I2V597(BCL2L1);Q5QP56(BCL2L1);Q5TE63(BCL2L1);Q5TE64(BCL2L1);Q9H1R6(BCL2L1);Q8N4T8(CBR4);P14635(CCNB1);P06493(CDK1);P31327(CPS1);Q16698(DECR1);P00390(GSR);P34931(HSPA1L);Q15046(KARS1);P04150(NR3C1);P04181(OAT);P30044(PRDX5);P17612(PRKACA)…
573	agmatine	CPS1	GO:0005759	mitochondrial matrix	CC	29	5.51137e-16	0.20406	P05091(ALDH2);A0A384NPN7(ALDH2);B4YAH7(ALDH2);S4R3S4(ALDH2);P78540(ARG2);P06576(ATP5F1B);P36542(ATP5F1C);A0A0S2Z3C5(BCL2L1);Q07817(BCL2L1);A0A0S2Z3D2(BCL2L1);A0A7I2V597(BCL2L1);Q5QP56(BCL2L1);Q5TE63(BCL2L1);Q5TE64(BCL2L1);Q9H1R6(BCL2L1);Q8N4T8(CBR4);P14635(CCNB1);P06493(CDK1);P31327(CPS1);Q16698(DECR1);P00390(GSR);P34931(HSPA1L);Q15046(KARS1);P04150(NR3C1);P04181(OAT);P30044(PRDX5);P17612(PRKACA)…
574	Glycyrrhetinic Acid	CBR4	GO:0005759	mitochondrial matrix	CC	29	5.51137e-16	0.20406	P05091(ALDH2);A0A384NPN7(ALDH2);B4YAH7(ALDH2);S4R3S4(ALDH2);P78540(ARG2);P06576(ATP5F1B);P36542(ATP5F1C);A0A0S2Z3C5(BCL2L1);Q07817(BCL2L1);A0A0S2Z3D2(BCL2L1);A0A7I2V597(BCL2L1);Q5QP56(BCL2L1);Q5TE63(BCL2L1);Q5TE64(BCL2L1);Q9H1R6(BCL2L1);Q8N4T8(CBR4);P14635(CCNB1);P06493(CDK1);P31327(CPS1);Q16698(DECR1);P00390(GSR);P34931(HSPA1L);Q15046(KARS1);P04150(NR3C1);P04181(OAT);P30044(PRDX5);P17612(PRKACA)…
575	Glycyrrhetinic Acid	DECR1	GO:0005759	mitochondrial matrix	CC	29	5.51137e-16	0.20406	P05091(ALDH2);A0A384NPN7(ALDH2);B4YAH7(ALDH2);S4R3S4(ALDH2);P78540(ARG2);P06576(ATP5F1B);P36542(ATP5F1C);A0A0S2Z3C5(BCL2L1);Q07817(BCL2L1);A0A0S2Z3D2(BCL2L1);A0A7I2V597(BCL2L1);Q5QP56(BCL2L1);Q5TE63(BCL2L1);Q5TE64(BCL2L1);Q9H1R6(BCL2L1);Q8N4T8(CBR4);P14635(CCNB1);P06493(CDK1);P31327(CPS1);Q16698(DECR1);P00390(GSR);P34931(HSPA1L);Q15046(KARS1);P04150(NR3C1);P04181(OAT);P30044(PRDX5);P17612(PRKACA)…
576	Glycyrrhetinic Acid	NR3C1	GO:0005759	mitochondrial matrix	CC	29	5.51137e-16	0.20406	P05091(ALDH2);A0A384NPN7(ALDH2);B4YAH7(ALDH2);S4R3S4(ALDH2);P78540(ARG2);P06576(ATP5F1B);P36542(ATP5F1C);A0A0S2Z3C5(BCL2L1);Q07817(BCL2L1);A0A0S2Z3D2(BCL2L1);A0A7I2V597(BCL2L1);Q5QP56(BCL2L1);Q5TE63(BCL2L1);Q5TE64(BCL2L1);Q9H1R6(BCL2L1);Q8N4T8(CBR4);P14635(CCNB1);P06493(CDK1);P31327(CPS1);Q16698(DECR1);P00390(GSR);P34931(HSPA1L);Q15046(KARS1);P04150(NR3C1);P04181(OAT);P30044(PRDX5);P17612(PRKACA)…
577	L-Arginine	ARG2	GO:0005759	mitochondrial matrix	CC	29	5.51137e-16	0.20406	P05091(ALDH2);A0A384NPN7(ALDH2);B4YAH7(ALDH2);S4R3S4(ALDH2);P78540(ARG2);P06576(ATP5F1B);P36542(ATP5F1C);A0A0S2Z3C5(BCL2L1);Q07817(BCL2L1);A0A0S2Z3D2(BCL2L1);A0A7I2V597(BCL2L1);Q5QP56(BCL2L1);Q5TE63(BCL2L1);Q5TE64(BCL2L1);Q9H1R6(BCL2L1);Q8N4T8(CBR4);P14635(CCNB1);P06493(CDK1);P31327(CPS1);Q16698(DECR1);P00390(GSR);P34931(HSPA1L);Q15046(KARS1);P04150(NR3C1);P04181(OAT);P30044(PRDX5);P17612(PRKACA)…
578	L-Arginine	CPS1	GO:0005759	mitochondrial matrix	CC	29	5.51137e-16	0.20406	P05091(ALDH2);A0A384NPN7(ALDH2);B4YAH7(ALDH2);S4R3S4(ALDH2);P78540(ARG2);P06576(ATP5F1B);P36542(ATP5F1C);A0A0S2Z3C5(BCL2L1);Q07817(BCL2L1);A0A0S2Z3D2(BCL2L1);A0A7I2V597(BCL2L1);Q5QP56(BCL2L1);Q5TE63(BCL2L1);Q5TE64(BCL2L1);Q9H1R6(BCL2L1);Q8N4T8(CBR4);P14635(CCNB1);P06493(CDK1);P31327(CPS1);Q16698(DECR1);P00390(GSR);P34931(HSPA1L);Q15046(KARS1);P04150(NR3C1);P04181(OAT);P30044(PRDX5);P17612(PRKACA)…
579	L-Arginine	DECR1	GO:0005759	mitochondrial matrix	CC	29	5.51137e-16	0.20406	P05091(ALDH2);A0A384NPN7(ALDH2);B4YAH7(ALDH2);S4R3S4(ALDH2);P78540(ARG2);P06576(ATP5F1B);P36542(ATP5F1C);A0A0S2Z3C5(BCL2L1);Q07817(BCL2L1);A0A0S2Z3D2(BCL2L1);A0A7I2V597(BCL2L1);Q5QP56(BCL2L1);Q5TE63(BCL2L1);Q5TE64(BCL2L1);Q9H1R6(BCL2L1);Q8N4T8(CBR4);P14635(CCNB1);P06493(CDK1);P31327(CPS1);Q16698(DECR1);P00390(GSR);P34931(HSPA1L);Q15046(KARS1);P04150(NR3C1);P04181(OAT);P30044(PRDX5);P17612(PRKACA)…
580	L-Arginine	HSPA1L	GO:0005759	mitochondrial matrix	CC	29	5.51137e-16	0.20406	P05091(ALDH2);A0A384NPN7(ALDH2);B4YAH7(ALDH2);S4R3S4(ALDH2);P78540(ARG2);P06576(ATP5F1B);P36542(ATP5F1C);A0A0S2Z3C5(BCL2L1);Q07817(BCL2L1);A0A0S2Z3D2(BCL2L1);A0A7I2V597(BCL2L1);Q5QP56(BCL2L1);Q5TE63(BCL2L1);Q5TE64(BCL2L1);Q9H1R6(BCL2L1);Q8N4T8(CBR4);P14635(CCNB1);P06493(CDK1);P31327(CPS1);Q16698(DECR1);P00390(GSR);P34931(HSPA1L);Q15046(KARS1);P04150(NR3C1);P04181(OAT);P30044(PRDX5);P17612(PRKACA)…
581	L-Arginine	KARS1	GO:0005759	mitochondrial matrix	CC	29	5.51137e-16	0.20406	P05091(ALDH2);A0A384NPN7(ALDH2);B4YAH7(ALDH2);S4R3S4(ALDH2);P78540(ARG2);P06576(ATP5F1B);P36542(ATP5F1C);A0A0S2Z3C5(BCL2L1);Q07817(BCL2L1);A0A0S2Z3D2(BCL2L1);A0A7I2V597(BCL2L1);Q5QP56(BCL2L1);Q5TE63(BCL2L1);Q5TE64(BCL2L1);Q9H1R6(BCL2L1);Q8N4T8(CBR4);P14635(CCNB1);P06493(CDK1);P31327(CPS1);Q16698(DECR1);P00390(GSR);P34931(HSPA1L);Q15046(KARS1);P04150(NR3C1);P04181(OAT);P30044(PRDX5);P17612(PRKACA)…
582	L-Arginine	NR3C1	GO:0005759	mitochondrial matrix	CC	29	5.51137e-16	0.20406	P05091(ALDH2);A0A384NPN7(ALDH2);B4YAH7(ALDH2);S4R3S4(ALDH2);P78540(ARG2);P06576(ATP5F1B);P36542(ATP5F1C);A0A0S2Z3C5(BCL2L1);Q07817(BCL2L1);A0A0S2Z3D2(BCL2L1);A0A7I2V597(BCL2L1);Q5QP56(BCL2L1);Q5TE63(BCL2L1);Q5TE64(BCL2L1);Q9H1R6(BCL2L1);Q8N4T8(CBR4);P14635(CCNB1);P06493(CDK1);P31327(CPS1);Q16698(DECR1);P00390(GSR);P34931(HSPA1L);Q15046(KARS1);P04150(NR3C1);P04181(OAT);P30044(PRDX5);P17612(PRKACA)…
583	L-Arginine	OAT	GO:0005759	mitochondrial matrix	CC	29	5.51137e-16	0.20406	P05091(ALDH2);A0A384NPN7(ALDH2);B4YAH7(ALDH2);S4R3S4(ALDH2);P78540(ARG2);P06576(ATP5F1B);P36542(ATP5F1C);A0A0S2Z3C5(BCL2L1);Q07817(BCL2L1);A0A0S2Z3D2(BCL2L1);A0A7I2V597(BCL2L1);Q5QP56(BCL2L1);Q5TE63(BCL2L1);Q5TE64(BCL2L1);Q9H1R6(BCL2L1);Q8N4T8(CBR4);P14635(CCNB1);P06493(CDK1);P31327(CPS1);Q16698(DECR1);P00390(GSR);P34931(HSPA1L);Q15046(KARS1);P04150(NR3C1);P04181(OAT);P30044(PRDX5);P17612(PRKACA)…
584	L-Arginine	PRKACA	GO:0005759	mitochondrial matrix	CC	29	5.51137e-16	0.20406	P05091(ALDH2);A0A384NPN7(ALDH2);B4YAH7(ALDH2);S4R3S4(ALDH2);P78540(ARG2);P06576(ATP5F1B);P36542(ATP5F1C);A0A0S2Z3C5(BCL2L1);Q07817(BCL2L1);A0A0S2Z3D2(BCL2L1);A0A7I2V597(BCL2L1);Q5QP56(BCL2L1);Q5TE63(BCL2L1);Q5TE64(BCL2L1);Q9H1R6(BCL2L1);Q8N4T8(CBR4);P14635(CCNB1);P06493(CDK1);P31327(CPS1);Q16698(DECR1);P00390(GSR);P34931(HSPA1L);Q15046(KARS1);P04150(NR3C1);P04181(OAT);P30044(PRDX5);P17612(PRKACA)…
585	L-Arginine	QARS1	GO:0005759	mitochondrial matrix	CC	29	5.51137e-16	0.20406	P05091(ALDH2);A0A384NPN7(ALDH2);B4YAH7(ALDH2);S4R3S4(ALDH2);P78540(ARG2);P06576(ATP5F1B);P36542(ATP5F1C);A0A0S2Z3C5(BCL2L1);Q07817(BCL2L1);A0A0S2Z3D2(BCL2L1);A0A7I2V597(BCL2L1);Q5QP56(BCL2L1);Q5TE63(BCL2L1);Q5TE64(BCL2L1);Q9H1R6(BCL2L1);Q8N4T8(CBR4);P14635(CCNB1);P06493(CDK1);P31327(CPS1);Q16698(DECR1);P00390(GSR);P34931(HSPA1L);Q15046(KARS1);P04150(NR3C1);P04181(OAT);P30044(PRDX5);P17612(PRKACA)…
586	L-Arginine	RARS2	GO:0005759	mitochondrial matrix	CC	29	5.51137e-16	0.20406	P05091(ALDH2);A0A384NPN7(ALDH2);B4YAH7(ALDH2);S4R3S4(ALDH2);P78540(ARG2);P06576(ATP5F1B);P36542(ATP5F1C);A0A0S2Z3C5(BCL2L1);Q07817(BCL2L1);A0A0S2Z3D2(BCL2L1);A0A7I2V597(BCL2L1);Q5QP56(BCL2L1);Q5TE63(BCL2L1);Q5TE64(BCL2L1);Q9H1R6(BCL2L1);Q8N4T8(CBR4);P14635(CCNB1);P06493(CDK1);P31327(CPS1);Q16698(DECR1);P00390(GSR);P34931(HSPA1L);Q15046(KARS1);P04150(NR3C1);P04181(OAT);P30044(PRDX5);P17612(PRKACA)…
587	L-Arginine	TP53	GO:0005759	mitochondrial matrix	CC	29	5.51137e-16	0.20406	P05091(ALDH2);A0A384NPN7(ALDH2);B4YAH7(ALDH2);S4R3S4(ALDH2);P78540(ARG2);P06576(ATP5F1B);P36542(ATP5F1C);A0A0S2Z3C5(BCL2L1);Q07817(BCL2L1);A0A0S2Z3D2(BCL2L1);A0A7I2V597(BCL2L1);Q5QP56(BCL2L1);Q5TE63(BCL2L1);Q5TE64(BCL2L1);Q9H1R6(BCL2L1);Q8N4T8(CBR4);P14635(CCNB1);P06493(CDK1);P31327(CPS1);Q16698(DECR1);P00390(GSR);P34931(HSPA1L);Q15046(KARS1);P04150(NR3C1);P04181(OAT);P30044(PRDX5);P17612(PRKACA)…
588	Quercetin	ATP5F1B	GO:0005759	mitochondrial matrix	CC	29	5.51137e-16	0.20406	P05091(ALDH2);A0A384NPN7(ALDH2);B4YAH7(ALDH2);S4R3S4(ALDH2);P78540(ARG2);P06576(ATP5F1B);P36542(ATP5F1C);A0A0S2Z3C5(BCL2L1);Q07817(BCL2L1);A0A0S2Z3D2(BCL2L1);A0A7I2V597(BCL2L1);Q5QP56(BCL2L1);Q5TE63(BCL2L1);Q5TE64(BCL2L1);Q9H1R6(BCL2L1);Q8N4T8(CBR4);P14635(CCNB1);P06493(CDK1);P31327(CPS1);Q16698(DECR1);P00390(GSR);P34931(HSPA1L);Q15046(KARS1);P04150(NR3C1);P04181(OAT);P30044(PRDX5);P17612(PRKACA)…
589	Quercetin	ATP5F1C	GO:0005759	mitochondrial matrix	CC	29	5.51137e-16	0.20406	P05091(ALDH2);A0A384NPN7(ALDH2);B4YAH7(ALDH2);S4R3S4(ALDH2);P78540(ARG2);P06576(ATP5F1B);P36542(ATP5F1C);A0A0S2Z3C5(BCL2L1);Q07817(BCL2L1);A0A0S2Z3D2(BCL2L1);A0A7I2V597(BCL2L1);Q5QP56(BCL2L1);Q5TE63(BCL2L1);Q5TE64(BCL2L1);Q9H1R6(BCL2L1);Q8N4T8(CBR4);P14635(CCNB1);P06493(CDK1);P31327(CPS1);Q16698(DECR1);P00390(GSR);P34931(HSPA1L);Q15046(KARS1);P04150(NR3C1);P04181(OAT);P30044(PRDX5);P17612(PRKACA)…
590	Quercetin	BCL2L1	GO:0005759	mitochondrial matrix	CC	29	5.51137e-16	0.20406	P05091(ALDH2);A0A384NPN7(ALDH2);B4YAH7(ALDH2);S4R3S4(ALDH2);P78540(ARG2);P06576(ATP5F1B);P36542(ATP5F1C);A0A0S2Z3C5(BCL2L1);Q07817(BCL2L1);A0A0S2Z3D2(BCL2L1);A0A7I2V597(BCL2L1);Q5QP56(BCL2L1);Q5TE63(BCL2L1);Q5TE64(BCL2L1);Q9H1R6(BCL2L1);Q8N4T8(CBR4);P14635(CCNB1);P06493(CDK1);P31327(CPS1);Q16698(DECR1);P00390(GSR);P34931(HSPA1L);Q15046(KARS1);P04150(NR3C1);P04181(OAT);P30044(PRDX5);P17612(PRKACA)…
591	Quercetin	CBR4	GO:0005759	mitochondrial matrix	CC	29	5.51137e-16	0.20406	P05091(ALDH2);A0A384NPN7(ALDH2);B4YAH7(ALDH2);S4R3S4(ALDH2);P78540(ARG2);P06576(ATP5F1B);P36542(ATP5F1C);A0A0S2Z3C5(BCL2L1);Q07817(BCL2L1);A0A0S2Z3D2(BCL2L1);A0A7I2V597(BCL2L1);Q5QP56(BCL2L1);Q5TE63(BCL2L1);Q5TE64(BCL2L1);Q9H1R6(BCL2L1);Q8N4T8(CBR4);P14635(CCNB1);P06493(CDK1);P31327(CPS1);Q16698(DECR1);P00390(GSR);P34931(HSPA1L);Q15046(KARS1);P04150(NR3C1);P04181(OAT);P30044(PRDX5);P17612(PRKACA)…
592	Quercetin	CCNB1	GO:0005759	mitochondrial matrix	CC	29	5.51137e-16	0.20406	P05091(ALDH2);A0A384NPN7(ALDH2);B4YAH7(ALDH2);S4R3S4(ALDH2);P78540(ARG2);P06576(ATP5F1B);P36542(ATP5F1C);A0A0S2Z3C5(BCL2L1);Q07817(BCL2L1);A0A0S2Z3D2(BCL2L1);A0A7I2V597(BCL2L1);Q5QP56(BCL2L1);Q5TE63(BCL2L1);Q5TE64(BCL2L1);Q9H1R6(BCL2L1);Q8N4T8(CBR4);P14635(CCNB1);P06493(CDK1);P31327(CPS1);Q16698(DECR1);P00390(GSR);P34931(HSPA1L);Q15046(KARS1);P04150(NR3C1);P04181(OAT);P30044(PRDX5);P17612(PRKACA)…
593	Quercetin	CDK1	GO:0005759	mitochondrial matrix	CC	29	5.51137e-16	0.20406	P05091(ALDH2);A0A384NPN7(ALDH2);B4YAH7(ALDH2);S4R3S4(ALDH2);P78540(ARG2);P06576(ATP5F1B);P36542(ATP5F1C);A0A0S2Z3C5(BCL2L1);Q07817(BCL2L1);A0A0S2Z3D2(BCL2L1);A0A7I2V597(BCL2L1);Q5QP56(BCL2L1);Q5TE63(BCL2L1);Q5TE64(BCL2L1);Q9H1R6(BCL2L1);Q8N4T8(CBR4);P14635(CCNB1);P06493(CDK1);P31327(CPS1);Q16698(DECR1);P00390(GSR);P34931(HSPA1L);Q15046(KARS1);P04150(NR3C1);P04181(OAT);P30044(PRDX5);P17612(PRKACA)…
594	Quercetin	GSR	GO:0005759	mitochondrial matrix	CC	29	5.51137e-16	0.20406	P05091(ALDH2);A0A384NPN7(ALDH2);B4YAH7(ALDH2);S4R3S4(ALDH2);P78540(ARG2);P06576(ATP5F1B);P36542(ATP5F1C);A0A0S2Z3C5(BCL2L1);Q07817(BCL2L1);A0A0S2Z3D2(BCL2L1);A0A7I2V597(BCL2L1);Q5QP56(BCL2L1);Q5TE63(BCL2L1);Q5TE64(BCL2L1);Q9H1R6(BCL2L1);Q8N4T8(CBR4);P14635(CCNB1);P06493(CDK1);P31327(CPS1);Q16698(DECR1);P00390(GSR);P34931(HSPA1L);Q15046(KARS1);P04150(NR3C1);P04181(OAT);P30044(PRDX5);P17612(PRKACA)…
595	Quercetin	PRDX5	GO:0005759	mitochondrial matrix	CC	29	5.51137e-16	0.20406	P05091(ALDH2);A0A384NPN7(ALDH2);B4YAH7(ALDH2);S4R3S4(ALDH2);P78540(ARG2);P06576(ATP5F1B);P36542(ATP5F1C);A0A0S2Z3C5(BCL2L1);Q07817(BCL2L1);A0A0S2Z3D2(BCL2L1);A0A7I2V597(BCL2L1);Q5QP56(BCL2L1);Q5TE63(BCL2L1);Q5TE64(BCL2L1);Q9H1R6(BCL2L1);Q8N4T8(CBR4);P14635(CCNB1);P06493(CDK1);P31327(CPS1);Q16698(DECR1);P00390(GSR);P34931(HSPA1L);Q15046(KARS1);P04150(NR3C1);P04181(OAT);P30044(PRDX5);P17612(PRKACA)…
596	Quercetin	RNASEL	GO:0005759	mitochondrial matrix	CC	29	5.51137e-16	0.20406	P05091(ALDH2);A0A384NPN7(ALDH2);B4YAH7(ALDH2);S4R3S4(ALDH2);P78540(ARG2);P06576(ATP5F1B);P36542(ATP5F1C);A0A0S2Z3C5(BCL2L1);Q07817(BCL2L1);A0A0S2Z3D2(BCL2L1);A0A7I2V597(BCL2L1);Q5QP56(BCL2L1);Q5TE63(BCL2L1);Q5TE64(BCL2L1);Q9H1R6(BCL2L1);Q8N4T8(CBR4);P14635(CCNB1);P06493(CDK1);P31327(CPS1);Q16698(DECR1);P00390(GSR);P34931(HSPA1L);Q15046(KARS1);P04150(NR3C1);P04181(OAT);P30044(PRDX5);P17612(PRKACA)…
597	Quercetin	SIRT3	GO:0005759	mitochondrial matrix	CC	29	5.51137e-16	0.20406	P05091(ALDH2);A0A384NPN7(ALDH2);B4YAH7(ALDH2);S4R3S4(ALDH2);P78540(ARG2);P06576(ATP5F1B);P36542(ATP5F1C);A0A0S2Z3C5(BCL2L1);Q07817(BCL2L1);A0A0S2Z3D2(BCL2L1);A0A7I2V597(BCL2L1);Q5QP56(BCL2L1);Q5TE63(BCL2L1);Q5TE64(BCL2L1);Q9H1R6(BCL2L1);Q8N4T8(CBR4);P14635(CCNB1);P06493(CDK1);P31327(CPS1);Q16698(DECR1);P00390(GSR);P34931(HSPA1L);Q15046(KARS1);P04150(NR3C1);P04181(OAT);P30044(PRDX5);P17612(PRKACA)…
598	Quercetin	SIRT4	GO:0005759	mitochondrial matrix	CC	29	5.51137e-16	0.20406	P05091(ALDH2);A0A384NPN7(ALDH2);B4YAH7(ALDH2);S4R3S4(ALDH2);P78540(ARG2);P06576(ATP5F1B);P36542(ATP5F1C);A0A0S2Z3C5(BCL2L1);Q07817(BCL2L1);A0A0S2Z3D2(BCL2L1);A0A7I2V597(BCL2L1);Q5QP56(BCL2L1);Q5TE63(BCL2L1);Q5TE64(BCL2L1);Q9H1R6(BCL2L1);Q8N4T8(CBR4);P14635(CCNB1);P06493(CDK1);P31327(CPS1);Q16698(DECR1);P00390(GSR);P34931(HSPA1L);Q15046(KARS1);P04150(NR3C1);P04181(OAT);P30044(PRDX5);P17612(PRKACA)…
599	Quercetin	TFAM	GO:0005759	mitochondrial matrix	CC	29	5.51137e-16	0.20406	P05091(ALDH2);A0A384NPN7(ALDH2);B4YAH7(ALDH2);S4R3S4(ALDH2);P78540(ARG2);P06576(ATP5F1B);P36542(ATP5F1C);A0A0S2Z3C5(BCL2L1);Q07817(BCL2L1);A0A0S2Z3D2(BCL2L1);A0A7I2V597(BCL2L1);Q5QP56(BCL2L1);Q5TE63(BCL2L1);Q5TE64(BCL2L1);Q9H1R6(BCL2L1);Q8N4T8(CBR4);P14635(CCNB1);P06493(CDK1);P31327(CPS1);Q16698(DECR1);P00390(GSR);P34931(HSPA1L);Q15046(KARS1);P04150(NR3C1);P04181(OAT);P30044(PRDX5);P17612(PRKACA)…
600	Quercetin	TP53	GO:0005759	mitochondrial matrix	CC	29	5.51137e-16	0.20406	P05091(ALDH2);A0A384NPN7(ALDH2);B4YAH7(ALDH2);S4R3S4(ALDH2);P78540(ARG2);P06576(ATP5F1B);P36542(ATP5F1C);A0A0S2Z3C5(BCL2L1);Q07817(BCL2L1);A0A0S2Z3D2(BCL2L1);A0A7I2V597(BCL2L1);Q5QP56(BCL2L1);Q5TE63(BCL2L1);Q5TE64(BCL2L1);Q9H1R6(BCL2L1);Q8N4T8(CBR4);P14635(CCNB1);P06493(CDK1);P31327(CPS1);Q16698(DECR1);P00390(GSR);P34931(HSPA1L);Q15046(KARS1);P04150(NR3C1);P04181(OAT);P30044(PRDX5);P17612(PRKACA)…
601	Quercetin	KDM1A	GO:0140682	FAD-dependent H3K4me/H3K4me3 demethylase activity	MF	2	1.29314e-15	0.95	O60341(KDM1A);A0A8I5KRB8(KDM1A);A0A8I5KRX9(KDM1A);A0A8I5KSH0(KDM1A);A0A8I5KT29(KDM1A);A0A8I5KV76(KDM1A);A0A8I5KVZ4(KDM1A);A0A8I5KXU4(KDM1A);A0A8I5QJJ5(KDM1A);A0A8I5QKM3(KDM1A);R4GMQ1(KDM1A);A0A8I5KPV0(KDM1A);A0A8I5KQU6(KDM1A);A0A8I5KRF4(KDM1A);A0A8I5KTR5(KDM1A);A0A8I5QJR3(KDM1A);A0A8I5KRC9(KDM1A);Q8NB78(KDM1B);H0Y6H0(KDM1B)
602	Quercetin	KDM1B	GO:0140682	FAD-dependent H3K4me/H3K4me3 demethylase activity	MF	2	1.29314e-15	0.95	O60341(KDM1A);A0A8I5KRB8(KDM1A);A0A8I5KRX9(KDM1A);A0A8I5KSH0(KDM1A);A0A8I5KT29(KDM1A);A0A8I5KV76(KDM1A);A0A8I5KVZ4(KDM1A);A0A8I5KXU4(KDM1A);A0A8I5QJJ5(KDM1A);A0A8I5QKM3(KDM1A);R4GMQ1(KDM1A);A0A8I5KPV0(KDM1A);A0A8I5KQU6(KDM1A);A0A8I5KRF4(KDM1A);A0A8I5KTR5(KDM1A);A0A8I5QJR3(KDM1A);A0A8I5KRC9(KDM1A);Q8NB78(KDM1B);H0Y6H0(KDM1B)
603	Glycyrrhetinic Acid	NR3C1	GO:0004883	nuclear glucocorticoid receptor activity	MF	2	5.6628e-14	1	F1D8N4(NR3C1);P04150(NR3C1);A0A494C0P1(NR3C1);A0A5B9RIM3(NR3C1);B6ZGU6(NR3C1);E5KQF5(NR3C1);E5KQF6(NR3C1);F5ATB8(NR3C1);H6V745(NR3C1);D6RDA9(NR3C1);Q3MSN4(NR3C1);A0A411AGV5(NR3C1);A0A411AGV9(NR3C1);A0A411AGW6(NR3C1);H6V744(NR3C1);Q3MSN1(NR3C1)
604	L-Arginine	NR3C1	GO:0004883	nuclear glucocorticoid receptor activity	MF	2	5.6628e-14	1	F1D8N4(NR3C1);P04150(NR3C1);A0A494C0P1(NR3C1);A0A5B9RIM3(NR3C1);B6ZGU6(NR3C1);E5KQF5(NR3C1);E5KQF6(NR3C1);F5ATB8(NR3C1);H6V745(NR3C1);D6RDA9(NR3C1);Q3MSN4(NR3C1);A0A411AGV5(NR3C1);A0A411AGV9(NR3C1);A0A411AGW6(NR3C1);H6V744(NR3C1);Q3MSN1(NR3C1)
605	Quercetin	CYP2C9	GO:0018675	(S)-limonene 6-monooxygenase activity	MF	1	8.38539e-13	0.941176	P11712(CYP2C9);A0A2D1BLU4(CYP2C9);A0A2H4QWJ3(CYP2C9);A0A2H4QWL2(CYP2C9);A0A2H4QWQ3(CYP2C9);A0A2H4QWR6(CYP2C9);A0A2H4QWR7(CYP2C9);A0A2H4QWR8(CYP2C9);A0A2H4QWS7(CYP2C9);A0A2H4QWT3(CYP2C9);A0A2H4QWT6(CYP2C9);A0A2H4QWU1(CYP2C9);A0A2H4QWU7(CYP2C9);A0A2H4QWU8(CYP2C9);A0A2H4QWU9(CYP2C9);A0A2H4QWV3(CYP2C9)
606	(-)-Epicatechin	IL1A	GO:0097192	extrinsic apoptotic signaling pathway in absence of ligand	BP	15	1.19758e-12	0.440476	Q07812(BAX);K4JQN1(BAX);Q5ZPJ1(BAX);P10415(BCL2);A0A1L4AQQ4(BCL2);A0A1L4AQQ5(BCL2);A0A1L4AQQ8(BCL2);A0A1L4AQR0(BCL2);A0A1L4AQR6(BCL2);Q16548(BCL2A1);A0A0S2Z3C5(BCL2L1);Q07817(BCL2L1);A0A0S2Z3D2(BCL2L1);Q5TE63(BCL2L1);Q9UMX3(BOK);A0A024R4A8(BOK);A0A4D6NU76(BOK);Q9UL32(BOK);A0A481T0W6(BOK);Q53NU8(BOK);P21860(ERBB3);P49840(GSK3A);P49841(GSK3B);B5BUC0(GSK3B);Q6FI27(GSK3B);Q86TM2(GSK3B);P01583(IL1A);P…
607	(-)-Epicatechin	IL2	GO:0097192	extrinsic apoptotic signaling pathway in absence of ligand	BP	15	1.19758e-12	0.440476	Q07812(BAX);K4JQN1(BAX);Q5ZPJ1(BAX);P10415(BCL2);A0A1L4AQQ4(BCL2);A0A1L4AQQ5(BCL2);A0A1L4AQQ8(BCL2);A0A1L4AQR0(BCL2);A0A1L4AQR6(BCL2);Q16548(BCL2A1);A0A0S2Z3C5(BCL2L1);Q07817(BCL2L1);A0A0S2Z3D2(BCL2L1);Q5TE63(BCL2L1);Q9UMX3(BOK);A0A024R4A8(BOK);A0A4D6NU76(BOK);Q9UL32(BOK);A0A481T0W6(BOK);Q53NU8(BOK);P21860(ERBB3);P49840(GSK3A);P49841(GSK3B);B5BUC0(GSK3B);Q6FI27(GSK3B);Q86TM2(GSK3B);P01583(IL1A);P…
608	L-Arginine	IL4	GO:0097192	extrinsic apoptotic signaling pathway in absence of ligand	BP	15	1.19758e-12	0.440476	Q07812(BAX);K4JQN1(BAX);Q5ZPJ1(BAX);P10415(BCL2);A0A1L4AQQ4(BCL2);A0A1L4AQQ5(BCL2);A0A1L4AQQ8(BCL2);A0A1L4AQR0(BCL2);A0A1L4AQR6(BCL2);Q16548(BCL2A1);A0A0S2Z3C5(BCL2L1);Q07817(BCL2L1);A0A0S2Z3D2(BCL2L1);Q5TE63(BCL2L1);Q9UMX3(BOK);A0A024R4A8(BOK);A0A4D6NU76(BOK);Q9UL32(BOK);A0A481T0W6(BOK);Q53NU8(BOK);P21860(ERBB3);P49840(GSK3A);P49841(GSK3B);B5BUC0(GSK3B);Q6FI27(GSK3B);Q86TM2(GSK3B);P01583(IL1A);P…
609	Quercetin	BAX	GO:0097192	extrinsic apoptotic signaling pathway in absence of ligand	BP	15	1.19758e-12	0.440476	Q07812(BAX);K4JQN1(BAX);Q5ZPJ1(BAX);P10415(BCL2);A0A1L4AQQ4(BCL2);A0A1L4AQQ5(BCL2);A0A1L4AQQ8(BCL2);A0A1L4AQR0(BCL2);A0A1L4AQR6(BCL2);Q16548(BCL2A1);A0A0S2Z3C5(BCL2L1);Q07817(BCL2L1);A0A0S2Z3D2(BCL2L1);Q5TE63(BCL2L1);Q9UMX3(BOK);A0A024R4A8(BOK);A0A4D6NU76(BOK);Q9UL32(BOK);A0A481T0W6(BOK);Q53NU8(BOK);P21860(ERBB3);P49840(GSK3A);P49841(GSK3B);B5BUC0(GSK3B);Q6FI27(GSK3B);Q86TM2(GSK3B);P01583(IL1A);P…
610	Quercetin	BCL2	GO:0097192	extrinsic apoptotic signaling pathway in absence of ligand	BP	15	1.19758e-12	0.440476	Q07812(BAX);K4JQN1(BAX);Q5ZPJ1(BAX);P10415(BCL2);A0A1L4AQQ4(BCL2);A0A1L4AQQ5(BCL2);A0A1L4AQQ8(BCL2);A0A1L4AQR0(BCL2);A0A1L4AQR6(BCL2);Q16548(BCL2A1);A0A0S2Z3C5(BCL2L1);Q07817(BCL2L1);A0A0S2Z3D2(BCL2L1);Q5TE63(BCL2L1);Q9UMX3(BOK);A0A024R4A8(BOK);A0A4D6NU76(BOK);Q9UL32(BOK);A0A481T0W6(BOK);Q53NU8(BOK);P21860(ERBB3);P49840(GSK3A);P49841(GSK3B);B5BUC0(GSK3B);Q6FI27(GSK3B);Q86TM2(GSK3B);P01583(IL1A);P…
611	Quercetin	BCL2A1	GO:0097192	extrinsic apoptotic signaling pathway in absence of ligand	BP	15	1.19758e-12	0.440476	Q07812(BAX);K4JQN1(BAX);Q5ZPJ1(BAX);P10415(BCL2);A0A1L4AQQ4(BCL2);A0A1L4AQQ5(BCL2);A0A1L4AQQ8(BCL2);A0A1L4AQR0(BCL2);A0A1L4AQR6(BCL2);Q16548(BCL2A1);A0A0S2Z3C5(BCL2L1);Q07817(BCL2L1);A0A0S2Z3D2(BCL2L1);Q5TE63(BCL2L1);Q9UMX3(BOK);A0A024R4A8(BOK);A0A4D6NU76(BOK);Q9UL32(BOK);A0A481T0W6(BOK);Q53NU8(BOK);P21860(ERBB3);P49840(GSK3A);P49841(GSK3B);B5BUC0(GSK3B);Q6FI27(GSK3B);Q86TM2(GSK3B);P01583(IL1A);P…
612	Quercetin	BCL2L1	GO:0097192	extrinsic apoptotic signaling pathway in absence of ligand	BP	15	1.19758e-12	0.440476	Q07812(BAX);K4JQN1(BAX);Q5ZPJ1(BAX);P10415(BCL2);A0A1L4AQQ4(BCL2);A0A1L4AQQ5(BCL2);A0A1L4AQQ8(BCL2);A0A1L4AQR0(BCL2);A0A1L4AQR6(BCL2);Q16548(BCL2A1);A0A0S2Z3C5(BCL2L1);Q07817(BCL2L1);A0A0S2Z3D2(BCL2L1);Q5TE63(BCL2L1);Q9UMX3(BOK);A0A024R4A8(BOK);A0A4D6NU76(BOK);Q9UL32(BOK);A0A481T0W6(BOK);Q53NU8(BOK);P21860(ERBB3);P49840(GSK3A);P49841(GSK3B);B5BUC0(GSK3B);Q6FI27(GSK3B);Q86TM2(GSK3B);P01583(IL1A);P…
613	Quercetin	BOK	GO:0097192	extrinsic apoptotic signaling pathway in absence of ligand	BP	15	1.19758e-12	0.440476	Q07812(BAX);K4JQN1(BAX);Q5ZPJ1(BAX);P10415(BCL2);A0A1L4AQQ4(BCL2);A0A1L4AQQ5(BCL2);A0A1L4AQQ8(BCL2);A0A1L4AQR0(BCL2);A0A1L4AQR6(BCL2);Q16548(BCL2A1);A0A0S2Z3C5(BCL2L1);Q07817(BCL2L1);A0A0S2Z3D2(BCL2L1);Q5TE63(BCL2L1);Q9UMX3(BOK);A0A024R4A8(BOK);A0A4D6NU76(BOK);Q9UL32(BOK);A0A481T0W6(BOK);Q53NU8(BOK);P21860(ERBB3);P49840(GSK3A);P49841(GSK3B);B5BUC0(GSK3B);Q6FI27(GSK3B);Q86TM2(GSK3B);P01583(IL1A);P…
614	Quercetin	ERBB3	GO:0097192	extrinsic apoptotic signaling pathway in absence of ligand	BP	15	1.19758e-12	0.440476	Q07812(BAX);K4JQN1(BAX);Q5ZPJ1(BAX);P10415(BCL2);A0A1L4AQQ4(BCL2);A0A1L4AQQ5(BCL2);A0A1L4AQQ8(BCL2);A0A1L4AQR0(BCL2);A0A1L4AQR6(BCL2);Q16548(BCL2A1);A0A0S2Z3C5(BCL2L1);Q07817(BCL2L1);A0A0S2Z3D2(BCL2L1);Q5TE63(BCL2L1);Q9UMX3(BOK);A0A024R4A8(BOK);A0A4D6NU76(BOK);Q9UL32(BOK);A0A481T0W6(BOK);Q53NU8(BOK);P21860(ERBB3);P49840(GSK3A);P49841(GSK3B);B5BUC0(GSK3B);Q6FI27(GSK3B);Q86TM2(GSK3B);P01583(IL1A);P…
615	Quercetin	GSK3A	GO:0097192	extrinsic apoptotic signaling pathway in absence of ligand	BP	15	1.19758e-12	0.440476	Q07812(BAX);K4JQN1(BAX);Q5ZPJ1(BAX);P10415(BCL2);A0A1L4AQQ4(BCL2);A0A1L4AQQ5(BCL2);A0A1L4AQQ8(BCL2);A0A1L4AQR0(BCL2);A0A1L4AQR6(BCL2);Q16548(BCL2A1);A0A0S2Z3C5(BCL2L1);Q07817(BCL2L1);A0A0S2Z3D2(BCL2L1);Q5TE63(BCL2L1);Q9UMX3(BOK);A0A024R4A8(BOK);A0A4D6NU76(BOK);Q9UL32(BOK);A0A481T0W6(BOK);Q53NU8(BOK);P21860(ERBB3);P49840(GSK3A);P49841(GSK3B);B5BUC0(GSK3B);Q6FI27(GSK3B);Q86TM2(GSK3B);P01583(IL1A);P…
616	Quercetin	GSK3B	GO:0097192	extrinsic apoptotic signaling pathway in absence of ligand	BP	15	1.19758e-12	0.440476	Q07812(BAX);K4JQN1(BAX);Q5ZPJ1(BAX);P10415(BCL2);A0A1L4AQQ4(BCL2);A0A1L4AQQ5(BCL2);A0A1L4AQQ8(BCL2);A0A1L4AQR0(BCL2);A0A1L4AQR6(BCL2);Q16548(BCL2A1);A0A0S2Z3C5(BCL2L1);Q07817(BCL2L1);A0A0S2Z3D2(BCL2L1);Q5TE63(BCL2L1);Q9UMX3(BOK);A0A024R4A8(BOK);A0A4D6NU76(BOK);Q9UL32(BOK);A0A481T0W6(BOK);Q53NU8(BOK);P21860(ERBB3);P49840(GSK3A);P49841(GSK3B);B5BUC0(GSK3B);Q6FI27(GSK3B);Q86TM2(GSK3B);P01583(IL1A);P…
617	Quercetin	IL1A	GO:0097192	extrinsic apoptotic signaling pathway in absence of ligand	BP	15	1.19758e-12	0.440476	Q07812(BAX);K4JQN1(BAX);Q5ZPJ1(BAX);P10415(BCL2);A0A1L4AQQ4(BCL2);A0A1L4AQQ5(BCL2);A0A1L4AQQ8(BCL2);A0A1L4AQR0(BCL2);A0A1L4AQR6(BCL2);Q16548(BCL2A1);A0A0S2Z3C5(BCL2L1);Q07817(BCL2L1);A0A0S2Z3D2(BCL2L1);Q5TE63(BCL2L1);Q9UMX3(BOK);A0A024R4A8(BOK);A0A4D6NU76(BOK);Q9UL32(BOK);A0A481T0W6(BOK);Q53NU8(BOK);P21860(ERBB3);P49840(GSK3A);P49841(GSK3B);B5BUC0(GSK3B);Q6FI27(GSK3B);Q86TM2(GSK3B);P01583(IL1A);P…
618	Quercetin	IL1B	GO:0097192	extrinsic apoptotic signaling pathway in absence of ligand	BP	15	1.19758e-12	0.440476	Q07812(BAX);K4JQN1(BAX);Q5ZPJ1(BAX);P10415(BCL2);A0A1L4AQQ4(BCL2);A0A1L4AQQ5(BCL2);A0A1L4AQQ8(BCL2);A0A1L4AQR0(BCL2);A0A1L4AQR6(BCL2);Q16548(BCL2A1);A0A0S2Z3C5(BCL2L1);Q07817(BCL2L1);A0A0S2Z3D2(BCL2L1);Q5TE63(BCL2L1);Q9UMX3(BOK);A0A024R4A8(BOK);A0A4D6NU76(BOK);Q9UL32(BOK);A0A481T0W6(BOK);Q53NU8(BOK);P21860(ERBB3);P49840(GSK3A);P49841(GSK3B);B5BUC0(GSK3B);Q6FI27(GSK3B);Q86TM2(GSK3B);P01583(IL1A);P…
619	Quercetin	IL2	GO:0097192	extrinsic apoptotic signaling pathway in absence of ligand	BP	15	1.19758e-12	0.440476	Q07812(BAX);K4JQN1(BAX);Q5ZPJ1(BAX);P10415(BCL2);A0A1L4AQQ4(BCL2);A0A1L4AQQ5(BCL2);A0A1L4AQQ8(BCL2);A0A1L4AQR0(BCL2);A0A1L4AQR6(BCL2);Q16548(BCL2A1);A0A0S2Z3C5(BCL2L1);Q07817(BCL2L1);A0A0S2Z3D2(BCL2L1);Q5TE63(BCL2L1);Q9UMX3(BOK);A0A024R4A8(BOK);A0A4D6NU76(BOK);Q9UL32(BOK);A0A481T0W6(BOK);Q53NU8(BOK);P21860(ERBB3);P49840(GSK3A);P49841(GSK3B);B5BUC0(GSK3B);Q6FI27(GSK3B);Q86TM2(GSK3B);P01583(IL1A);P…
620	Quercetin	MCL1	GO:0097192	extrinsic apoptotic signaling pathway in absence of ligand	BP	15	1.19758e-12	0.440476	Q07812(BAX);K4JQN1(BAX);Q5ZPJ1(BAX);P10415(BCL2);A0A1L4AQQ4(BCL2);A0A1L4AQQ5(BCL2);A0A1L4AQQ8(BCL2);A0A1L4AQR0(BCL2);A0A1L4AQR6(BCL2);Q16548(BCL2A1);A0A0S2Z3C5(BCL2L1);Q07817(BCL2L1);A0A0S2Z3D2(BCL2L1);Q5TE63(BCL2L1);Q9UMX3(BOK);A0A024R4A8(BOK);A0A4D6NU76(BOK);Q9UL32(BOK);A0A481T0W6(BOK);Q53NU8(BOK);P21860(ERBB3);P49840(GSK3A);P49841(GSK3B);B5BUC0(GSK3B);Q6FI27(GSK3B);Q86TM2(GSK3B);P01583(IL1A);P…
621	Gallic acid	UGT2B17	GO:0008194	UDP-glycosyltransferase activity	MF	9	3.76424e-12	0.410526	A0A0M4UT75(UGT1A1);A0A346RP36(UGT1A1);A0A346RP37(UGT1A1);A0A346RP38(UGT1A1);Q9BX76(UGT1A1);Q9H3F9(UGT1A1);W6JGU4(UGT1A1);W6JGV5(UGT1A1);W6JIA6(UGT1A1);W6JIB0(UGT1A1);A9UKD7(UGT1A4);A9UKD8(UGT1A4);A9UKD9(UGT1A4);B8K2E8(UGT1A4);B8K2E9(UGT1A4);B8K2F1(UGT1A4);B8K2F4(UGT1A4);B8K2F8(UGT1A4);Q8WX86(UGT1A4);Q8WX87(UGT1A4);Q8WX88(UGT1A4);C9JMY5(UGT1A6);H7C5F8(UGT1A6);H0Y8D7(UGT1A7);Q96DH9(UGT1A7);Q96PN9(U…
622	Quercetin	UGT1A1	GO:0008194	UDP-glycosyltransferase activity	MF	9	3.76424e-12	0.410526	A0A0M4UT75(UGT1A1);A0A346RP36(UGT1A1);A0A346RP37(UGT1A1);A0A346RP38(UGT1A1);Q9BX76(UGT1A1);Q9H3F9(UGT1A1);W6JGU4(UGT1A1);W6JGV5(UGT1A1);W6JIA6(UGT1A1);W6JIB0(UGT1A1);A9UKD7(UGT1A4);A9UKD8(UGT1A4);A9UKD9(UGT1A4);B8K2E8(UGT1A4);B8K2E9(UGT1A4);B8K2F1(UGT1A4);B8K2F4(UGT1A4);B8K2F8(UGT1A4);Q8WX86(UGT1A4);Q8WX87(UGT1A4);Q8WX88(UGT1A4);C9JMY5(UGT1A6);H7C5F8(UGT1A6);H0Y8D7(UGT1A7);Q96DH9(UGT1A7);Q96PN9(U…
623	Quercetin	UGT1A4	GO:0008194	UDP-glycosyltransferase activity	MF	9	3.76424e-12	0.410526	A0A0M4UT75(UGT1A1);A0A346RP36(UGT1A1);A0A346RP37(UGT1A1);A0A346RP38(UGT1A1);Q9BX76(UGT1A1);Q9H3F9(UGT1A1);W6JGU4(UGT1A1);W6JGV5(UGT1A1);W6JIA6(UGT1A1);W6JIB0(UGT1A1);A9UKD7(UGT1A4);A9UKD8(UGT1A4);A9UKD9(UGT1A4);B8K2E8(UGT1A4);B8K2E9(UGT1A4);B8K2F1(UGT1A4);B8K2F4(UGT1A4);B8K2F8(UGT1A4);Q8WX86(UGT1A4);Q8WX87(UGT1A4);Q8WX88(UGT1A4);C9JMY5(UGT1A6);H7C5F8(UGT1A6);H0Y8D7(UGT1A7);Q96DH9(UGT1A7);Q96PN9(U…
624	Quercetin	UGT1A6	GO:0008194	UDP-glycosyltransferase activity	MF	9	3.76424e-12	0.410526	A0A0M4UT75(UGT1A1);A0A346RP36(UGT1A1);A0A346RP37(UGT1A1);A0A346RP38(UGT1A1);Q9BX76(UGT1A1);Q9H3F9(UGT1A1);W6JGU4(UGT1A1);W6JGV5(UGT1A1);W6JIA6(UGT1A1);W6JIB0(UGT1A1);A9UKD7(UGT1A4);A9UKD8(UGT1A4);A9UKD9(UGT1A4);B8K2E8(UGT1A4);B8K2E9(UGT1A4);B8K2F1(UGT1A4);B8K2F4(UGT1A4);B8K2F8(UGT1A4);Q8WX86(UGT1A4);Q8WX87(UGT1A4);Q8WX88(UGT1A4);C9JMY5(UGT1A6);H7C5F8(UGT1A6);H0Y8D7(UGT1A7);Q96DH9(UGT1A7);Q96PN9(U…
625	Quercetin	UGT1A7	GO:0008194	UDP-glycosyltransferase activity	MF	9	3.76424e-12	0.410526	A0A0M4UT75(UGT1A1);A0A346RP36(UGT1A1);A0A346RP37(UGT1A1);A0A346RP38(UGT1A1);Q9BX76(UGT1A1);Q9H3F9(UGT1A1);W6JGU4(UGT1A1);W6JGV5(UGT1A1);W6JIA6(UGT1A1);W6JIB0(UGT1A1);A9UKD7(UGT1A4);A9UKD8(UGT1A4);A9UKD9(UGT1A4);B8K2E8(UGT1A4);B8K2E9(UGT1A4);B8K2F1(UGT1A4);B8K2F4(UGT1A4);B8K2F8(UGT1A4);Q8WX86(UGT1A4);Q8WX87(UGT1A4);Q8WX88(UGT1A4);C9JMY5(UGT1A6);H7C5F8(UGT1A6);H0Y8D7(UGT1A7);Q96DH9(UGT1A7);Q96PN9(U…
626	Quercetin	UGT1A9	GO:0008194	UDP-glycosyltransferase activity	MF	9	3.76424e-12	0.410526	A0A0M4UT75(UGT1A1);A0A346RP36(UGT1A1);A0A346RP37(UGT1A1);A0A346RP38(UGT1A1);Q9BX76(UGT1A1);Q9H3F9(UGT1A1);W6JGU4(UGT1A1);W6JGV5(UGT1A1);W6JIA6(UGT1A1);W6JIB0(UGT1A1);A9UKD7(UGT1A4);A9UKD8(UGT1A4);A9UKD9(UGT1A4);B8K2E8(UGT1A4);B8K2E9(UGT1A4);B8K2F1(UGT1A4);B8K2F4(UGT1A4);B8K2F8(UGT1A4);Q8WX86(UGT1A4);Q8WX87(UGT1A4);Q8WX88(UGT1A4);C9JMY5(UGT1A6);H7C5F8(UGT1A6);H0Y8D7(UGT1A7);Q96DH9(UGT1A7);Q96PN9(U…
627	Quercetin	UGT2B17	GO:0008194	UDP-glycosyltransferase activity	MF	9	3.76424e-12	0.410526	A0A0M4UT75(UGT1A1);A0A346RP36(UGT1A1);A0A346RP37(UGT1A1);A0A346RP38(UGT1A1);Q9BX76(UGT1A1);Q9H3F9(UGT1A1);W6JGU4(UGT1A1);W6JGV5(UGT1A1);W6JIA6(UGT1A1);W6JIB0(UGT1A1);A9UKD7(UGT1A4);A9UKD8(UGT1A4);A9UKD9(UGT1A4);B8K2E8(UGT1A4);B8K2E9(UGT1A4);B8K2F1(UGT1A4);B8K2F4(UGT1A4);B8K2F8(UGT1A4);Q8WX86(UGT1A4);Q8WX87(UGT1A4);Q8WX88(UGT1A4);C9JMY5(UGT1A6);H7C5F8(UGT1A6);H0Y8D7(UGT1A7);Q96DH9(UGT1A7);Q96PN9(U…
628	Quercetin	UGT2B7	GO:0008194	UDP-glycosyltransferase activity	MF	9	3.76424e-12	0.410526	A0A0M4UT75(UGT1A1);A0A346RP36(UGT1A1);A0A346RP37(UGT1A1);A0A346RP38(UGT1A1);Q9BX76(UGT1A1);Q9H3F9(UGT1A1);W6JGU4(UGT1A1);W6JGV5(UGT1A1);W6JIA6(UGT1A1);W6JIB0(UGT1A1);A9UKD7(UGT1A4);A9UKD8(UGT1A4);A9UKD9(UGT1A4);B8K2E8(UGT1A4);B8K2E9(UGT1A4);B8K2F1(UGT1A4);B8K2F4(UGT1A4);B8K2F8(UGT1A4);Q8WX86(UGT1A4);Q8WX87(UGT1A4);Q8WX88(UGT1A4);C9JMY5(UGT1A6);H7C5F8(UGT1A6);H0Y8D7(UGT1A7);Q96DH9(UGT1A7);Q96PN9(U…
629	Quercetin	UGT8	GO:0008194	UDP-glycosyltransferase activity	MF	9	3.76424e-12	0.410526	A0A0M4UT75(UGT1A1);A0A346RP36(UGT1A1);A0A346RP37(UGT1A1);A0A346RP38(UGT1A1);Q9BX76(UGT1A1);Q9H3F9(UGT1A1);W6JGU4(UGT1A1);W6JGV5(UGT1A1);W6JIA6(UGT1A1);W6JIB0(UGT1A1);A9UKD7(UGT1A4);A9UKD8(UGT1A4);A9UKD9(UGT1A4);B8K2E8(UGT1A4);B8K2E9(UGT1A4);B8K2F1(UGT1A4);B8K2F4(UGT1A4);B8K2F8(UGT1A4);Q8WX86(UGT1A4);Q8WX87(UGT1A4);Q8WX88(UGT1A4);C9JMY5(UGT1A6);H7C5F8(UGT1A6);H0Y8D7(UGT1A7);Q96DH9(UGT1A7);Q96PN9(U…
630	(-)-Epicatechin	NOS2	GO:0050661	NADP binding	MF	22	3.38957e-11	0.345865	P04040(CAT);P00374(DHFR);B4DM58(DHFR);P11413(G6PD);E7EM57(G6PD);E7EUI8(G6PD);E9PD92(G6PD);A0A2H4QGB2(G6PD);A0A2H4QGB6(G6PD);A0A2H4QGB8(G6PD);A0A6G9IW12(G6PD);A0A8G1M3Q3(G6PD);A0A8Q3SIN6(G6PD);A0A8Q3SIS5(G6PD);A0A8Q3SJB9(G6PD);A0A8Q3WL80(G6PD);A0A8Q3WL83(G6PD);A0A8Q3WL90(G6PD);A0A8Q3WL93(G6PD);A0A8Q3WL95(G6PD);A0A8Q3WLT0(G6PD);A2IBT6(G6PD);A7IZZ3(G6PD);B6ZHS6(G6PD);Q0PHS1(G6PD);Q0PHS2(G6PD);Q0PHS3…
631	(-)-Epicatechin	NOS3	GO:0050661	NADP binding	MF	22	3.38957e-11	0.345865	P04040(CAT);P00374(DHFR);B4DM58(DHFR);P11413(G6PD);E7EM57(G6PD);E7EUI8(G6PD);E9PD92(G6PD);A0A2H4QGB2(G6PD);A0A2H4QGB6(G6PD);A0A2H4QGB8(G6PD);A0A6G9IW12(G6PD);A0A8G1M3Q3(G6PD);A0A8Q3SIN6(G6PD);A0A8Q3SIS5(G6PD);A0A8Q3SJB9(G6PD);A0A8Q3WL80(G6PD);A0A8Q3WL83(G6PD);A0A8Q3WL90(G6PD);A0A8Q3WL93(G6PD);A0A8Q3WL95(G6PD);A0A8Q3WLT0(G6PD);A2IBT6(G6PD);A7IZZ3(G6PD);B6ZHS6(G6PD);Q0PHS1(G6PD);Q0PHS2(G6PD);Q0PHS3…
632	(-)-Epicatechin	POR	GO:0050661	NADP binding	MF	22	3.38957e-11	0.345865	P04040(CAT);P00374(DHFR);B4DM58(DHFR);P11413(G6PD);E7EM57(G6PD);E7EUI8(G6PD);E9PD92(G6PD);A0A2H4QGB2(G6PD);A0A2H4QGB6(G6PD);A0A2H4QGB8(G6PD);A0A6G9IW12(G6PD);A0A8G1M3Q3(G6PD);A0A8Q3SIN6(G6PD);A0A8Q3SIS5(G6PD);A0A8Q3SJB9(G6PD);A0A8Q3WL80(G6PD);A0A8Q3WL83(G6PD);A0A8Q3WL90(G6PD);A0A8Q3WL93(G6PD);A0A8Q3WL95(G6PD);A0A8Q3WLT0(G6PD);A2IBT6(G6PD);A7IZZ3(G6PD);B6ZHS6(G6PD);Q0PHS1(G6PD);Q0PHS2(G6PD);Q0PHS3…
633	agmatine	NOS2	GO:0050661	NADP binding	MF	22	3.38957e-11	0.345865	P04040(CAT);P00374(DHFR);B4DM58(DHFR);P11413(G6PD);E7EM57(G6PD);E7EUI8(G6PD);E9PD92(G6PD);A0A2H4QGB2(G6PD);A0A2H4QGB6(G6PD);A0A2H4QGB8(G6PD);A0A6G9IW12(G6PD);A0A8G1M3Q3(G6PD);A0A8Q3SIN6(G6PD);A0A8Q3SIS5(G6PD);A0A8Q3SJB9(G6PD);A0A8Q3WL80(G6PD);A0A8Q3WL83(G6PD);A0A8Q3WL90(G6PD);A0A8Q3WL93(G6PD);A0A8Q3WL95(G6PD);A0A8Q3WLT0(G6PD);A2IBT6(G6PD);A7IZZ3(G6PD);B6ZHS6(G6PD);Q0PHS1(G6PD);Q0PHS2(G6PD);Q0PHS3…
634	agmatine	NOS3	GO:0050661	NADP binding	MF	22	3.38957e-11	0.345865	P04040(CAT);P00374(DHFR);B4DM58(DHFR);P11413(G6PD);E7EM57(G6PD);E7EUI8(G6PD);E9PD92(G6PD);A0A2H4QGB2(G6PD);A0A2H4QGB6(G6PD);A0A2H4QGB8(G6PD);A0A6G9IW12(G6PD);A0A8G1M3Q3(G6PD);A0A8Q3SIN6(G6PD);A0A8Q3SIS5(G6PD);A0A8Q3SJB9(G6PD);A0A8Q3WL80(G6PD);A0A8Q3WL83(G6PD);A0A8Q3WL90(G6PD);A0A8Q3WL93(G6PD);A0A8Q3WL95(G6PD);A0A8Q3WLT0(G6PD);A2IBT6(G6PD);A7IZZ3(G6PD);B6ZHS6(G6PD);Q0PHS1(G6PD);Q0PHS2(G6PD);Q0PHS3…
635	astragalin	NOS2	GO:0050661	NADP binding	MF	22	3.38957e-11	0.345865	P04040(CAT);P00374(DHFR);B4DM58(DHFR);P11413(G6PD);E7EM57(G6PD);E7EUI8(G6PD);E9PD92(G6PD);A0A2H4QGB2(G6PD);A0A2H4QGB6(G6PD);A0A2H4QGB8(G6PD);A0A6G9IW12(G6PD);A0A8G1M3Q3(G6PD);A0A8Q3SIN6(G6PD);A0A8Q3SIS5(G6PD);A0A8Q3SJB9(G6PD);A0A8Q3WL80(G6PD);A0A8Q3WL83(G6PD);A0A8Q3WL90(G6PD);A0A8Q3WL93(G6PD);A0A8Q3WL95(G6PD);A0A8Q3WLT0(G6PD);A2IBT6(G6PD);A7IZZ3(G6PD);B6ZHS6(G6PD);Q0PHS1(G6PD);Q0PHS2(G6PD);Q0PHS3…
636	Delphinidin	NOS2	GO:0050661	NADP binding	MF	22	3.38957e-11	0.345865	P04040(CAT);P00374(DHFR);B4DM58(DHFR);P11413(G6PD);E7EM57(G6PD);E7EUI8(G6PD);E9PD92(G6PD);A0A2H4QGB2(G6PD);A0A2H4QGB6(G6PD);A0A2H4QGB8(G6PD);A0A6G9IW12(G6PD);A0A8G1M3Q3(G6PD);A0A8Q3SIN6(G6PD);A0A8Q3SIS5(G6PD);A0A8Q3SJB9(G6PD);A0A8Q3WL80(G6PD);A0A8Q3WL83(G6PD);A0A8Q3WL90(G6PD);A0A8Q3WL93(G6PD);A0A8Q3WL95(G6PD);A0A8Q3WLT0(G6PD);A2IBT6(G6PD);A7IZZ3(G6PD);B6ZHS6(G6PD);Q0PHS1(G6PD);Q0PHS2(G6PD);Q0PHS3…
637	Gallic acid	CAT	GO:0050661	NADP binding	MF	22	3.38957e-11	0.345865	P04040(CAT);P00374(DHFR);B4DM58(DHFR);P11413(G6PD);E7EM57(G6PD);E7EUI8(G6PD);E9PD92(G6PD);A0A2H4QGB2(G6PD);A0A2H4QGB6(G6PD);A0A2H4QGB8(G6PD);A0A6G9IW12(G6PD);A0A8G1M3Q3(G6PD);A0A8Q3SIN6(G6PD);A0A8Q3SIS5(G6PD);A0A8Q3SJB9(G6PD);A0A8Q3WL80(G6PD);A0A8Q3WL83(G6PD);A0A8Q3WL90(G6PD);A0A8Q3WL93(G6PD);A0A8Q3WL95(G6PD);A0A8Q3WLT0(G6PD);A2IBT6(G6PD);A7IZZ3(G6PD);B6ZHS6(G6PD);Q0PHS1(G6PD);Q0PHS2(G6PD);Q0PHS3…
638	Gentisic acid	G6PD	GO:0050661	NADP binding	MF	22	3.38957e-11	0.345865	P04040(CAT);P00374(DHFR);B4DM58(DHFR);P11413(G6PD);E7EM57(G6PD);E7EUI8(G6PD);E9PD92(G6PD);A0A2H4QGB2(G6PD);A0A2H4QGB6(G6PD);A0A2H4QGB8(G6PD);A0A6G9IW12(G6PD);A0A8G1M3Q3(G6PD);A0A8Q3SIN6(G6PD);A0A8Q3SIS5(G6PD);A0A8Q3SJB9(G6PD);A0A8Q3WL80(G6PD);A0A8Q3WL83(G6PD);A0A8Q3WL90(G6PD);A0A8Q3WL93(G6PD);A0A8Q3WL95(G6PD);A0A8Q3WLT0(G6PD);A2IBT6(G6PD);A7IZZ3(G6PD);B6ZHS6(G6PD);Q0PHS1(G6PD);Q0PHS2(G6PD);Q0PHS3…
639	Glycyrrhetinic Acid	NOS2	GO:0050661	NADP binding	MF	22	3.38957e-11	0.345865	P04040(CAT);P00374(DHFR);B4DM58(DHFR);P11413(G6PD);E7EM57(G6PD);E7EUI8(G6PD);E9PD92(G6PD);A0A2H4QGB2(G6PD);A0A2H4QGB6(G6PD);A0A2H4QGB8(G6PD);A0A6G9IW12(G6PD);A0A8G1M3Q3(G6PD);A0A8Q3SIN6(G6PD);A0A8Q3SIS5(G6PD);A0A8Q3SJB9(G6PD);A0A8Q3WL80(G6PD);A0A8Q3WL83(G6PD);A0A8Q3WL90(G6PD);A0A8Q3WL93(G6PD);A0A8Q3WL95(G6PD);A0A8Q3WLT0(G6PD);A2IBT6(G6PD);A7IZZ3(G6PD);B6ZHS6(G6PD);Q0PHS1(G6PD);Q0PHS2(G6PD);Q0PHS3…
640	Glycyrrhetinic Acid	NOS3	GO:0050661	NADP binding	MF	22	3.38957e-11	0.345865	P04040(CAT);P00374(DHFR);B4DM58(DHFR);P11413(G6PD);E7EM57(G6PD);E7EUI8(G6PD);E9PD92(G6PD);A0A2H4QGB2(G6PD);A0A2H4QGB6(G6PD);A0A2H4QGB8(G6PD);A0A6G9IW12(G6PD);A0A8G1M3Q3(G6PD);A0A8Q3SIN6(G6PD);A0A8Q3SIS5(G6PD);A0A8Q3SJB9(G6PD);A0A8Q3WL80(G6PD);A0A8Q3WL83(G6PD);A0A8Q3WL90(G6PD);A0A8Q3WL93(G6PD);A0A8Q3WL95(G6PD);A0A8Q3WLT0(G6PD);A2IBT6(G6PD);A7IZZ3(G6PD);B6ZHS6(G6PD);Q0PHS1(G6PD);Q0PHS2(G6PD);Q0PHS3…
641	Glycyrrhetinic Acid	POR	GO:0050661	NADP binding	MF	22	3.38957e-11	0.345865	P04040(CAT);P00374(DHFR);B4DM58(DHFR);P11413(G6PD);E7EM57(G6PD);E7EUI8(G6PD);E9PD92(G6PD);A0A2H4QGB2(G6PD);A0A2H4QGB6(G6PD);A0A2H4QGB8(G6PD);A0A6G9IW12(G6PD);A0A8G1M3Q3(G6PD);A0A8Q3SIN6(G6PD);A0A8Q3SIS5(G6PD);A0A8Q3SJB9(G6PD);A0A8Q3WL80(G6PD);A0A8Q3WL83(G6PD);A0A8Q3WL90(G6PD);A0A8Q3WL93(G6PD);A0A8Q3WL95(G6PD);A0A8Q3WLT0(G6PD);A2IBT6(G6PD);A7IZZ3(G6PD);B6ZHS6(G6PD);Q0PHS1(G6PD);Q0PHS2(G6PD);Q0PHS3…
642	L-Arginine	CAT	GO:0050661	NADP binding	MF	22	3.38957e-11	0.345865	P04040(CAT);P00374(DHFR);B4DM58(DHFR);P11413(G6PD);E7EM57(G6PD);E7EUI8(G6PD);E9PD92(G6PD);A0A2H4QGB2(G6PD);A0A2H4QGB6(G6PD);A0A2H4QGB8(G6PD);A0A6G9IW12(G6PD);A0A8G1M3Q3(G6PD);A0A8Q3SIN6(G6PD);A0A8Q3SIS5(G6PD);A0A8Q3SJB9(G6PD);A0A8Q3WL80(G6PD);A0A8Q3WL83(G6PD);A0A8Q3WL90(G6PD);A0A8Q3WL93(G6PD);A0A8Q3WL95(G6PD);A0A8Q3WLT0(G6PD);A2IBT6(G6PD);A7IZZ3(G6PD);B6ZHS6(G6PD);Q0PHS1(G6PD);Q0PHS2(G6PD);Q0PHS3…
643	L-Arginine	DHFR	GO:0050661	NADP binding	MF	22	3.38957e-11	0.345865	P04040(CAT);P00374(DHFR);B4DM58(DHFR);P11413(G6PD);E7EM57(G6PD);E7EUI8(G6PD);E9PD92(G6PD);A0A2H4QGB2(G6PD);A0A2H4QGB6(G6PD);A0A2H4QGB8(G6PD);A0A6G9IW12(G6PD);A0A8G1M3Q3(G6PD);A0A8Q3SIN6(G6PD);A0A8Q3SIS5(G6PD);A0A8Q3SJB9(G6PD);A0A8Q3WL80(G6PD);A0A8Q3WL83(G6PD);A0A8Q3WL90(G6PD);A0A8Q3WL93(G6PD);A0A8Q3WL95(G6PD);A0A8Q3WLT0(G6PD);A2IBT6(G6PD);A7IZZ3(G6PD);B6ZHS6(G6PD);Q0PHS1(G6PD);Q0PHS2(G6PD);Q0PHS3…
644	L-Arginine	NOS2	GO:0050661	NADP binding	MF	22	3.38957e-11	0.345865	P04040(CAT);P00374(DHFR);B4DM58(DHFR);P11413(G6PD);E7EM57(G6PD);E7EUI8(G6PD);E9PD92(G6PD);A0A2H4QGB2(G6PD);A0A2H4QGB6(G6PD);A0A2H4QGB8(G6PD);A0A6G9IW12(G6PD);A0A8G1M3Q3(G6PD);A0A8Q3SIN6(G6PD);A0A8Q3SIS5(G6PD);A0A8Q3SJB9(G6PD);A0A8Q3WL80(G6PD);A0A8Q3WL83(G6PD);A0A8Q3WL90(G6PD);A0A8Q3WL93(G6PD);A0A8Q3WL95(G6PD);A0A8Q3WLT0(G6PD);A2IBT6(G6PD);A7IZZ3(G6PD);B6ZHS6(G6PD);Q0PHS1(G6PD);Q0PHS2(G6PD);Q0PHS3…
645	L-Arginine	NOS3	GO:0050661	NADP binding	MF	22	3.38957e-11	0.345865	P04040(CAT);P00374(DHFR);B4DM58(DHFR);P11413(G6PD);E7EM57(G6PD);E7EUI8(G6PD);E9PD92(G6PD);A0A2H4QGB2(G6PD);A0A2H4QGB6(G6PD);A0A2H4QGB8(G6PD);A0A6G9IW12(G6PD);A0A8G1M3Q3(G6PD);A0A8Q3SIN6(G6PD);A0A8Q3SIS5(G6PD);A0A8Q3SJB9(G6PD);A0A8Q3WL80(G6PD);A0A8Q3WL83(G6PD);A0A8Q3WL90(G6PD);A0A8Q3WL93(G6PD);A0A8Q3WL95(G6PD);A0A8Q3WLT0(G6PD);A2IBT6(G6PD);A7IZZ3(G6PD);B6ZHS6(G6PD);Q0PHS1(G6PD);Q0PHS2(G6PD);Q0PHS3…
646	Quercetin	CAT	GO:0050661	NADP binding	MF	22	3.38957e-11	0.345865	P04040(CAT);P00374(DHFR);B4DM58(DHFR);P11413(G6PD);E7EM57(G6PD);E7EUI8(G6PD);E9PD92(G6PD);A0A2H4QGB2(G6PD);A0A2H4QGB6(G6PD);A0A2H4QGB8(G6PD);A0A6G9IW12(G6PD);A0A8G1M3Q3(G6PD);A0A8Q3SIN6(G6PD);A0A8Q3SIS5(G6PD);A0A8Q3SJB9(G6PD);A0A8Q3WL80(G6PD);A0A8Q3WL83(G6PD);A0A8Q3WL90(G6PD);A0A8Q3WL93(G6PD);A0A8Q3WL95(G6PD);A0A8Q3WLT0(G6PD);A2IBT6(G6PD);A7IZZ3(G6PD);B6ZHS6(G6PD);Q0PHS1(G6PD);Q0PHS2(G6PD);Q0PHS3…
647	Quercetin	GSR	GO:0050661	NADP binding	MF	22	3.38957e-11	0.345865	P04040(CAT);P00374(DHFR);B4DM58(DHFR);P11413(G6PD);E7EM57(G6PD);E7EUI8(G6PD);E9PD92(G6PD);A0A2H4QGB2(G6PD);A0A2H4QGB6(G6PD);A0A2H4QGB8(G6PD);A0A6G9IW12(G6PD);A0A8G1M3Q3(G6PD);A0A8Q3SIN6(G6PD);A0A8Q3SIS5(G6PD);A0A8Q3SJB9(G6PD);A0A8Q3WL80(G6PD);A0A8Q3WL83(G6PD);A0A8Q3WL90(G6PD);A0A8Q3WL93(G6PD);A0A8Q3WL95(G6PD);A0A8Q3WLT0(G6PD);A2IBT6(G6PD);A7IZZ3(G6PD);B6ZHS6(G6PD);Q0PHS1(G6PD);Q0PHS2(G6PD);Q0PHS3…
648	Quercetin	NOS2	GO:0050661	NADP binding	MF	22	3.38957e-11	0.345865	P04040(CAT);P00374(DHFR);B4DM58(DHFR);P11413(G6PD);E7EM57(G6PD);E7EUI8(G6PD);E9PD92(G6PD);A0A2H4QGB2(G6PD);A0A2H4QGB6(G6PD);A0A2H4QGB8(G6PD);A0A6G9IW12(G6PD);A0A8G1M3Q3(G6PD);A0A8Q3SIN6(G6PD);A0A8Q3SIS5(G6PD);A0A8Q3SJB9(G6PD);A0A8Q3WL80(G6PD);A0A8Q3WL83(G6PD);A0A8Q3WL90(G6PD);A0A8Q3WL93(G6PD);A0A8Q3WL95(G6PD);A0A8Q3WLT0(G6PD);A2IBT6(G6PD);A7IZZ3(G6PD);B6ZHS6(G6PD);Q0PHS1(G6PD);Q0PHS2(G6PD);Q0PHS3…
649	Quercetin	NOS3	GO:0050661	NADP binding	MF	22	3.38957e-11	0.345865	P04040(CAT);P00374(DHFR);B4DM58(DHFR);P11413(G6PD);E7EM57(G6PD);E7EUI8(G6PD);E9PD92(G6PD);A0A2H4QGB2(G6PD);A0A2H4QGB6(G6PD);A0A2H4QGB8(G6PD);A0A6G9IW12(G6PD);A0A8G1M3Q3(G6PD);A0A8Q3SIN6(G6PD);A0A8Q3SIS5(G6PD);A0A8Q3SJB9(G6PD);A0A8Q3WL80(G6PD);A0A8Q3WL83(G6PD);A0A8Q3WL90(G6PD);A0A8Q3WL93(G6PD);A0A8Q3WL95(G6PD);A0A8Q3WLT0(G6PD);A2IBT6(G6PD);A7IZZ3(G6PD);B6ZHS6(G6PD);Q0PHS1(G6PD);Q0PHS2(G6PD);Q0PHS3…
650	Quercetin	NOX1	GO:0050661	NADP binding	MF	22	3.38957e-11	0.345865	P04040(CAT);P00374(DHFR);B4DM58(DHFR);P11413(G6PD);E7EM57(G6PD);E7EUI8(G6PD);E9PD92(G6PD);A0A2H4QGB2(G6PD);A0A2H4QGB6(G6PD);A0A2H4QGB8(G6PD);A0A6G9IW12(G6PD);A0A8G1M3Q3(G6PD);A0A8Q3SIN6(G6PD);A0A8Q3SIS5(G6PD);A0A8Q3SJB9(G6PD);A0A8Q3WL80(G6PD);A0A8Q3WL83(G6PD);A0A8Q3WL90(G6PD);A0A8Q3WL93(G6PD);A0A8Q3WL95(G6PD);A0A8Q3WLT0(G6PD);A2IBT6(G6PD);A7IZZ3(G6PD);B6ZHS6(G6PD);Q0PHS1(G6PD);Q0PHS2(G6PD);Q0PHS3…
651	Quercetin	POR	GO:0050661	NADP binding	MF	22	3.38957e-11	0.345865	P04040(CAT);P00374(DHFR);B4DM58(DHFR);P11413(G6PD);E7EM57(G6PD);E7EUI8(G6PD);E9PD92(G6PD);A0A2H4QGB2(G6PD);A0A2H4QGB6(G6PD);A0A2H4QGB8(G6PD);A0A6G9IW12(G6PD);A0A8G1M3Q3(G6PD);A0A8Q3SIN6(G6PD);A0A8Q3SIS5(G6PD);A0A8Q3SJB9(G6PD);A0A8Q3WL80(G6PD);A0A8Q3WL83(G6PD);A0A8Q3WL90(G6PD);A0A8Q3WL93(G6PD);A0A8Q3WL95(G6PD);A0A8Q3WLT0(G6PD);A2IBT6(G6PD);A7IZZ3(G6PD);B6ZHS6(G6PD);Q0PHS1(G6PD);Q0PHS2(G6PD);Q0PHS3…
652	Quercetin	CFTR	GO:0005260	intracellularly ATP-gated chloride channel activity	MF	1	3.96215e-11	1	P13569(CFTR);E7EPB6(CFTR);Q20BH0(CFTR);Q20BI4(CFTR);Q20BI6(CFTR);Q20BJ8(CFTR);Q2I0A3(CFTR);Q2I0A9(CFTR);Q99989(CFTR);Q9UMN4(CFTR);A0A3B3ITW5(CFTR);Q5I6N6(CFTR);Q5I6N7(CFTR)
653	(-)-Epicatechin	COMT	GO:0042417	dopamine metabolic process	BP	3	6.27564e-11	0.543478	P21964(COMT);B8XPJ7(COMT);B8XPJ8(COMT);A0A1S6YJG6(COMT);A0A286SD53(COMT);A0A4D6GI07(COMT);A0A4D6GI32(COMT);A0A4D6GI39(COMT);A0A4D6GI41(COMT);A0A4D6GI48(COMT);A0A4D6GI63(COMT);A0A4D6GI65(COMT);A0A4D6GI75(COMT);A0A4D6GI82(COMT);A0A4D6GIA3(COMT);A0A4D6GIK3(COMT);A0A4D6GIL3(COMT);A0A4D6GIW7(COMT);A0A4D6GKQ6(COMT);A0A4D6GKX6(COMT);A0A4D6GL01(COMT);A0A4D6GL07(COMT);A0A4D6GL81(COMT);A3F6Y9(COMT);P21917(…
654	3,4 Dihydroxymandelate	COMT	GO:0042417	dopamine metabolic process	BP	3	6.27564e-11	0.543478	P21964(COMT);B8XPJ7(COMT);B8XPJ8(COMT);A0A1S6YJG6(COMT);A0A286SD53(COMT);A0A4D6GI07(COMT);A0A4D6GI32(COMT);A0A4D6GI39(COMT);A0A4D6GI41(COMT);A0A4D6GI48(COMT);A0A4D6GI63(COMT);A0A4D6GI65(COMT);A0A4D6GI75(COMT);A0A4D6GI82(COMT);A0A4D6GIA3(COMT);A0A4D6GIK3(COMT);A0A4D6GIL3(COMT);A0A4D6GIW7(COMT);A0A4D6GKQ6(COMT);A0A4D6GKX6(COMT);A0A4D6GL01(COMT);A0A4D6GL07(COMT);A0A4D6GL81(COMT);A3F6Y9(COMT);P21917(…
655	Quercetin	DRD4	GO:0042417	dopamine metabolic process	BP	3	6.27564e-11	0.543478	P21964(COMT);B8XPJ7(COMT);B8XPJ8(COMT);A0A1S6YJG6(COMT);A0A286SD53(COMT);A0A4D6GI07(COMT);A0A4D6GI32(COMT);A0A4D6GI39(COMT);A0A4D6GI41(COMT);A0A4D6GI48(COMT);A0A4D6GI63(COMT);A0A4D6GI65(COMT);A0A4D6GI75(COMT);A0A4D6GI82(COMT);A0A4D6GIA3(COMT);A0A4D6GIK3(COMT);A0A4D6GIL3(COMT);A0A4D6GIW7(COMT);A0A4D6GKQ6(COMT);A0A4D6GKX6(COMT);A0A4D6GL01(COMT);A0A4D6GL07(COMT);A0A4D6GL81(COMT);A3F6Y9(COMT);P21917(…
656	astragalin	PIK3CG	GO:0046934	1-phosphatidylinositol-4,5-bisphosphate 3-kinase activity	MF	7	9.49918e-10	0.666667	O00443(PIK3C2A);P42336(PIK3CA);Q4LE51(PIK3CA);A0A2R8Y2F6(PIK3CA);A0A6Q8PGN9(PIK3CA);A0A2P0XI22(PIK3CA);A0A6B9QIS5(PIK3CA);A0A6B9QKK2(PIK3CA);E2I6G1(PIK3CA);O00329(PIK3CD);A0A2K8FKV1(PIK3CD);A7E2E0(PIK3CD);A0A2K8FKQ1(PIK3CD);A0A2K8FKR1(PIK3CD);A0A2K8FKT1(PIK3CD);B7ZM44(PIK3CD);F8W9P4(PIK3CD);P48736(PIK3CG)
657	Delphinidin	PIK3CG	GO:0046934	1-phosphatidylinositol-4,5-bisphosphate 3-kinase activity	MF	7	9.49918e-10	0.666667	O00443(PIK3C2A);P42336(PIK3CA);Q4LE51(PIK3CA);A0A2R8Y2F6(PIK3CA);A0A6Q8PGN9(PIK3CA);A0A2P0XI22(PIK3CA);A0A6B9QIS5(PIK3CA);A0A6B9QKK2(PIK3CA);E2I6G1(PIK3CA);O00329(PIK3CD);A0A2K8FKV1(PIK3CD);A7E2E0(PIK3CD);A0A2K8FKQ1(PIK3CD);A0A2K8FKR1(PIK3CD);A0A2K8FKT1(PIK3CD);B7ZM44(PIK3CD);F8W9P4(PIK3CD);P48736(PIK3CG)
658	L-Arginine	PIK3CA	GO:0046934	1-phosphatidylinositol-4,5-bisphosphate 3-kinase activity	MF	7	9.49918e-10	0.666667	O00443(PIK3C2A);P42336(PIK3CA);Q4LE51(PIK3CA);A0A2R8Y2F6(PIK3CA);A0A6Q8PGN9(PIK3CA);A0A2P0XI22(PIK3CA);A0A6B9QIS5(PIK3CA);A0A6B9QKK2(PIK3CA);E2I6G1(PIK3CA);O00329(PIK3CD);A0A2K8FKV1(PIK3CD);A7E2E0(PIK3CD);A0A2K8FKQ1(PIK3CD);A0A2K8FKR1(PIK3CD);A0A2K8FKT1(PIK3CD);B7ZM44(PIK3CD);F8W9P4(PIK3CD);P48736(PIK3CG)
659	Quercetin	PIK3C2A	GO:0046934	1-phosphatidylinositol-4,5-bisphosphate 3-kinase activity	MF	7	9.49918e-10	0.666667	O00443(PIK3C2A);P42336(PIK3CA);Q4LE51(PIK3CA);A0A2R8Y2F6(PIK3CA);A0A6Q8PGN9(PIK3CA);A0A2P0XI22(PIK3CA);A0A6B9QIS5(PIK3CA);A0A6B9QKK2(PIK3CA);E2I6G1(PIK3CA);O00329(PIK3CD);A0A2K8FKV1(PIK3CD);A7E2E0(PIK3CD);A0A2K8FKQ1(PIK3CD);A0A2K8FKR1(PIK3CD);A0A2K8FKT1(PIK3CD);B7ZM44(PIK3CD);F8W9P4(PIK3CD);P48736(PIK3CG)
660	Quercetin	PIK3CA	GO:0046934	1-phosphatidylinositol-4,5-bisphosphate 3-kinase activity	MF	7	9.49918e-10	0.666667	O00443(PIK3C2A);P42336(PIK3CA);Q4LE51(PIK3CA);A0A2R8Y2F6(PIK3CA);A0A6Q8PGN9(PIK3CA);A0A2P0XI22(PIK3CA);A0A6B9QIS5(PIK3CA);A0A6B9QKK2(PIK3CA);E2I6G1(PIK3CA);O00329(PIK3CD);A0A2K8FKV1(PIK3CD);A7E2E0(PIK3CD);A0A2K8FKQ1(PIK3CD);A0A2K8FKR1(PIK3CD);A0A2K8FKT1(PIK3CD);B7ZM44(PIK3CD);F8W9P4(PIK3CD);P48736(PIK3CG)
661	Quercetin	PIK3CD	GO:0046934	1-phosphatidylinositol-4,5-bisphosphate 3-kinase activity	MF	7	9.49918e-10	0.666667	O00443(PIK3C2A);P42336(PIK3CA);Q4LE51(PIK3CA);A0A2R8Y2F6(PIK3CA);A0A6Q8PGN9(PIK3CA);A0A2P0XI22(PIK3CA);A0A6B9QIS5(PIK3CA);A0A6B9QKK2(PIK3CA);E2I6G1(PIK3CA);O00329(PIK3CD);A0A2K8FKV1(PIK3CD);A7E2E0(PIK3CD);A0A2K8FKQ1(PIK3CD);A0A2K8FKR1(PIK3CD);A0A2K8FKT1(PIK3CD);B7ZM44(PIK3CD);F8W9P4(PIK3CD);P48736(PIK3CG)
662	Quercetin	PIK3CG	GO:0046934	1-phosphatidylinositol-4,5-bisphosphate 3-kinase activity	MF	7	9.49918e-10	0.666667	O00443(PIK3C2A);P42336(PIK3CA);Q4LE51(PIK3CA);A0A2R8Y2F6(PIK3CA);A0A6Q8PGN9(PIK3CA);A0A2P0XI22(PIK3CA);A0A6B9QIS5(PIK3CA);A0A6B9QKK2(PIK3CA);E2I6G1(PIK3CA);O00329(PIK3CD);A0A2K8FKV1(PIK3CD);A7E2E0(PIK3CD);A0A2K8FKQ1(PIK3CD);A0A2K8FKR1(PIK3CD);A0A2K8FKT1(PIK3CD);B7ZM44(PIK3CD);F8W9P4(PIK3CD);P48736(PIK3CG)
663	(-)-Epicatechin	POR	GO:0006805	xenobiotic metabolic process	BP	27	1.82601e-09	0.276699	P33527(ABCC1);O15440(ABCC5);P35869(AHR);A0A2R8Y7G1(AHR);P16152(CBR1);O75828(CBR3);P04798(CYP1A1);P05177(CYP1A2);Q16678(CYP1B1);P10632(CYP2C8);P11712(CYP2C9);A0A0A7MAK0(CYP2C9);A0A1X9PW33(CYP2C9);A0A1X9PW55(CYP2C9);A0A1X9PW57(CYP2C9);A0A1X9PW73(CYP2C9);A0A1X9PW77(CYP2C9);A0A1X9PWC6(CYP2C9);A0A1X9PWD6(CYP2C9);A0A2D1BLU4(CYP2C9);A0A2H4QWJ3(CYP2C9);A0A2H4QWL2(CYP2C9);A0A2H4QWQ3(CYP2C9);A0A2H4QWR6(CYP…
664	Gallic acid	UGT2B17	GO:0006805	xenobiotic metabolic process	BP	27	1.82601e-09	0.276699	P33527(ABCC1);O15440(ABCC5);P35869(AHR);A0A2R8Y7G1(AHR);P16152(CBR1);O75828(CBR3);P04798(CYP1A1);P05177(CYP1A2);Q16678(CYP1B1);P10632(CYP2C8);P11712(CYP2C9);A0A0A7MAK0(CYP2C9);A0A1X9PW33(CYP2C9);A0A1X9PW55(CYP2C9);A0A1X9PW57(CYP2C9);A0A1X9PW73(CYP2C9);A0A1X9PW77(CYP2C9);A0A1X9PWC6(CYP2C9);A0A1X9PWD6(CYP2C9);A0A2D1BLU4(CYP2C9);A0A2H4QWJ3(CYP2C9);A0A2H4QWL2(CYP2C9);A0A2H4QWQ3(CYP2C9);A0A2H4QWR6(CYP…
665	Glycyrrhetinic Acid	CBR1	GO:0006805	xenobiotic metabolic process	BP	27	1.82601e-09	0.276699	P33527(ABCC1);O15440(ABCC5);P35869(AHR);A0A2R8Y7G1(AHR);P16152(CBR1);O75828(CBR3);P04798(CYP1A1);P05177(CYP1A2);Q16678(CYP1B1);P10632(CYP2C8);P11712(CYP2C9);A0A0A7MAK0(CYP2C9);A0A1X9PW33(CYP2C9);A0A1X9PW55(CYP2C9);A0A1X9PW57(CYP2C9);A0A1X9PW73(CYP2C9);A0A1X9PW77(CYP2C9);A0A1X9PWC6(CYP2C9);A0A1X9PWD6(CYP2C9);A0A2D1BLU4(CYP2C9);A0A2H4QWJ3(CYP2C9);A0A2H4QWL2(CYP2C9);A0A2H4QWQ3(CYP2C9);A0A2H4QWR6(CYP…
666	Glycyrrhetinic Acid	CBR3	GO:0006805	xenobiotic metabolic process	BP	27	1.82601e-09	0.276699	P33527(ABCC1);O15440(ABCC5);P35869(AHR);A0A2R8Y7G1(AHR);P16152(CBR1);O75828(CBR3);P04798(CYP1A1);P05177(CYP1A2);Q16678(CYP1B1);P10632(CYP2C8);P11712(CYP2C9);A0A0A7MAK0(CYP2C9);A0A1X9PW33(CYP2C9);A0A1X9PW55(CYP2C9);A0A1X9PW57(CYP2C9);A0A1X9PW73(CYP2C9);A0A1X9PW77(CYP2C9);A0A1X9PWC6(CYP2C9);A0A1X9PWD6(CYP2C9);A0A2D1BLU4(CYP2C9);A0A2H4QWJ3(CYP2C9);A0A2H4QWL2(CYP2C9);A0A2H4QWQ3(CYP2C9);A0A2H4QWR6(CYP…
667	Glycyrrhetinic Acid	POR	GO:0006805	xenobiotic metabolic process	BP	27	1.82601e-09	0.276699	P33527(ABCC1);O15440(ABCC5);P35869(AHR);A0A2R8Y7G1(AHR);P16152(CBR1);O75828(CBR3);P04798(CYP1A1);P05177(CYP1A2);Q16678(CYP1B1);P10632(CYP2C8);P11712(CYP2C9);A0A0A7MAK0(CYP2C9);A0A1X9PW33(CYP2C9);A0A1X9PW55(CYP2C9);A0A1X9PW57(CYP2C9);A0A1X9PW73(CYP2C9);A0A1X9PW77(CYP2C9);A0A1X9PWC6(CYP2C9);A0A1X9PWD6(CYP2C9);A0A2D1BLU4(CYP2C9);A0A2H4QWJ3(CYP2C9);A0A2H4QWL2(CYP2C9);A0A2H4QWQ3(CYP2C9);A0A2H4QWR6(CYP…
668	Glycyrrhetinic Acid	SLCO1B1	GO:0006805	xenobiotic metabolic process	BP	27	1.82601e-09	0.276699	P33527(ABCC1);O15440(ABCC5);P35869(AHR);A0A2R8Y7G1(AHR);P16152(CBR1);O75828(CBR3);P04798(CYP1A1);P05177(CYP1A2);Q16678(CYP1B1);P10632(CYP2C8);P11712(CYP2C9);A0A0A7MAK0(CYP2C9);A0A1X9PW33(CYP2C9);A0A1X9PW55(CYP2C9);A0A1X9PW57(CYP2C9);A0A1X9PW73(CYP2C9);A0A1X9PW77(CYP2C9);A0A1X9PWC6(CYP2C9);A0A1X9PWD6(CYP2C9);A0A2D1BLU4(CYP2C9);A0A2H4QWJ3(CYP2C9);A0A2H4QWL2(CYP2C9);A0A2H4QWQ3(CYP2C9);A0A2H4QWR6(CYP…
669	Glycyrrhetinic Acid	SLCO1B3	GO:0006805	xenobiotic metabolic process	BP	27	1.82601e-09	0.276699	P33527(ABCC1);O15440(ABCC5);P35869(AHR);A0A2R8Y7G1(AHR);P16152(CBR1);O75828(CBR3);P04798(CYP1A1);P05177(CYP1A2);Q16678(CYP1B1);P10632(CYP2C8);P11712(CYP2C9);A0A0A7MAK0(CYP2C9);A0A1X9PW33(CYP2C9);A0A1X9PW55(CYP2C9);A0A1X9PW57(CYP2C9);A0A1X9PW73(CYP2C9);A0A1X9PW77(CYP2C9);A0A1X9PWC6(CYP2C9);A0A1X9PWD6(CYP2C9);A0A2D1BLU4(CYP2C9);A0A2H4QWJ3(CYP2C9);A0A2H4QWL2(CYP2C9);A0A2H4QWQ3(CYP2C9);A0A2H4QWR6(CYP…
670	Quercetin	ABCC1	GO:0006805	xenobiotic metabolic process	BP	27	1.82601e-09	0.276699	P33527(ABCC1);O15440(ABCC5);P35869(AHR);A0A2R8Y7G1(AHR);P16152(CBR1);O75828(CBR3);P04798(CYP1A1);P05177(CYP1A2);Q16678(CYP1B1);P10632(CYP2C8);P11712(CYP2C9);A0A0A7MAK0(CYP2C9);A0A1X9PW33(CYP2C9);A0A1X9PW55(CYP2C9);A0A1X9PW57(CYP2C9);A0A1X9PW73(CYP2C9);A0A1X9PW77(CYP2C9);A0A1X9PWC6(CYP2C9);A0A1X9PWD6(CYP2C9);A0A2D1BLU4(CYP2C9);A0A2H4QWJ3(CYP2C9);A0A2H4QWL2(CYP2C9);A0A2H4QWQ3(CYP2C9);A0A2H4QWR6(CYP…
671	Quercetin	ABCC5	GO:0006805	xenobiotic metabolic process	BP	27	1.82601e-09	0.276699	P33527(ABCC1);O15440(ABCC5);P35869(AHR);A0A2R8Y7G1(AHR);P16152(CBR1);O75828(CBR3);P04798(CYP1A1);P05177(CYP1A2);Q16678(CYP1B1);P10632(CYP2C8);P11712(CYP2C9);A0A0A7MAK0(CYP2C9);A0A1X9PW33(CYP2C9);A0A1X9PW55(CYP2C9);A0A1X9PW57(CYP2C9);A0A1X9PW73(CYP2C9);A0A1X9PW77(CYP2C9);A0A1X9PWC6(CYP2C9);A0A1X9PWD6(CYP2C9);A0A2D1BLU4(CYP2C9);A0A2H4QWJ3(CYP2C9);A0A2H4QWL2(CYP2C9);A0A2H4QWQ3(CYP2C9);A0A2H4QWR6(CYP…
672	Quercetin	AHR	GO:0006805	xenobiotic metabolic process	BP	27	1.82601e-09	0.276699	P33527(ABCC1);O15440(ABCC5);P35869(AHR);A0A2R8Y7G1(AHR);P16152(CBR1);O75828(CBR3);P04798(CYP1A1);P05177(CYP1A2);Q16678(CYP1B1);P10632(CYP2C8);P11712(CYP2C9);A0A0A7MAK0(CYP2C9);A0A1X9PW33(CYP2C9);A0A1X9PW55(CYP2C9);A0A1X9PW57(CYP2C9);A0A1X9PW73(CYP2C9);A0A1X9PW77(CYP2C9);A0A1X9PWC6(CYP2C9);A0A1X9PWD6(CYP2C9);A0A2D1BLU4(CYP2C9);A0A2H4QWJ3(CYP2C9);A0A2H4QWL2(CYP2C9);A0A2H4QWQ3(CYP2C9);A0A2H4QWR6(CYP…
673	Quercetin	CYP1A1	GO:0006805	xenobiotic metabolic process	BP	27	1.82601e-09	0.276699	P33527(ABCC1);O15440(ABCC5);P35869(AHR);A0A2R8Y7G1(AHR);P16152(CBR1);O75828(CBR3);P04798(CYP1A1);P05177(CYP1A2);Q16678(CYP1B1);P10632(CYP2C8);P11712(CYP2C9);A0A0A7MAK0(CYP2C9);A0A1X9PW33(CYP2C9);A0A1X9PW55(CYP2C9);A0A1X9PW57(CYP2C9);A0A1X9PW73(CYP2C9);A0A1X9PW77(CYP2C9);A0A1X9PWC6(CYP2C9);A0A1X9PWD6(CYP2C9);A0A2D1BLU4(CYP2C9);A0A2H4QWJ3(CYP2C9);A0A2H4QWL2(CYP2C9);A0A2H4QWQ3(CYP2C9);A0A2H4QWR6(CYP…
674	Quercetin	CYP1A2	GO:0006805	xenobiotic metabolic process	BP	27	1.82601e-09	0.276699	P33527(ABCC1);O15440(ABCC5);P35869(AHR);A0A2R8Y7G1(AHR);P16152(CBR1);O75828(CBR3);P04798(CYP1A1);P05177(CYP1A2);Q16678(CYP1B1);P10632(CYP2C8);P11712(CYP2C9);A0A0A7MAK0(CYP2C9);A0A1X9PW33(CYP2C9);A0A1X9PW55(CYP2C9);A0A1X9PW57(CYP2C9);A0A1X9PW73(CYP2C9);A0A1X9PW77(CYP2C9);A0A1X9PWC6(CYP2C9);A0A1X9PWD6(CYP2C9);A0A2D1BLU4(CYP2C9);A0A2H4QWJ3(CYP2C9);A0A2H4QWL2(CYP2C9);A0A2H4QWQ3(CYP2C9);A0A2H4QWR6(CYP…
675	Quercetin	CYP1B1	GO:0006805	xenobiotic metabolic process	BP	27	1.82601e-09	0.276699	P33527(ABCC1);O15440(ABCC5);P35869(AHR);A0A2R8Y7G1(AHR);P16152(CBR1);O75828(CBR3);P04798(CYP1A1);P05177(CYP1A2);Q16678(CYP1B1);P10632(CYP2C8);P11712(CYP2C9);A0A0A7MAK0(CYP2C9);A0A1X9PW33(CYP2C9);A0A1X9PW55(CYP2C9);A0A1X9PW57(CYP2C9);A0A1X9PW73(CYP2C9);A0A1X9PW77(CYP2C9);A0A1X9PWC6(CYP2C9);A0A1X9PWD6(CYP2C9);A0A2D1BLU4(CYP2C9);A0A2H4QWJ3(CYP2C9);A0A2H4QWL2(CYP2C9);A0A2H4QWQ3(CYP2C9);A0A2H4QWR6(CYP…
676	Quercetin	CYP2C8	GO:0006805	xenobiotic metabolic process	BP	27	1.82601e-09	0.276699	P33527(ABCC1);O15440(ABCC5);P35869(AHR);A0A2R8Y7G1(AHR);P16152(CBR1);O75828(CBR3);P04798(CYP1A1);P05177(CYP1A2);Q16678(CYP1B1);P10632(CYP2C8);P11712(CYP2C9);A0A0A7MAK0(CYP2C9);A0A1X9PW33(CYP2C9);A0A1X9PW55(CYP2C9);A0A1X9PW57(CYP2C9);A0A1X9PW73(CYP2C9);A0A1X9PW77(CYP2C9);A0A1X9PWC6(CYP2C9);A0A1X9PWD6(CYP2C9);A0A2D1BLU4(CYP2C9);A0A2H4QWJ3(CYP2C9);A0A2H4QWL2(CYP2C9);A0A2H4QWQ3(CYP2C9);A0A2H4QWR6(CYP…
677	Quercetin	CYP2C9	GO:0006805	xenobiotic metabolic process	BP	27	1.82601e-09	0.276699	P33527(ABCC1);O15440(ABCC5);P35869(AHR);A0A2R8Y7G1(AHR);P16152(CBR1);O75828(CBR3);P04798(CYP1A1);P05177(CYP1A2);Q16678(CYP1B1);P10632(CYP2C8);P11712(CYP2C9);A0A0A7MAK0(CYP2C9);A0A1X9PW33(CYP2C9);A0A1X9PW55(CYP2C9);A0A1X9PW57(CYP2C9);A0A1X9PW73(CYP2C9);A0A1X9PW77(CYP2C9);A0A1X9PWC6(CYP2C9);A0A1X9PWD6(CYP2C9);A0A2D1BLU4(CYP2C9);A0A2H4QWJ3(CYP2C9);A0A2H4QWL2(CYP2C9);A0A2H4QWQ3(CYP2C9);A0A2H4QWR6(CYP…
678	Quercetin	CYP3A4	GO:0006805	xenobiotic metabolic process	BP	27	1.82601e-09	0.276699	P33527(ABCC1);O15440(ABCC5);P35869(AHR);A0A2R8Y7G1(AHR);P16152(CBR1);O75828(CBR3);P04798(CYP1A1);P05177(CYP1A2);Q16678(CYP1B1);P10632(CYP2C8);P11712(CYP2C9);A0A0A7MAK0(CYP2C9);A0A1X9PW33(CYP2C9);A0A1X9PW55(CYP2C9);A0A1X9PW57(CYP2C9);A0A1X9PW73(CYP2C9);A0A1X9PW77(CYP2C9);A0A1X9PWC6(CYP2C9);A0A1X9PWD6(CYP2C9);A0A2D1BLU4(CYP2C9);A0A2H4QWJ3(CYP2C9);A0A2H4QWL2(CYP2C9);A0A2H4QWQ3(CYP2C9);A0A2H4QWR6(CYP…
679	Quercetin	GSTP1	GO:0006805	xenobiotic metabolic process	BP	27	1.82601e-09	0.276699	P33527(ABCC1);O15440(ABCC5);P35869(AHR);A0A2R8Y7G1(AHR);P16152(CBR1);O75828(CBR3);P04798(CYP1A1);P05177(CYP1A2);Q16678(CYP1B1);P10632(CYP2C8);P11712(CYP2C9);A0A0A7MAK0(CYP2C9);A0A1X9PW33(CYP2C9);A0A1X9PW55(CYP2C9);A0A1X9PW57(CYP2C9);A0A1X9PW73(CYP2C9);A0A1X9PW77(CYP2C9);A0A1X9PWC6(CYP2C9);A0A1X9PWD6(CYP2C9);A0A2D1BLU4(CYP2C9);A0A2H4QWJ3(CYP2C9);A0A2H4QWL2(CYP2C9);A0A2H4QWQ3(CYP2C9);A0A2H4QWR6(CYP…
680	Quercetin	NQO1	GO:0006805	xenobiotic metabolic process	BP	27	1.82601e-09	0.276699	P33527(ABCC1);O15440(ABCC5);P35869(AHR);A0A2R8Y7G1(AHR);P16152(CBR1);O75828(CBR3);P04798(CYP1A1);P05177(CYP1A2);Q16678(CYP1B1);P10632(CYP2C8);P11712(CYP2C9);A0A0A7MAK0(CYP2C9);A0A1X9PW33(CYP2C9);A0A1X9PW55(CYP2C9);A0A1X9PW57(CYP2C9);A0A1X9PW73(CYP2C9);A0A1X9PW77(CYP2C9);A0A1X9PWC6(CYP2C9);A0A1X9PWD6(CYP2C9);A0A2D1BLU4(CYP2C9);A0A2H4QWJ3(CYP2C9);A0A2H4QWL2(CYP2C9);A0A2H4QWQ3(CYP2C9);A0A2H4QWR6(CYP…
681	Quercetin	NR1I2	GO:0006805	xenobiotic metabolic process	BP	27	1.82601e-09	0.276699	P33527(ABCC1);O15440(ABCC5);P35869(AHR);A0A2R8Y7G1(AHR);P16152(CBR1);O75828(CBR3);P04798(CYP1A1);P05177(CYP1A2);Q16678(CYP1B1);P10632(CYP2C8);P11712(CYP2C9);A0A0A7MAK0(CYP2C9);A0A1X9PW33(CYP2C9);A0A1X9PW55(CYP2C9);A0A1X9PW57(CYP2C9);A0A1X9PW73(CYP2C9);A0A1X9PW77(CYP2C9);A0A1X9PWC6(CYP2C9);A0A1X9PWD6(CYP2C9);A0A2D1BLU4(CYP2C9);A0A2H4QWJ3(CYP2C9);A0A2H4QWL2(CYP2C9);A0A2H4QWQ3(CYP2C9);A0A2H4QWR6(CYP…
682	Quercetin	POR	GO:0006805	xenobiotic metabolic process	BP	27	1.82601e-09	0.276699	P33527(ABCC1);O15440(ABCC5);P35869(AHR);A0A2R8Y7G1(AHR);P16152(CBR1);O75828(CBR3);P04798(CYP1A1);P05177(CYP1A2);Q16678(CYP1B1);P10632(CYP2C8);P11712(CYP2C9);A0A0A7MAK0(CYP2C9);A0A1X9PW33(CYP2C9);A0A1X9PW55(CYP2C9);A0A1X9PW57(CYP2C9);A0A1X9PW73(CYP2C9);A0A1X9PW77(CYP2C9);A0A1X9PWC6(CYP2C9);A0A1X9PWD6(CYP2C9);A0A2D1BLU4(CYP2C9);A0A2H4QWJ3(CYP2C9);A0A2H4QWL2(CYP2C9);A0A2H4QWQ3(CYP2C9);A0A2H4QWR6(CYP…
683	Quercetin	UGT1A1	GO:0006805	xenobiotic metabolic process	BP	27	1.82601e-09	0.276699	P33527(ABCC1);O15440(ABCC5);P35869(AHR);A0A2R8Y7G1(AHR);P16152(CBR1);O75828(CBR3);P04798(CYP1A1);P05177(CYP1A2);Q16678(CYP1B1);P10632(CYP2C8);P11712(CYP2C9);A0A0A7MAK0(CYP2C9);A0A1X9PW33(CYP2C9);A0A1X9PW55(CYP2C9);A0A1X9PW57(CYP2C9);A0A1X9PW73(CYP2C9);A0A1X9PW77(CYP2C9);A0A1X9PWC6(CYP2C9);A0A1X9PWD6(CYP2C9);A0A2D1BLU4(CYP2C9);A0A2H4QWJ3(CYP2C9);A0A2H4QWL2(CYP2C9);A0A2H4QWQ3(CYP2C9);A0A2H4QWR6(CYP…
684	Quercetin	UGT1A10	GO:0006805	xenobiotic metabolic process	BP	27	1.82601e-09	0.276699	P33527(ABCC1);O15440(ABCC5);P35869(AHR);A0A2R8Y7G1(AHR);P16152(CBR1);O75828(CBR3);P04798(CYP1A1);P05177(CYP1A2);Q16678(CYP1B1);P10632(CYP2C8);P11712(CYP2C9);A0A0A7MAK0(CYP2C9);A0A1X9PW33(CYP2C9);A0A1X9PW55(CYP2C9);A0A1X9PW57(CYP2C9);A0A1X9PW73(CYP2C9);A0A1X9PW77(CYP2C9);A0A1X9PWC6(CYP2C9);A0A1X9PWD6(CYP2C9);A0A2D1BLU4(CYP2C9);A0A2H4QWJ3(CYP2C9);A0A2H4QWL2(CYP2C9);A0A2H4QWQ3(CYP2C9);A0A2H4QWR6(CYP…
685	Quercetin	UGT1A6	GO:0006805	xenobiotic metabolic process	BP	27	1.82601e-09	0.276699	P33527(ABCC1);O15440(ABCC5);P35869(AHR);A0A2R8Y7G1(AHR);P16152(CBR1);O75828(CBR3);P04798(CYP1A1);P05177(CYP1A2);Q16678(CYP1B1);P10632(CYP2C8);P11712(CYP2C9);A0A0A7MAK0(CYP2C9);A0A1X9PW33(CYP2C9);A0A1X9PW55(CYP2C9);A0A1X9PW57(CYP2C9);A0A1X9PW73(CYP2C9);A0A1X9PW77(CYP2C9);A0A1X9PWC6(CYP2C9);A0A1X9PWD6(CYP2C9);A0A2D1BLU4(CYP2C9);A0A2H4QWJ3(CYP2C9);A0A2H4QWL2(CYP2C9);A0A2H4QWQ3(CYP2C9);A0A2H4QWR6(CYP…
686	Quercetin	UGT1A7	GO:0006805	xenobiotic metabolic process	BP	27	1.82601e-09	0.276699	P33527(ABCC1);O15440(ABCC5);P35869(AHR);A0A2R8Y7G1(AHR);P16152(CBR1);O75828(CBR3);P04798(CYP1A1);P05177(CYP1A2);Q16678(CYP1B1);P10632(CYP2C8);P11712(CYP2C9);A0A0A7MAK0(CYP2C9);A0A1X9PW33(CYP2C9);A0A1X9PW55(CYP2C9);A0A1X9PW57(CYP2C9);A0A1X9PW73(CYP2C9);A0A1X9PW77(CYP2C9);A0A1X9PWC6(CYP2C9);A0A1X9PWD6(CYP2C9);A0A2D1BLU4(CYP2C9);A0A2H4QWJ3(CYP2C9);A0A2H4QWL2(CYP2C9);A0A2H4QWQ3(CYP2C9);A0A2H4QWR6(CYP…
687	Quercetin	UGT1A9	GO:0006805	xenobiotic metabolic process	BP	27	1.82601e-09	0.276699	P33527(ABCC1);O15440(ABCC5);P35869(AHR);A0A2R8Y7G1(AHR);P16152(CBR1);O75828(CBR3);P04798(CYP1A1);P05177(CYP1A2);Q16678(CYP1B1);P10632(CYP2C8);P11712(CYP2C9);A0A0A7MAK0(CYP2C9);A0A1X9PW33(CYP2C9);A0A1X9PW55(CYP2C9);A0A1X9PW57(CYP2C9);A0A1X9PW73(CYP2C9);A0A1X9PW77(CYP2C9);A0A1X9PWC6(CYP2C9);A0A1X9PWD6(CYP2C9);A0A2D1BLU4(CYP2C9);A0A2H4QWJ3(CYP2C9);A0A2H4QWL2(CYP2C9);A0A2H4QWQ3(CYP2C9);A0A2H4QWR6(CYP…
688	Quercetin	UGT2B17	GO:0006805	xenobiotic metabolic process	BP	27	1.82601e-09	0.276699	P33527(ABCC1);O15440(ABCC5);P35869(AHR);A0A2R8Y7G1(AHR);P16152(CBR1);O75828(CBR3);P04798(CYP1A1);P05177(CYP1A2);Q16678(CYP1B1);P10632(CYP2C8);P11712(CYP2C9);A0A0A7MAK0(CYP2C9);A0A1X9PW33(CYP2C9);A0A1X9PW55(CYP2C9);A0A1X9PW57(CYP2C9);A0A1X9PW73(CYP2C9);A0A1X9PW77(CYP2C9);A0A1X9PWC6(CYP2C9);A0A1X9PWD6(CYP2C9);A0A2D1BLU4(CYP2C9);A0A2H4QWJ3(CYP2C9);A0A2H4QWL2(CYP2C9);A0A2H4QWQ3(CYP2C9);A0A2H4QWR6(CYP…
689	Quercetin	UGT2B7	GO:0006805	xenobiotic metabolic process	BP	27	1.82601e-09	0.276699	P33527(ABCC1);O15440(ABCC5);P35869(AHR);A0A2R8Y7G1(AHR);P16152(CBR1);O75828(CBR3);P04798(CYP1A1);P05177(CYP1A2);Q16678(CYP1B1);P10632(CYP2C8);P11712(CYP2C9);A0A0A7MAK0(CYP2C9);A0A1X9PW33(CYP2C9);A0A1X9PW55(CYP2C9);A0A1X9PW57(CYP2C9);A0A1X9PW73(CYP2C9);A0A1X9PW77(CYP2C9);A0A1X9PWC6(CYP2C9);A0A1X9PWD6(CYP2C9);A0A2D1BLU4(CYP2C9);A0A2H4QWJ3(CYP2C9);A0A2H4QWL2(CYP2C9);A0A2H4QWQ3(CYP2C9);A0A2H4QWR6(CYP…
690	astragalin	PIK3CG	GO:0016303	1-phosphatidylinositol-3-kinase activity	MF	10	1.82779e-09	0.5	Q13315(ATM);O00443(PIK3C2A);L7RRS0(PIK3C2A);O00750(PIK3C2B);A2RUF7(PIK3C2B);B7ZM86(PIK3C2B);Q4LE65(PIK3C2B);Q8NEB9(PIK3C3);A8MYT4(PIK3C3);P42336(PIK3CA);Q4LE51(PIK3CA);A0A8A2FPJ2(PIK3CA);O00329(PIK3CD);A0A2K8FKV1(PIK3CD);A7E2E0(PIK3CD);A0A2K8FKQ1(PIK3CD);A0A2K8FKR1(PIK3CD);A0A2K8FKT1(PIK3CD);A0A8V8TM62(PIK3CD);A0A8V8TMM0(PIK3CD);A0A8V8TNW9(PIK3CD);B7ZM44(PIK3CD);F8W9P4(PIK3CD);P48736(PIK3CG)
691	Delphinidin	PIK3CG	GO:0016303	1-phosphatidylinositol-3-kinase activity	MF	10	1.82779e-09	0.5	Q13315(ATM);O00443(PIK3C2A);L7RRS0(PIK3C2A);O00750(PIK3C2B);A2RUF7(PIK3C2B);B7ZM86(PIK3C2B);Q4LE65(PIK3C2B);Q8NEB9(PIK3C3);A8MYT4(PIK3C3);P42336(PIK3CA);Q4LE51(PIK3CA);A0A8A2FPJ2(PIK3CA);O00329(PIK3CD);A0A2K8FKV1(PIK3CD);A7E2E0(PIK3CD);A0A2K8FKQ1(PIK3CD);A0A2K8FKR1(PIK3CD);A0A2K8FKT1(PIK3CD);A0A8V8TM62(PIK3CD);A0A8V8TMM0(PIK3CD);A0A8V8TNW9(PIK3CD);B7ZM44(PIK3CD);F8W9P4(PIK3CD);P48736(PIK3CG)
692	Gallic acid	ATM	GO:0016303	1-phosphatidylinositol-3-kinase activity	MF	10	1.82779e-09	0.5	Q13315(ATM);O00443(PIK3C2A);L7RRS0(PIK3C2A);O00750(PIK3C2B);A2RUF7(PIK3C2B);B7ZM86(PIK3C2B);Q4LE65(PIK3C2B);Q8NEB9(PIK3C3);A8MYT4(PIK3C3);P42336(PIK3CA);Q4LE51(PIK3CA);A0A8A2FPJ2(PIK3CA);O00329(PIK3CD);A0A2K8FKV1(PIK3CD);A7E2E0(PIK3CD);A0A2K8FKQ1(PIK3CD);A0A2K8FKR1(PIK3CD);A0A2K8FKT1(PIK3CD);A0A8V8TM62(PIK3CD);A0A8V8TMM0(PIK3CD);A0A8V8TNW9(PIK3CD);B7ZM44(PIK3CD);F8W9P4(PIK3CD);P48736(PIK3CG)
693	L-Arginine	PIK3CA	GO:0016303	1-phosphatidylinositol-3-kinase activity	MF	10	1.82779e-09	0.5	Q13315(ATM);O00443(PIK3C2A);L7RRS0(PIK3C2A);O00750(PIK3C2B);A2RUF7(PIK3C2B);B7ZM86(PIK3C2B);Q4LE65(PIK3C2B);Q8NEB9(PIK3C3);A8MYT4(PIK3C3);P42336(PIK3CA);Q4LE51(PIK3CA);A0A8A2FPJ2(PIK3CA);O00329(PIK3CD);A0A2K8FKV1(PIK3CD);A7E2E0(PIK3CD);A0A2K8FKQ1(PIK3CD);A0A2K8FKR1(PIK3CD);A0A2K8FKT1(PIK3CD);A0A8V8TM62(PIK3CD);A0A8V8TMM0(PIK3CD);A0A8V8TNW9(PIK3CD);B7ZM44(PIK3CD);F8W9P4(PIK3CD);P48736(PIK3CG)
694	Quercetin	PIK3C2A	GO:0016303	1-phosphatidylinositol-3-kinase activity	MF	10	1.82779e-09	0.5	Q13315(ATM);O00443(PIK3C2A);L7RRS0(PIK3C2A);O00750(PIK3C2B);A2RUF7(PIK3C2B);B7ZM86(PIK3C2B);Q4LE65(PIK3C2B);Q8NEB9(PIK3C3);A8MYT4(PIK3C3);P42336(PIK3CA);Q4LE51(PIK3CA);A0A8A2FPJ2(PIK3CA);O00329(PIK3CD);A0A2K8FKV1(PIK3CD);A7E2E0(PIK3CD);A0A2K8FKQ1(PIK3CD);A0A2K8FKR1(PIK3CD);A0A2K8FKT1(PIK3CD);A0A8V8TM62(PIK3CD);A0A8V8TMM0(PIK3CD);A0A8V8TNW9(PIK3CD);B7ZM44(PIK3CD);F8W9P4(PIK3CD);P48736(PIK3CG)
695	Quercetin	PIK3C2B	GO:0016303	1-phosphatidylinositol-3-kinase activity	MF	10	1.82779e-09	0.5	Q13315(ATM);O00443(PIK3C2A);L7RRS0(PIK3C2A);O00750(PIK3C2B);A2RUF7(PIK3C2B);B7ZM86(PIK3C2B);Q4LE65(PIK3C2B);Q8NEB9(PIK3C3);A8MYT4(PIK3C3);P42336(PIK3CA);Q4LE51(PIK3CA);A0A8A2FPJ2(PIK3CA);O00329(PIK3CD);A0A2K8FKV1(PIK3CD);A7E2E0(PIK3CD);A0A2K8FKQ1(PIK3CD);A0A2K8FKR1(PIK3CD);A0A2K8FKT1(PIK3CD);A0A8V8TM62(PIK3CD);A0A8V8TMM0(PIK3CD);A0A8V8TNW9(PIK3CD);B7ZM44(PIK3CD);F8W9P4(PIK3CD);P48736(PIK3CG)
696	Quercetin	PIK3C3	GO:0016303	1-phosphatidylinositol-3-kinase activity	MF	10	1.82779e-09	0.5	Q13315(ATM);O00443(PIK3C2A);L7RRS0(PIK3C2A);O00750(PIK3C2B);A2RUF7(PIK3C2B);B7ZM86(PIK3C2B);Q4LE65(PIK3C2B);Q8NEB9(PIK3C3);A8MYT4(PIK3C3);P42336(PIK3CA);Q4LE51(PIK3CA);A0A8A2FPJ2(PIK3CA);O00329(PIK3CD);A0A2K8FKV1(PIK3CD);A7E2E0(PIK3CD);A0A2K8FKQ1(PIK3CD);A0A2K8FKR1(PIK3CD);A0A2K8FKT1(PIK3CD);A0A8V8TM62(PIK3CD);A0A8V8TMM0(PIK3CD);A0A8V8TNW9(PIK3CD);B7ZM44(PIK3CD);F8W9P4(PIK3CD);P48736(PIK3CG)
697	Quercetin	PIK3CA	GO:0016303	1-phosphatidylinositol-3-kinase activity	MF	10	1.82779e-09	0.5	Q13315(ATM);O00443(PIK3C2A);L7RRS0(PIK3C2A);O00750(PIK3C2B);A2RUF7(PIK3C2B);B7ZM86(PIK3C2B);Q4LE65(PIK3C2B);Q8NEB9(PIK3C3);A8MYT4(PIK3C3);P42336(PIK3CA);Q4LE51(PIK3CA);A0A8A2FPJ2(PIK3CA);O00329(PIK3CD);A0A2K8FKV1(PIK3CD);A7E2E0(PIK3CD);A0A2K8FKQ1(PIK3CD);A0A2K8FKR1(PIK3CD);A0A2K8FKT1(PIK3CD);A0A8V8TM62(PIK3CD);A0A8V8TMM0(PIK3CD);A0A8V8TNW9(PIK3CD);B7ZM44(PIK3CD);F8W9P4(PIK3CD);P48736(PIK3CG)
698	Quercetin	PIK3CD	GO:0016303	1-phosphatidylinositol-3-kinase activity	MF	10	1.82779e-09	0.5	Q13315(ATM);O00443(PIK3C2A);L7RRS0(PIK3C2A);O00750(PIK3C2B);A2RUF7(PIK3C2B);B7ZM86(PIK3C2B);Q4LE65(PIK3C2B);Q8NEB9(PIK3C3);A8MYT4(PIK3C3);P42336(PIK3CA);Q4LE51(PIK3CA);A0A8A2FPJ2(PIK3CA);O00329(PIK3CD);A0A2K8FKV1(PIK3CD);A7E2E0(PIK3CD);A0A2K8FKQ1(PIK3CD);A0A2K8FKR1(PIK3CD);A0A2K8FKT1(PIK3CD);A0A8V8TM62(PIK3CD);A0A8V8TMM0(PIK3CD);A0A8V8TNW9(PIK3CD);B7ZM44(PIK3CD);F8W9P4(PIK3CD);P48736(PIK3CG)
699	Quercetin	PIK3CG	GO:0016303	1-phosphatidylinositol-3-kinase activity	MF	10	1.82779e-09	0.5	Q13315(ATM);O00443(PIK3C2A);L7RRS0(PIK3C2A);O00750(PIK3C2B);A2RUF7(PIK3C2B);B7ZM86(PIK3C2B);Q4LE65(PIK3C2B);Q8NEB9(PIK3C3);A8MYT4(PIK3C3);P42336(PIK3CA);Q4LE51(PIK3CA);A0A8A2FPJ2(PIK3CA);O00329(PIK3CD);A0A2K8FKV1(PIK3CD);A7E2E0(PIK3CD);A0A2K8FKQ1(PIK3CD);A0A2K8FKR1(PIK3CD);A0A2K8FKT1(PIK3CD);A0A8V8TM62(PIK3CD);A0A8V8TMM0(PIK3CD);A0A8V8TNW9(PIK3CD);B7ZM44(PIK3CD);F8W9P4(PIK3CD);P48736(PIK3CG)
700	Gentisic acid	G6PD	GO:0009051	pentose-phosphate shunt, oxidative branch	BP	1	5.17859e-09	0.62069	P11413(G6PD);A0A2H4QGB2(G6PD);A0A2H4QGB6(G6PD);A0A2H4QGB8(G6PD);A0A6G9IW12(G6PD);A0A8G1M3Q3(G6PD);A2IBT6(G6PD);A7IZZ3(G6PD);B6ZHS6(G6PD);Q0PHS1(G6PD);Q0PHS2(G6PD);Q0PHS3(G6PD);Q0PHS4(G6PD);Q0PHS5(G6PD);Q0PHS6(G6PD);Q2Q9B7(G6PD);Q2Q9H2(G6PD);Q2VF42(G6PD)
701	L-Arginine	AIMP1	GO:0017101	aminoacyl-tRNA synthetase multienzyme complex	CC	11	5.17859e-09	0.538462	Q12904(AIMP1);Q13155(AIMP2);A8MU58(AIMP2);F8WCL2(AIMP2);P14868(DARS1);O43324(EEF1E1);D6RBD7(EEF1E1);D6RCQ0(EEF1E1);H0YAL7(EEF1E1);P07814(EPRS1);V9GYZ6(EPRS1);V9GZ76(EPRS1);P41252(IARS1);A0A0A0MSX9(IARS1);Q15046(KARS1);Q9P2J5(LARS1);P56192(MARS1);P47897(QARS1);A0A1B0GVU9(QARS1);B4DDN1(QARS1);P54136(RARS1)
702	L-Arginine	AIMP2	GO:0017101	aminoacyl-tRNA synthetase multienzyme complex	CC	11	5.17859e-09	0.538462	Q12904(AIMP1);Q13155(AIMP2);A8MU58(AIMP2);F8WCL2(AIMP2);P14868(DARS1);O43324(EEF1E1);D6RBD7(EEF1E1);D6RCQ0(EEF1E1);H0YAL7(EEF1E1);P07814(EPRS1);V9GYZ6(EPRS1);V9GZ76(EPRS1);P41252(IARS1);A0A0A0MSX9(IARS1);Q15046(KARS1);Q9P2J5(LARS1);P56192(MARS1);P47897(QARS1);A0A1B0GVU9(QARS1);B4DDN1(QARS1);P54136(RARS1)
703	L-Arginine	DARS1	GO:0017101	aminoacyl-tRNA synthetase multienzyme complex	CC	11	5.17859e-09	0.538462	Q12904(AIMP1);Q13155(AIMP2);A8MU58(AIMP2);F8WCL2(AIMP2);P14868(DARS1);O43324(EEF1E1);D6RBD7(EEF1E1);D6RCQ0(EEF1E1);H0YAL7(EEF1E1);P07814(EPRS1);V9GYZ6(EPRS1);V9GZ76(EPRS1);P41252(IARS1);A0A0A0MSX9(IARS1);Q15046(KARS1);Q9P2J5(LARS1);P56192(MARS1);P47897(QARS1);A0A1B0GVU9(QARS1);B4DDN1(QARS1);P54136(RARS1)
704	L-Arginine	EEF1E1	GO:0017101	aminoacyl-tRNA synthetase multienzyme complex	CC	11	5.17859e-09	0.538462	Q12904(AIMP1);Q13155(AIMP2);A8MU58(AIMP2);F8WCL2(AIMP2);P14868(DARS1);O43324(EEF1E1);D6RBD7(EEF1E1);D6RCQ0(EEF1E1);H0YAL7(EEF1E1);P07814(EPRS1);V9GYZ6(EPRS1);V9GZ76(EPRS1);P41252(IARS1);A0A0A0MSX9(IARS1);Q15046(KARS1);Q9P2J5(LARS1);P56192(MARS1);P47897(QARS1);A0A1B0GVU9(QARS1);B4DDN1(QARS1);P54136(RARS1)
705	L-Arginine	EPRS1	GO:0017101	aminoacyl-tRNA synthetase multienzyme complex	CC	11	5.17859e-09	0.538462	Q12904(AIMP1);Q13155(AIMP2);A8MU58(AIMP2);F8WCL2(AIMP2);P14868(DARS1);O43324(EEF1E1);D6RBD7(EEF1E1);D6RCQ0(EEF1E1);H0YAL7(EEF1E1);P07814(EPRS1);V9GYZ6(EPRS1);V9GZ76(EPRS1);P41252(IARS1);A0A0A0MSX9(IARS1);Q15046(KARS1);Q9P2J5(LARS1);P56192(MARS1);P47897(QARS1);A0A1B0GVU9(QARS1);B4DDN1(QARS1);P54136(RARS1)
706	L-Arginine	IARS1	GO:0017101	aminoacyl-tRNA synthetase multienzyme complex	CC	11	5.17859e-09	0.538462	Q12904(AIMP1);Q13155(AIMP2);A8MU58(AIMP2);F8WCL2(AIMP2);P14868(DARS1);O43324(EEF1E1);D6RBD7(EEF1E1);D6RCQ0(EEF1E1);H0YAL7(EEF1E1);P07814(EPRS1);V9GYZ6(EPRS1);V9GZ76(EPRS1);P41252(IARS1);A0A0A0MSX9(IARS1);Q15046(KARS1);Q9P2J5(LARS1);P56192(MARS1);P47897(QARS1);A0A1B0GVU9(QARS1);B4DDN1(QARS1);P54136(RARS1)
707	L-Arginine	KARS1	GO:0017101	aminoacyl-tRNA synthetase multienzyme complex	CC	11	5.17859e-09	0.538462	Q12904(AIMP1);Q13155(AIMP2);A8MU58(AIMP2);F8WCL2(AIMP2);P14868(DARS1);O43324(EEF1E1);D6RBD7(EEF1E1);D6RCQ0(EEF1E1);H0YAL7(EEF1E1);P07814(EPRS1);V9GYZ6(EPRS1);V9GZ76(EPRS1);P41252(IARS1);A0A0A0MSX9(IARS1);Q15046(KARS1);Q9P2J5(LARS1);P56192(MARS1);P47897(QARS1);A0A1B0GVU9(QARS1);B4DDN1(QARS1);P54136(RARS1)
708	L-Arginine	LARS1	GO:0017101	aminoacyl-tRNA synthetase multienzyme complex	CC	11	5.17859e-09	0.538462	Q12904(AIMP1);Q13155(AIMP2);A8MU58(AIMP2);F8WCL2(AIMP2);P14868(DARS1);O43324(EEF1E1);D6RBD7(EEF1E1);D6RCQ0(EEF1E1);H0YAL7(EEF1E1);P07814(EPRS1);V9GYZ6(EPRS1);V9GZ76(EPRS1);P41252(IARS1);A0A0A0MSX9(IARS1);Q15046(KARS1);Q9P2J5(LARS1);P56192(MARS1);P47897(QARS1);A0A1B0GVU9(QARS1);B4DDN1(QARS1);P54136(RARS1)
709	L-Arginine	MARS1	GO:0017101	aminoacyl-tRNA synthetase multienzyme complex	CC	11	5.17859e-09	0.538462	Q12904(AIMP1);Q13155(AIMP2);A8MU58(AIMP2);F8WCL2(AIMP2);P14868(DARS1);O43324(EEF1E1);D6RBD7(EEF1E1);D6RCQ0(EEF1E1);H0YAL7(EEF1E1);P07814(EPRS1);V9GYZ6(EPRS1);V9GZ76(EPRS1);P41252(IARS1);A0A0A0MSX9(IARS1);Q15046(KARS1);Q9P2J5(LARS1);P56192(MARS1);P47897(QARS1);A0A1B0GVU9(QARS1);B4DDN1(QARS1);P54136(RARS1)
710	L-Arginine	QARS1	GO:0017101	aminoacyl-tRNA synthetase multienzyme complex	CC	11	5.17859e-09	0.538462	Q12904(AIMP1);Q13155(AIMP2);A8MU58(AIMP2);F8WCL2(AIMP2);P14868(DARS1);O43324(EEF1E1);D6RBD7(EEF1E1);D6RCQ0(EEF1E1);H0YAL7(EEF1E1);P07814(EPRS1);V9GYZ6(EPRS1);V9GZ76(EPRS1);P41252(IARS1);A0A0A0MSX9(IARS1);Q15046(KARS1);Q9P2J5(LARS1);P56192(MARS1);P47897(QARS1);A0A1B0GVU9(QARS1);B4DDN1(QARS1);P54136(RARS1)
711	L-Arginine	RARS1	GO:0017101	aminoacyl-tRNA synthetase multienzyme complex	CC	11	5.17859e-09	0.538462	Q12904(AIMP1);Q13155(AIMP2);A8MU58(AIMP2);F8WCL2(AIMP2);P14868(DARS1);O43324(EEF1E1);D6RBD7(EEF1E1);D6RCQ0(EEF1E1);H0YAL7(EEF1E1);P07814(EPRS1);V9GYZ6(EPRS1);V9GZ76(EPRS1);P41252(IARS1);A0A0A0MSX9(IARS1);Q15046(KARS1);Q9P2J5(LARS1);P56192(MARS1);P47897(QARS1);A0A1B0GVU9(QARS1);B4DDN1(QARS1);P54136(RARS1)
712	Gallic acid	UGT2B17	GO:0052695	cellular glucuronidation	BP	9	5.17859e-09	0.48	P22309(UGT1A1);W6JGU6(UGT1A1);W6JGV8(UGT1A1);W6JHY2(UGT1A1);W6JIB0(UGT1A1);W6JNV6(UGT1A1);Q9HAW8(UGT1A10);Q5DT02(UGT1A10);P22310(UGT1A4);A3KME6(UGT1A4);Q0VAJ1(UGT1A4);P19224(UGT1A6);Q5DSZ8(UGT1A6);B5MCT4(UGT1A6);Q8WUQ4(UGT1A6);Q9HAW7(UGT1A7);Q5DSZ7(UGT1A7);O60656(UGT1A9);Q5DSZ5(UGT1A9);O75795(UGT2B17);P16662(UGT2B7);Q5QKR3(UGT2B7);Q9HCT7(UGT2B7);Q99912(UGT2B7)
713	Quercetin	UGT1A1	GO:0052695	cellular glucuronidation	BP	9	5.17859e-09	0.48	P22309(UGT1A1);W6JGU6(UGT1A1);W6JGV8(UGT1A1);W6JHY2(UGT1A1);W6JIB0(UGT1A1);W6JNV6(UGT1A1);Q9HAW8(UGT1A10);Q5DT02(UGT1A10);P22310(UGT1A4);A3KME6(UGT1A4);Q0VAJ1(UGT1A4);P19224(UGT1A6);Q5DSZ8(UGT1A6);B5MCT4(UGT1A6);Q8WUQ4(UGT1A6);Q9HAW7(UGT1A7);Q5DSZ7(UGT1A7);O60656(UGT1A9);Q5DSZ5(UGT1A9);O75795(UGT2B17);P16662(UGT2B7);Q5QKR3(UGT2B7);Q9HCT7(UGT2B7);Q99912(UGT2B7)
714	Quercetin	UGT1A10	GO:0052695	cellular glucuronidation	BP	9	5.17859e-09	0.48	P22309(UGT1A1);W6JGU6(UGT1A1);W6JGV8(UGT1A1);W6JHY2(UGT1A1);W6JIB0(UGT1A1);W6JNV6(UGT1A1);Q9HAW8(UGT1A10);Q5DT02(UGT1A10);P22310(UGT1A4);A3KME6(UGT1A4);Q0VAJ1(UGT1A4);P19224(UGT1A6);Q5DSZ8(UGT1A6);B5MCT4(UGT1A6);Q8WUQ4(UGT1A6);Q9HAW7(UGT1A7);Q5DSZ7(UGT1A7);O60656(UGT1A9);Q5DSZ5(UGT1A9);O75795(UGT2B17);P16662(UGT2B7);Q5QKR3(UGT2B7);Q9HCT7(UGT2B7);Q99912(UGT2B7)
715	Quercetin	UGT1A4	GO:0052695	cellular glucuronidation	BP	9	5.17859e-09	0.48	P22309(UGT1A1);W6JGU6(UGT1A1);W6JGV8(UGT1A1);W6JHY2(UGT1A1);W6JIB0(UGT1A1);W6JNV6(UGT1A1);Q9HAW8(UGT1A10);Q5DT02(UGT1A10);P22310(UGT1A4);A3KME6(UGT1A4);Q0VAJ1(UGT1A4);P19224(UGT1A6);Q5DSZ8(UGT1A6);B5MCT4(UGT1A6);Q8WUQ4(UGT1A6);Q9HAW7(UGT1A7);Q5DSZ7(UGT1A7);O60656(UGT1A9);Q5DSZ5(UGT1A9);O75795(UGT2B17);P16662(UGT2B7);Q5QKR3(UGT2B7);Q9HCT7(UGT2B7);Q99912(UGT2B7)
716	Quercetin	UGT1A6	GO:0052695	cellular glucuronidation	BP	9	5.17859e-09	0.48	P22309(UGT1A1);W6JGU6(UGT1A1);W6JGV8(UGT1A1);W6JHY2(UGT1A1);W6JIB0(UGT1A1);W6JNV6(UGT1A1);Q9HAW8(UGT1A10);Q5DT02(UGT1A10);P22310(UGT1A4);A3KME6(UGT1A4);Q0VAJ1(UGT1A4);P19224(UGT1A6);Q5DSZ8(UGT1A6);B5MCT4(UGT1A6);Q8WUQ4(UGT1A6);Q9HAW7(UGT1A7);Q5DSZ7(UGT1A7);O60656(UGT1A9);Q5DSZ5(UGT1A9);O75795(UGT2B17);P16662(UGT2B7);Q5QKR3(UGT2B7);Q9HCT7(UGT2B7);Q99912(UGT2B7)
717	Quercetin	UGT1A7	GO:0052695	cellular glucuronidation	BP	9	5.17859e-09	0.48	P22309(UGT1A1);W6JGU6(UGT1A1);W6JGV8(UGT1A1);W6JHY2(UGT1A1);W6JIB0(UGT1A1);W6JNV6(UGT1A1);Q9HAW8(UGT1A10);Q5DT02(UGT1A10);P22310(UGT1A4);A3KME6(UGT1A4);Q0VAJ1(UGT1A4);P19224(UGT1A6);Q5DSZ8(UGT1A6);B5MCT4(UGT1A6);Q8WUQ4(UGT1A6);Q9HAW7(UGT1A7);Q5DSZ7(UGT1A7);O60656(UGT1A9);Q5DSZ5(UGT1A9);O75795(UGT2B17);P16662(UGT2B7);Q5QKR3(UGT2B7);Q9HCT7(UGT2B7);Q99912(UGT2B7)
718	Quercetin	UGT1A9	GO:0052695	cellular glucuronidation	BP	9	5.17859e-09	0.48	P22309(UGT1A1);W6JGU6(UGT1A1);W6JGV8(UGT1A1);W6JHY2(UGT1A1);W6JIB0(UGT1A1);W6JNV6(UGT1A1);Q9HAW8(UGT1A10);Q5DT02(UGT1A10);P22310(UGT1A4);A3KME6(UGT1A4);Q0VAJ1(UGT1A4);P19224(UGT1A6);Q5DSZ8(UGT1A6);B5MCT4(UGT1A6);Q8WUQ4(UGT1A6);Q9HAW7(UGT1A7);Q5DSZ7(UGT1A7);O60656(UGT1A9);Q5DSZ5(UGT1A9);O75795(UGT2B17);P16662(UGT2B7);Q5QKR3(UGT2B7);Q9HCT7(UGT2B7);Q99912(UGT2B7)
719	Quercetin	UGT2B17	GO:0052695	cellular glucuronidation	BP	9	5.17859e-09	0.48	P22309(UGT1A1);W6JGU6(UGT1A1);W6JGV8(UGT1A1);W6JHY2(UGT1A1);W6JIB0(UGT1A1);W6JNV6(UGT1A1);Q9HAW8(UGT1A10);Q5DT02(UGT1A10);P22310(UGT1A4);A3KME6(UGT1A4);Q0VAJ1(UGT1A4);P19224(UGT1A6);Q5DSZ8(UGT1A6);B5MCT4(UGT1A6);Q8WUQ4(UGT1A6);Q9HAW7(UGT1A7);Q5DSZ7(UGT1A7);O60656(UGT1A9);Q5DSZ5(UGT1A9);O75795(UGT2B17);P16662(UGT2B7);Q5QKR3(UGT2B7);Q9HCT7(UGT2B7);Q99912(UGT2B7)
720	Quercetin	UGT2B7	GO:0052695	cellular glucuronidation	BP	9	5.17859e-09	0.48	P22309(UGT1A1);W6JGU6(UGT1A1);W6JGV8(UGT1A1);W6JHY2(UGT1A1);W6JIB0(UGT1A1);W6JNV6(UGT1A1);Q9HAW8(UGT1A10);Q5DT02(UGT1A10);P22310(UGT1A4);A3KME6(UGT1A4);Q0VAJ1(UGT1A4);P19224(UGT1A6);Q5DSZ8(UGT1A6);B5MCT4(UGT1A6);Q8WUQ4(UGT1A6);Q9HAW7(UGT1A7);Q5DSZ7(UGT1A7);O60656(UGT1A9);Q5DSZ5(UGT1A9);O75795(UGT2B17);P16662(UGT2B7);Q5QKR3(UGT2B7);Q9HCT7(UGT2B7);Q99912(UGT2B7)
721	(-)-Epicatechin	GSS	GO:0004363	glutathione synthase activity	MF	1	1.3178e-08	0.8125	P48637(GSS);A0A2R8Y430(GSS);A0A2R8Y5T7(GSS);A0A2R8Y6Q7(GSS);A0A0S2Z4J7(GSS);A0A2R8Y2F2(GSS);A0A2R8Y2X9(GSS);A0A2R8Y446(GSS);A0A2R8Y4V9(GSS);A0A2R8Y6Y6(GSS);A0A2R8Y790(GSS);A0A2R8Y7I7(GSS);A0A2R8YF34(GSS)
722	L-Arginine	PSMC1	GO:0008540	proteasome regulatory particle, base subcomplex	CC	5	1.3178e-08	0.540541	P62191(PSMC1);Q53XL8(PSMC1);P43686(PSMC4);A8K2M0(PSMC4);P62195(PSMC5);Q99460(PSMD1);Q05CW6(PSMD1);A0A087WW66(PSMD1);A0A7I2V262(PSMD1);A0A7I2V2K8(PSMD1);A0A7I2V479(PSMD1);A0A7I2V4X0(PSMD1);A0A7I2V523(PSMD1);A0A7I2V5C8(PSMD1);A0A7I2V641(PSMD1);A0A7I2YQI9(PSMD1);A0A7I2YQY1(PSMD1);A0A7P0MW50(PSMD1);Q05BX4(PSMD1);Q13200(PSMD2)
723	L-Arginine	PSMC4	GO:0008540	proteasome regulatory particle, base subcomplex	CC	5	1.3178e-08	0.540541	P62191(PSMC1);Q53XL8(PSMC1);P43686(PSMC4);A8K2M0(PSMC4);P62195(PSMC5);Q99460(PSMD1);Q05CW6(PSMD1);A0A087WW66(PSMD1);A0A7I2V262(PSMD1);A0A7I2V2K8(PSMD1);A0A7I2V479(PSMD1);A0A7I2V4X0(PSMD1);A0A7I2V523(PSMD1);A0A7I2V5C8(PSMD1);A0A7I2V641(PSMD1);A0A7I2YQI9(PSMD1);A0A7I2YQY1(PSMD1);A0A7P0MW50(PSMD1);Q05BX4(PSMD1);Q13200(PSMD2)
724	L-Arginine	PSMC5	GO:0008540	proteasome regulatory particle, base subcomplex	CC	5	1.3178e-08	0.540541	P62191(PSMC1);Q53XL8(PSMC1);P43686(PSMC4);A8K2M0(PSMC4);P62195(PSMC5);Q99460(PSMD1);Q05CW6(PSMD1);A0A087WW66(PSMD1);A0A7I2V262(PSMD1);A0A7I2V2K8(PSMD1);A0A7I2V479(PSMD1);A0A7I2V4X0(PSMD1);A0A7I2V523(PSMD1);A0A7I2V5C8(PSMD1);A0A7I2V641(PSMD1);A0A7I2YQI9(PSMD1);A0A7I2YQY1(PSMD1);A0A7P0MW50(PSMD1);Q05BX4(PSMD1);Q13200(PSMD2)
725	L-Arginine	PSMD1	GO:0008540	proteasome regulatory particle, base subcomplex	CC	5	1.3178e-08	0.540541	P62191(PSMC1);Q53XL8(PSMC1);P43686(PSMC4);A8K2M0(PSMC4);P62195(PSMC5);Q99460(PSMD1);Q05CW6(PSMD1);A0A087WW66(PSMD1);A0A7I2V262(PSMD1);A0A7I2V2K8(PSMD1);A0A7I2V479(PSMD1);A0A7I2V4X0(PSMD1);A0A7I2V523(PSMD1);A0A7I2V5C8(PSMD1);A0A7I2V641(PSMD1);A0A7I2YQI9(PSMD1);A0A7I2YQY1(PSMD1);A0A7P0MW50(PSMD1);Q05BX4(PSMD1);Q13200(PSMD2)
726	L-Arginine	PSMD2	GO:0008540	proteasome regulatory particle, base subcomplex	CC	5	1.3178e-08	0.540541	P62191(PSMC1);Q53XL8(PSMC1);P43686(PSMC4);A8K2M0(PSMC4);P62195(PSMC5);Q99460(PSMD1);Q05CW6(PSMD1);A0A087WW66(PSMD1);A0A7I2V262(PSMD1);A0A7I2V2K8(PSMD1);A0A7I2V479(PSMD1);A0A7I2V4X0(PSMD1);A0A7I2V523(PSMD1);A0A7I2V5C8(PSMD1);A0A7I2V641(PSMD1);A0A7I2YQI9(PSMD1);A0A7I2YQY1(PSMD1);A0A7P0MW50(PSMD1);Q05BX4(PSMD1);Q13200(PSMD2)
727	Quercetin	AR	GO:0030521	androgen receptor signaling pathway	BP	4	1.36472e-08	0.461538	P10275(AR);Q13771(AR);A0A087WUX9(AR);A0A087X1B6(AR);A0A6H0MAE6(AR);C0JKD5(AR);C0JKD6(AR);C0JKD7(AR);D2KF13(AR);D2Y6K2(AR);D3YPP9(AR);D3YPQ0(AR);D3YPQ1(AR);D3YPQ2(AR);D3YPQ3(AR);D5M8Q2(AR);E9PEG3(AR);F5GZG9(AR);X5DNC5(AR);A0A3G2C3P2(AR);A0A6H0MAB3(AR);A0A7I2PS51(AR);P28482(MAPK1);Q99801(NKX3-1)
728	Quercetin	MAPK1	GO:0030521	androgen receptor signaling pathway	BP	4	1.36472e-08	0.461538	P10275(AR);Q13771(AR);A0A087WUX9(AR);A0A087X1B6(AR);A0A6H0MAE6(AR);C0JKD5(AR);C0JKD6(AR);C0JKD7(AR);D2KF13(AR);D2Y6K2(AR);D3YPP9(AR);D3YPQ0(AR);D3YPQ1(AR);D3YPQ2(AR);D3YPQ3(AR);D5M8Q2(AR);E9PEG3(AR);F5GZG9(AR);X5DNC5(AR);A0A3G2C3P2(AR);A0A6H0MAB3(AR);A0A7I2PS51(AR);P28482(MAPK1);Q99801(NKX3-1)
729	Quercetin	NKX3-1	GO:0030521	androgen receptor signaling pathway	BP	4	1.36472e-08	0.461538	P10275(AR);Q13771(AR);A0A087WUX9(AR);A0A087X1B6(AR);A0A6H0MAE6(AR);C0JKD5(AR);C0JKD6(AR);C0JKD7(AR);D2KF13(AR);D2Y6K2(AR);D3YPP9(AR);D3YPQ0(AR);D3YPQ1(AR);D3YPQ2(AR);D3YPQ3(AR);D5M8Q2(AR);E9PEG3(AR);F5GZG9(AR);X5DNC5(AR);A0A3G2C3P2(AR);A0A6H0MAB3(AR);A0A7I2PS51(AR);P28482(MAPK1);Q99801(NKX3-1)
730	Theaflavin	MAPK1	GO:0030521	androgen receptor signaling pathway	BP	4	1.36472e-08	0.461538	P10275(AR);Q13771(AR);A0A087WUX9(AR);A0A087X1B6(AR);A0A6H0MAE6(AR);C0JKD5(AR);C0JKD6(AR);C0JKD7(AR);D2KF13(AR);D2Y6K2(AR);D3YPP9(AR);D3YPQ0(AR);D3YPQ1(AR);D3YPQ2(AR);D3YPQ3(AR);D5M8Q2(AR);E9PEG3(AR);F5GZG9(AR);X5DNC5(AR);A0A3G2C3P2(AR);A0A6H0MAB3(AR);A0A7I2PS51(AR);P28482(MAPK1);Q99801(NKX3-1)
731	(-)-Epicatechin	COMT	GO:0032502	developmental process	BP	2	2.19147e-08	0.45283	P21964(COMT);B8XPJ7(COMT);B8XPJ8(COMT);A0A1S6YJG6(COMT);A0A286SD53(COMT);A0A4D6GI07(COMT);A0A4D6GI32(COMT);A0A4D6GI39(COMT);A0A4D6GI41(COMT);A0A4D6GI48(COMT);A0A4D6GI63(COMT);A0A4D6GI65(COMT);A0A4D6GI75(COMT);A0A4D6GI82(COMT);A0A4D6GIA3(COMT);A0A4D6GIK3(COMT);A0A4D6GIL3(COMT);A0A4D6GIW7(COMT);A0A4D6GKQ6(COMT);A0A4D6GKX6(COMT);A0A4D6GL01(COMT);A0A4D6GL07(COMT);A0A4D6GL81(COMT);A3F6Y9(COMT)
732	3,4 Dihydroxymandelate	COMT	GO:0032502	developmental process	BP	2	2.19147e-08	0.45283	P21964(COMT);B8XPJ7(COMT);B8XPJ8(COMT);A0A1S6YJG6(COMT);A0A286SD53(COMT);A0A4D6GI07(COMT);A0A4D6GI32(COMT);A0A4D6GI39(COMT);A0A4D6GI41(COMT);A0A4D6GI48(COMT);A0A4D6GI63(COMT);A0A4D6GI65(COMT);A0A4D6GI75(COMT);A0A4D6GI82(COMT);A0A4D6GIA3(COMT);A0A4D6GIK3(COMT);A0A4D6GIL3(COMT);A0A4D6GIW7(COMT);A0A4D6GKQ6(COMT);A0A4D6GKX6(COMT);A0A4D6GL01(COMT);A0A4D6GL07(COMT);A0A4D6GL81(COMT);A3F6Y9(COMT)
733	Quercetin	BAX	GO:0097136	Bcl-2 family protein complex	CC	4	4.32155e-08	0.512821	Q07812(BAX);K4JQN1(BAX);A0A1L4AQQ4(BCL2);A0A1L4AQQ5(BCL2);A0A1L4AQQ8(BCL2);A0A1L4AQR6(BCL2);A0A7I2V3S7(BCL2);A0A7I2V5Q7(BCL2);A0A0S2Z3C5(BCL2L1);Q07817(BCL2L1);A0A0S2Z3D2(BCL2L1);A0A7I2V597(BCL2L1);Q5QP56(BCL2L1);Q5TE63(BCL2L1);Q5TE64(BCL2L1);Q9H1R6(BCL2L1);Q07820(MCL1);A0A087WT64(MCL1);A0A7I2V2W2(MCL1);C8YZ26(MCL1)
734	Quercetin	BCL2	GO:0097136	Bcl-2 family protein complex	CC	4	4.32155e-08	0.512821	Q07812(BAX);K4JQN1(BAX);A0A1L4AQQ4(BCL2);A0A1L4AQQ5(BCL2);A0A1L4AQQ8(BCL2);A0A1L4AQR6(BCL2);A0A7I2V3S7(BCL2);A0A7I2V5Q7(BCL2);A0A0S2Z3C5(BCL2L1);Q07817(BCL2L1);A0A0S2Z3D2(BCL2L1);A0A7I2V597(BCL2L1);Q5QP56(BCL2L1);Q5TE63(BCL2L1);Q5TE64(BCL2L1);Q9H1R6(BCL2L1);Q07820(MCL1);A0A087WT64(MCL1);A0A7I2V2W2(MCL1);C8YZ26(MCL1)
735	Quercetin	BCL2L1	GO:0097136	Bcl-2 family protein complex	CC	4	4.32155e-08	0.512821	Q07812(BAX);K4JQN1(BAX);A0A1L4AQQ4(BCL2);A0A1L4AQQ5(BCL2);A0A1L4AQQ8(BCL2);A0A1L4AQR6(BCL2);A0A7I2V3S7(BCL2);A0A7I2V5Q7(BCL2);A0A0S2Z3C5(BCL2L1);Q07817(BCL2L1);A0A0S2Z3D2(BCL2L1);A0A7I2V597(BCL2L1);Q5QP56(BCL2L1);Q5TE63(BCL2L1);Q5TE64(BCL2L1);Q9H1R6(BCL2L1);Q07820(MCL1);A0A087WT64(MCL1);A0A7I2V2W2(MCL1);C8YZ26(MCL1)
736	Quercetin	MCL1	GO:0097136	Bcl-2 family protein complex	CC	4	4.32155e-08	0.512821	Q07812(BAX);K4JQN1(BAX);A0A1L4AQQ4(BCL2);A0A1L4AQQ5(BCL2);A0A1L4AQQ8(BCL2);A0A1L4AQR6(BCL2);A0A7I2V3S7(BCL2);A0A7I2V5Q7(BCL2);A0A0S2Z3C5(BCL2L1);Q07817(BCL2L1);A0A0S2Z3D2(BCL2L1);A0A7I2V597(BCL2L1);Q5QP56(BCL2L1);Q5TE63(BCL2L1);Q5TE64(BCL2L1);Q9H1R6(BCL2L1);Q07820(MCL1);A0A087WT64(MCL1);A0A7I2V2W2(MCL1);C8YZ26(MCL1)
737	(-)-Epicatechin	ACE	GO:0003081	regulation of systemic arterial blood pressure by renin-angiotensin	BP	3	5.55221e-08	0.586207	P12821(ACE);I6L9B3(ACE);Q1KSD9(ACE);Q1KSG0(ACE);Q3KRI4(ACE);A0A7P0T8D1(AGT);A0A7P0T9S6(AGT);A0A7P0TA52(AGT);A0A7P0TBH1(AGT);B0ZBE2(AGT);Q53YY1(AGT);A0A7P0TAP4(AGT);A0A7P0Z441(AGT);A7L3A3(AGT);A7L3A4(AGT);A7L3A5(AGT);Q9Y5S8(NOX1)
738	L-Arginine	AGT	GO:0003081	regulation of systemic arterial blood pressure by renin-angiotensin	BP	3	5.55221e-08	0.586207	P12821(ACE);I6L9B3(ACE);Q1KSD9(ACE);Q1KSG0(ACE);Q3KRI4(ACE);A0A7P0T8D1(AGT);A0A7P0T9S6(AGT);A0A7P0TA52(AGT);A0A7P0TBH1(AGT);B0ZBE2(AGT);Q53YY1(AGT);A0A7P0TAP4(AGT);A0A7P0Z441(AGT);A7L3A3(AGT);A7L3A4(AGT);A7L3A5(AGT);Q9Y5S8(NOX1)
739	Quercetin	NOX1	GO:0003081	regulation of systemic arterial blood pressure by renin-angiotensin	BP	3	5.55221e-08	0.586207	P12821(ACE);I6L9B3(ACE);Q1KSD9(ACE);Q1KSG0(ACE);Q3KRI4(ACE);A0A7P0T8D1(AGT);A0A7P0T9S6(AGT);A0A7P0TA52(AGT);A0A7P0TBH1(AGT);B0ZBE2(AGT);Q53YY1(AGT);A0A7P0TAP4(AGT);A0A7P0Z441(AGT);A7L3A3(AGT);A7L3A4(AGT);A7L3A5(AGT);Q9Y5S8(NOX1)
740	Gallic acid	UGT2B17	GO:0015020	glucuronosyltransferase activity	MF	9	1.21953e-07	0.336735	P22309(UGT1A1);Q5DT03(UGT1A1);A0A1L2FNL9(UGT1A1);W6JGU6(UGT1A1);W6JGV8(UGT1A1);W6JHY2(UGT1A1);W6JNV6(UGT1A1);Q9HAW8(UGT1A10);Q5DT02(UGT1A10);P22310(UGT1A4);A3KME6(UGT1A4);Q0VAJ1(UGT1A4);P19224(UGT1A6);Q5DSZ8(UGT1A6);B5MCT4(UGT1A6);Q8WUQ4(UGT1A6);Q9HAW7(UGT1A7);Q5DSZ7(UGT1A7);Q4R0Z5(UGT1A7);Q5K632(UGT1A7);Q5K672(UGT1A7);Q5K673(UGT1A7);Q5K674(UGT1A7);O60656(UGT1A9);Q5DSZ5(UGT1A9);Q4R0Z6(UGT1A9);Q4R…
741	Quercetin	UGT1A1	GO:0015020	glucuronosyltransferase activity	MF	9	1.21953e-07	0.336735	P22309(UGT1A1);Q5DT03(UGT1A1);A0A1L2FNL9(UGT1A1);W6JGU6(UGT1A1);W6JGV8(UGT1A1);W6JHY2(UGT1A1);W6JNV6(UGT1A1);Q9HAW8(UGT1A10);Q5DT02(UGT1A10);P22310(UGT1A4);A3KME6(UGT1A4);Q0VAJ1(UGT1A4);P19224(UGT1A6);Q5DSZ8(UGT1A6);B5MCT4(UGT1A6);Q8WUQ4(UGT1A6);Q9HAW7(UGT1A7);Q5DSZ7(UGT1A7);Q4R0Z5(UGT1A7);Q5K632(UGT1A7);Q5K672(UGT1A7);Q5K673(UGT1A7);Q5K674(UGT1A7);O60656(UGT1A9);Q5DSZ5(UGT1A9);Q4R0Z6(UGT1A9);Q4R…
742	Quercetin	UGT1A10	GO:0015020	glucuronosyltransferase activity	MF	9	1.21953e-07	0.336735	P22309(UGT1A1);Q5DT03(UGT1A1);A0A1L2FNL9(UGT1A1);W6JGU6(UGT1A1);W6JGV8(UGT1A1);W6JHY2(UGT1A1);W6JNV6(UGT1A1);Q9HAW8(UGT1A10);Q5DT02(UGT1A10);P22310(UGT1A4);A3KME6(UGT1A4);Q0VAJ1(UGT1A4);P19224(UGT1A6);Q5DSZ8(UGT1A6);B5MCT4(UGT1A6);Q8WUQ4(UGT1A6);Q9HAW7(UGT1A7);Q5DSZ7(UGT1A7);Q4R0Z5(UGT1A7);Q5K632(UGT1A7);Q5K672(UGT1A7);Q5K673(UGT1A7);Q5K674(UGT1A7);O60656(UGT1A9);Q5DSZ5(UGT1A9);Q4R0Z6(UGT1A9);Q4R…
743	Quercetin	UGT1A4	GO:0015020	glucuronosyltransferase activity	MF	9	1.21953e-07	0.336735	P22309(UGT1A1);Q5DT03(UGT1A1);A0A1L2FNL9(UGT1A1);W6JGU6(UGT1A1);W6JGV8(UGT1A1);W6JHY2(UGT1A1);W6JNV6(UGT1A1);Q9HAW8(UGT1A10);Q5DT02(UGT1A10);P22310(UGT1A4);A3KME6(UGT1A4);Q0VAJ1(UGT1A4);P19224(UGT1A6);Q5DSZ8(UGT1A6);B5MCT4(UGT1A6);Q8WUQ4(UGT1A6);Q9HAW7(UGT1A7);Q5DSZ7(UGT1A7);Q4R0Z5(UGT1A7);Q5K632(UGT1A7);Q5K672(UGT1A7);Q5K673(UGT1A7);Q5K674(UGT1A7);O60656(UGT1A9);Q5DSZ5(UGT1A9);Q4R0Z6(UGT1A9);Q4R…
744	Quercetin	UGT1A6	GO:0015020	glucuronosyltransferase activity	MF	9	1.21953e-07	0.336735	P22309(UGT1A1);Q5DT03(UGT1A1);A0A1L2FNL9(UGT1A1);W6JGU6(UGT1A1);W6JGV8(UGT1A1);W6JHY2(UGT1A1);W6JNV6(UGT1A1);Q9HAW8(UGT1A10);Q5DT02(UGT1A10);P22310(UGT1A4);A3KME6(UGT1A4);Q0VAJ1(UGT1A4);P19224(UGT1A6);Q5DSZ8(UGT1A6);B5MCT4(UGT1A6);Q8WUQ4(UGT1A6);Q9HAW7(UGT1A7);Q5DSZ7(UGT1A7);Q4R0Z5(UGT1A7);Q5K632(UGT1A7);Q5K672(UGT1A7);Q5K673(UGT1A7);Q5K674(UGT1A7);O60656(UGT1A9);Q5DSZ5(UGT1A9);Q4R0Z6(UGT1A9);Q4R…
745	Quercetin	UGT1A7	GO:0015020	glucuronosyltransferase activity	MF	9	1.21953e-07	0.336735	P22309(UGT1A1);Q5DT03(UGT1A1);A0A1L2FNL9(UGT1A1);W6JGU6(UGT1A1);W6JGV8(UGT1A1);W6JHY2(UGT1A1);W6JNV6(UGT1A1);Q9HAW8(UGT1A10);Q5DT02(UGT1A10);P22310(UGT1A4);A3KME6(UGT1A4);Q0VAJ1(UGT1A4);P19224(UGT1A6);Q5DSZ8(UGT1A6);B5MCT4(UGT1A6);Q8WUQ4(UGT1A6);Q9HAW7(UGT1A7);Q5DSZ7(UGT1A7);Q4R0Z5(UGT1A7);Q5K632(UGT1A7);Q5K672(UGT1A7);Q5K673(UGT1A7);Q5K674(UGT1A7);O60656(UGT1A9);Q5DSZ5(UGT1A9);Q4R0Z6(UGT1A9);Q4R…
746	Quercetin	UGT1A9	GO:0015020	glucuronosyltransferase activity	MF	9	1.21953e-07	0.336735	P22309(UGT1A1);Q5DT03(UGT1A1);A0A1L2FNL9(UGT1A1);W6JGU6(UGT1A1);W6JGV8(UGT1A1);W6JHY2(UGT1A1);W6JNV6(UGT1A1);Q9HAW8(UGT1A10);Q5DT02(UGT1A10);P22310(UGT1A4);A3KME6(UGT1A4);Q0VAJ1(UGT1A4);P19224(UGT1A6);Q5DSZ8(UGT1A6);B5MCT4(UGT1A6);Q8WUQ4(UGT1A6);Q9HAW7(UGT1A7);Q5DSZ7(UGT1A7);Q4R0Z5(UGT1A7);Q5K632(UGT1A7);Q5K672(UGT1A7);Q5K673(UGT1A7);Q5K674(UGT1A7);O60656(UGT1A9);Q5DSZ5(UGT1A9);Q4R0Z6(UGT1A9);Q4R…
747	Quercetin	UGT2B17	GO:0015020	glucuronosyltransferase activity	MF	9	1.21953e-07	0.336735	P22309(UGT1A1);Q5DT03(UGT1A1);A0A1L2FNL9(UGT1A1);W6JGU6(UGT1A1);W6JGV8(UGT1A1);W6JHY2(UGT1A1);W6JNV6(UGT1A1);Q9HAW8(UGT1A10);Q5DT02(UGT1A10);P22310(UGT1A4);A3KME6(UGT1A4);Q0VAJ1(UGT1A4);P19224(UGT1A6);Q5DSZ8(UGT1A6);B5MCT4(UGT1A6);Q8WUQ4(UGT1A6);Q9HAW7(UGT1A7);Q5DSZ7(UGT1A7);Q4R0Z5(UGT1A7);Q5K632(UGT1A7);Q5K672(UGT1A7);Q5K673(UGT1A7);Q5K674(UGT1A7);O60656(UGT1A9);Q5DSZ5(UGT1A9);Q4R0Z6(UGT1A9);Q4R…
748	Quercetin	UGT2B7	GO:0015020	glucuronosyltransferase activity	MF	9	1.21953e-07	0.336735	P22309(UGT1A1);Q5DT03(UGT1A1);A0A1L2FNL9(UGT1A1);W6JGU6(UGT1A1);W6JGV8(UGT1A1);W6JHY2(UGT1A1);W6JNV6(UGT1A1);Q9HAW8(UGT1A10);Q5DT02(UGT1A10);P22310(UGT1A4);A3KME6(UGT1A4);Q0VAJ1(UGT1A4);P19224(UGT1A6);Q5DSZ8(UGT1A6);B5MCT4(UGT1A6);Q8WUQ4(UGT1A6);Q9HAW7(UGT1A7);Q5DSZ7(UGT1A7);Q4R0Z5(UGT1A7);Q5K632(UGT1A7);Q5K672(UGT1A7);Q5K673(UGT1A7);Q5K674(UGT1A7);O60656(UGT1A9);Q5DSZ5(UGT1A9);Q4R0Z6(UGT1A9);Q4R…
749	Quercetin	CAV1	GO:0072584	caveolin-mediated endocytosis	BP	5	1.4197e-07	0.722222	Q03135(CAV1);Q2TNI1(CAV1);P28482(MAPK1);Q1HBJ4(MAPK1);Q499G7(MAPK1);L7RXH5(MAPK3);P27361(MAPK3);E9PJF0(MAPK3);E9PQW4(MAPK3);A1QJE5(MAPK3);E9PBK7(MAPK3);E9PRH7(MAPK3);H0YDH9(MAPK3)
750	Quercetin	MAPK1	GO:0072584	caveolin-mediated endocytosis	BP	5	1.4197e-07	0.722222	Q03135(CAV1);Q2TNI1(CAV1);P28482(MAPK1);Q1HBJ4(MAPK1);Q499G7(MAPK1);L7RXH5(MAPK3);P27361(MAPK3);E9PJF0(MAPK3);E9PQW4(MAPK3);A1QJE5(MAPK3);E9PBK7(MAPK3);E9PRH7(MAPK3);H0YDH9(MAPK3)
751	Quercetin	MAPK3	GO:0072584	caveolin-mediated endocytosis	BP	5	1.4197e-07	0.722222	Q03135(CAV1);Q2TNI1(CAV1);P28482(MAPK1);Q1HBJ4(MAPK1);Q499G7(MAPK1);L7RXH5(MAPK3);P27361(MAPK3);E9PJF0(MAPK3);E9PQW4(MAPK3);A1QJE5(MAPK3);E9PBK7(MAPK3);E9PRH7(MAPK3);H0YDH9(MAPK3)
752	Theaflavin	MAPK1	GO:0072584	caveolin-mediated endocytosis	BP	5	1.4197e-07	0.722222	Q03135(CAV1);Q2TNI1(CAV1);P28482(MAPK1);Q1HBJ4(MAPK1);Q499G7(MAPK1);L7RXH5(MAPK3);P27361(MAPK3);E9PJF0(MAPK3);E9PQW4(MAPK3);A1QJE5(MAPK3);E9PBK7(MAPK3);E9PRH7(MAPK3);H0YDH9(MAPK3)
753	Theaflavin	MAPK3	GO:0072584	caveolin-mediated endocytosis	BP	5	1.4197e-07	0.722222	Q03135(CAV1);Q2TNI1(CAV1);P28482(MAPK1);Q1HBJ4(MAPK1);Q499G7(MAPK1);L7RXH5(MAPK3);P27361(MAPK3);E9PJF0(MAPK3);E9PQW4(MAPK3);A1QJE5(MAPK3);E9PBK7(MAPK3);E9PRH7(MAPK3);H0YDH9(MAPK3)
754	(-)-Epicatechin	AKT1	GO:0006006	glucose metabolic process	BP	12	1.59375e-07	0.284768	B0LPE5(AKT1);P31749(AKT1);P50416(CPT1A);P11413(G6PD);E7EM57(G6PD);E7EUI8(G6PD);E9PD92(G6PD);A0A2H4QGB2(G6PD);A0A2H4QGB6(G6PD);A0A2H4QGB8(G6PD);A0A6G9IW12(G6PD);A0A8G1M3Q3(G6PD);A0A8Q3SIN6(G6PD);A0A8Q3SIS5(G6PD);A0A8Q3SJB9(G6PD);A0A8Q3WL80(G6PD);A0A8Q3WL83(G6PD);A0A8Q3WL90(G6PD);A0A8Q3WL93(G6PD);A0A8Q3WL95(G6PD);A0A8Q3WLT0(G6PD);A2IBT6(G6PD);A7IZZ3(G6PD);B6ZHS6(G6PD);Q0PHS1(G6PD);Q0PHS2(G6PD);Q0PH…
755	Gentisic acid	G6PD	GO:0006006	glucose metabolic process	BP	12	1.59375e-07	0.284768	B0LPE5(AKT1);P31749(AKT1);P50416(CPT1A);P11413(G6PD);E7EM57(G6PD);E7EUI8(G6PD);E9PD92(G6PD);A0A2H4QGB2(G6PD);A0A2H4QGB6(G6PD);A0A2H4QGB8(G6PD);A0A6G9IW12(G6PD);A0A8G1M3Q3(G6PD);A0A8Q3SIN6(G6PD);A0A8Q3SIS5(G6PD);A0A8Q3SJB9(G6PD);A0A8Q3WL80(G6PD);A0A8Q3WL83(G6PD);A0A8Q3WL90(G6PD);A0A8Q3WL93(G6PD);A0A8Q3WL95(G6PD);A0A8Q3WLT0(G6PD);A2IBT6(G6PD);A7IZZ3(G6PD);B6ZHS6(G6PD);Q0PHS1(G6PD);Q0PHS2(G6PD);Q0PH…
756	L-Arginine	GAA	GO:0006006	glucose metabolic process	BP	12	1.59375e-07	0.284768	B0LPE5(AKT1);P31749(AKT1);P50416(CPT1A);P11413(G6PD);E7EM57(G6PD);E7EUI8(G6PD);E9PD92(G6PD);A0A2H4QGB2(G6PD);A0A2H4QGB6(G6PD);A0A2H4QGB8(G6PD);A0A6G9IW12(G6PD);A0A8G1M3Q3(G6PD);A0A8Q3SIN6(G6PD);A0A8Q3SIS5(G6PD);A0A8Q3SJB9(G6PD);A0A8Q3WL80(G6PD);A0A8Q3WL83(G6PD);A0A8Q3WL90(G6PD);A0A8Q3WL93(G6PD);A0A8Q3WL95(G6PD);A0A8Q3WLT0(G6PD);A2IBT6(G6PD);A7IZZ3(G6PD);B6ZHS6(G6PD);Q0PHS1(G6PD);Q0PHS2(G6PD);Q0PH…
757	L-Arginine	PIK3CA	GO:0006006	glucose metabolic process	BP	12	1.59375e-07	0.284768	B0LPE5(AKT1);P31749(AKT1);P50416(CPT1A);P11413(G6PD);E7EM57(G6PD);E7EUI8(G6PD);E9PD92(G6PD);A0A2H4QGB2(G6PD);A0A2H4QGB6(G6PD);A0A2H4QGB8(G6PD);A0A6G9IW12(G6PD);A0A8G1M3Q3(G6PD);A0A8Q3SIN6(G6PD);A0A8Q3SIS5(G6PD);A0A8Q3SJB9(G6PD);A0A8Q3WL80(G6PD);A0A8Q3WL83(G6PD);A0A8Q3WL90(G6PD);A0A8Q3WL93(G6PD);A0A8Q3WL95(G6PD);A0A8Q3WLT0(G6PD);A2IBT6(G6PD);A7IZZ3(G6PD);B6ZHS6(G6PD);Q0PHS1(G6PD);Q0PHS2(G6PD);Q0PH…
758	L-Arginine	TNF	GO:0006006	glucose metabolic process	BP	12	1.59375e-07	0.284768	B0LPE5(AKT1);P31749(AKT1);P50416(CPT1A);P11413(G6PD);E7EM57(G6PD);E7EUI8(G6PD);E9PD92(G6PD);A0A2H4QGB2(G6PD);A0A2H4QGB6(G6PD);A0A2H4QGB8(G6PD);A0A6G9IW12(G6PD);A0A8G1M3Q3(G6PD);A0A8Q3SIN6(G6PD);A0A8Q3SIS5(G6PD);A0A8Q3SJB9(G6PD);A0A8Q3WL80(G6PD);A0A8Q3WL83(G6PD);A0A8Q3WL90(G6PD);A0A8Q3WL93(G6PD);A0A8Q3WL95(G6PD);A0A8Q3WLT0(G6PD);A2IBT6(G6PD);A7IZZ3(G6PD);B6ZHS6(G6PD);Q0PHS1(G6PD);Q0PHS2(G6PD);Q0PH…
759	Oleoylethanolamide	CPT1A	GO:0006006	glucose metabolic process	BP	12	1.59375e-07	0.284768	B0LPE5(AKT1);P31749(AKT1);P50416(CPT1A);P11413(G6PD);E7EM57(G6PD);E7EUI8(G6PD);E9PD92(G6PD);A0A2H4QGB2(G6PD);A0A2H4QGB6(G6PD);A0A2H4QGB8(G6PD);A0A6G9IW12(G6PD);A0A8G1M3Q3(G6PD);A0A8Q3SIN6(G6PD);A0A8Q3SIS5(G6PD);A0A8Q3SJB9(G6PD);A0A8Q3WL80(G6PD);A0A8Q3WL83(G6PD);A0A8Q3WL90(G6PD);A0A8Q3WL93(G6PD);A0A8Q3WL95(G6PD);A0A8Q3WLT0(G6PD);A2IBT6(G6PD);A7IZZ3(G6PD);B6ZHS6(G6PD);Q0PHS1(G6PD);Q0PHS2(G6PD);Q0PH…
760	Quercetin	AKT1	GO:0006006	glucose metabolic process	BP	12	1.59375e-07	0.284768	B0LPE5(AKT1);P31749(AKT1);P50416(CPT1A);P11413(G6PD);E7EM57(G6PD);E7EUI8(G6PD);E9PD92(G6PD);A0A2H4QGB2(G6PD);A0A2H4QGB6(G6PD);A0A2H4QGB8(G6PD);A0A6G9IW12(G6PD);A0A8G1M3Q3(G6PD);A0A8Q3SIN6(G6PD);A0A8Q3SIS5(G6PD);A0A8Q3SJB9(G6PD);A0A8Q3WL80(G6PD);A0A8Q3WL83(G6PD);A0A8Q3WL90(G6PD);A0A8Q3WL93(G6PD);A0A8Q3WL95(G6PD);A0A8Q3WLT0(G6PD);A2IBT6(G6PD);A7IZZ3(G6PD);B6ZHS6(G6PD);Q0PHS1(G6PD);Q0PHS2(G6PD);Q0PH…
761	Quercetin	HK2	GO:0006006	glucose metabolic process	BP	12	1.59375e-07	0.284768	B0LPE5(AKT1);P31749(AKT1);P50416(CPT1A);P11413(G6PD);E7EM57(G6PD);E7EUI8(G6PD);E9PD92(G6PD);A0A2H4QGB2(G6PD);A0A2H4QGB6(G6PD);A0A2H4QGB8(G6PD);A0A6G9IW12(G6PD);A0A8G1M3Q3(G6PD);A0A8Q3SIN6(G6PD);A0A8Q3SIS5(G6PD);A0A8Q3SJB9(G6PD);A0A8Q3WL80(G6PD);A0A8Q3WL83(G6PD);A0A8Q3WL90(G6PD);A0A8Q3WL93(G6PD);A0A8Q3WL95(G6PD);A0A8Q3WLT0(G6PD);A2IBT6(G6PD);A7IZZ3(G6PD);B6ZHS6(G6PD);Q0PHS1(G6PD);Q0PHS2(G6PD);Q0PH…
762	Quercetin	IGF2	GO:0006006	glucose metabolic process	BP	12	1.59375e-07	0.284768	B0LPE5(AKT1);P31749(AKT1);P50416(CPT1A);P11413(G6PD);E7EM57(G6PD);E7EUI8(G6PD);E9PD92(G6PD);A0A2H4QGB2(G6PD);A0A2H4QGB6(G6PD);A0A2H4QGB8(G6PD);A0A6G9IW12(G6PD);A0A8G1M3Q3(G6PD);A0A8Q3SIN6(G6PD);A0A8Q3SIS5(G6PD);A0A8Q3SJB9(G6PD);A0A8Q3WL80(G6PD);A0A8Q3WL83(G6PD);A0A8Q3WL90(G6PD);A0A8Q3WL93(G6PD);A0A8Q3WL95(G6PD);A0A8Q3WLT0(G6PD);A2IBT6(G6PD);A7IZZ3(G6PD);B6ZHS6(G6PD);Q0PHS1(G6PD);Q0PHS2(G6PD);Q0PH…
763	Quercetin	PIK3CA	GO:0006006	glucose metabolic process	BP	12	1.59375e-07	0.284768	B0LPE5(AKT1);P31749(AKT1);P50416(CPT1A);P11413(G6PD);E7EM57(G6PD);E7EUI8(G6PD);E9PD92(G6PD);A0A2H4QGB2(G6PD);A0A2H4QGB6(G6PD);A0A2H4QGB8(G6PD);A0A6G9IW12(G6PD);A0A8G1M3Q3(G6PD);A0A8Q3SIN6(G6PD);A0A8Q3SIS5(G6PD);A0A8Q3SJB9(G6PD);A0A8Q3WL80(G6PD);A0A8Q3WL83(G6PD);A0A8Q3WL90(G6PD);A0A8Q3WL93(G6PD);A0A8Q3WL95(G6PD);A0A8Q3WLT0(G6PD);A2IBT6(G6PD);A7IZZ3(G6PD);B6ZHS6(G6PD);Q0PHS1(G6PD);Q0PHS2(G6PD);Q0PH…
764	Quercetin	PPARD	GO:0006006	glucose metabolic process	BP	12	1.59375e-07	0.284768	B0LPE5(AKT1);P31749(AKT1);P50416(CPT1A);P11413(G6PD);E7EM57(G6PD);E7EUI8(G6PD);E9PD92(G6PD);A0A2H4QGB2(G6PD);A0A2H4QGB6(G6PD);A0A2H4QGB8(G6PD);A0A6G9IW12(G6PD);A0A8G1M3Q3(G6PD);A0A8Q3SIN6(G6PD);A0A8Q3SIS5(G6PD);A0A8Q3SJB9(G6PD);A0A8Q3WL80(G6PD);A0A8Q3WL83(G6PD);A0A8Q3WL90(G6PD);A0A8Q3WL93(G6PD);A0A8Q3WL95(G6PD);A0A8Q3WLT0(G6PD);A2IBT6(G6PD);A7IZZ3(G6PD);B6ZHS6(G6PD);Q0PHS1(G6PD);Q0PHS2(G6PD);Q0PH…
765	Quercetin	TNF	GO:0006006	glucose metabolic process	BP	12	1.59375e-07	0.284768	B0LPE5(AKT1);P31749(AKT1);P50416(CPT1A);P11413(G6PD);E7EM57(G6PD);E7EUI8(G6PD);E9PD92(G6PD);A0A2H4QGB2(G6PD);A0A2H4QGB6(G6PD);A0A2H4QGB8(G6PD);A0A6G9IW12(G6PD);A0A8G1M3Q3(G6PD);A0A8Q3SIN6(G6PD);A0A8Q3SIS5(G6PD);A0A8Q3SJB9(G6PD);A0A8Q3WL80(G6PD);A0A8Q3WL83(G6PD);A0A8Q3WL90(G6PD);A0A8Q3WL93(G6PD);A0A8Q3WL95(G6PD);A0A8Q3WLT0(G6PD);A2IBT6(G6PD);A7IZZ3(G6PD);B6ZHS6(G6PD);Q0PHS1(G6PD);Q0PHS2(G6PD);Q0PH…
766	(-)-Epicatechin	TNFRSF1A	GO:0008630	intrinsic apoptotic signaling pathway in response to DNA damage	BP	18	1.93837e-07	0.344444	P00519(ABL1);Q13315(ATM);Q07812(BAX);K4JQN1(BAX);Q5ZPJ1(BAX);P10415(BCL2);A0A1L4AQQ4(BCL2);A0A1L4AQQ5(BCL2);A0A1L4AQQ8(BCL2);A0A1L4AQR0(BCL2);A0A1L4AQR6(BCL2);Q16548(BCL2A1);A0A0S2Z3C5(BCL2L1);Q07817(BCL2L1);A0A0S2Z3D2(BCL2L1);Q5TE63(BCL2L1);Q9UMX3(BOK);A0A024R4A8(BOK);A0A4D6NU76(BOK);Q9UL32(BOK);A0A481T0W6(BOK);Q53NU8(BOK);P55211(CASP9);O96017(CHEK2);Q01094(E2F1);Q07820(MCL1);C8YZ26(MCL1);P78527…
767	Gallic acid	ATM	GO:0008630	intrinsic apoptotic signaling pathway in response to DNA damage	BP	18	1.93837e-07	0.344444	P00519(ABL1);Q13315(ATM);Q07812(BAX);K4JQN1(BAX);Q5ZPJ1(BAX);P10415(BCL2);A0A1L4AQQ4(BCL2);A0A1L4AQQ5(BCL2);A0A1L4AQQ8(BCL2);A0A1L4AQR0(BCL2);A0A1L4AQR6(BCL2);Q16548(BCL2A1);A0A0S2Z3C5(BCL2L1);Q07817(BCL2L1);A0A0S2Z3D2(BCL2L1);Q5TE63(BCL2L1);Q9UMX3(BOK);A0A024R4A8(BOK);A0A4D6NU76(BOK);Q9UL32(BOK);A0A481T0W6(BOK);Q53NU8(BOK);P55211(CASP9);O96017(CHEK2);Q01094(E2F1);Q07820(MCL1);C8YZ26(MCL1);P78527…
768	Isovitexin	TNFRSF1A	GO:0008630	intrinsic apoptotic signaling pathway in response to DNA damage	BP	18	1.93837e-07	0.344444	P00519(ABL1);Q13315(ATM);Q07812(BAX);K4JQN1(BAX);Q5ZPJ1(BAX);P10415(BCL2);A0A1L4AQQ4(BCL2);A0A1L4AQQ5(BCL2);A0A1L4AQQ8(BCL2);A0A1L4AQR0(BCL2);A0A1L4AQR6(BCL2);Q16548(BCL2A1);A0A0S2Z3C5(BCL2L1);Q07817(BCL2L1);A0A0S2Z3D2(BCL2L1);Q5TE63(BCL2L1);Q9UMX3(BOK);A0A024R4A8(BOK);A0A4D6NU76(BOK);Q9UL32(BOK);A0A481T0W6(BOK);Q53NU8(BOK);P55211(CASP9);O96017(CHEK2);Q01094(E2F1);Q07820(MCL1);C8YZ26(MCL1);P78527…
769	L-Arginine	TNF	GO:0008630	intrinsic apoptotic signaling pathway in response to DNA damage	BP	18	1.93837e-07	0.344444	P00519(ABL1);Q13315(ATM);Q07812(BAX);K4JQN1(BAX);Q5ZPJ1(BAX);P10415(BCL2);A0A1L4AQQ4(BCL2);A0A1L4AQQ5(BCL2);A0A1L4AQQ8(BCL2);A0A1L4AQR0(BCL2);A0A1L4AQR6(BCL2);Q16548(BCL2A1);A0A0S2Z3C5(BCL2L1);Q07817(BCL2L1);A0A0S2Z3D2(BCL2L1);Q5TE63(BCL2L1);Q9UMX3(BOK);A0A024R4A8(BOK);A0A4D6NU76(BOK);Q9UL32(BOK);A0A481T0W6(BOK);Q53NU8(BOK);P55211(CASP9);O96017(CHEK2);Q01094(E2F1);Q07820(MCL1);C8YZ26(MCL1);P78527…
770	Quercetin	ABL1	GO:0008630	intrinsic apoptotic signaling pathway in response to DNA damage	BP	18	1.93837e-07	0.344444	P00519(ABL1);Q13315(ATM);Q07812(BAX);K4JQN1(BAX);Q5ZPJ1(BAX);P10415(BCL2);A0A1L4AQQ4(BCL2);A0A1L4AQQ5(BCL2);A0A1L4AQQ8(BCL2);A0A1L4AQR0(BCL2);A0A1L4AQR6(BCL2);Q16548(BCL2A1);A0A0S2Z3C5(BCL2L1);Q07817(BCL2L1);A0A0S2Z3D2(BCL2L1);Q5TE63(BCL2L1);Q9UMX3(BOK);A0A024R4A8(BOK);A0A4D6NU76(BOK);Q9UL32(BOK);A0A481T0W6(BOK);Q53NU8(BOK);P55211(CASP9);O96017(CHEK2);Q01094(E2F1);Q07820(MCL1);C8YZ26(MCL1);P78527…
771	Quercetin	BAX	GO:0008630	intrinsic apoptotic signaling pathway in response to DNA damage	BP	18	1.93837e-07	0.344444	P00519(ABL1);Q13315(ATM);Q07812(BAX);K4JQN1(BAX);Q5ZPJ1(BAX);P10415(BCL2);A0A1L4AQQ4(BCL2);A0A1L4AQQ5(BCL2);A0A1L4AQQ8(BCL2);A0A1L4AQR0(BCL2);A0A1L4AQR6(BCL2);Q16548(BCL2A1);A0A0S2Z3C5(BCL2L1);Q07817(BCL2L1);A0A0S2Z3D2(BCL2L1);Q5TE63(BCL2L1);Q9UMX3(BOK);A0A024R4A8(BOK);A0A4D6NU76(BOK);Q9UL32(BOK);A0A481T0W6(BOK);Q53NU8(BOK);P55211(CASP9);O96017(CHEK2);Q01094(E2F1);Q07820(MCL1);C8YZ26(MCL1);P78527…
772	Quercetin	BCL2	GO:0008630	intrinsic apoptotic signaling pathway in response to DNA damage	BP	18	1.93837e-07	0.344444	P00519(ABL1);Q13315(ATM);Q07812(BAX);K4JQN1(BAX);Q5ZPJ1(BAX);P10415(BCL2);A0A1L4AQQ4(BCL2);A0A1L4AQQ5(BCL2);A0A1L4AQQ8(BCL2);A0A1L4AQR0(BCL2);A0A1L4AQR6(BCL2);Q16548(BCL2A1);A0A0S2Z3C5(BCL2L1);Q07817(BCL2L1);A0A0S2Z3D2(BCL2L1);Q5TE63(BCL2L1);Q9UMX3(BOK);A0A024R4A8(BOK);A0A4D6NU76(BOK);Q9UL32(BOK);A0A481T0W6(BOK);Q53NU8(BOK);P55211(CASP9);O96017(CHEK2);Q01094(E2F1);Q07820(MCL1);C8YZ26(MCL1);P78527…
773	Quercetin	BCL2A1	GO:0008630	intrinsic apoptotic signaling pathway in response to DNA damage	BP	18	1.93837e-07	0.344444	P00519(ABL1);Q13315(ATM);Q07812(BAX);K4JQN1(BAX);Q5ZPJ1(BAX);P10415(BCL2);A0A1L4AQQ4(BCL2);A0A1L4AQQ5(BCL2);A0A1L4AQQ8(BCL2);A0A1L4AQR0(BCL2);A0A1L4AQR6(BCL2);Q16548(BCL2A1);A0A0S2Z3C5(BCL2L1);Q07817(BCL2L1);A0A0S2Z3D2(BCL2L1);Q5TE63(BCL2L1);Q9UMX3(BOK);A0A024R4A8(BOK);A0A4D6NU76(BOK);Q9UL32(BOK);A0A481T0W6(BOK);Q53NU8(BOK);P55211(CASP9);O96017(CHEK2);Q01094(E2F1);Q07820(MCL1);C8YZ26(MCL1);P78527…
774	Quercetin	BCL2L1	GO:0008630	intrinsic apoptotic signaling pathway in response to DNA damage	BP	18	1.93837e-07	0.344444	P00519(ABL1);Q13315(ATM);Q07812(BAX);K4JQN1(BAX);Q5ZPJ1(BAX);P10415(BCL2);A0A1L4AQQ4(BCL2);A0A1L4AQQ5(BCL2);A0A1L4AQQ8(BCL2);A0A1L4AQR0(BCL2);A0A1L4AQR6(BCL2);Q16548(BCL2A1);A0A0S2Z3C5(BCL2L1);Q07817(BCL2L1);A0A0S2Z3D2(BCL2L1);Q5TE63(BCL2L1);Q9UMX3(BOK);A0A024R4A8(BOK);A0A4D6NU76(BOK);Q9UL32(BOK);A0A481T0W6(BOK);Q53NU8(BOK);P55211(CASP9);O96017(CHEK2);Q01094(E2F1);Q07820(MCL1);C8YZ26(MCL1);P78527…
775	Quercetin	BOK	GO:0008630	intrinsic apoptotic signaling pathway in response to DNA damage	BP	18	1.93837e-07	0.344444	P00519(ABL1);Q13315(ATM);Q07812(BAX);K4JQN1(BAX);Q5ZPJ1(BAX);P10415(BCL2);A0A1L4AQQ4(BCL2);A0A1L4AQQ5(BCL2);A0A1L4AQQ8(BCL2);A0A1L4AQR0(BCL2);A0A1L4AQR6(BCL2);Q16548(BCL2A1);A0A0S2Z3C5(BCL2L1);Q07817(BCL2L1);A0A0S2Z3D2(BCL2L1);Q5TE63(BCL2L1);Q9UMX3(BOK);A0A024R4A8(BOK);A0A4D6NU76(BOK);Q9UL32(BOK);A0A481T0W6(BOK);Q53NU8(BOK);P55211(CASP9);O96017(CHEK2);Q01094(E2F1);Q07820(MCL1);C8YZ26(MCL1);P78527…
776	Quercetin	CASP9	GO:0008630	intrinsic apoptotic signaling pathway in response to DNA damage	BP	18	1.93837e-07	0.344444	P00519(ABL1);Q13315(ATM);Q07812(BAX);K4JQN1(BAX);Q5ZPJ1(BAX);P10415(BCL2);A0A1L4AQQ4(BCL2);A0A1L4AQQ5(BCL2);A0A1L4AQQ8(BCL2);A0A1L4AQR0(BCL2);A0A1L4AQR6(BCL2);Q16548(BCL2A1);A0A0S2Z3C5(BCL2L1);Q07817(BCL2L1);A0A0S2Z3D2(BCL2L1);Q5TE63(BCL2L1);Q9UMX3(BOK);A0A024R4A8(BOK);A0A4D6NU76(BOK);Q9UL32(BOK);A0A481T0W6(BOK);Q53NU8(BOK);P55211(CASP9);O96017(CHEK2);Q01094(E2F1);Q07820(MCL1);C8YZ26(MCL1);P78527…
777	Quercetin	CHEK2	GO:0008630	intrinsic apoptotic signaling pathway in response to DNA damage	BP	18	1.93837e-07	0.344444	P00519(ABL1);Q13315(ATM);Q07812(BAX);K4JQN1(BAX);Q5ZPJ1(BAX);P10415(BCL2);A0A1L4AQQ4(BCL2);A0A1L4AQQ5(BCL2);A0A1L4AQQ8(BCL2);A0A1L4AQR0(BCL2);A0A1L4AQR6(BCL2);Q16548(BCL2A1);A0A0S2Z3C5(BCL2L1);Q07817(BCL2L1);A0A0S2Z3D2(BCL2L1);Q5TE63(BCL2L1);Q9UMX3(BOK);A0A024R4A8(BOK);A0A4D6NU76(BOK);Q9UL32(BOK);A0A481T0W6(BOK);Q53NU8(BOK);P55211(CASP9);O96017(CHEK2);Q01094(E2F1);Q07820(MCL1);C8YZ26(MCL1);P78527…
778	Quercetin	E2F1	GO:0008630	intrinsic apoptotic signaling pathway in response to DNA damage	BP	18	1.93837e-07	0.344444	P00519(ABL1);Q13315(ATM);Q07812(BAX);K4JQN1(BAX);Q5ZPJ1(BAX);P10415(BCL2);A0A1L4AQQ4(BCL2);A0A1L4AQQ5(BCL2);A0A1L4AQQ8(BCL2);A0A1L4AQR0(BCL2);A0A1L4AQR6(BCL2);Q16548(BCL2A1);A0A0S2Z3C5(BCL2L1);Q07817(BCL2L1);A0A0S2Z3D2(BCL2L1);Q5TE63(BCL2L1);Q9UMX3(BOK);A0A024R4A8(BOK);A0A4D6NU76(BOK);Q9UL32(BOK);A0A481T0W6(BOK);Q53NU8(BOK);P55211(CASP9);O96017(CHEK2);Q01094(E2F1);Q07820(MCL1);C8YZ26(MCL1);P78527…
779	Quercetin	MCL1	GO:0008630	intrinsic apoptotic signaling pathway in response to DNA damage	BP	18	1.93837e-07	0.344444	P00519(ABL1);Q13315(ATM);Q07812(BAX);K4JQN1(BAX);Q5ZPJ1(BAX);P10415(BCL2);A0A1L4AQQ4(BCL2);A0A1L4AQQ5(BCL2);A0A1L4AQQ8(BCL2);A0A1L4AQR0(BCL2);A0A1L4AQR6(BCL2);Q16548(BCL2A1);A0A0S2Z3C5(BCL2L1);Q07817(BCL2L1);A0A0S2Z3D2(BCL2L1);Q5TE63(BCL2L1);Q9UMX3(BOK);A0A024R4A8(BOK);A0A4D6NU76(BOK);Q9UL32(BOK);A0A481T0W6(BOK);Q53NU8(BOK);P55211(CASP9);O96017(CHEK2);Q01094(E2F1);Q07820(MCL1);C8YZ26(MCL1);P78527…
780	Quercetin	PRKDC	GO:0008630	intrinsic apoptotic signaling pathway in response to DNA damage	BP	18	1.93837e-07	0.344444	P00519(ABL1);Q13315(ATM);Q07812(BAX);K4JQN1(BAX);Q5ZPJ1(BAX);P10415(BCL2);A0A1L4AQQ4(BCL2);A0A1L4AQQ5(BCL2);A0A1L4AQQ8(BCL2);A0A1L4AQR0(BCL2);A0A1L4AQR6(BCL2);Q16548(BCL2A1);A0A0S2Z3C5(BCL2L1);Q07817(BCL2L1);A0A0S2Z3D2(BCL2L1);Q5TE63(BCL2L1);Q9UMX3(BOK);A0A024R4A8(BOK);A0A4D6NU76(BOK);Q9UL32(BOK);A0A481T0W6(BOK);Q53NU8(BOK);P55211(CASP9);O96017(CHEK2);Q01094(E2F1);Q07820(MCL1);C8YZ26(MCL1);P78527…
781	Quercetin	TNF	GO:0008630	intrinsic apoptotic signaling pathway in response to DNA damage	BP	18	1.93837e-07	0.344444	P00519(ABL1);Q13315(ATM);Q07812(BAX);K4JQN1(BAX);Q5ZPJ1(BAX);P10415(BCL2);A0A1L4AQQ4(BCL2);A0A1L4AQQ5(BCL2);A0A1L4AQQ8(BCL2);A0A1L4AQR0(BCL2);A0A1L4AQR6(BCL2);Q16548(BCL2A1);A0A0S2Z3C5(BCL2L1);Q07817(BCL2L1);A0A0S2Z3D2(BCL2L1);Q5TE63(BCL2L1);Q9UMX3(BOK);A0A024R4A8(BOK);A0A4D6NU76(BOK);Q9UL32(BOK);A0A481T0W6(BOK);Q53NU8(BOK);P55211(CASP9);O96017(CHEK2);Q01094(E2F1);Q07820(MCL1);C8YZ26(MCL1);P78527…
782	Quercetin	TNFRSF1A	GO:0008630	intrinsic apoptotic signaling pathway in response to DNA damage	BP	18	1.93837e-07	0.344444	P00519(ABL1);Q13315(ATM);Q07812(BAX);K4JQN1(BAX);Q5ZPJ1(BAX);P10415(BCL2);A0A1L4AQQ4(BCL2);A0A1L4AQQ5(BCL2);A0A1L4AQQ8(BCL2);A0A1L4AQR0(BCL2);A0A1L4AQR6(BCL2);Q16548(BCL2A1);A0A0S2Z3C5(BCL2L1);Q07817(BCL2L1);A0A0S2Z3D2(BCL2L1);Q5TE63(BCL2L1);Q9UMX3(BOK);A0A024R4A8(BOK);A0A4D6NU76(BOK);Q9UL32(BOK);A0A481T0W6(BOK);Q53NU8(BOK);P55211(CASP9);O96017(CHEK2);Q01094(E2F1);Q07820(MCL1);C8YZ26(MCL1);P78527…
783	Theaflavin	CASP9	GO:0008630	intrinsic apoptotic signaling pathway in response to DNA damage	BP	18	1.93837e-07	0.344444	P00519(ABL1);Q13315(ATM);Q07812(BAX);K4JQN1(BAX);Q5ZPJ1(BAX);P10415(BCL2);A0A1L4AQQ4(BCL2);A0A1L4AQQ5(BCL2);A0A1L4AQQ8(BCL2);A0A1L4AQR0(BCL2);A0A1L4AQR6(BCL2);Q16548(BCL2A1);A0A0S2Z3C5(BCL2L1);Q07817(BCL2L1);A0A0S2Z3D2(BCL2L1);Q5TE63(BCL2L1);Q9UMX3(BOK);A0A024R4A8(BOK);A0A4D6NU76(BOK);Q9UL32(BOK);A0A481T0W6(BOK);Q53NU8(BOK);P55211(CASP9);O96017(CHEK2);Q01094(E2F1);Q07820(MCL1);C8YZ26(MCL1);P78527…
784	L-Arginine	NMU	GO:0042922	neuromedin U receptor binding	MF	1	2.00133e-07	1	P48645(NMU);A0A250SH36(NMU);Q1EHW1(NMU);A0A0B4J202(NMU);D6RBC9(NMU);E9PDJ7(NMU);Q86WB4(NMU);Q86WB5(NMU);Q86WB6(NMU)
785	L-Arginine	PSMA1	GO:0000502	proteasome complex	CC	24	3.24705e-07	0.307692	P04792(HSPB1);P25786(PSMA1);P25788(PSMA3);P28066(PSMA5);P60900(PSMA6);O14818(PSMA7);P20618(PSMB1);P28070(PSMB4);P28072(PSMB6);Q99436(PSMB7);P62191(PSMC1);P43686(PSMC4);P62195(PSMC5);A0A994J6V8(PSMC5);J3QQM1(PSMC5);J3QSA9(PSMC5);Q99460(PSMD1);A0A7I2V491(PSMD1);O75832(PSMD10);O00231(PSMD11);Q9UNM6(PSMD13);E9PL38(PSMD13);H0YD73(PSMD13);J3KNQ3(PSMD13);E9PPD2(PSMD13);E9PQG3(PSMD13);F8W8J6(PSMD13);O004…
786	L-Arginine	PSMA3	GO:0000502	proteasome complex	CC	24	3.24705e-07	0.307692	P04792(HSPB1);P25786(PSMA1);P25788(PSMA3);P28066(PSMA5);P60900(PSMA6);O14818(PSMA7);P20618(PSMB1);P28070(PSMB4);P28072(PSMB6);Q99436(PSMB7);P62191(PSMC1);P43686(PSMC4);P62195(PSMC5);A0A994J6V8(PSMC5);J3QQM1(PSMC5);J3QSA9(PSMC5);Q99460(PSMD1);A0A7I2V491(PSMD1);O75832(PSMD10);O00231(PSMD11);Q9UNM6(PSMD13);E9PL38(PSMD13);H0YD73(PSMD13);J3KNQ3(PSMD13);E9PPD2(PSMD13);E9PQG3(PSMD13);F8W8J6(PSMD13);O004…
787	L-Arginine	PSMA5	GO:0000502	proteasome complex	CC	24	3.24705e-07	0.307692	P04792(HSPB1);P25786(PSMA1);P25788(PSMA3);P28066(PSMA5);P60900(PSMA6);O14818(PSMA7);P20618(PSMB1);P28070(PSMB4);P28072(PSMB6);Q99436(PSMB7);P62191(PSMC1);P43686(PSMC4);P62195(PSMC5);A0A994J6V8(PSMC5);J3QQM1(PSMC5);J3QSA9(PSMC5);Q99460(PSMD1);A0A7I2V491(PSMD1);O75832(PSMD10);O00231(PSMD11);Q9UNM6(PSMD13);E9PL38(PSMD13);H0YD73(PSMD13);J3KNQ3(PSMD13);E9PPD2(PSMD13);E9PQG3(PSMD13);F8W8J6(PSMD13);O004…
788	L-Arginine	PSMA6	GO:0000502	proteasome complex	CC	24	3.24705e-07	0.307692	P04792(HSPB1);P25786(PSMA1);P25788(PSMA3);P28066(PSMA5);P60900(PSMA6);O14818(PSMA7);P20618(PSMB1);P28070(PSMB4);P28072(PSMB6);Q99436(PSMB7);P62191(PSMC1);P43686(PSMC4);P62195(PSMC5);A0A994J6V8(PSMC5);J3QQM1(PSMC5);J3QSA9(PSMC5);Q99460(PSMD1);A0A7I2V491(PSMD1);O75832(PSMD10);O00231(PSMD11);Q9UNM6(PSMD13);E9PL38(PSMD13);H0YD73(PSMD13);J3KNQ3(PSMD13);E9PPD2(PSMD13);E9PQG3(PSMD13);F8W8J6(PSMD13);O004…
789	L-Arginine	PSMA7	GO:0000502	proteasome complex	CC	24	3.24705e-07	0.307692	P04792(HSPB1);P25786(PSMA1);P25788(PSMA3);P28066(PSMA5);P60900(PSMA6);O14818(PSMA7);P20618(PSMB1);P28070(PSMB4);P28072(PSMB6);Q99436(PSMB7);P62191(PSMC1);P43686(PSMC4);P62195(PSMC5);A0A994J6V8(PSMC5);J3QQM1(PSMC5);J3QSA9(PSMC5);Q99460(PSMD1);A0A7I2V491(PSMD1);O75832(PSMD10);O00231(PSMD11);Q9UNM6(PSMD13);E9PL38(PSMD13);H0YD73(PSMD13);J3KNQ3(PSMD13);E9PPD2(PSMD13);E9PQG3(PSMD13);F8W8J6(PSMD13);O004…
790	L-Arginine	PSMB1	GO:0000502	proteasome complex	CC	24	3.24705e-07	0.307692	P04792(HSPB1);P25786(PSMA1);P25788(PSMA3);P28066(PSMA5);P60900(PSMA6);O14818(PSMA7);P20618(PSMB1);P28070(PSMB4);P28072(PSMB6);Q99436(PSMB7);P62191(PSMC1);P43686(PSMC4);P62195(PSMC5);A0A994J6V8(PSMC5);J3QQM1(PSMC5);J3QSA9(PSMC5);Q99460(PSMD1);A0A7I2V491(PSMD1);O75832(PSMD10);O00231(PSMD11);Q9UNM6(PSMD13);E9PL38(PSMD13);H0YD73(PSMD13);J3KNQ3(PSMD13);E9PPD2(PSMD13);E9PQG3(PSMD13);F8W8J6(PSMD13);O004…
791	L-Arginine	PSMB4	GO:0000502	proteasome complex	CC	24	3.24705e-07	0.307692	P04792(HSPB1);P25786(PSMA1);P25788(PSMA3);P28066(PSMA5);P60900(PSMA6);O14818(PSMA7);P20618(PSMB1);P28070(PSMB4);P28072(PSMB6);Q99436(PSMB7);P62191(PSMC1);P43686(PSMC4);P62195(PSMC5);A0A994J6V8(PSMC5);J3QQM1(PSMC5);J3QSA9(PSMC5);Q99460(PSMD1);A0A7I2V491(PSMD1);O75832(PSMD10);O00231(PSMD11);Q9UNM6(PSMD13);E9PL38(PSMD13);H0YD73(PSMD13);J3KNQ3(PSMD13);E9PPD2(PSMD13);E9PQG3(PSMD13);F8W8J6(PSMD13);O004…
792	L-Arginine	PSMB6	GO:0000502	proteasome complex	CC	24	3.24705e-07	0.307692	P04792(HSPB1);P25786(PSMA1);P25788(PSMA3);P28066(PSMA5);P60900(PSMA6);O14818(PSMA7);P20618(PSMB1);P28070(PSMB4);P28072(PSMB6);Q99436(PSMB7);P62191(PSMC1);P43686(PSMC4);P62195(PSMC5);A0A994J6V8(PSMC5);J3QQM1(PSMC5);J3QSA9(PSMC5);Q99460(PSMD1);A0A7I2V491(PSMD1);O75832(PSMD10);O00231(PSMD11);Q9UNM6(PSMD13);E9PL38(PSMD13);H0YD73(PSMD13);J3KNQ3(PSMD13);E9PPD2(PSMD13);E9PQG3(PSMD13);F8W8J6(PSMD13);O004…
793	L-Arginine	PSMB7	GO:0000502	proteasome complex	CC	24	3.24705e-07	0.307692	P04792(HSPB1);P25786(PSMA1);P25788(PSMA3);P28066(PSMA5);P60900(PSMA6);O14818(PSMA7);P20618(PSMB1);P28070(PSMB4);P28072(PSMB6);Q99436(PSMB7);P62191(PSMC1);P43686(PSMC4);P62195(PSMC5);A0A994J6V8(PSMC5);J3QQM1(PSMC5);J3QSA9(PSMC5);Q99460(PSMD1);A0A7I2V491(PSMD1);O75832(PSMD10);O00231(PSMD11);Q9UNM6(PSMD13);E9PL38(PSMD13);H0YD73(PSMD13);J3KNQ3(PSMD13);E9PPD2(PSMD13);E9PQG3(PSMD13);F8W8J6(PSMD13);O004…
794	L-Arginine	PSMC1	GO:0000502	proteasome complex	CC	24	3.24705e-07	0.307692	P04792(HSPB1);P25786(PSMA1);P25788(PSMA3);P28066(PSMA5);P60900(PSMA6);O14818(PSMA7);P20618(PSMB1);P28070(PSMB4);P28072(PSMB6);Q99436(PSMB7);P62191(PSMC1);P43686(PSMC4);P62195(PSMC5);A0A994J6V8(PSMC5);J3QQM1(PSMC5);J3QSA9(PSMC5);Q99460(PSMD1);A0A7I2V491(PSMD1);O75832(PSMD10);O00231(PSMD11);Q9UNM6(PSMD13);E9PL38(PSMD13);H0YD73(PSMD13);J3KNQ3(PSMD13);E9PPD2(PSMD13);E9PQG3(PSMD13);F8W8J6(PSMD13);O004…
795	L-Arginine	PSMC4	GO:0000502	proteasome complex	CC	24	3.24705e-07	0.307692	P04792(HSPB1);P25786(PSMA1);P25788(PSMA3);P28066(PSMA5);P60900(PSMA6);O14818(PSMA7);P20618(PSMB1);P28070(PSMB4);P28072(PSMB6);Q99436(PSMB7);P62191(PSMC1);P43686(PSMC4);P62195(PSMC5);A0A994J6V8(PSMC5);J3QQM1(PSMC5);J3QSA9(PSMC5);Q99460(PSMD1);A0A7I2V491(PSMD1);O75832(PSMD10);O00231(PSMD11);Q9UNM6(PSMD13);E9PL38(PSMD13);H0YD73(PSMD13);J3KNQ3(PSMD13);E9PPD2(PSMD13);E9PQG3(PSMD13);F8W8J6(PSMD13);O004…
796	L-Arginine	PSMC5	GO:0000502	proteasome complex	CC	24	3.24705e-07	0.307692	P04792(HSPB1);P25786(PSMA1);P25788(PSMA3);P28066(PSMA5);P60900(PSMA6);O14818(PSMA7);P20618(PSMB1);P28070(PSMB4);P28072(PSMB6);Q99436(PSMB7);P62191(PSMC1);P43686(PSMC4);P62195(PSMC5);A0A994J6V8(PSMC5);J3QQM1(PSMC5);J3QSA9(PSMC5);Q99460(PSMD1);A0A7I2V491(PSMD1);O75832(PSMD10);O00231(PSMD11);Q9UNM6(PSMD13);E9PL38(PSMD13);H0YD73(PSMD13);J3KNQ3(PSMD13);E9PPD2(PSMD13);E9PQG3(PSMD13);F8W8J6(PSMD13);O004…
797	L-Arginine	PSMD1	GO:0000502	proteasome complex	CC	24	3.24705e-07	0.307692	P04792(HSPB1);P25786(PSMA1);P25788(PSMA3);P28066(PSMA5);P60900(PSMA6);O14818(PSMA7);P20618(PSMB1);P28070(PSMB4);P28072(PSMB6);Q99436(PSMB7);P62191(PSMC1);P43686(PSMC4);P62195(PSMC5);A0A994J6V8(PSMC5);J3QQM1(PSMC5);J3QSA9(PSMC5);Q99460(PSMD1);A0A7I2V491(PSMD1);O75832(PSMD10);O00231(PSMD11);Q9UNM6(PSMD13);E9PL38(PSMD13);H0YD73(PSMD13);J3KNQ3(PSMD13);E9PPD2(PSMD13);E9PQG3(PSMD13);F8W8J6(PSMD13);O004…
798	L-Arginine	PSMD10	GO:0000502	proteasome complex	CC	24	3.24705e-07	0.307692	P04792(HSPB1);P25786(PSMA1);P25788(PSMA3);P28066(PSMA5);P60900(PSMA6);O14818(PSMA7);P20618(PSMB1);P28070(PSMB4);P28072(PSMB6);Q99436(PSMB7);P62191(PSMC1);P43686(PSMC4);P62195(PSMC5);A0A994J6V8(PSMC5);J3QQM1(PSMC5);J3QSA9(PSMC5);Q99460(PSMD1);A0A7I2V491(PSMD1);O75832(PSMD10);O00231(PSMD11);Q9UNM6(PSMD13);E9PL38(PSMD13);H0YD73(PSMD13);J3KNQ3(PSMD13);E9PPD2(PSMD13);E9PQG3(PSMD13);F8W8J6(PSMD13);O004…
799	L-Arginine	PSMD11	GO:0000502	proteasome complex	CC	24	3.24705e-07	0.307692	P04792(HSPB1);P25786(PSMA1);P25788(PSMA3);P28066(PSMA5);P60900(PSMA6);O14818(PSMA7);P20618(PSMB1);P28070(PSMB4);P28072(PSMB6);Q99436(PSMB7);P62191(PSMC1);P43686(PSMC4);P62195(PSMC5);A0A994J6V8(PSMC5);J3QQM1(PSMC5);J3QSA9(PSMC5);Q99460(PSMD1);A0A7I2V491(PSMD1);O75832(PSMD10);O00231(PSMD11);Q9UNM6(PSMD13);E9PL38(PSMD13);H0YD73(PSMD13);J3KNQ3(PSMD13);E9PPD2(PSMD13);E9PQG3(PSMD13);F8W8J6(PSMD13);O004…
800	L-Arginine	PSMD13	GO:0000502	proteasome complex	CC	24	3.24705e-07	0.307692	P04792(HSPB1);P25786(PSMA1);P25788(PSMA3);P28066(PSMA5);P60900(PSMA6);O14818(PSMA7);P20618(PSMB1);P28070(PSMB4);P28072(PSMB6);Q99436(PSMB7);P62191(PSMC1);P43686(PSMC4);P62195(PSMC5);A0A994J6V8(PSMC5);J3QQM1(PSMC5);J3QSA9(PSMC5);Q99460(PSMD1);A0A7I2V491(PSMD1);O75832(PSMD10);O00231(PSMD11);Q9UNM6(PSMD13);E9PL38(PSMD13);H0YD73(PSMD13);J3KNQ3(PSMD13);E9PPD2(PSMD13);E9PQG3(PSMD13);F8W8J6(PSMD13);O004…
801	L-Arginine	PSMD14	GO:0000502	proteasome complex	CC	24	3.24705e-07	0.307692	P04792(HSPB1);P25786(PSMA1);P25788(PSMA3);P28066(PSMA5);P60900(PSMA6);O14818(PSMA7);P20618(PSMB1);P28070(PSMB4);P28072(PSMB6);Q99436(PSMB7);P62191(PSMC1);P43686(PSMC4);P62195(PSMC5);A0A994J6V8(PSMC5);J3QQM1(PSMC5);J3QSA9(PSMC5);Q99460(PSMD1);A0A7I2V491(PSMD1);O75832(PSMD10);O00231(PSMD11);Q9UNM6(PSMD13);E9PL38(PSMD13);H0YD73(PSMD13);J3KNQ3(PSMD13);E9PPD2(PSMD13);E9PQG3(PSMD13);F8W8J6(PSMD13);O004…
802	L-Arginine	PSMD2	GO:0000502	proteasome complex	CC	24	3.24705e-07	0.307692	P04792(HSPB1);P25786(PSMA1);P25788(PSMA3);P28066(PSMA5);P60900(PSMA6);O14818(PSMA7);P20618(PSMB1);P28070(PSMB4);P28072(PSMB6);Q99436(PSMB7);P62191(PSMC1);P43686(PSMC4);P62195(PSMC5);A0A994J6V8(PSMC5);J3QQM1(PSMC5);J3QSA9(PSMC5);Q99460(PSMD1);A0A7I2V491(PSMD1);O75832(PSMD10);O00231(PSMD11);Q9UNM6(PSMD13);E9PL38(PSMD13);H0YD73(PSMD13);J3KNQ3(PSMD13);E9PPD2(PSMD13);E9PQG3(PSMD13);F8W8J6(PSMD13);O004…
803	L-Arginine	PSMD3	GO:0000502	proteasome complex	CC	24	3.24705e-07	0.307692	P04792(HSPB1);P25786(PSMA1);P25788(PSMA3);P28066(PSMA5);P60900(PSMA6);O14818(PSMA7);P20618(PSMB1);P28070(PSMB4);P28072(PSMB6);Q99436(PSMB7);P62191(PSMC1);P43686(PSMC4);P62195(PSMC5);A0A994J6V8(PSMC5);J3QQM1(PSMC5);J3QSA9(PSMC5);Q99460(PSMD1);A0A7I2V491(PSMD1);O75832(PSMD10);O00231(PSMD11);Q9UNM6(PSMD13);E9PL38(PSMD13);H0YD73(PSMD13);J3KNQ3(PSMD13);E9PPD2(PSMD13);E9PQG3(PSMD13);F8W8J6(PSMD13);O004…
804	L-Arginine	PSMD7	GO:0000502	proteasome complex	CC	24	3.24705e-07	0.307692	P04792(HSPB1);P25786(PSMA1);P25788(PSMA3);P28066(PSMA5);P60900(PSMA6);O14818(PSMA7);P20618(PSMB1);P28070(PSMB4);P28072(PSMB6);Q99436(PSMB7);P62191(PSMC1);P43686(PSMC4);P62195(PSMC5);A0A994J6V8(PSMC5);J3QQM1(PSMC5);J3QSA9(PSMC5);Q99460(PSMD1);A0A7I2V491(PSMD1);O75832(PSMD10);O00231(PSMD11);Q9UNM6(PSMD13);E9PL38(PSMD13);H0YD73(PSMD13);J3KNQ3(PSMD13);E9PPD2(PSMD13);E9PQG3(PSMD13);F8W8J6(PSMD13);O004…
805	L-Arginine	PSMD8	GO:0000502	proteasome complex	CC	24	3.24705e-07	0.307692	P04792(HSPB1);P25786(PSMA1);P25788(PSMA3);P28066(PSMA5);P60900(PSMA6);O14818(PSMA7);P20618(PSMB1);P28070(PSMB4);P28072(PSMB6);Q99436(PSMB7);P62191(PSMC1);P43686(PSMC4);P62195(PSMC5);A0A994J6V8(PSMC5);J3QQM1(PSMC5);J3QSA9(PSMC5);Q99460(PSMD1);A0A7I2V491(PSMD1);O75832(PSMD10);O00231(PSMD11);Q9UNM6(PSMD13);E9PL38(PSMD13);H0YD73(PSMD13);J3KNQ3(PSMD13);E9PPD2(PSMD13);E9PQG3(PSMD13);F8W8J6(PSMD13);O004…
806	L-Arginine	PSME3	GO:0000502	proteasome complex	CC	24	3.24705e-07	0.307692	P04792(HSPB1);P25786(PSMA1);P25788(PSMA3);P28066(PSMA5);P60900(PSMA6);O14818(PSMA7);P20618(PSMB1);P28070(PSMB4);P28072(PSMB6);Q99436(PSMB7);P62191(PSMC1);P43686(PSMC4);P62195(PSMC5);A0A994J6V8(PSMC5);J3QQM1(PSMC5);J3QSA9(PSMC5);Q99460(PSMD1);A0A7I2V491(PSMD1);O75832(PSMD10);O00231(PSMD11);Q9UNM6(PSMD13);E9PL38(PSMD13);H0YD73(PSMD13);J3KNQ3(PSMD13);E9PPD2(PSMD13);E9PQG3(PSMD13);F8W8J6(PSMD13);O004…
807	Quercetin	HSPB1	GO:0000502	proteasome complex	CC	24	3.24705e-07	0.307692	P04792(HSPB1);P25786(PSMA1);P25788(PSMA3);P28066(PSMA5);P60900(PSMA6);O14818(PSMA7);P20618(PSMB1);P28070(PSMB4);P28072(PSMB6);Q99436(PSMB7);P62191(PSMC1);P43686(PSMC4);P62195(PSMC5);A0A994J6V8(PSMC5);J3QQM1(PSMC5);J3QSA9(PSMC5);Q99460(PSMD1);A0A7I2V491(PSMD1);O75832(PSMD10);O00231(PSMD11);Q9UNM6(PSMD13);E9PL38(PSMD13);H0YD73(PSMD13);J3KNQ3(PSMD13);E9PPD2(PSMD13);E9PQG3(PSMD13);F8W8J6(PSMD13);O004…
808	Quercetin	PSMD3	GO:0000502	proteasome complex	CC	24	3.24705e-07	0.307692	P04792(HSPB1);P25786(PSMA1);P25788(PSMA3);P28066(PSMA5);P60900(PSMA6);O14818(PSMA7);P20618(PSMB1);P28070(PSMB4);P28072(PSMB6);Q99436(PSMB7);P62191(PSMC1);P43686(PSMC4);P62195(PSMC5);A0A994J6V8(PSMC5);J3QQM1(PSMC5);J3QSA9(PSMC5);Q99460(PSMD1);A0A7I2V491(PSMD1);O75832(PSMD10);O00231(PSMD11);Q9UNM6(PSMD13);E9PL38(PSMD13);H0YD73(PSMD13);J3KNQ3(PSMD13);E9PPD2(PSMD13);E9PQG3(PSMD13);F8W8J6(PSMD13);O004…
809	L-Arginine	PSMD1	GO:0005838	proteasome regulatory particle	CC	5	3.68804e-07	0.684211	Q99460(PSMD1);Q9UNM6(PSMD13);Q13200(PSMD2);P51665(PSMD7);P48556(PSMD8);A0A8V8TPK1(PSMD8);A0A8V8TQ44(PSMD8);A0A8V8TR48(PSMD8);K7EJC1(PSMD8);K7EJR3(PSMD8);K7ENY6(PSMD8);K7ERW6(PSMD8);R4GMR5(PSMD8)
810	L-Arginine	PSMD13	GO:0005838	proteasome regulatory particle	CC	5	3.68804e-07	0.684211	Q99460(PSMD1);Q9UNM6(PSMD13);Q13200(PSMD2);P51665(PSMD7);P48556(PSMD8);A0A8V8TPK1(PSMD8);A0A8V8TQ44(PSMD8);A0A8V8TR48(PSMD8);K7EJC1(PSMD8);K7EJR3(PSMD8);K7ENY6(PSMD8);K7ERW6(PSMD8);R4GMR5(PSMD8)
811	L-Arginine	PSMD2	GO:0005838	proteasome regulatory particle	CC	5	3.68804e-07	0.684211	Q99460(PSMD1);Q9UNM6(PSMD13);Q13200(PSMD2);P51665(PSMD7);P48556(PSMD8);A0A8V8TPK1(PSMD8);A0A8V8TQ44(PSMD8);A0A8V8TR48(PSMD8);K7EJC1(PSMD8);K7EJR3(PSMD8);K7ENY6(PSMD8);K7ERW6(PSMD8);R4GMR5(PSMD8)
812	L-Arginine	PSMD7	GO:0005838	proteasome regulatory particle	CC	5	3.68804e-07	0.684211	Q99460(PSMD1);Q9UNM6(PSMD13);Q13200(PSMD2);P51665(PSMD7);P48556(PSMD8);A0A8V8TPK1(PSMD8);A0A8V8TQ44(PSMD8);A0A8V8TR48(PSMD8);K7EJC1(PSMD8);K7EJR3(PSMD8);K7ENY6(PSMD8);K7ERW6(PSMD8);R4GMR5(PSMD8)
813	L-Arginine	PSMD8	GO:0005838	proteasome regulatory particle	CC	5	3.68804e-07	0.684211	Q99460(PSMD1);Q9UNM6(PSMD13);Q13200(PSMD2);P51665(PSMD7);P48556(PSMD8);A0A8V8TPK1(PSMD8);A0A8V8TQ44(PSMD8);A0A8V8TR48(PSMD8);K7EJC1(PSMD8);K7EJR3(PSMD8);K7ENY6(PSMD8);K7ERW6(PSMD8);R4GMR5(PSMD8)
814	agmatine	ODC1	GO:0042176	regulation of protein catabolic process	BP	8	5.2575e-07	0.475	O96017(CHEK2);P11926(ODC1);Q99460(PSMD1);Q05CW6(PSMD1);A0A087WW66(PSMD1);A0A7I2V262(PSMD1);A0A7I2V2K8(PSMD1);A0A7I2V479(PSMD1);A0A7I2V4X0(PSMD1);A0A7I2V523(PSMD1);A0A7I2V5C8(PSMD1);A0A7I2V641(PSMD1);A0A7I2YQI9(PSMD1);A0A7I2YQY1(PSMD1);A0A7P0MW50(PSMD1);Q05BX4(PSMD1);Q13200(PSMD2);O43242(PSMD3);Q6IBN0(PSMD3)
815	L-Arginine	ODC1	GO:0042176	regulation of protein catabolic process	BP	8	5.2575e-07	0.475	O96017(CHEK2);P11926(ODC1);Q99460(PSMD1);Q05CW6(PSMD1);A0A087WW66(PSMD1);A0A7I2V262(PSMD1);A0A7I2V2K8(PSMD1);A0A7I2V479(PSMD1);A0A7I2V4X0(PSMD1);A0A7I2V523(PSMD1);A0A7I2V5C8(PSMD1);A0A7I2V641(PSMD1);A0A7I2YQI9(PSMD1);A0A7I2YQY1(PSMD1);A0A7P0MW50(PSMD1);Q05BX4(PSMD1);Q13200(PSMD2);O43242(PSMD3);Q6IBN0(PSMD3)
816	L-Arginine	PSMD1	GO:0042176	regulation of protein catabolic process	BP	8	5.2575e-07	0.475	O96017(CHEK2);P11926(ODC1);Q99460(PSMD1);Q05CW6(PSMD1);A0A087WW66(PSMD1);A0A7I2V262(PSMD1);A0A7I2V2K8(PSMD1);A0A7I2V479(PSMD1);A0A7I2V4X0(PSMD1);A0A7I2V523(PSMD1);A0A7I2V5C8(PSMD1);A0A7I2V641(PSMD1);A0A7I2YQI9(PSMD1);A0A7I2YQY1(PSMD1);A0A7P0MW50(PSMD1);Q05BX4(PSMD1);Q13200(PSMD2);O43242(PSMD3);Q6IBN0(PSMD3)
817	L-Arginine	PSMD2	GO:0042176	regulation of protein catabolic process	BP	8	5.2575e-07	0.475	O96017(CHEK2);P11926(ODC1);Q99460(PSMD1);Q05CW6(PSMD1);A0A087WW66(PSMD1);A0A7I2V262(PSMD1);A0A7I2V2K8(PSMD1);A0A7I2V479(PSMD1);A0A7I2V4X0(PSMD1);A0A7I2V523(PSMD1);A0A7I2V5C8(PSMD1);A0A7I2V641(PSMD1);A0A7I2YQI9(PSMD1);A0A7I2YQY1(PSMD1);A0A7P0MW50(PSMD1);Q05BX4(PSMD1);Q13200(PSMD2);O43242(PSMD3);Q6IBN0(PSMD3)
818	L-Arginine	PSMD3	GO:0042176	regulation of protein catabolic process	BP	8	5.2575e-07	0.475	O96017(CHEK2);P11926(ODC1);Q99460(PSMD1);Q05CW6(PSMD1);A0A087WW66(PSMD1);A0A7I2V262(PSMD1);A0A7I2V2K8(PSMD1);A0A7I2V479(PSMD1);A0A7I2V4X0(PSMD1);A0A7I2V523(PSMD1);A0A7I2V5C8(PSMD1);A0A7I2V641(PSMD1);A0A7I2YQI9(PSMD1);A0A7I2YQY1(PSMD1);A0A7P0MW50(PSMD1);Q05BX4(PSMD1);Q13200(PSMD2);O43242(PSMD3);Q6IBN0(PSMD3)
819	Quercetin	CHEK2	GO:0042176	regulation of protein catabolic process	BP	8	5.2575e-07	0.475	O96017(CHEK2);P11926(ODC1);Q99460(PSMD1);Q05CW6(PSMD1);A0A087WW66(PSMD1);A0A7I2V262(PSMD1);A0A7I2V2K8(PSMD1);A0A7I2V479(PSMD1);A0A7I2V4X0(PSMD1);A0A7I2V523(PSMD1);A0A7I2V5C8(PSMD1);A0A7I2V641(PSMD1);A0A7I2YQI9(PSMD1);A0A7I2YQY1(PSMD1);A0A7P0MW50(PSMD1);Q05BX4(PSMD1);Q13200(PSMD2);O43242(PSMD3);Q6IBN0(PSMD3)
820	Quercetin	ODC1	GO:0042176	regulation of protein catabolic process	BP	8	5.2575e-07	0.475	O96017(CHEK2);P11926(ODC1);Q99460(PSMD1);Q05CW6(PSMD1);A0A087WW66(PSMD1);A0A7I2V262(PSMD1);A0A7I2V2K8(PSMD1);A0A7I2V479(PSMD1);A0A7I2V4X0(PSMD1);A0A7I2V523(PSMD1);A0A7I2V5C8(PSMD1);A0A7I2V641(PSMD1);A0A7I2YQI9(PSMD1);A0A7I2YQY1(PSMD1);A0A7P0MW50(PSMD1);Q05BX4(PSMD1);Q13200(PSMD2);O43242(PSMD3);Q6IBN0(PSMD3)
821	Quercetin	PSMD3	GO:0042176	regulation of protein catabolic process	BP	8	5.2575e-07	0.475	O96017(CHEK2);P11926(ODC1);Q99460(PSMD1);Q05CW6(PSMD1);A0A087WW66(PSMD1);A0A7I2V262(PSMD1);A0A7I2V2K8(PSMD1);A0A7I2V479(PSMD1);A0A7I2V4X0(PSMD1);A0A7I2V523(PSMD1);A0A7I2V5C8(PSMD1);A0A7I2V641(PSMD1);A0A7I2YQI9(PSMD1);A0A7I2YQY1(PSMD1);A0A7P0MW50(PSMD1);Q05BX4(PSMD1);Q13200(PSMD2);O43242(PSMD3);Q6IBN0(PSMD3)
822	(-)-Epicatechin	IL2	GO:0005134	interleukin-2 receptor binding	MF	3	8.44034e-07	0.705882	P23771(GATA3);P60568(IL2);Q0GK43(IL2);Q13169(IL2);Q309Q7(IL2);Q6NZ91(IL2);Q6NZ93(IL2);Q6QWN0(IL2);Q71V48(IL2);Q7Z7M3(IL2);Q8NFA4(IL2);Q9C001(IL2)
823	Gallic acid	GATA3	GO:0005134	interleukin-2 receptor binding	MF	3	8.44034e-07	0.705882	P23771(GATA3);P60568(IL2);Q0GK43(IL2);Q13169(IL2);Q309Q7(IL2);Q6NZ91(IL2);Q6NZ93(IL2);Q6QWN0(IL2);Q71V48(IL2);Q7Z7M3(IL2);Q8NFA4(IL2);Q9C001(IL2)
824	Quercetin	IL2	GO:0005134	interleukin-2 receptor binding	MF	3	8.44034e-07	0.705882	P23771(GATA3);P60568(IL2);Q0GK43(IL2);Q13169(IL2);Q309Q7(IL2);Q6NZ91(IL2);Q6NZ93(IL2);Q6QWN0(IL2);Q71V48(IL2);Q7Z7M3(IL2);Q8NFA4(IL2);Q9C001(IL2)
825	Quercetin	TLR2	GO:0042497	triacyl lipopeptide binding	MF	1	1.05574e-06	0.833333	O60603(TLR2);A0A0S2Z4S4(TLR2);A0A8D5XLR4(TLR2);C6KIA6(TLR2);C6KIA9(TLR2);D2JYJ0(TLR2);D2JYJ1(TLR2);D2JYJ2(TLR2);D2JYJ3(TLR2);D2JYJ4(TLR2)
826	astragalin	PIK3CG	GO:0035005	1-phosphatidylinositol-4-phosphate 3-kinase activity	MF	8	3.51665e-06	0.472222	O00443(PIK3C2A);L7RRS0(PIK3C2A);O00750(PIK3C2B);A2RUF7(PIK3C2B);B7ZM86(PIK3C2B);F5GWN5(PIK3C2B);Q4LE65(PIK3C2B);P42336(PIK3CA);Q4LE51(PIK3CA);A0A8A2FPJ2(PIK3CA);O00329(PIK3CD);A0A2K8FKV1(PIK3CD);A7E2E0(PIK3CD);A0A2K8FKQ1(PIK3CD);A0A2K8FKR1(PIK3CD);A0A2K8FKT1(PIK3CD);P48736(PIK3CG)
827	Delphinidin	PIK3CG	GO:0035005	1-phosphatidylinositol-4-phosphate 3-kinase activity	MF	8	3.51665e-06	0.472222	O00443(PIK3C2A);L7RRS0(PIK3C2A);O00750(PIK3C2B);A2RUF7(PIK3C2B);B7ZM86(PIK3C2B);F5GWN5(PIK3C2B);Q4LE65(PIK3C2B);P42336(PIK3CA);Q4LE51(PIK3CA);A0A8A2FPJ2(PIK3CA);O00329(PIK3CD);A0A2K8FKV1(PIK3CD);A7E2E0(PIK3CD);A0A2K8FKQ1(PIK3CD);A0A2K8FKR1(PIK3CD);A0A2K8FKT1(PIK3CD);P48736(PIK3CG)
828	L-Arginine	PIK3CA	GO:0035005	1-phosphatidylinositol-4-phosphate 3-kinase activity	MF	8	3.51665e-06	0.472222	O00443(PIK3C2A);L7RRS0(PIK3C2A);O00750(PIK3C2B);A2RUF7(PIK3C2B);B7ZM86(PIK3C2B);F5GWN5(PIK3C2B);Q4LE65(PIK3C2B);P42336(PIK3CA);Q4LE51(PIK3CA);A0A8A2FPJ2(PIK3CA);O00329(PIK3CD);A0A2K8FKV1(PIK3CD);A7E2E0(PIK3CD);A0A2K8FKQ1(PIK3CD);A0A2K8FKR1(PIK3CD);A0A2K8FKT1(PIK3CD);P48736(PIK3CG)
829	Quercetin	PIK3C2A	GO:0035005	1-phosphatidylinositol-4-phosphate 3-kinase activity	MF	8	3.51665e-06	0.472222	O00443(PIK3C2A);L7RRS0(PIK3C2A);O00750(PIK3C2B);A2RUF7(PIK3C2B);B7ZM86(PIK3C2B);F5GWN5(PIK3C2B);Q4LE65(PIK3C2B);P42336(PIK3CA);Q4LE51(PIK3CA);A0A8A2FPJ2(PIK3CA);O00329(PIK3CD);A0A2K8FKV1(PIK3CD);A7E2E0(PIK3CD);A0A2K8FKQ1(PIK3CD);A0A2K8FKR1(PIK3CD);A0A2K8FKT1(PIK3CD);P48736(PIK3CG)
830	Quercetin	PIK3C2B	GO:0035005	1-phosphatidylinositol-4-phosphate 3-kinase activity	MF	8	3.51665e-06	0.472222	O00443(PIK3C2A);L7RRS0(PIK3C2A);O00750(PIK3C2B);A2RUF7(PIK3C2B);B7ZM86(PIK3C2B);F5GWN5(PIK3C2B);Q4LE65(PIK3C2B);P42336(PIK3CA);Q4LE51(PIK3CA);A0A8A2FPJ2(PIK3CA);O00329(PIK3CD);A0A2K8FKV1(PIK3CD);A7E2E0(PIK3CD);A0A2K8FKQ1(PIK3CD);A0A2K8FKR1(PIK3CD);A0A2K8FKT1(PIK3CD);P48736(PIK3CG)
831	Quercetin	PIK3CA	GO:0035005	1-phosphatidylinositol-4-phosphate 3-kinase activity	MF	8	3.51665e-06	0.472222	O00443(PIK3C2A);L7RRS0(PIK3C2A);O00750(PIK3C2B);A2RUF7(PIK3C2B);B7ZM86(PIK3C2B);F5GWN5(PIK3C2B);Q4LE65(PIK3C2B);P42336(PIK3CA);Q4LE51(PIK3CA);A0A8A2FPJ2(PIK3CA);O00329(PIK3CD);A0A2K8FKV1(PIK3CD);A7E2E0(PIK3CD);A0A2K8FKQ1(PIK3CD);A0A2K8FKR1(PIK3CD);A0A2K8FKT1(PIK3CD);P48736(PIK3CG)
832	Quercetin	PIK3CD	GO:0035005	1-phosphatidylinositol-4-phosphate 3-kinase activity	MF	8	3.51665e-06	0.472222	O00443(PIK3C2A);L7RRS0(PIK3C2A);O00750(PIK3C2B);A2RUF7(PIK3C2B);B7ZM86(PIK3C2B);F5GWN5(PIK3C2B);Q4LE65(PIK3C2B);P42336(PIK3CA);Q4LE51(PIK3CA);A0A8A2FPJ2(PIK3CA);O00329(PIK3CD);A0A2K8FKV1(PIK3CD);A7E2E0(PIK3CD);A0A2K8FKQ1(PIK3CD);A0A2K8FKR1(PIK3CD);A0A2K8FKT1(PIK3CD);P48736(PIK3CG)
833	Quercetin	PIK3CG	GO:0035005	1-phosphatidylinositol-4-phosphate 3-kinase activity	MF	8	3.51665e-06	0.472222	O00443(PIK3C2A);L7RRS0(PIK3C2A);O00750(PIK3C2B);A2RUF7(PIK3C2B);B7ZM86(PIK3C2B);F5GWN5(PIK3C2B);Q4LE65(PIK3C2B);P42336(PIK3CA);Q4LE51(PIK3CA);A0A8A2FPJ2(PIK3CA);O00329(PIK3CD);A0A2K8FKV1(PIK3CD);A7E2E0(PIK3CD);A0A2K8FKQ1(PIK3CD);A0A2K8FKR1(PIK3CD);A0A2K8FKT1(PIK3CD);P48736(PIK3CG)
834	(-)-Epicatechin	PTGS2	GO:0045987	positive regulation of smooth muscle contraction	BP	13	3.51665e-06	0.56	P20309(CHRM3);Q96RG9(CHRM3);P05305(EDN1);Q6FH53(EDN1);P25116(F2R);P48645(NMU);A0A250SH36(NMU);Q1EHW1(NMU);Q86WB4(NMU);Q86WB5(NMU);Q86WB6(NMU);P35354(PTGS2);P11831(SRF);P21731(TBXA2R)
835	astragalin	PTGS2	GO:0045987	positive regulation of smooth muscle contraction	BP	13	3.51665e-06	0.56	P20309(CHRM3);Q96RG9(CHRM3);P05305(EDN1);Q6FH53(EDN1);P25116(F2R);P48645(NMU);A0A250SH36(NMU);Q1EHW1(NMU);Q86WB4(NMU);Q86WB5(NMU);Q86WB6(NMU);P35354(PTGS2);P11831(SRF);P21731(TBXA2R)
836	Delphinidin	PTGS2	GO:0045987	positive regulation of smooth muscle contraction	BP	13	3.51665e-06	0.56	P20309(CHRM3);Q96RG9(CHRM3);P05305(EDN1);Q6FH53(EDN1);P25116(F2R);P48645(NMU);A0A250SH36(NMU);Q1EHW1(NMU);Q86WB4(NMU);Q86WB5(NMU);Q86WB6(NMU);P35354(PTGS2);P11831(SRF);P21731(TBXA2R)
837	Isovitexin	PTGS2	GO:0045987	positive regulation of smooth muscle contraction	BP	13	3.51665e-06	0.56	P20309(CHRM3);Q96RG9(CHRM3);P05305(EDN1);Q6FH53(EDN1);P25116(F2R);P48645(NMU);A0A250SH36(NMU);Q1EHW1(NMU);Q86WB4(NMU);Q86WB5(NMU);Q86WB6(NMU);P35354(PTGS2);P11831(SRF);P21731(TBXA2R)
838	L-Arginine	CHRM3	GO:0045987	positive regulation of smooth muscle contraction	BP	13	3.51665e-06	0.56	P20309(CHRM3);Q96RG9(CHRM3);P05305(EDN1);Q6FH53(EDN1);P25116(F2R);P48645(NMU);A0A250SH36(NMU);Q1EHW1(NMU);Q86WB4(NMU);Q86WB5(NMU);Q86WB6(NMU);P35354(PTGS2);P11831(SRF);P21731(TBXA2R)
839	L-Arginine	EDN1	GO:0045987	positive regulation of smooth muscle contraction	BP	13	3.51665e-06	0.56	P20309(CHRM3);Q96RG9(CHRM3);P05305(EDN1);Q6FH53(EDN1);P25116(F2R);P48645(NMU);A0A250SH36(NMU);Q1EHW1(NMU);Q86WB4(NMU);Q86WB5(NMU);Q86WB6(NMU);P35354(PTGS2);P11831(SRF);P21731(TBXA2R)
840	L-Arginine	F2R	GO:0045987	positive regulation of smooth muscle contraction	BP	13	3.51665e-06	0.56	P20309(CHRM3);Q96RG9(CHRM3);P05305(EDN1);Q6FH53(EDN1);P25116(F2R);P48645(NMU);A0A250SH36(NMU);Q1EHW1(NMU);Q86WB4(NMU);Q86WB5(NMU);Q86WB6(NMU);P35354(PTGS2);P11831(SRF);P21731(TBXA2R)
841	L-Arginine	NMU	GO:0045987	positive regulation of smooth muscle contraction	BP	13	3.51665e-06	0.56	P20309(CHRM3);Q96RG9(CHRM3);P05305(EDN1);Q6FH53(EDN1);P25116(F2R);P48645(NMU);A0A250SH36(NMU);Q1EHW1(NMU);Q86WB4(NMU);Q86WB5(NMU);Q86WB6(NMU);P35354(PTGS2);P11831(SRF);P21731(TBXA2R)
[truncated: 866 more rows]
