# Supplementary material for: Comparative Metabolomics and Network Pharmacology Study Reveals Chemopreventive Potential of Wild Soybean (Glycine soja)
Source: Foods. 2026 Apr 2;15(7):1209. doi: 10.3390/foods15071209 (PMC13073708; doi:10.3390/foods15071209)
Supplement: Supplementary file 1 [file foods-15-01209-s001.zip › Table S5.xlsx]

## Sheet: Sheet1
Table S5. KEGG Enrichment analysis of the 503 potential targets of bioactive metabolites against pan-cancer (P < 0.01)
NO.	Compound	Target	Pathway id	Pathway Description	Pathway level1	Pathway level2	Gene Count	Adjust Pvalue	RichFactor	Protein
1	(-)-Epicatechin	AKT1	hsa05417	Lipid and atherosclerosis	Human Diseases	Cardiovascular disease	115	9.62954e-34	0.331776	O95477(ABCA1);A0A7I2V5U0(ABCA1);B2RUU2(ABCA1);B7XCW9(ABCA1);A5D8U6(ABCA1);B1AMI1(ABCA1);B1AMI2(ABCA1);Q9NP93(ABCA1);B0LPE5(AKT1);P31749(AKT1);A0A804HJM6(AKT1);G3V2I6(AKT1);G3V3X1(AKT1);A0A087WY56(AKT1);A0A0S2Z3D6(AKT1);A0A142IKA9(AKT1);A0AAQ5BHJ3(AKT1);A0AAQ5BHK3(AKT1);X2CV47(AKT1);X2CVF3(AKT1);O14727(APAF1);A5YM44(APAF1);A7E2A2(APAF1);C9JLV4(APAF1);F8VNZ0(APAF1);P04114(APOB);A8MUN2(APOB);A0A669K…
2	(-)-Epicatechin	CALML5	hsa05417	Lipid and atherosclerosis	Human Diseases	Cardiovascular disease	115	9.62954e-34	0.331776	O95477(ABCA1);A0A7I2V5U0(ABCA1);B2RUU2(ABCA1);B7XCW9(ABCA1);A5D8U6(ABCA1);B1AMI1(ABCA1);B1AMI2(ABCA1);Q9NP93(ABCA1);B0LPE5(AKT1);P31749(AKT1);A0A804HJM6(AKT1);G3V2I6(AKT1);G3V3X1(AKT1);A0A087WY56(AKT1);A0A0S2Z3D6(AKT1);A0A142IKA9(AKT1);A0AAQ5BHJ3(AKT1);A0AAQ5BHK3(AKT1);X2CV47(AKT1);X2CVF3(AKT1);O14727(APAF1);A5YM44(APAF1);A7E2A2(APAF1);C9JLV4(APAF1);F8VNZ0(APAF1);P04114(APOB);A8MUN2(APOB);A0A669K…
3	(-)-Epicatechin	CASP3	hsa05417	Lipid and atherosclerosis	Human Diseases	Cardiovascular disease	115	9.62954e-34	0.331776	O95477(ABCA1);A0A7I2V5U0(ABCA1);B2RUU2(ABCA1);B7XCW9(ABCA1);A5D8U6(ABCA1);B1AMI1(ABCA1);B1AMI2(ABCA1);Q9NP93(ABCA1);B0LPE5(AKT1);P31749(AKT1);A0A804HJM6(AKT1);G3V2I6(AKT1);G3V3X1(AKT1);A0A087WY56(AKT1);A0A0S2Z3D6(AKT1);A0A142IKA9(AKT1);A0AAQ5BHJ3(AKT1);A0AAQ5BHK3(AKT1);X2CV47(AKT1);X2CVF3(AKT1);O14727(APAF1);A5YM44(APAF1);A7E2A2(APAF1);C9JLV4(APAF1);F8VNZ0(APAF1);P04114(APOB);A8MUN2(APOB);A0A669K…
4	(-)-Epicatechin	CCL2	hsa05417	Lipid and atherosclerosis	Human Diseases	Cardiovascular disease	115	9.62954e-34	0.331776	O95477(ABCA1);A0A7I2V5U0(ABCA1);B2RUU2(ABCA1);B7XCW9(ABCA1);A5D8U6(ABCA1);B1AMI1(ABCA1);B1AMI2(ABCA1);Q9NP93(ABCA1);B0LPE5(AKT1);P31749(AKT1);A0A804HJM6(AKT1);G3V2I6(AKT1);G3V3X1(AKT1);A0A087WY56(AKT1);A0A0S2Z3D6(AKT1);A0A142IKA9(AKT1);A0AAQ5BHJ3(AKT1);A0AAQ5BHK3(AKT1);X2CV47(AKT1);X2CVF3(AKT1);O14727(APAF1);A5YM44(APAF1);A7E2A2(APAF1);C9JLV4(APAF1);F8VNZ0(APAF1);P04114(APOB);A8MUN2(APOB);A0A669K…
5	(-)-Epicatechin	HSP90AA2P	hsa05417	Lipid and atherosclerosis	Human Diseases	Cardiovascular disease	115	9.62954e-34	0.331776	O95477(ABCA1);A0A7I2V5U0(ABCA1);B2RUU2(ABCA1);B7XCW9(ABCA1);A5D8U6(ABCA1);B1AMI1(ABCA1);B1AMI2(ABCA1);Q9NP93(ABCA1);B0LPE5(AKT1);P31749(AKT1);A0A804HJM6(AKT1);G3V2I6(AKT1);G3V3X1(AKT1);A0A087WY56(AKT1);A0A0S2Z3D6(AKT1);A0A142IKA9(AKT1);A0AAQ5BHJ3(AKT1);A0AAQ5BHK3(AKT1);X2CV47(AKT1);X2CVF3(AKT1);O14727(APAF1);A5YM44(APAF1);A7E2A2(APAF1);C9JLV4(APAF1);F8VNZ0(APAF1);P04114(APOB);A8MUN2(APOB);A0A669K…
6	(-)-Epicatechin	NOS3	hsa05417	Lipid and atherosclerosis	Human Diseases	Cardiovascular disease	115	9.62954e-34	0.331776	O95477(ABCA1);A0A7I2V5U0(ABCA1);B2RUU2(ABCA1);B7XCW9(ABCA1);A5D8U6(ABCA1);B1AMI1(ABCA1);B1AMI2(ABCA1);Q9NP93(ABCA1);B0LPE5(AKT1);P31749(AKT1);A0A804HJM6(AKT1);G3V2I6(AKT1);G3V3X1(AKT1);A0A087WY56(AKT1);A0A0S2Z3D6(AKT1);A0A142IKA9(AKT1);A0AAQ5BHJ3(AKT1);A0AAQ5BHK3(AKT1);X2CV47(AKT1);X2CVF3(AKT1);O14727(APAF1);A5YM44(APAF1);A7E2A2(APAF1);C9JLV4(APAF1);F8VNZ0(APAF1);P04114(APOB);A8MUN2(APOB);A0A669K…
7	(-)-Epicatechin	RXRA	hsa05417	Lipid and atherosclerosis	Human Diseases	Cardiovascular disease	115	9.62954e-34	0.331776	O95477(ABCA1);A0A7I2V5U0(ABCA1);B2RUU2(ABCA1);B7XCW9(ABCA1);A5D8U6(ABCA1);B1AMI1(ABCA1);B1AMI2(ABCA1);Q9NP93(ABCA1);B0LPE5(AKT1);P31749(AKT1);A0A804HJM6(AKT1);G3V2I6(AKT1);G3V3X1(AKT1);A0A087WY56(AKT1);A0A0S2Z3D6(AKT1);A0A142IKA9(AKT1);A0AAQ5BHJ3(AKT1);A0AAQ5BHK3(AKT1);X2CV47(AKT1);X2CVF3(AKT1);O14727(APAF1);A5YM44(APAF1);A7E2A2(APAF1);C9JLV4(APAF1);F8VNZ0(APAF1);P04114(APOB);A8MUN2(APOB);A0A669K…
8	(-)-Epicatechin	TNFRSF1A	hsa05417	Lipid and atherosclerosis	Human Diseases	Cardiovascular disease	115	9.62954e-34	0.331776	O95477(ABCA1);A0A7I2V5U0(ABCA1);B2RUU2(ABCA1);B7XCW9(ABCA1);A5D8U6(ABCA1);B1AMI1(ABCA1);B1AMI2(ABCA1);Q9NP93(ABCA1);B0LPE5(AKT1);P31749(AKT1);A0A804HJM6(AKT1);G3V2I6(AKT1);G3V3X1(AKT1);A0A087WY56(AKT1);A0A0S2Z3D6(AKT1);A0A142IKA9(AKT1);A0AAQ5BHJ3(AKT1);A0AAQ5BHK3(AKT1);X2CV47(AKT1);X2CVF3(AKT1);O14727(APAF1);A5YM44(APAF1);A7E2A2(APAF1);C9JLV4(APAF1);F8VNZ0(APAF1);P04114(APOB);A8MUN2(APOB);A0A669K…
9	agmatine	MMP9	hsa05417	Lipid and atherosclerosis	Human Diseases	Cardiovascular disease	115	9.62954e-34	0.331776	O95477(ABCA1);A0A7I2V5U0(ABCA1);B2RUU2(ABCA1);B7XCW9(ABCA1);A5D8U6(ABCA1);B1AMI1(ABCA1);B1AMI2(ABCA1);Q9NP93(ABCA1);B0LPE5(AKT1);P31749(AKT1);A0A804HJM6(AKT1);G3V2I6(AKT1);G3V3X1(AKT1);A0A087WY56(AKT1);A0A0S2Z3D6(AKT1);A0A142IKA9(AKT1);A0AAQ5BHJ3(AKT1);A0AAQ5BHK3(AKT1);X2CV47(AKT1);X2CVF3(AKT1);O14727(APAF1);A5YM44(APAF1);A7E2A2(APAF1);C9JLV4(APAF1);F8VNZ0(APAF1);P04114(APOB);A8MUN2(APOB);A0A669K…
10	agmatine	NOS3	hsa05417	Lipid and atherosclerosis	Human Diseases	Cardiovascular disease	115	9.62954e-34	0.331776	O95477(ABCA1);A0A7I2V5U0(ABCA1);B2RUU2(ABCA1);B7XCW9(ABCA1);A5D8U6(ABCA1);B1AMI1(ABCA1);B1AMI2(ABCA1);Q9NP93(ABCA1);B0LPE5(AKT1);P31749(AKT1);A0A804HJM6(AKT1);G3V2I6(AKT1);G3V3X1(AKT1);A0A087WY56(AKT1);A0A0S2Z3D6(AKT1);A0A142IKA9(AKT1);A0AAQ5BHJ3(AKT1);A0AAQ5BHK3(AKT1);X2CV47(AKT1);X2CVF3(AKT1);O14727(APAF1);A5YM44(APAF1);A7E2A2(APAF1);C9JLV4(APAF1);F8VNZ0(APAF1);P04114(APOB);A8MUN2(APOB);A0A669K…
11	astragalin	CALML5	hsa05417	Lipid and atherosclerosis	Human Diseases	Cardiovascular disease	115	9.62954e-34	0.331776	O95477(ABCA1);A0A7I2V5U0(ABCA1);B2RUU2(ABCA1);B7XCW9(ABCA1);A5D8U6(ABCA1);B1AMI1(ABCA1);B1AMI2(ABCA1);Q9NP93(ABCA1);B0LPE5(AKT1);P31749(AKT1);A0A804HJM6(AKT1);G3V2I6(AKT1);G3V3X1(AKT1);A0A087WY56(AKT1);A0A0S2Z3D6(AKT1);A0A142IKA9(AKT1);A0AAQ5BHJ3(AKT1);A0AAQ5BHK3(AKT1);X2CV47(AKT1);X2CVF3(AKT1);O14727(APAF1);A5YM44(APAF1);A7E2A2(APAF1);C9JLV4(APAF1);F8VNZ0(APAF1);P04114(APOB);A8MUN2(APOB);A0A669K…
12	astragalin	HSP90AA2P	hsa05417	Lipid and atherosclerosis	Human Diseases	Cardiovascular disease	115	9.62954e-34	0.331776	O95477(ABCA1);A0A7I2V5U0(ABCA1);B2RUU2(ABCA1);B7XCW9(ABCA1);A5D8U6(ABCA1);B1AMI1(ABCA1);B1AMI2(ABCA1);Q9NP93(ABCA1);B0LPE5(AKT1);P31749(AKT1);A0A804HJM6(AKT1);G3V2I6(AKT1);G3V3X1(AKT1);A0A087WY56(AKT1);A0A0S2Z3D6(AKT1);A0A142IKA9(AKT1);A0AAQ5BHJ3(AKT1);A0AAQ5BHK3(AKT1);X2CV47(AKT1);X2CVF3(AKT1);O14727(APAF1);A5YM44(APAF1);A7E2A2(APAF1);C9JLV4(APAF1);F8VNZ0(APAF1);P04114(APOB);A8MUN2(APOB);A0A669K…
13	Delphinidin	HSP90AA2P	hsa05417	Lipid and atherosclerosis	Human Diseases	Cardiovascular disease	115	9.62954e-34	0.331776	O95477(ABCA1);A0A7I2V5U0(ABCA1);B2RUU2(ABCA1);B7XCW9(ABCA1);A5D8U6(ABCA1);B1AMI1(ABCA1);B1AMI2(ABCA1);Q9NP93(ABCA1);B0LPE5(AKT1);P31749(AKT1);A0A804HJM6(AKT1);G3V2I6(AKT1);G3V3X1(AKT1);A0A087WY56(AKT1);A0A0S2Z3D6(AKT1);A0A142IKA9(AKT1);A0AAQ5BHJ3(AKT1);A0AAQ5BHK3(AKT1);X2CV47(AKT1);X2CVF3(AKT1);O14727(APAF1);A5YM44(APAF1);A7E2A2(APAF1);C9JLV4(APAF1);F8VNZ0(APAF1);P04114(APOB);A8MUN2(APOB);A0A669K…
14	Gallic acid	APOB	hsa05417	Lipid and atherosclerosis	Human Diseases	Cardiovascular disease	115	9.62954e-34	0.331776	O95477(ABCA1);A0A7I2V5U0(ABCA1);B2RUU2(ABCA1);B7XCW9(ABCA1);A5D8U6(ABCA1);B1AMI1(ABCA1);B1AMI2(ABCA1);Q9NP93(ABCA1);B0LPE5(AKT1);P31749(AKT1);A0A804HJM6(AKT1);G3V2I6(AKT1);G3V3X1(AKT1);A0A087WY56(AKT1);A0A0S2Z3D6(AKT1);A0A142IKA9(AKT1);A0AAQ5BHJ3(AKT1);A0AAQ5BHK3(AKT1);X2CV47(AKT1);X2CVF3(AKT1);O14727(APAF1);A5YM44(APAF1);A7E2A2(APAF1);C9JLV4(APAF1);F8VNZ0(APAF1);P04114(APOB);A8MUN2(APOB);A0A669K…
15	Gallic acid	CASP3	hsa05417	Lipid and atherosclerosis	Human Diseases	Cardiovascular disease	115	9.62954e-34	0.331776	O95477(ABCA1);A0A7I2V5U0(ABCA1);B2RUU2(ABCA1);B7XCW9(ABCA1);A5D8U6(ABCA1);B1AMI1(ABCA1);B1AMI2(ABCA1);Q9NP93(ABCA1);B0LPE5(AKT1);P31749(AKT1);A0A804HJM6(AKT1);G3V2I6(AKT1);G3V3X1(AKT1);A0A087WY56(AKT1);A0A0S2Z3D6(AKT1);A0A142IKA9(AKT1);A0AAQ5BHJ3(AKT1);A0AAQ5BHK3(AKT1);X2CV47(AKT1);X2CVF3(AKT1);O14727(APAF1);A5YM44(APAF1);A7E2A2(APAF1);C9JLV4(APAF1);F8VNZ0(APAF1);P04114(APOB);A8MUN2(APOB);A0A669K…
16	Gallic acid	CASP7	hsa05417	Lipid and atherosclerosis	Human Diseases	Cardiovascular disease	115	9.62954e-34	0.331776	O95477(ABCA1);A0A7I2V5U0(ABCA1);B2RUU2(ABCA1);B7XCW9(ABCA1);A5D8U6(ABCA1);B1AMI1(ABCA1);B1AMI2(ABCA1);Q9NP93(ABCA1);B0LPE5(AKT1);P31749(AKT1);A0A804HJM6(AKT1);G3V2I6(AKT1);G3V3X1(AKT1);A0A087WY56(AKT1);A0A0S2Z3D6(AKT1);A0A142IKA9(AKT1);A0AAQ5BHJ3(AKT1);A0AAQ5BHK3(AKT1);X2CV47(AKT1);X2CVF3(AKT1);O14727(APAF1);A5YM44(APAF1);A7E2A2(APAF1);C9JLV4(APAF1);F8VNZ0(APAF1);P04114(APOB);A8MUN2(APOB);A0A669K…
17	Gallic acid	CHUK	hsa05417	Lipid and atherosclerosis	Human Diseases	Cardiovascular disease	115	9.62954e-34	0.331776	O95477(ABCA1);A0A7I2V5U0(ABCA1);B2RUU2(ABCA1);B7XCW9(ABCA1);A5D8U6(ABCA1);B1AMI1(ABCA1);B1AMI2(ABCA1);Q9NP93(ABCA1);B0LPE5(AKT1);P31749(AKT1);A0A804HJM6(AKT1);G3V2I6(AKT1);G3V3X1(AKT1);A0A087WY56(AKT1);A0A0S2Z3D6(AKT1);A0A142IKA9(AKT1);A0AAQ5BHJ3(AKT1);A0AAQ5BHK3(AKT1);X2CV47(AKT1);X2CVF3(AKT1);O14727(APAF1);A5YM44(APAF1);A7E2A2(APAF1);C9JLV4(APAF1);F8VNZ0(APAF1);P04114(APOB);A8MUN2(APOB);A0A669K…
18	Gallic acid	EIF2AK3	hsa05417	Lipid and atherosclerosis	Human Diseases	Cardiovascular disease	115	9.62954e-34	0.331776	O95477(ABCA1);A0A7I2V5U0(ABCA1);B2RUU2(ABCA1);B7XCW9(ABCA1);A5D8U6(ABCA1);B1AMI1(ABCA1);B1AMI2(ABCA1);Q9NP93(ABCA1);B0LPE5(AKT1);P31749(AKT1);A0A804HJM6(AKT1);G3V2I6(AKT1);G3V3X1(AKT1);A0A087WY56(AKT1);A0A0S2Z3D6(AKT1);A0A142IKA9(AKT1);A0AAQ5BHJ3(AKT1);A0AAQ5BHK3(AKT1);X2CV47(AKT1);X2CVF3(AKT1);O14727(APAF1);A5YM44(APAF1);A7E2A2(APAF1);C9JLV4(APAF1);F8VNZ0(APAF1);P04114(APOB);A8MUN2(APOB);A0A669K…
19	Gallic acid	JUN	hsa05417	Lipid and atherosclerosis	Human Diseases	Cardiovascular disease	115	9.62954e-34	0.331776	O95477(ABCA1);A0A7I2V5U0(ABCA1);B2RUU2(ABCA1);B7XCW9(ABCA1);A5D8U6(ABCA1);B1AMI1(ABCA1);B1AMI2(ABCA1);Q9NP93(ABCA1);B0LPE5(AKT1);P31749(AKT1);A0A804HJM6(AKT1);G3V2I6(AKT1);G3V3X1(AKT1);A0A087WY56(AKT1);A0A0S2Z3D6(AKT1);A0A142IKA9(AKT1);A0AAQ5BHJ3(AKT1);A0AAQ5BHK3(AKT1);X2CV47(AKT1);X2CVF3(AKT1);O14727(APAF1);A5YM44(APAF1);A7E2A2(APAF1);C9JLV4(APAF1);F8VNZ0(APAF1);P04114(APOB);A8MUN2(APOB);A0A669K…
20	Gallic acid	MMP9	hsa05417	Lipid and atherosclerosis	Human Diseases	Cardiovascular disease	115	9.62954e-34	0.331776	O95477(ABCA1);A0A7I2V5U0(ABCA1);B2RUU2(ABCA1);B7XCW9(ABCA1);A5D8U6(ABCA1);B1AMI1(ABCA1);B1AMI2(ABCA1);Q9NP93(ABCA1);B0LPE5(AKT1);P31749(AKT1);A0A804HJM6(AKT1);G3V2I6(AKT1);G3V3X1(AKT1);A0A087WY56(AKT1);A0A0S2Z3D6(AKT1);A0A142IKA9(AKT1);A0AAQ5BHJ3(AKT1);A0AAQ5BHK3(AKT1);X2CV47(AKT1);X2CVF3(AKT1);O14727(APAF1);A5YM44(APAF1);A7E2A2(APAF1);C9JLV4(APAF1);F8VNZ0(APAF1);P04114(APOB);A8MUN2(APOB);A0A669K…
21	Gallic acid	PRKCA	hsa05417	Lipid and atherosclerosis	Human Diseases	Cardiovascular disease	115	9.62954e-34	0.331776	O95477(ABCA1);A0A7I2V5U0(ABCA1);B2RUU2(ABCA1);B7XCW9(ABCA1);A5D8U6(ABCA1);B1AMI1(ABCA1);B1AMI2(ABCA1);Q9NP93(ABCA1);B0LPE5(AKT1);P31749(AKT1);A0A804HJM6(AKT1);G3V2I6(AKT1);G3V3X1(AKT1);A0A087WY56(AKT1);A0A0S2Z3D6(AKT1);A0A142IKA9(AKT1);A0AAQ5BHJ3(AKT1);A0AAQ5BHK3(AKT1);X2CV47(AKT1);X2CVF3(AKT1);O14727(APAF1);A5YM44(APAF1);A7E2A2(APAF1);C9JLV4(APAF1);F8VNZ0(APAF1);P04114(APOB);A8MUN2(APOB);A0A669K…
22	Glycyrrhetinic Acid	ICAM1	hsa05417	Lipid and atherosclerosis	Human Diseases	Cardiovascular disease	115	9.62954e-34	0.331776	O95477(ABCA1);A0A7I2V5U0(ABCA1);B2RUU2(ABCA1);B7XCW9(ABCA1);A5D8U6(ABCA1);B1AMI1(ABCA1);B1AMI2(ABCA1);Q9NP93(ABCA1);B0LPE5(AKT1);P31749(AKT1);A0A804HJM6(AKT1);G3V2I6(AKT1);G3V3X1(AKT1);A0A087WY56(AKT1);A0A0S2Z3D6(AKT1);A0A142IKA9(AKT1);A0AAQ5BHJ3(AKT1);A0AAQ5BHK3(AKT1);X2CV47(AKT1);X2CVF3(AKT1);O14727(APAF1);A5YM44(APAF1);A7E2A2(APAF1);C9JLV4(APAF1);F8VNZ0(APAF1);P04114(APOB);A8MUN2(APOB);A0A669K…
23	Glycyrrhetinic Acid	NOS3	hsa05417	Lipid and atherosclerosis	Human Diseases	Cardiovascular disease	115	9.62954e-34	0.331776	O95477(ABCA1);A0A7I2V5U0(ABCA1);B2RUU2(ABCA1);B7XCW9(ABCA1);A5D8U6(ABCA1);B1AMI1(ABCA1);B1AMI2(ABCA1);Q9NP93(ABCA1);B0LPE5(AKT1);P31749(AKT1);A0A804HJM6(AKT1);G3V2I6(AKT1);G3V3X1(AKT1);A0A087WY56(AKT1);A0A0S2Z3D6(AKT1);A0A142IKA9(AKT1);A0AAQ5BHJ3(AKT1);A0AAQ5BHK3(AKT1);X2CV47(AKT1);X2CVF3(AKT1);O14727(APAF1);A5YM44(APAF1);A7E2A2(APAF1);C9JLV4(APAF1);F8VNZ0(APAF1);P04114(APOB);A8MUN2(APOB);A0A669K…
24	Isovitexin	IKBKB	hsa05417	Lipid and atherosclerosis	Human Diseases	Cardiovascular disease	115	9.62954e-34	0.331776	O95477(ABCA1);A0A7I2V5U0(ABCA1);B2RUU2(ABCA1);B7XCW9(ABCA1);A5D8U6(ABCA1);B1AMI1(ABCA1);B1AMI2(ABCA1);Q9NP93(ABCA1);B0LPE5(AKT1);P31749(AKT1);A0A804HJM6(AKT1);G3V2I6(AKT1);G3V3X1(AKT1);A0A087WY56(AKT1);A0A0S2Z3D6(AKT1);A0A142IKA9(AKT1);A0AAQ5BHJ3(AKT1);A0AAQ5BHK3(AKT1);X2CV47(AKT1);X2CVF3(AKT1);O14727(APAF1);A5YM44(APAF1);A7E2A2(APAF1);C9JLV4(APAF1);F8VNZ0(APAF1);P04114(APOB);A8MUN2(APOB);A0A669K…
25	Isovitexin	RELA	hsa05417	Lipid and atherosclerosis	Human Diseases	Cardiovascular disease	115	9.62954e-34	0.331776	O95477(ABCA1);A0A7I2V5U0(ABCA1);B2RUU2(ABCA1);B7XCW9(ABCA1);A5D8U6(ABCA1);B1AMI1(ABCA1);B1AMI2(ABCA1);Q9NP93(ABCA1);B0LPE5(AKT1);P31749(AKT1);A0A804HJM6(AKT1);G3V2I6(AKT1);G3V3X1(AKT1);A0A087WY56(AKT1);A0A0S2Z3D6(AKT1);A0A142IKA9(AKT1);A0AAQ5BHJ3(AKT1);A0AAQ5BHK3(AKT1);X2CV47(AKT1);X2CVF3(AKT1);O14727(APAF1);A5YM44(APAF1);A7E2A2(APAF1);C9JLV4(APAF1);F8VNZ0(APAF1);P04114(APOB);A8MUN2(APOB);A0A669K…
26	Isovitexin	TNFRSF1A	hsa05417	Lipid and atherosclerosis	Human Diseases	Cardiovascular disease	115	9.62954e-34	0.331776	O95477(ABCA1);A0A7I2V5U0(ABCA1);B2RUU2(ABCA1);B7XCW9(ABCA1);A5D8U6(ABCA1);B1AMI1(ABCA1);B1AMI2(ABCA1);Q9NP93(ABCA1);B0LPE5(AKT1);P31749(AKT1);A0A804HJM6(AKT1);G3V2I6(AKT1);G3V3X1(AKT1);A0A087WY56(AKT1);A0A0S2Z3D6(AKT1);A0A142IKA9(AKT1);A0AAQ5BHJ3(AKT1);A0AAQ5BHK3(AKT1);X2CV47(AKT1);X2CVF3(AKT1);O14727(APAF1);A5YM44(APAF1);A7E2A2(APAF1);C9JLV4(APAF1);F8VNZ0(APAF1);P04114(APOB);A8MUN2(APOB);A0A669K…
27	L-Arginine	CYBA	hsa05417	Lipid and atherosclerosis	Human Diseases	Cardiovascular disease	115	9.62954e-34	0.331776	O95477(ABCA1);A0A7I2V5U0(ABCA1);B2RUU2(ABCA1);B7XCW9(ABCA1);A5D8U6(ABCA1);B1AMI1(ABCA1);B1AMI2(ABCA1);Q9NP93(ABCA1);B0LPE5(AKT1);P31749(AKT1);A0A804HJM6(AKT1);G3V2I6(AKT1);G3V3X1(AKT1);A0A087WY56(AKT1);A0A0S2Z3D6(AKT1);A0A142IKA9(AKT1);A0AAQ5BHJ3(AKT1);A0AAQ5BHK3(AKT1);X2CV47(AKT1);X2CVF3(AKT1);O14727(APAF1);A5YM44(APAF1);A7E2A2(APAF1);C9JLV4(APAF1);F8VNZ0(APAF1);P04114(APOB);A8MUN2(APOB);A0A669K…
28	L-Arginine	HSP90AA1	hsa05417	Lipid and atherosclerosis	Human Diseases	Cardiovascular disease	115	9.62954e-34	0.331776	O95477(ABCA1);A0A7I2V5U0(ABCA1);B2RUU2(ABCA1);B7XCW9(ABCA1);A5D8U6(ABCA1);B1AMI1(ABCA1);B1AMI2(ABCA1);Q9NP93(ABCA1);B0LPE5(AKT1);P31749(AKT1);A0A804HJM6(AKT1);G3V2I6(AKT1);G3V3X1(AKT1);A0A087WY56(AKT1);A0A0S2Z3D6(AKT1);A0A142IKA9(AKT1);A0AAQ5BHJ3(AKT1);A0AAQ5BHK3(AKT1);X2CV47(AKT1);X2CVF3(AKT1);O14727(APAF1);A5YM44(APAF1);A7E2A2(APAF1);C9JLV4(APAF1);F8VNZ0(APAF1);P04114(APOB);A8MUN2(APOB);A0A669K…
29	L-Arginine	HSPA1A	hsa05417	Lipid and atherosclerosis	Human Diseases	Cardiovascular disease	115	9.62954e-34	0.331776	O95477(ABCA1);A0A7I2V5U0(ABCA1);B2RUU2(ABCA1);B7XCW9(ABCA1);A5D8U6(ABCA1);B1AMI1(ABCA1);B1AMI2(ABCA1);Q9NP93(ABCA1);B0LPE5(AKT1);P31749(AKT1);A0A804HJM6(AKT1);G3V2I6(AKT1);G3V3X1(AKT1);A0A087WY56(AKT1);A0A0S2Z3D6(AKT1);A0A142IKA9(AKT1);A0AAQ5BHJ3(AKT1);A0AAQ5BHK3(AKT1);X2CV47(AKT1);X2CVF3(AKT1);O14727(APAF1);A5YM44(APAF1);A7E2A2(APAF1);C9JLV4(APAF1);F8VNZ0(APAF1);P04114(APOB);A8MUN2(APOB);A0A669K…
30	L-Arginine	HSPA1B	hsa05417	Lipid and atherosclerosis	Human Diseases	Cardiovascular disease	115	9.62954e-34	0.331776	O95477(ABCA1);A0A7I2V5U0(ABCA1);B2RUU2(ABCA1);B7XCW9(ABCA1);A5D8U6(ABCA1);B1AMI1(ABCA1);B1AMI2(ABCA1);Q9NP93(ABCA1);B0LPE5(AKT1);P31749(AKT1);A0A804HJM6(AKT1);G3V2I6(AKT1);G3V3X1(AKT1);A0A087WY56(AKT1);A0A0S2Z3D6(AKT1);A0A142IKA9(AKT1);A0AAQ5BHJ3(AKT1);A0AAQ5BHK3(AKT1);X2CV47(AKT1);X2CVF3(AKT1);O14727(APAF1);A5YM44(APAF1);A7E2A2(APAF1);C9JLV4(APAF1);F8VNZ0(APAF1);P04114(APOB);A8MUN2(APOB);A0A669K…
31	L-Arginine	HSPA1L	hsa05417	Lipid and atherosclerosis	Human Diseases	Cardiovascular disease	115	9.62954e-34	0.331776	O95477(ABCA1);A0A7I2V5U0(ABCA1);B2RUU2(ABCA1);B7XCW9(ABCA1);A5D8U6(ABCA1);B1AMI1(ABCA1);B1AMI2(ABCA1);Q9NP93(ABCA1);B0LPE5(AKT1);P31749(AKT1);A0A804HJM6(AKT1);G3V2I6(AKT1);G3V3X1(AKT1);A0A087WY56(AKT1);A0A0S2Z3D6(AKT1);A0A142IKA9(AKT1);A0AAQ5BHJ3(AKT1);A0AAQ5BHK3(AKT1);X2CV47(AKT1);X2CVF3(AKT1);O14727(APAF1);A5YM44(APAF1);A7E2A2(APAF1);C9JLV4(APAF1);F8VNZ0(APAF1);P04114(APOB);A8MUN2(APOB);A0A669K…
32	L-Arginine	HSPA5	hsa05417	Lipid and atherosclerosis	Human Diseases	Cardiovascular disease	115	9.62954e-34	0.331776	O95477(ABCA1);A0A7I2V5U0(ABCA1);B2RUU2(ABCA1);B7XCW9(ABCA1);A5D8U6(ABCA1);B1AMI1(ABCA1);B1AMI2(ABCA1);Q9NP93(ABCA1);B0LPE5(AKT1);P31749(AKT1);A0A804HJM6(AKT1);G3V2I6(AKT1);G3V3X1(AKT1);A0A087WY56(AKT1);A0A0S2Z3D6(AKT1);A0A142IKA9(AKT1);A0AAQ5BHJ3(AKT1);A0AAQ5BHK3(AKT1);X2CV47(AKT1);X2CVF3(AKT1);O14727(APAF1);A5YM44(APAF1);A7E2A2(APAF1);C9JLV4(APAF1);F8VNZ0(APAF1);P04114(APOB);A8MUN2(APOB);A0A669K…
33	L-Arginine	HSPA6	hsa05417	Lipid and atherosclerosis	Human Diseases	Cardiovascular disease	115	9.62954e-34	0.331776	O95477(ABCA1);A0A7I2V5U0(ABCA1);B2RUU2(ABCA1);B7XCW9(ABCA1);A5D8U6(ABCA1);B1AMI1(ABCA1);B1AMI2(ABCA1);Q9NP93(ABCA1);B0LPE5(AKT1);P31749(AKT1);A0A804HJM6(AKT1);G3V2I6(AKT1);G3V3X1(AKT1);A0A087WY56(AKT1);A0A0S2Z3D6(AKT1);A0A142IKA9(AKT1);A0AAQ5BHJ3(AKT1);A0AAQ5BHK3(AKT1);X2CV47(AKT1);X2CVF3(AKT1);O14727(APAF1);A5YM44(APAF1);A7E2A2(APAF1);C9JLV4(APAF1);F8VNZ0(APAF1);P04114(APOB);A8MUN2(APOB);A0A669K…
34	L-Arginine	JUN	hsa05417	Lipid and atherosclerosis	Human Diseases	Cardiovascular disease	115	9.62954e-34	0.331776	O95477(ABCA1);A0A7I2V5U0(ABCA1);B2RUU2(ABCA1);B7XCW9(ABCA1);A5D8U6(ABCA1);B1AMI1(ABCA1);B1AMI2(ABCA1);Q9NP93(ABCA1);B0LPE5(AKT1);P31749(AKT1);A0A804HJM6(AKT1);G3V2I6(AKT1);G3V3X1(AKT1);A0A087WY56(AKT1);A0A0S2Z3D6(AKT1);A0A142IKA9(AKT1);A0AAQ5BHJ3(AKT1);A0AAQ5BHK3(AKT1);X2CV47(AKT1);X2CVF3(AKT1);O14727(APAF1);A5YM44(APAF1);A7E2A2(APAF1);C9JLV4(APAF1);F8VNZ0(APAF1);P04114(APOB);A8MUN2(APOB);A0A669K…
35	L-Arginine	NOS3	hsa05417	Lipid and atherosclerosis	Human Diseases	Cardiovascular disease	115	9.62954e-34	0.331776	O95477(ABCA1);A0A7I2V5U0(ABCA1);B2RUU2(ABCA1);B7XCW9(ABCA1);A5D8U6(ABCA1);B1AMI1(ABCA1);B1AMI2(ABCA1);Q9NP93(ABCA1);B0LPE5(AKT1);P31749(AKT1);A0A804HJM6(AKT1);G3V2I6(AKT1);G3V3X1(AKT1);A0A087WY56(AKT1);A0A0S2Z3D6(AKT1);A0A142IKA9(AKT1);A0AAQ5BHJ3(AKT1);A0AAQ5BHK3(AKT1);X2CV47(AKT1);X2CVF3(AKT1);O14727(APAF1);A5YM44(APAF1);A7E2A2(APAF1);C9JLV4(APAF1);F8VNZ0(APAF1);P04114(APOB);A8MUN2(APOB);A0A669K…
36	L-Arginine	PIK3CA	hsa05417	Lipid and atherosclerosis	Human Diseases	Cardiovascular disease	115	9.62954e-34	0.331776	O95477(ABCA1);A0A7I2V5U0(ABCA1);B2RUU2(ABCA1);B7XCW9(ABCA1);A5D8U6(ABCA1);B1AMI1(ABCA1);B1AMI2(ABCA1);Q9NP93(ABCA1);B0LPE5(AKT1);P31749(AKT1);A0A804HJM6(AKT1);G3V2I6(AKT1);G3V3X1(AKT1);A0A087WY56(AKT1);A0A0S2Z3D6(AKT1);A0A142IKA9(AKT1);A0AAQ5BHJ3(AKT1);A0AAQ5BHK3(AKT1);X2CV47(AKT1);X2CVF3(AKT1);O14727(APAF1);A5YM44(APAF1);A7E2A2(APAF1);C9JLV4(APAF1);F8VNZ0(APAF1);P04114(APOB);A8MUN2(APOB);A0A669K…
37	L-Arginine	PLCB1	hsa05417	Lipid and atherosclerosis	Human Diseases	Cardiovascular disease	115	9.62954e-34	0.331776	O95477(ABCA1);A0A7I2V5U0(ABCA1);B2RUU2(ABCA1);B7XCW9(ABCA1);A5D8U6(ABCA1);B1AMI1(ABCA1);B1AMI2(ABCA1);Q9NP93(ABCA1);B0LPE5(AKT1);P31749(AKT1);A0A804HJM6(AKT1);G3V2I6(AKT1);G3V3X1(AKT1);A0A087WY56(AKT1);A0A0S2Z3D6(AKT1);A0A142IKA9(AKT1);A0AAQ5BHJ3(AKT1);A0AAQ5BHK3(AKT1);X2CV47(AKT1);X2CVF3(AKT1);O14727(APAF1);A5YM44(APAF1);A7E2A2(APAF1);C9JLV4(APAF1);F8VNZ0(APAF1);P04114(APOB);A8MUN2(APOB);A0A669K…
38	L-Arginine	TNF	hsa05417	Lipid and atherosclerosis	Human Diseases	Cardiovascular disease	115	9.62954e-34	0.331776	O95477(ABCA1);A0A7I2V5U0(ABCA1);B2RUU2(ABCA1);B7XCW9(ABCA1);A5D8U6(ABCA1);B1AMI1(ABCA1);B1AMI2(ABCA1);Q9NP93(ABCA1);B0LPE5(AKT1);P31749(AKT1);A0A804HJM6(AKT1);G3V2I6(AKT1);G3V3X1(AKT1);A0A087WY56(AKT1);A0A0S2Z3D6(AKT1);A0A142IKA9(AKT1);A0AAQ5BHJ3(AKT1);A0AAQ5BHK3(AKT1);X2CV47(AKT1);X2CVF3(AKT1);O14727(APAF1);A5YM44(APAF1);A7E2A2(APAF1);C9JLV4(APAF1);F8VNZ0(APAF1);P04114(APOB);A8MUN2(APOB);A0A669K…
39	L-Arginine	TP53	hsa05417	Lipid and atherosclerosis	Human Diseases	Cardiovascular disease	115	9.62954e-34	0.331776	O95477(ABCA1);A0A7I2V5U0(ABCA1);B2RUU2(ABCA1);B7XCW9(ABCA1);A5D8U6(ABCA1);B1AMI1(ABCA1);B1AMI2(ABCA1);Q9NP93(ABCA1);B0LPE5(AKT1);P31749(AKT1);A0A804HJM6(AKT1);G3V2I6(AKT1);G3V3X1(AKT1);A0A087WY56(AKT1);A0A0S2Z3D6(AKT1);A0A142IKA9(AKT1);A0AAQ5BHJ3(AKT1);A0AAQ5BHK3(AKT1);X2CV47(AKT1);X2CVF3(AKT1);O14727(APAF1);A5YM44(APAF1);A7E2A2(APAF1);C9JLV4(APAF1);F8VNZ0(APAF1);P04114(APOB);A8MUN2(APOB);A0A669K…
40	N6,N6,N6-Trimethyl-L-lysine	CALM3	hsa05417	Lipid and atherosclerosis	Human Diseases	Cardiovascular disease	115	9.62954e-34	0.331776	O95477(ABCA1);A0A7I2V5U0(ABCA1);B2RUU2(ABCA1);B7XCW9(ABCA1);A5D8U6(ABCA1);B1AMI1(ABCA1);B1AMI2(ABCA1);Q9NP93(ABCA1);B0LPE5(AKT1);P31749(AKT1);A0A804HJM6(AKT1);G3V2I6(AKT1);G3V3X1(AKT1);A0A087WY56(AKT1);A0A0S2Z3D6(AKT1);A0A142IKA9(AKT1);A0AAQ5BHJ3(AKT1);A0AAQ5BHK3(AKT1);X2CV47(AKT1);X2CVF3(AKT1);O14727(APAF1);A5YM44(APAF1);A7E2A2(APAF1);C9JLV4(APAF1);F8VNZ0(APAF1);P04114(APOB);A8MUN2(APOB);A0A669K…
41	N6,N6,N6-Trimethyl-L-lysine	CALML3	hsa05417	Lipid and atherosclerosis	Human Diseases	Cardiovascular disease	115	9.62954e-34	0.331776	O95477(ABCA1);A0A7I2V5U0(ABCA1);B2RUU2(ABCA1);B7XCW9(ABCA1);A5D8U6(ABCA1);B1AMI1(ABCA1);B1AMI2(ABCA1);Q9NP93(ABCA1);B0LPE5(AKT1);P31749(AKT1);A0A804HJM6(AKT1);G3V2I6(AKT1);G3V3X1(AKT1);A0A087WY56(AKT1);A0A0S2Z3D6(AKT1);A0A142IKA9(AKT1);A0AAQ5BHJ3(AKT1);A0AAQ5BHK3(AKT1);X2CV47(AKT1);X2CVF3(AKT1);O14727(APAF1);A5YM44(APAF1);A7E2A2(APAF1);C9JLV4(APAF1);F8VNZ0(APAF1);P04114(APOB);A8MUN2(APOB);A0A669K…
42	N6,N6,N6-Trimethyl-L-lysine	CALML5	hsa05417	Lipid and atherosclerosis	Human Diseases	Cardiovascular disease	115	9.62954e-34	0.331776	O95477(ABCA1);A0A7I2V5U0(ABCA1);B2RUU2(ABCA1);B7XCW9(ABCA1);A5D8U6(ABCA1);B1AMI1(ABCA1);B1AMI2(ABCA1);Q9NP93(ABCA1);B0LPE5(AKT1);P31749(AKT1);A0A804HJM6(AKT1);G3V2I6(AKT1);G3V3X1(AKT1);A0A087WY56(AKT1);A0A0S2Z3D6(AKT1);A0A142IKA9(AKT1);A0AAQ5BHJ3(AKT1);A0AAQ5BHK3(AKT1);X2CV47(AKT1);X2CVF3(AKT1);O14727(APAF1);A5YM44(APAF1);A7E2A2(APAF1);C9JLV4(APAF1);F8VNZ0(APAF1);P04114(APOB);A8MUN2(APOB);A0A669K…
43	N6,N6,N6-Trimethyl-L-lysine	CYCS	hsa05417	Lipid and atherosclerosis	Human Diseases	Cardiovascular disease	115	9.62954e-34	0.331776	O95477(ABCA1);A0A7I2V5U0(ABCA1);B2RUU2(ABCA1);B7XCW9(ABCA1);A5D8U6(ABCA1);B1AMI1(ABCA1);B1AMI2(ABCA1);Q9NP93(ABCA1);B0LPE5(AKT1);P31749(AKT1);A0A804HJM6(AKT1);G3V2I6(AKT1);G3V3X1(AKT1);A0A087WY56(AKT1);A0A0S2Z3D6(AKT1);A0A142IKA9(AKT1);A0AAQ5BHJ3(AKT1);A0AAQ5BHK3(AKT1);X2CV47(AKT1);X2CVF3(AKT1);O14727(APAF1);A5YM44(APAF1);A7E2A2(APAF1);C9JLV4(APAF1);F8VNZ0(APAF1);P04114(APOB);A8MUN2(APOB);A0A669K…
44	Oleoylethanolamide	CCL2	hsa05417	Lipid and atherosclerosis	Human Diseases	Cardiovascular disease	115	9.62954e-34	0.331776	O95477(ABCA1);A0A7I2V5U0(ABCA1);B2RUU2(ABCA1);B7XCW9(ABCA1);A5D8U6(ABCA1);B1AMI1(ABCA1);B1AMI2(ABCA1);Q9NP93(ABCA1);B0LPE5(AKT1);P31749(AKT1);A0A804HJM6(AKT1);G3V2I6(AKT1);G3V3X1(AKT1);A0A087WY56(AKT1);A0A0S2Z3D6(AKT1);A0A142IKA9(AKT1);A0AAQ5BHJ3(AKT1);A0AAQ5BHK3(AKT1);X2CV47(AKT1);X2CVF3(AKT1);O14727(APAF1);A5YM44(APAF1);A7E2A2(APAF1);C9JLV4(APAF1);F8VNZ0(APAF1);P04114(APOB);A8MUN2(APOB);A0A669K…
45	Oleoylethanolamide	FOS	hsa05417	Lipid and atherosclerosis	Human Diseases	Cardiovascular disease	115	9.62954e-34	0.331776	O95477(ABCA1);A0A7I2V5U0(ABCA1);B2RUU2(ABCA1);B7XCW9(ABCA1);A5D8U6(ABCA1);B1AMI1(ABCA1);B1AMI2(ABCA1);Q9NP93(ABCA1);B0LPE5(AKT1);P31749(AKT1);A0A804HJM6(AKT1);G3V2I6(AKT1);G3V3X1(AKT1);A0A087WY56(AKT1);A0A0S2Z3D6(AKT1);A0A142IKA9(AKT1);A0AAQ5BHJ3(AKT1);A0AAQ5BHK3(AKT1);X2CV47(AKT1);X2CVF3(AKT1);O14727(APAF1);A5YM44(APAF1);A7E2A2(APAF1);C9JLV4(APAF1);F8VNZ0(APAF1);P04114(APOB);A8MUN2(APOB);A0A669K…
46	Quercetin	ABCA1	hsa05417	Lipid and atherosclerosis	Human Diseases	Cardiovascular disease	115	9.62954e-34	0.331776	O95477(ABCA1);A0A7I2V5U0(ABCA1);B2RUU2(ABCA1);B7XCW9(ABCA1);A5D8U6(ABCA1);B1AMI1(ABCA1);B1AMI2(ABCA1);Q9NP93(ABCA1);B0LPE5(AKT1);P31749(AKT1);A0A804HJM6(AKT1);G3V2I6(AKT1);G3V3X1(AKT1);A0A087WY56(AKT1);A0A0S2Z3D6(AKT1);A0A142IKA9(AKT1);A0AAQ5BHJ3(AKT1);A0AAQ5BHK3(AKT1);X2CV47(AKT1);X2CVF3(AKT1);O14727(APAF1);A5YM44(APAF1);A7E2A2(APAF1);C9JLV4(APAF1);F8VNZ0(APAF1);P04114(APOB);A8MUN2(APOB);A0A669K…
47	Quercetin	AKT1	hsa05417	Lipid and atherosclerosis	Human Diseases	Cardiovascular disease	115	9.62954e-34	0.331776	O95477(ABCA1);A0A7I2V5U0(ABCA1);B2RUU2(ABCA1);B7XCW9(ABCA1);A5D8U6(ABCA1);B1AMI1(ABCA1);B1AMI2(ABCA1);Q9NP93(ABCA1);B0LPE5(AKT1);P31749(AKT1);A0A804HJM6(AKT1);G3V2I6(AKT1);G3V3X1(AKT1);A0A087WY56(AKT1);A0A0S2Z3D6(AKT1);A0A142IKA9(AKT1);A0AAQ5BHJ3(AKT1);A0AAQ5BHK3(AKT1);X2CV47(AKT1);X2CVF3(AKT1);O14727(APAF1);A5YM44(APAF1);A7E2A2(APAF1);C9JLV4(APAF1);F8VNZ0(APAF1);P04114(APOB);A8MUN2(APOB);A0A669K…
48	Quercetin	APAF1	hsa05417	Lipid and atherosclerosis	Human Diseases	Cardiovascular disease	115	9.62954e-34	0.331776	O95477(ABCA1);A0A7I2V5U0(ABCA1);B2RUU2(ABCA1);B7XCW9(ABCA1);A5D8U6(ABCA1);B1AMI1(ABCA1);B1AMI2(ABCA1);Q9NP93(ABCA1);B0LPE5(AKT1);P31749(AKT1);A0A804HJM6(AKT1);G3V2I6(AKT1);G3V3X1(AKT1);A0A087WY56(AKT1);A0A0S2Z3D6(AKT1);A0A142IKA9(AKT1);A0AAQ5BHJ3(AKT1);A0AAQ5BHK3(AKT1);X2CV47(AKT1);X2CVF3(AKT1);O14727(APAF1);A5YM44(APAF1);A7E2A2(APAF1);C9JLV4(APAF1);F8VNZ0(APAF1);P04114(APOB);A8MUN2(APOB);A0A669K…
49	Quercetin	APOB	hsa05417	Lipid and atherosclerosis	Human Diseases	Cardiovascular disease	115	9.62954e-34	0.331776	O95477(ABCA1);A0A7I2V5U0(ABCA1);B2RUU2(ABCA1);B7XCW9(ABCA1);A5D8U6(ABCA1);B1AMI1(ABCA1);B1AMI2(ABCA1);Q9NP93(ABCA1);B0LPE5(AKT1);P31749(AKT1);A0A804HJM6(AKT1);G3V2I6(AKT1);G3V3X1(AKT1);A0A087WY56(AKT1);A0A0S2Z3D6(AKT1);A0A142IKA9(AKT1);A0AAQ5BHJ3(AKT1);A0AAQ5BHK3(AKT1);X2CV47(AKT1);X2CVF3(AKT1);O14727(APAF1);A5YM44(APAF1);A7E2A2(APAF1);C9JLV4(APAF1);F8VNZ0(APAF1);P04114(APOB);A8MUN2(APOB);A0A669K…
50	Quercetin	BAX	hsa05417	Lipid and atherosclerosis	Human Diseases	Cardiovascular disease	115	9.62954e-34	0.331776	O95477(ABCA1);A0A7I2V5U0(ABCA1);B2RUU2(ABCA1);B7XCW9(ABCA1);A5D8U6(ABCA1);B1AMI1(ABCA1);B1AMI2(ABCA1);Q9NP93(ABCA1);B0LPE5(AKT1);P31749(AKT1);A0A804HJM6(AKT1);G3V2I6(AKT1);G3V3X1(AKT1);A0A087WY56(AKT1);A0A0S2Z3D6(AKT1);A0A142IKA9(AKT1);A0AAQ5BHJ3(AKT1);A0AAQ5BHK3(AKT1);X2CV47(AKT1);X2CVF3(AKT1);O14727(APAF1);A5YM44(APAF1);A7E2A2(APAF1);C9JLV4(APAF1);F8VNZ0(APAF1);P04114(APOB);A8MUN2(APOB);A0A669K…
51	Quercetin	BCL2	hsa05417	Lipid and atherosclerosis	Human Diseases	Cardiovascular disease	115	9.62954e-34	0.331776	O95477(ABCA1);A0A7I2V5U0(ABCA1);B2RUU2(ABCA1);B7XCW9(ABCA1);A5D8U6(ABCA1);B1AMI1(ABCA1);B1AMI2(ABCA1);Q9NP93(ABCA1);B0LPE5(AKT1);P31749(AKT1);A0A804HJM6(AKT1);G3V2I6(AKT1);G3V3X1(AKT1);A0A087WY56(AKT1);A0A0S2Z3D6(AKT1);A0A142IKA9(AKT1);A0AAQ5BHJ3(AKT1);A0AAQ5BHK3(AKT1);X2CV47(AKT1);X2CVF3(AKT1);O14727(APAF1);A5YM44(APAF1);A7E2A2(APAF1);C9JLV4(APAF1);F8VNZ0(APAF1);P04114(APOB);A8MUN2(APOB);A0A669K…
52	Quercetin	BCL2L1	hsa05417	Lipid and atherosclerosis	Human Diseases	Cardiovascular disease	115	9.62954e-34	0.331776	O95477(ABCA1);A0A7I2V5U0(ABCA1);B2RUU2(ABCA1);B7XCW9(ABCA1);A5D8U6(ABCA1);B1AMI1(ABCA1);B1AMI2(ABCA1);Q9NP93(ABCA1);B0LPE5(AKT1);P31749(AKT1);A0A804HJM6(AKT1);G3V2I6(AKT1);G3V3X1(AKT1);A0A087WY56(AKT1);A0A0S2Z3D6(AKT1);A0A142IKA9(AKT1);A0AAQ5BHJ3(AKT1);A0AAQ5BHK3(AKT1);X2CV47(AKT1);X2CVF3(AKT1);O14727(APAF1);A5YM44(APAF1);A7E2A2(APAF1);C9JLV4(APAF1);F8VNZ0(APAF1);P04114(APOB);A8MUN2(APOB);A0A669K…
53	Quercetin	BID	hsa05417	Lipid and atherosclerosis	Human Diseases	Cardiovascular disease	115	9.62954e-34	0.331776	O95477(ABCA1);A0A7I2V5U0(ABCA1);B2RUU2(ABCA1);B7XCW9(ABCA1);A5D8U6(ABCA1);B1AMI1(ABCA1);B1AMI2(ABCA1);Q9NP93(ABCA1);B0LPE5(AKT1);P31749(AKT1);A0A804HJM6(AKT1);G3V2I6(AKT1);G3V3X1(AKT1);A0A087WY56(AKT1);A0A0S2Z3D6(AKT1);A0A142IKA9(AKT1);A0AAQ5BHJ3(AKT1);A0AAQ5BHK3(AKT1);X2CV47(AKT1);X2CVF3(AKT1);O14727(APAF1);A5YM44(APAF1);A7E2A2(APAF1);C9JLV4(APAF1);F8VNZ0(APAF1);P04114(APOB);A8MUN2(APOB);A0A669K…
54	Quercetin	CASP3	hsa05417	Lipid and atherosclerosis	Human Diseases	Cardiovascular disease	115	9.62954e-34	0.331776	O95477(ABCA1);A0A7I2V5U0(ABCA1);B2RUU2(ABCA1);B7XCW9(ABCA1);A5D8U6(ABCA1);B1AMI1(ABCA1);B1AMI2(ABCA1);Q9NP93(ABCA1);B0LPE5(AKT1);P31749(AKT1);A0A804HJM6(AKT1);G3V2I6(AKT1);G3V3X1(AKT1);A0A087WY56(AKT1);A0A0S2Z3D6(AKT1);A0A142IKA9(AKT1);A0AAQ5BHJ3(AKT1);A0AAQ5BHK3(AKT1);X2CV47(AKT1);X2CVF3(AKT1);O14727(APAF1);A5YM44(APAF1);A7E2A2(APAF1);C9JLV4(APAF1);F8VNZ0(APAF1);P04114(APOB);A8MUN2(APOB);A0A669K…
55	Quercetin	CASP7	hsa05417	Lipid and atherosclerosis	Human Diseases	Cardiovascular disease	115	9.62954e-34	0.331776	O95477(ABCA1);A0A7I2V5U0(ABCA1);B2RUU2(ABCA1);B7XCW9(ABCA1);A5D8U6(ABCA1);B1AMI1(ABCA1);B1AMI2(ABCA1);Q9NP93(ABCA1);B0LPE5(AKT1);P31749(AKT1);A0A804HJM6(AKT1);G3V2I6(AKT1);G3V3X1(AKT1);A0A087WY56(AKT1);A0A0S2Z3D6(AKT1);A0A142IKA9(AKT1);A0AAQ5BHJ3(AKT1);A0AAQ5BHK3(AKT1);X2CV47(AKT1);X2CVF3(AKT1);O14727(APAF1);A5YM44(APAF1);A7E2A2(APAF1);C9JLV4(APAF1);F8VNZ0(APAF1);P04114(APOB);A8MUN2(APOB);A0A669K…
56	Quercetin	CASP8	hsa05417	Lipid and atherosclerosis	Human Diseases	Cardiovascular disease	115	9.62954e-34	0.331776	O95477(ABCA1);A0A7I2V5U0(ABCA1);B2RUU2(ABCA1);B7XCW9(ABCA1);A5D8U6(ABCA1);B1AMI1(ABCA1);B1AMI2(ABCA1);Q9NP93(ABCA1);B0LPE5(AKT1);P31749(AKT1);A0A804HJM6(AKT1);G3V2I6(AKT1);G3V3X1(AKT1);A0A087WY56(AKT1);A0A0S2Z3D6(AKT1);A0A142IKA9(AKT1);A0AAQ5BHJ3(AKT1);A0AAQ5BHK3(AKT1);X2CV47(AKT1);X2CVF3(AKT1);O14727(APAF1);A5YM44(APAF1);A7E2A2(APAF1);C9JLV4(APAF1);F8VNZ0(APAF1);P04114(APOB);A8MUN2(APOB);A0A669K…
57	Quercetin	CASP9	hsa05417	Lipid and atherosclerosis	Human Diseases	Cardiovascular disease	115	9.62954e-34	0.331776	O95477(ABCA1);A0A7I2V5U0(ABCA1);B2RUU2(ABCA1);B7XCW9(ABCA1);A5D8U6(ABCA1);B1AMI1(ABCA1);B1AMI2(ABCA1);Q9NP93(ABCA1);B0LPE5(AKT1);P31749(AKT1);A0A804HJM6(AKT1);G3V2I6(AKT1);G3V3X1(AKT1);A0A087WY56(AKT1);A0A0S2Z3D6(AKT1);A0A142IKA9(AKT1);A0AAQ5BHJ3(AKT1);A0AAQ5BHK3(AKT1);X2CV47(AKT1);X2CVF3(AKT1);O14727(APAF1);A5YM44(APAF1);A7E2A2(APAF1);C9JLV4(APAF1);F8VNZ0(APAF1);P04114(APOB);A8MUN2(APOB);A0A669K…
58	Quercetin	CCL2	hsa05417	Lipid and atherosclerosis	Human Diseases	Cardiovascular disease	115	9.62954e-34	0.331776	O95477(ABCA1);A0A7I2V5U0(ABCA1);B2RUU2(ABCA1);B7XCW9(ABCA1);A5D8U6(ABCA1);B1AMI1(ABCA1);B1AMI2(ABCA1);Q9NP93(ABCA1);B0LPE5(AKT1);P31749(AKT1);A0A804HJM6(AKT1);G3V2I6(AKT1);G3V3X1(AKT1);A0A087WY56(AKT1);A0A0S2Z3D6(AKT1);A0A142IKA9(AKT1);A0AAQ5BHJ3(AKT1);A0AAQ5BHK3(AKT1);X2CV47(AKT1);X2CVF3(AKT1);O14727(APAF1);A5YM44(APAF1);A7E2A2(APAF1);C9JLV4(APAF1);F8VNZ0(APAF1);P04114(APOB);A8MUN2(APOB);A0A669K…
59	Quercetin	CD40LG	hsa05417	Lipid and atherosclerosis	Human Diseases	Cardiovascular disease	115	9.62954e-34	0.331776	O95477(ABCA1);A0A7I2V5U0(ABCA1);B2RUU2(ABCA1);B7XCW9(ABCA1);A5D8U6(ABCA1);B1AMI1(ABCA1);B1AMI2(ABCA1);Q9NP93(ABCA1);B0LPE5(AKT1);P31749(AKT1);A0A804HJM6(AKT1);G3V2I6(AKT1);G3V3X1(AKT1);A0A087WY56(AKT1);A0A0S2Z3D6(AKT1);A0A142IKA9(AKT1);A0AAQ5BHJ3(AKT1);A0AAQ5BHK3(AKT1);X2CV47(AKT1);X2CVF3(AKT1);O14727(APAF1);A5YM44(APAF1);A7E2A2(APAF1);C9JLV4(APAF1);F8VNZ0(APAF1);P04114(APOB);A8MUN2(APOB);A0A669K…
60	Quercetin	CHUK	hsa05417	Lipid and atherosclerosis	Human Diseases	Cardiovascular disease	115	9.62954e-34	0.331776	O95477(ABCA1);A0A7I2V5U0(ABCA1);B2RUU2(ABCA1);B7XCW9(ABCA1);A5D8U6(ABCA1);B1AMI1(ABCA1);B1AMI2(ABCA1);Q9NP93(ABCA1);B0LPE5(AKT1);P31749(AKT1);A0A804HJM6(AKT1);G3V2I6(AKT1);G3V3X1(AKT1);A0A087WY56(AKT1);A0A0S2Z3D6(AKT1);A0A142IKA9(AKT1);A0AAQ5BHJ3(AKT1);A0AAQ5BHK3(AKT1);X2CV47(AKT1);X2CVF3(AKT1);O14727(APAF1);A5YM44(APAF1);A7E2A2(APAF1);C9JLV4(APAF1);F8VNZ0(APAF1);P04114(APOB);A8MUN2(APOB);A0A669K…
61	Quercetin	CXCL2	hsa05417	Lipid and atherosclerosis	Human Diseases	Cardiovascular disease	115	9.62954e-34	0.331776	O95477(ABCA1);A0A7I2V5U0(ABCA1);B2RUU2(ABCA1);B7XCW9(ABCA1);A5D8U6(ABCA1);B1AMI1(ABCA1);B1AMI2(ABCA1);Q9NP93(ABCA1);B0LPE5(AKT1);P31749(AKT1);A0A804HJM6(AKT1);G3V2I6(AKT1);G3V3X1(AKT1);A0A087WY56(AKT1);A0A0S2Z3D6(AKT1);A0A142IKA9(AKT1);A0AAQ5BHJ3(AKT1);A0AAQ5BHK3(AKT1);X2CV47(AKT1);X2CVF3(AKT1);O14727(APAF1);A5YM44(APAF1);A7E2A2(APAF1);C9JLV4(APAF1);F8VNZ0(APAF1);P04114(APOB);A8MUN2(APOB);A0A669K…
62	Quercetin	CXCL8	hsa05417	Lipid and atherosclerosis	Human Diseases	Cardiovascular disease	115	9.62954e-34	0.331776	O95477(ABCA1);A0A7I2V5U0(ABCA1);B2RUU2(ABCA1);B7XCW9(ABCA1);A5D8U6(ABCA1);B1AMI1(ABCA1);B1AMI2(ABCA1);Q9NP93(ABCA1);B0LPE5(AKT1);P31749(AKT1);A0A804HJM6(AKT1);G3V2I6(AKT1);G3V3X1(AKT1);A0A087WY56(AKT1);A0A0S2Z3D6(AKT1);A0A142IKA9(AKT1);A0AAQ5BHJ3(AKT1);A0AAQ5BHK3(AKT1);X2CV47(AKT1);X2CVF3(AKT1);O14727(APAF1);A5YM44(APAF1);A7E2A2(APAF1);C9JLV4(APAF1);F8VNZ0(APAF1);P04114(APOB);A8MUN2(APOB);A0A669K…
63	Quercetin	CYBB	hsa05417	Lipid and atherosclerosis	Human Diseases	Cardiovascular disease	115	9.62954e-34	0.331776	O95477(ABCA1);A0A7I2V5U0(ABCA1);B2RUU2(ABCA1);B7XCW9(ABCA1);A5D8U6(ABCA1);B1AMI1(ABCA1);B1AMI2(ABCA1);Q9NP93(ABCA1);B0LPE5(AKT1);P31749(AKT1);A0A804HJM6(AKT1);G3V2I6(AKT1);G3V3X1(AKT1);A0A087WY56(AKT1);A0A0S2Z3D6(AKT1);A0A142IKA9(AKT1);A0AAQ5BHJ3(AKT1);A0AAQ5BHK3(AKT1);X2CV47(AKT1);X2CVF3(AKT1);O14727(APAF1);A5YM44(APAF1);A7E2A2(APAF1);C9JLV4(APAF1);F8VNZ0(APAF1);P04114(APOB);A8MUN2(APOB);A0A669K…
64	Quercetin	CYCS	hsa05417	Lipid and atherosclerosis	Human Diseases	Cardiovascular disease	115	9.62954e-34	0.331776	O95477(ABCA1);A0A7I2V5U0(ABCA1);B2RUU2(ABCA1);B7XCW9(ABCA1);A5D8U6(ABCA1);B1AMI1(ABCA1);B1AMI2(ABCA1);Q9NP93(ABCA1);B0LPE5(AKT1);P31749(AKT1);A0A804HJM6(AKT1);G3V2I6(AKT1);G3V3X1(AKT1);A0A087WY56(AKT1);A0A0S2Z3D6(AKT1);A0A142IKA9(AKT1);A0AAQ5BHJ3(AKT1);A0AAQ5BHK3(AKT1);X2CV47(AKT1);X2CVF3(AKT1);O14727(APAF1);A5YM44(APAF1);A7E2A2(APAF1);C9JLV4(APAF1);F8VNZ0(APAF1);P04114(APOB);A8MUN2(APOB);A0A669K…
65	Quercetin	CYP1A1	hsa05417	Lipid and atherosclerosis	Human Diseases	Cardiovascular disease	115	9.62954e-34	0.331776	O95477(ABCA1);A0A7I2V5U0(ABCA1);B2RUU2(ABCA1);B7XCW9(ABCA1);A5D8U6(ABCA1);B1AMI1(ABCA1);B1AMI2(ABCA1);Q9NP93(ABCA1);B0LPE5(AKT1);P31749(AKT1);A0A804HJM6(AKT1);G3V2I6(AKT1);G3V3X1(AKT1);A0A087WY56(AKT1);A0A0S2Z3D6(AKT1);A0A142IKA9(AKT1);A0AAQ5BHJ3(AKT1);A0AAQ5BHK3(AKT1);X2CV47(AKT1);X2CVF3(AKT1);O14727(APAF1);A5YM44(APAF1);A7E2A2(APAF1);C9JLV4(APAF1);F8VNZ0(APAF1);P04114(APOB);A8MUN2(APOB);A0A669K…
66	Quercetin	CYP2C8	hsa05417	Lipid and atherosclerosis	Human Diseases	Cardiovascular disease	115	9.62954e-34	0.331776	O95477(ABCA1);A0A7I2V5U0(ABCA1);B2RUU2(ABCA1);B7XCW9(ABCA1);A5D8U6(ABCA1);B1AMI1(ABCA1);B1AMI2(ABCA1);Q9NP93(ABCA1);B0LPE5(AKT1);P31749(AKT1);A0A804HJM6(AKT1);G3V2I6(AKT1);G3V3X1(AKT1);A0A087WY56(AKT1);A0A0S2Z3D6(AKT1);A0A142IKA9(AKT1);A0AAQ5BHJ3(AKT1);A0AAQ5BHK3(AKT1);X2CV47(AKT1);X2CVF3(AKT1);O14727(APAF1);A5YM44(APAF1);A7E2A2(APAF1);C9JLV4(APAF1);F8VNZ0(APAF1);P04114(APOB);A8MUN2(APOB);A0A669K…
67	Quercetin	CYP2C9	hsa05417	Lipid and atherosclerosis	Human Diseases	Cardiovascular disease	115	9.62954e-34	0.331776	O95477(ABCA1);A0A7I2V5U0(ABCA1);B2RUU2(ABCA1);B7XCW9(ABCA1);A5D8U6(ABCA1);B1AMI1(ABCA1);B1AMI2(ABCA1);Q9NP93(ABCA1);B0LPE5(AKT1);P31749(AKT1);A0A804HJM6(AKT1);G3V2I6(AKT1);G3V3X1(AKT1);A0A087WY56(AKT1);A0A0S2Z3D6(AKT1);A0A142IKA9(AKT1);A0AAQ5BHJ3(AKT1);A0AAQ5BHK3(AKT1);X2CV47(AKT1);X2CVF3(AKT1);O14727(APAF1);A5YM44(APAF1);A7E2A2(APAF1);C9JLV4(APAF1);F8VNZ0(APAF1);P04114(APOB);A8MUN2(APOB);A0A669K…
68	Quercetin	ERN1	hsa05417	Lipid and atherosclerosis	Human Diseases	Cardiovascular disease	115	9.62954e-34	0.331776	O95477(ABCA1);A0A7I2V5U0(ABCA1);B2RUU2(ABCA1);B7XCW9(ABCA1);A5D8U6(ABCA1);B1AMI1(ABCA1);B1AMI2(ABCA1);Q9NP93(ABCA1);B0LPE5(AKT1);P31749(AKT1);A0A804HJM6(AKT1);G3V2I6(AKT1);G3V3X1(AKT1);A0A087WY56(AKT1);A0A0S2Z3D6(AKT1);A0A142IKA9(AKT1);A0AAQ5BHJ3(AKT1);A0AAQ5BHK3(AKT1);X2CV47(AKT1);X2CVF3(AKT1);O14727(APAF1);A5YM44(APAF1);A7E2A2(APAF1);C9JLV4(APAF1);F8VNZ0(APAF1);P04114(APOB);A8MUN2(APOB);A0A669K…
69	Quercetin	FOS	hsa05417	Lipid and atherosclerosis	Human Diseases	Cardiovascular disease	115	9.62954e-34	0.331776	O95477(ABCA1);A0A7I2V5U0(ABCA1);B2RUU2(ABCA1);B7XCW9(ABCA1);A5D8U6(ABCA1);B1AMI1(ABCA1);B1AMI2(ABCA1);Q9NP93(ABCA1);B0LPE5(AKT1);P31749(AKT1);A0A804HJM6(AKT1);G3V2I6(AKT1);G3V3X1(AKT1);A0A087WY56(AKT1);A0A0S2Z3D6(AKT1);A0A142IKA9(AKT1);A0AAQ5BHJ3(AKT1);A0AAQ5BHK3(AKT1);X2CV47(AKT1);X2CVF3(AKT1);O14727(APAF1);A5YM44(APAF1);A7E2A2(APAF1);C9JLV4(APAF1);F8VNZ0(APAF1);P04114(APOB);A8MUN2(APOB);A0A669K…
70	Quercetin	GSK3A	hsa05417	Lipid and atherosclerosis	Human Diseases	Cardiovascular disease	115	9.62954e-34	0.331776	O95477(ABCA1);A0A7I2V5U0(ABCA1);B2RUU2(ABCA1);B7XCW9(ABCA1);A5D8U6(ABCA1);B1AMI1(ABCA1);B1AMI2(ABCA1);Q9NP93(ABCA1);B0LPE5(AKT1);P31749(AKT1);A0A804HJM6(AKT1);G3V2I6(AKT1);G3V3X1(AKT1);A0A087WY56(AKT1);A0A0S2Z3D6(AKT1);A0A142IKA9(AKT1);A0AAQ5BHJ3(AKT1);A0AAQ5BHK3(AKT1);X2CV47(AKT1);X2CVF3(AKT1);O14727(APAF1);A5YM44(APAF1);A7E2A2(APAF1);C9JLV4(APAF1);F8VNZ0(APAF1);P04114(APOB);A8MUN2(APOB);A0A669K…
71	Quercetin	GSK3B	hsa05417	Lipid and atherosclerosis	Human Diseases	Cardiovascular disease	115	9.62954e-34	0.331776	O95477(ABCA1);A0A7I2V5U0(ABCA1);B2RUU2(ABCA1);B7XCW9(ABCA1);A5D8U6(ABCA1);B1AMI1(ABCA1);B1AMI2(ABCA1);Q9NP93(ABCA1);B0LPE5(AKT1);P31749(AKT1);A0A804HJM6(AKT1);G3V2I6(AKT1);G3V3X1(AKT1);A0A087WY56(AKT1);A0A0S2Z3D6(AKT1);A0A142IKA9(AKT1);A0AAQ5BHJ3(AKT1);A0AAQ5BHK3(AKT1);X2CV47(AKT1);X2CVF3(AKT1);O14727(APAF1);A5YM44(APAF1);A7E2A2(APAF1);C9JLV4(APAF1);F8VNZ0(APAF1);P04114(APOB);A8MUN2(APOB);A0A669K…
72	Quercetin	HSP90AA2P	hsa05417	Lipid and atherosclerosis	Human Diseases	Cardiovascular disease	115	9.62954e-34	0.331776	O95477(ABCA1);A0A7I2V5U0(ABCA1);B2RUU2(ABCA1);B7XCW9(ABCA1);A5D8U6(ABCA1);B1AMI1(ABCA1);B1AMI2(ABCA1);Q9NP93(ABCA1);B0LPE5(AKT1);P31749(AKT1);A0A804HJM6(AKT1);G3V2I6(AKT1);G3V3X1(AKT1);A0A087WY56(AKT1);A0A0S2Z3D6(AKT1);A0A142IKA9(AKT1);A0AAQ5BHJ3(AKT1);A0AAQ5BHK3(AKT1);X2CV47(AKT1);X2CVF3(AKT1);O14727(APAF1);A5YM44(APAF1);A7E2A2(APAF1);C9JLV4(APAF1);F8VNZ0(APAF1);P04114(APOB);A8MUN2(APOB);A0A669K…
73	Quercetin	HSPA1A	hsa05417	Lipid and atherosclerosis	Human Diseases	Cardiovascular disease	115	9.62954e-34	0.331776	O95477(ABCA1);A0A7I2V5U0(ABCA1);B2RUU2(ABCA1);B7XCW9(ABCA1);A5D8U6(ABCA1);B1AMI1(ABCA1);B1AMI2(ABCA1);Q9NP93(ABCA1);B0LPE5(AKT1);P31749(AKT1);A0A804HJM6(AKT1);G3V2I6(AKT1);G3V3X1(AKT1);A0A087WY56(AKT1);A0A0S2Z3D6(AKT1);A0A142IKA9(AKT1);A0AAQ5BHJ3(AKT1);A0AAQ5BHK3(AKT1);X2CV47(AKT1);X2CVF3(AKT1);O14727(APAF1);A5YM44(APAF1);A7E2A2(APAF1);C9JLV4(APAF1);F8VNZ0(APAF1);P04114(APOB);A8MUN2(APOB);A0A669K…
74	Quercetin	HSPA4	hsa05417	Lipid and atherosclerosis	Human Diseases	Cardiovascular disease	115	9.62954e-34	0.331776	O95477(ABCA1);A0A7I2V5U0(ABCA1);B2RUU2(ABCA1);B7XCW9(ABCA1);A5D8U6(ABCA1);B1AMI1(ABCA1);B1AMI2(ABCA1);Q9NP93(ABCA1);B0LPE5(AKT1);P31749(AKT1);A0A804HJM6(AKT1);G3V2I6(AKT1);G3V3X1(AKT1);A0A087WY56(AKT1);A0A0S2Z3D6(AKT1);A0A142IKA9(AKT1);A0AAQ5BHJ3(AKT1);A0AAQ5BHK3(AKT1);X2CV47(AKT1);X2CVF3(AKT1);O14727(APAF1);A5YM44(APAF1);A7E2A2(APAF1);C9JLV4(APAF1);F8VNZ0(APAF1);P04114(APOB);A8MUN2(APOB);A0A669K…
75	Quercetin	HSPA5	hsa05417	Lipid and atherosclerosis	Human Diseases	Cardiovascular disease	115	9.62954e-34	0.331776	O95477(ABCA1);A0A7I2V5U0(ABCA1);B2RUU2(ABCA1);B7XCW9(ABCA1);A5D8U6(ABCA1);B1AMI1(ABCA1);B1AMI2(ABCA1);Q9NP93(ABCA1);B0LPE5(AKT1);P31749(AKT1);A0A804HJM6(AKT1);G3V2I6(AKT1);G3V3X1(AKT1);A0A087WY56(AKT1);A0A0S2Z3D6(AKT1);A0A142IKA9(AKT1);A0AAQ5BHJ3(AKT1);A0AAQ5BHK3(AKT1);X2CV47(AKT1);X2CVF3(AKT1);O14727(APAF1);A5YM44(APAF1);A7E2A2(APAF1);C9JLV4(APAF1);F8VNZ0(APAF1);P04114(APOB);A8MUN2(APOB);A0A669K…
76	Quercetin	ICAM1	hsa05417	Lipid and atherosclerosis	Human Diseases	Cardiovascular disease	115	9.62954e-34	0.331776	O95477(ABCA1);A0A7I2V5U0(ABCA1);B2RUU2(ABCA1);B7XCW9(ABCA1);A5D8U6(ABCA1);B1AMI1(ABCA1);B1AMI2(ABCA1);Q9NP93(ABCA1);B0LPE5(AKT1);P31749(AKT1);A0A804HJM6(AKT1);G3V2I6(AKT1);G3V3X1(AKT1);A0A087WY56(AKT1);A0A0S2Z3D6(AKT1);A0A142IKA9(AKT1);A0AAQ5BHJ3(AKT1);A0AAQ5BHK3(AKT1);X2CV47(AKT1);X2CVF3(AKT1);O14727(APAF1);A5YM44(APAF1);A7E2A2(APAF1);C9JLV4(APAF1);F8VNZ0(APAF1);P04114(APOB);A8MUN2(APOB);A0A669K…
77	Quercetin	IL1B	hsa05417	Lipid and atherosclerosis	Human Diseases	Cardiovascular disease	115	9.62954e-34	0.331776	O95477(ABCA1);A0A7I2V5U0(ABCA1);B2RUU2(ABCA1);B7XCW9(ABCA1);A5D8U6(ABCA1);B1AMI1(ABCA1);B1AMI2(ABCA1);Q9NP93(ABCA1);B0LPE5(AKT1);P31749(AKT1);A0A804HJM6(AKT1);G3V2I6(AKT1);G3V3X1(AKT1);A0A087WY56(AKT1);A0A0S2Z3D6(AKT1);A0A142IKA9(AKT1);A0AAQ5BHJ3(AKT1);A0AAQ5BHK3(AKT1);X2CV47(AKT1);X2CVF3(AKT1);O14727(APAF1);A5YM44(APAF1);A7E2A2(APAF1);C9JLV4(APAF1);F8VNZ0(APAF1);P04114(APOB);A8MUN2(APOB);A0A669K…
78	Quercetin	JAK2	hsa05417	Lipid and atherosclerosis	Human Diseases	Cardiovascular disease	115	9.62954e-34	0.331776	O95477(ABCA1);A0A7I2V5U0(ABCA1);B2RUU2(ABCA1);B7XCW9(ABCA1);A5D8U6(ABCA1);B1AMI1(ABCA1);B1AMI2(ABCA1);Q9NP93(ABCA1);B0LPE5(AKT1);P31749(AKT1);A0A804HJM6(AKT1);G3V2I6(AKT1);G3V3X1(AKT1);A0A087WY56(AKT1);A0A0S2Z3D6(AKT1);A0A142IKA9(AKT1);A0AAQ5BHJ3(AKT1);A0AAQ5BHK3(AKT1);X2CV47(AKT1);X2CVF3(AKT1);O14727(APAF1);A5YM44(APAF1);A7E2A2(APAF1);C9JLV4(APAF1);F8VNZ0(APAF1);P04114(APOB);A8MUN2(APOB);A0A669K…
79	Quercetin	JUN	hsa05417	Lipid and atherosclerosis	Human Diseases	Cardiovascular disease	115	9.62954e-34	0.331776	O95477(ABCA1);A0A7I2V5U0(ABCA1);B2RUU2(ABCA1);B7XCW9(ABCA1);A5D8U6(ABCA1);B1AMI1(ABCA1);B1AMI2(ABCA1);Q9NP93(ABCA1);B0LPE5(AKT1);P31749(AKT1);A0A804HJM6(AKT1);G3V2I6(AKT1);G3V3X1(AKT1);A0A087WY56(AKT1);A0A0S2Z3D6(AKT1);A0A142IKA9(AKT1);A0AAQ5BHJ3(AKT1);A0AAQ5BHK3(AKT1);X2CV47(AKT1);X2CVF3(AKT1);O14727(APAF1);A5YM44(APAF1);A7E2A2(APAF1);C9JLV4(APAF1);F8VNZ0(APAF1);P04114(APOB);A8MUN2(APOB);A0A669K…
80	Quercetin	KRAS	hsa05417	Lipid and atherosclerosis	Human Diseases	Cardiovascular disease	115	9.62954e-34	0.331776	O95477(ABCA1);A0A7I2V5U0(ABCA1);B2RUU2(ABCA1);B7XCW9(ABCA1);A5D8U6(ABCA1);B1AMI1(ABCA1);B1AMI2(ABCA1);Q9NP93(ABCA1);B0LPE5(AKT1);P31749(AKT1);A0A804HJM6(AKT1);G3V2I6(AKT1);G3V3X1(AKT1);A0A087WY56(AKT1);A0A0S2Z3D6(AKT1);A0A142IKA9(AKT1);A0AAQ5BHJ3(AKT1);A0AAQ5BHK3(AKT1);X2CV47(AKT1);X2CVF3(AKT1);O14727(APAF1);A5YM44(APAF1);A7E2A2(APAF1);C9JLV4(APAF1);F8VNZ0(APAF1);P04114(APOB);A8MUN2(APOB);A0A669K…
81	Quercetin	MAPK1	hsa05417	Lipid and atherosclerosis	Human Diseases	Cardiovascular disease	115	9.62954e-34	0.331776	O95477(ABCA1);A0A7I2V5U0(ABCA1);B2RUU2(ABCA1);B7XCW9(ABCA1);A5D8U6(ABCA1);B1AMI1(ABCA1);B1AMI2(ABCA1);Q9NP93(ABCA1);B0LPE5(AKT1);P31749(AKT1);A0A804HJM6(AKT1);G3V2I6(AKT1);G3V3X1(AKT1);A0A087WY56(AKT1);A0A0S2Z3D6(AKT1);A0A142IKA9(AKT1);A0AAQ5BHJ3(AKT1);A0AAQ5BHK3(AKT1);X2CV47(AKT1);X2CVF3(AKT1);O14727(APAF1);A5YM44(APAF1);A7E2A2(APAF1);C9JLV4(APAF1);F8VNZ0(APAF1);P04114(APOB);A8MUN2(APOB);A0A669K…
82	Quercetin	MAPK12	hsa05417	Lipid and atherosclerosis	Human Diseases	Cardiovascular disease	115	9.62954e-34	0.331776	O95477(ABCA1);A0A7I2V5U0(ABCA1);B2RUU2(ABCA1);B7XCW9(ABCA1);A5D8U6(ABCA1);B1AMI1(ABCA1);B1AMI2(ABCA1);Q9NP93(ABCA1);B0LPE5(AKT1);P31749(AKT1);A0A804HJM6(AKT1);G3V2I6(AKT1);G3V3X1(AKT1);A0A087WY56(AKT1);A0A0S2Z3D6(AKT1);A0A142IKA9(AKT1);A0AAQ5BHJ3(AKT1);A0AAQ5BHK3(AKT1);X2CV47(AKT1);X2CVF3(AKT1);O14727(APAF1);A5YM44(APAF1);A7E2A2(APAF1);C9JLV4(APAF1);F8VNZ0(APAF1);P04114(APOB);A8MUN2(APOB);A0A669K…
83	Quercetin	MAPK3	hsa05417	Lipid and atherosclerosis	Human Diseases	Cardiovascular disease	115	9.62954e-34	0.331776	O95477(ABCA1);A0A7I2V5U0(ABCA1);B2RUU2(ABCA1);B7XCW9(ABCA1);A5D8U6(ABCA1);B1AMI1(ABCA1);B1AMI2(ABCA1);Q9NP93(ABCA1);B0LPE5(AKT1);P31749(AKT1);A0A804HJM6(AKT1);G3V2I6(AKT1);G3V3X1(AKT1);A0A087WY56(AKT1);A0A0S2Z3D6(AKT1);A0A142IKA9(AKT1);A0AAQ5BHJ3(AKT1);A0AAQ5BHK3(AKT1);X2CV47(AKT1);X2CVF3(AKT1);O14727(APAF1);A5YM44(APAF1);A7E2A2(APAF1);C9JLV4(APAF1);F8VNZ0(APAF1);P04114(APOB);A8MUN2(APOB);A0A669K…
84	Quercetin	MMP1	hsa05417	Lipid and atherosclerosis	Human Diseases	Cardiovascular disease	115	9.62954e-34	0.331776	O95477(ABCA1);A0A7I2V5U0(ABCA1);B2RUU2(ABCA1);B7XCW9(ABCA1);A5D8U6(ABCA1);B1AMI1(ABCA1);B1AMI2(ABCA1);Q9NP93(ABCA1);B0LPE5(AKT1);P31749(AKT1);A0A804HJM6(AKT1);G3V2I6(AKT1);G3V3X1(AKT1);A0A087WY56(AKT1);A0A0S2Z3D6(AKT1);A0A142IKA9(AKT1);A0AAQ5BHJ3(AKT1);A0AAQ5BHK3(AKT1);X2CV47(AKT1);X2CVF3(AKT1);O14727(APAF1);A5YM44(APAF1);A7E2A2(APAF1);C9JLV4(APAF1);F8VNZ0(APAF1);P04114(APOB);A8MUN2(APOB);A0A669K…
85	Quercetin	MMP3	hsa05417	Lipid and atherosclerosis	Human Diseases	Cardiovascular disease	115	9.62954e-34	0.331776	O95477(ABCA1);A0A7I2V5U0(ABCA1);B2RUU2(ABCA1);B7XCW9(ABCA1);A5D8U6(ABCA1);B1AMI1(ABCA1);B1AMI2(ABCA1);Q9NP93(ABCA1);B0LPE5(AKT1);P31749(AKT1);A0A804HJM6(AKT1);G3V2I6(AKT1);G3V3X1(AKT1);A0A087WY56(AKT1);A0A0S2Z3D6(AKT1);A0A142IKA9(AKT1);A0AAQ5BHJ3(AKT1);A0AAQ5BHK3(AKT1);X2CV47(AKT1);X2CVF3(AKT1);O14727(APAF1);A5YM44(APAF1);A7E2A2(APAF1);C9JLV4(APAF1);F8VNZ0(APAF1);P04114(APOB);A8MUN2(APOB);A0A669K…
86	Quercetin	MMP9	hsa05417	Lipid and atherosclerosis	Human Diseases	Cardiovascular disease	115	9.62954e-34	0.331776	O95477(ABCA1);A0A7I2V5U0(ABCA1);B2RUU2(ABCA1);B7XCW9(ABCA1);A5D8U6(ABCA1);B1AMI1(ABCA1);B1AMI2(ABCA1);Q9NP93(ABCA1);B0LPE5(AKT1);P31749(AKT1);A0A804HJM6(AKT1);G3V2I6(AKT1);G3V3X1(AKT1);A0A087WY56(AKT1);A0A0S2Z3D6(AKT1);A0A142IKA9(AKT1);A0AAQ5BHJ3(AKT1);A0AAQ5BHK3(AKT1);X2CV47(AKT1);X2CVF3(AKT1);O14727(APAF1);A5YM44(APAF1);A7E2A2(APAF1);C9JLV4(APAF1);F8VNZ0(APAF1);P04114(APOB);A8MUN2(APOB);A0A669K…
87	Quercetin	NFE2L2	hsa05417	Lipid and atherosclerosis	Human Diseases	Cardiovascular disease	115	9.62954e-34	0.331776	O95477(ABCA1);A0A7I2V5U0(ABCA1);B2RUU2(ABCA1);B7XCW9(ABCA1);A5D8U6(ABCA1);B1AMI1(ABCA1);B1AMI2(ABCA1);Q9NP93(ABCA1);B0LPE5(AKT1);P31749(AKT1);A0A804HJM6(AKT1);G3V2I6(AKT1);G3V3X1(AKT1);A0A087WY56(AKT1);A0A0S2Z3D6(AKT1);A0A142IKA9(AKT1);A0AAQ5BHJ3(AKT1);A0AAQ5BHK3(AKT1);X2CV47(AKT1);X2CVF3(AKT1);O14727(APAF1);A5YM44(APAF1);A7E2A2(APAF1);C9JLV4(APAF1);F8VNZ0(APAF1);P04114(APOB);A8MUN2(APOB);A0A669K…
88	Quercetin	NFKBIA	hsa05417	Lipid and atherosclerosis	Human Diseases	Cardiovascular disease	115	9.62954e-34	0.331776	O95477(ABCA1);A0A7I2V5U0(ABCA1);B2RUU2(ABCA1);B7XCW9(ABCA1);A5D8U6(ABCA1);B1AMI1(ABCA1);B1AMI2(ABCA1);Q9NP93(ABCA1);B0LPE5(AKT1);P31749(AKT1);A0A804HJM6(AKT1);G3V2I6(AKT1);G3V3X1(AKT1);A0A087WY56(AKT1);A0A0S2Z3D6(AKT1);A0A142IKA9(AKT1);A0AAQ5BHJ3(AKT1);A0AAQ5BHK3(AKT1);X2CV47(AKT1);X2CVF3(AKT1);O14727(APAF1);A5YM44(APAF1);A7E2A2(APAF1);C9JLV4(APAF1);F8VNZ0(APAF1);P04114(APOB);A8MUN2(APOB);A0A669K…
89	Quercetin	NOS3	hsa05417	Lipid and atherosclerosis	Human Diseases	Cardiovascular disease	115	9.62954e-34	0.331776	O95477(ABCA1);A0A7I2V5U0(ABCA1);B2RUU2(ABCA1);B7XCW9(ABCA1);A5D8U6(ABCA1);B1AMI1(ABCA1);B1AMI2(ABCA1);Q9NP93(ABCA1);B0LPE5(AKT1);P31749(AKT1);A0A804HJM6(AKT1);G3V2I6(AKT1);G3V3X1(AKT1);A0A087WY56(AKT1);A0A0S2Z3D6(AKT1);A0A142IKA9(AKT1);A0AAQ5BHJ3(AKT1);A0AAQ5BHK3(AKT1);X2CV47(AKT1);X2CVF3(AKT1);O14727(APAF1);A5YM44(APAF1);A7E2A2(APAF1);C9JLV4(APAF1);F8VNZ0(APAF1);P04114(APOB);A8MUN2(APOB);A0A669K…
90	Quercetin	NOX1	hsa05417	Lipid and atherosclerosis	Human Diseases	Cardiovascular disease	115	9.62954e-34	0.331776	O95477(ABCA1);A0A7I2V5U0(ABCA1);B2RUU2(ABCA1);B7XCW9(ABCA1);A5D8U6(ABCA1);B1AMI1(ABCA1);B1AMI2(ABCA1);Q9NP93(ABCA1);B0LPE5(AKT1);P31749(AKT1);A0A804HJM6(AKT1);G3V2I6(AKT1);G3V3X1(AKT1);A0A087WY56(AKT1);A0A0S2Z3D6(AKT1);A0A142IKA9(AKT1);A0AAQ5BHJ3(AKT1);A0AAQ5BHK3(AKT1);X2CV47(AKT1);X2CVF3(AKT1);O14727(APAF1);A5YM44(APAF1);A7E2A2(APAF1);C9JLV4(APAF1);F8VNZ0(APAF1);P04114(APOB);A8MUN2(APOB);A0A669K…
91	Quercetin	PIK3CA	hsa05417	Lipid and atherosclerosis	Human Diseases	Cardiovascular disease	115	9.62954e-34	0.331776	O95477(ABCA1);A0A7I2V5U0(ABCA1);B2RUU2(ABCA1);B7XCW9(ABCA1);A5D8U6(ABCA1);B1AMI1(ABCA1);B1AMI2(ABCA1);Q9NP93(ABCA1);B0LPE5(AKT1);P31749(AKT1);A0A804HJM6(AKT1);G3V2I6(AKT1);G3V3X1(AKT1);A0A087WY56(AKT1);A0A0S2Z3D6(AKT1);A0A142IKA9(AKT1);A0AAQ5BHJ3(AKT1);A0AAQ5BHK3(AKT1);X2CV47(AKT1);X2CVF3(AKT1);O14727(APAF1);A5YM44(APAF1);A7E2A2(APAF1);C9JLV4(APAF1);F8VNZ0(APAF1);P04114(APOB);A8MUN2(APOB);A0A669K…
92	Quercetin	PIK3CD	hsa05417	Lipid and atherosclerosis	Human Diseases	Cardiovascular disease	115	9.62954e-34	0.331776	O95477(ABCA1);A0A7I2V5U0(ABCA1);B2RUU2(ABCA1);B7XCW9(ABCA1);A5D8U6(ABCA1);B1AMI1(ABCA1);B1AMI2(ABCA1);Q9NP93(ABCA1);B0LPE5(AKT1);P31749(AKT1);A0A804HJM6(AKT1);G3V2I6(AKT1);G3V3X1(AKT1);A0A087WY56(AKT1);A0A0S2Z3D6(AKT1);A0A142IKA9(AKT1);A0AAQ5BHJ3(AKT1);A0AAQ5BHK3(AKT1);X2CV47(AKT1);X2CVF3(AKT1);O14727(APAF1);A5YM44(APAF1);A7E2A2(APAF1);C9JLV4(APAF1);F8VNZ0(APAF1);P04114(APOB);A8MUN2(APOB);A0A669K…
93	Quercetin	PRKCA	hsa05417	Lipid and atherosclerosis	Human Diseases	Cardiovascular disease	115	9.62954e-34	0.331776	O95477(ABCA1);A0A7I2V5U0(ABCA1);B2RUU2(ABCA1);B7XCW9(ABCA1);A5D8U6(ABCA1);B1AMI1(ABCA1);B1AMI2(ABCA1);Q9NP93(ABCA1);B0LPE5(AKT1);P31749(AKT1);A0A804HJM6(AKT1);G3V2I6(AKT1);G3V3X1(AKT1);A0A087WY56(AKT1);A0A0S2Z3D6(AKT1);A0A142IKA9(AKT1);A0AAQ5BHJ3(AKT1);A0AAQ5BHK3(AKT1);X2CV47(AKT1);X2CVF3(AKT1);O14727(APAF1);A5YM44(APAF1);A7E2A2(APAF1);C9JLV4(APAF1);F8VNZ0(APAF1);P04114(APOB);A8MUN2(APOB);A0A669K…
94	Quercetin	PTK2	hsa05417	Lipid and atherosclerosis	Human Diseases	Cardiovascular disease	115	9.62954e-34	0.331776	O95477(ABCA1);A0A7I2V5U0(ABCA1);B2RUU2(ABCA1);B7XCW9(ABCA1);A5D8U6(ABCA1);B1AMI1(ABCA1);B1AMI2(ABCA1);Q9NP93(ABCA1);B0LPE5(AKT1);P31749(AKT1);A0A804HJM6(AKT1);G3V2I6(AKT1);G3V3X1(AKT1);A0A087WY56(AKT1);A0A0S2Z3D6(AKT1);A0A142IKA9(AKT1);A0AAQ5BHJ3(AKT1);A0AAQ5BHK3(AKT1);X2CV47(AKT1);X2CVF3(AKT1);O14727(APAF1);A5YM44(APAF1);A7E2A2(APAF1);C9JLV4(APAF1);F8VNZ0(APAF1);P04114(APOB);A8MUN2(APOB);A0A669K…
95	Quercetin	RELA	hsa05417	Lipid and atherosclerosis	Human Diseases	Cardiovascular disease	115	9.62954e-34	0.331776	O95477(ABCA1);A0A7I2V5U0(ABCA1);B2RUU2(ABCA1);B7XCW9(ABCA1);A5D8U6(ABCA1);B1AMI1(ABCA1);B1AMI2(ABCA1);Q9NP93(ABCA1);B0LPE5(AKT1);P31749(AKT1);A0A804HJM6(AKT1);G3V2I6(AKT1);G3V3X1(AKT1);A0A087WY56(AKT1);A0A0S2Z3D6(AKT1);A0A142IKA9(AKT1);A0AAQ5BHJ3(AKT1);A0AAQ5BHK3(AKT1);X2CV47(AKT1);X2CVF3(AKT1);O14727(APAF1);A5YM44(APAF1);A7E2A2(APAF1);C9JLV4(APAF1);F8VNZ0(APAF1);P04114(APOB);A8MUN2(APOB);A0A669K…
96	Quercetin	RXRA	hsa05417	Lipid and atherosclerosis	Human Diseases	Cardiovascular disease	115	9.62954e-34	0.331776	O95477(ABCA1);A0A7I2V5U0(ABCA1);B2RUU2(ABCA1);B7XCW9(ABCA1);A5D8U6(ABCA1);B1AMI1(ABCA1);B1AMI2(ABCA1);Q9NP93(ABCA1);B0LPE5(AKT1);P31749(AKT1);A0A804HJM6(AKT1);G3V2I6(AKT1);G3V3X1(AKT1);A0A087WY56(AKT1);A0A0S2Z3D6(AKT1);A0A142IKA9(AKT1);A0AAQ5BHJ3(AKT1);A0AAQ5BHK3(AKT1);X2CV47(AKT1);X2CVF3(AKT1);O14727(APAF1);A5YM44(APAF1);A7E2A2(APAF1);C9JLV4(APAF1);F8VNZ0(APAF1);P04114(APOB);A8MUN2(APOB);A0A669K…
97	Quercetin	SELE	hsa05417	Lipid and atherosclerosis	Human Diseases	Cardiovascular disease	115	9.62954e-34	0.331776	O95477(ABCA1);A0A7I2V5U0(ABCA1);B2RUU2(ABCA1);B7XCW9(ABCA1);A5D8U6(ABCA1);B1AMI1(ABCA1);B1AMI2(ABCA1);Q9NP93(ABCA1);B0LPE5(AKT1);P31749(AKT1);A0A804HJM6(AKT1);G3V2I6(AKT1);G3V3X1(AKT1);A0A087WY56(AKT1);A0A0S2Z3D6(AKT1);A0A142IKA9(AKT1);A0AAQ5BHJ3(AKT1);A0AAQ5BHK3(AKT1);X2CV47(AKT1);X2CVF3(AKT1);O14727(APAF1);A5YM44(APAF1);A7E2A2(APAF1);C9JLV4(APAF1);F8VNZ0(APAF1);P04114(APOB);A8MUN2(APOB);A0A669K…
98	Quercetin	TBK1	hsa05417	Lipid and atherosclerosis	Human Diseases	Cardiovascular disease	115	9.62954e-34	0.331776	O95477(ABCA1);A0A7I2V5U0(ABCA1);B2RUU2(ABCA1);B7XCW9(ABCA1);A5D8U6(ABCA1);B1AMI1(ABCA1);B1AMI2(ABCA1);Q9NP93(ABCA1);B0LPE5(AKT1);P31749(AKT1);A0A804HJM6(AKT1);G3V2I6(AKT1);G3V3X1(AKT1);A0A087WY56(AKT1);A0A0S2Z3D6(AKT1);A0A142IKA9(AKT1);A0AAQ5BHJ3(AKT1);A0AAQ5BHK3(AKT1);X2CV47(AKT1);X2CVF3(AKT1);O14727(APAF1);A5YM44(APAF1);A7E2A2(APAF1);C9JLV4(APAF1);F8VNZ0(APAF1);P04114(APOB);A8MUN2(APOB);A0A669K…
99	Quercetin	TLR2	hsa05417	Lipid and atherosclerosis	Human Diseases	Cardiovascular disease	115	9.62954e-34	0.331776	O95477(ABCA1);A0A7I2V5U0(ABCA1);B2RUU2(ABCA1);B7XCW9(ABCA1);A5D8U6(ABCA1);B1AMI1(ABCA1);B1AMI2(ABCA1);Q9NP93(ABCA1);B0LPE5(AKT1);P31749(AKT1);A0A804HJM6(AKT1);G3V2I6(AKT1);G3V3X1(AKT1);A0A087WY56(AKT1);A0A0S2Z3D6(AKT1);A0A142IKA9(AKT1);A0AAQ5BHJ3(AKT1);A0AAQ5BHK3(AKT1);X2CV47(AKT1);X2CVF3(AKT1);O14727(APAF1);A5YM44(APAF1);A7E2A2(APAF1);C9JLV4(APAF1);F8VNZ0(APAF1);P04114(APOB);A8MUN2(APOB);A0A669K…
100	Quercetin	TLR4	hsa05417	Lipid and atherosclerosis	Human Diseases	Cardiovascular disease	115	9.62954e-34	0.331776	O95477(ABCA1);A0A7I2V5U0(ABCA1);B2RUU2(ABCA1);B7XCW9(ABCA1);A5D8U6(ABCA1);B1AMI1(ABCA1);B1AMI2(ABCA1);Q9NP93(ABCA1);B0LPE5(AKT1);P31749(AKT1);A0A804HJM6(AKT1);G3V2I6(AKT1);G3V3X1(AKT1);A0A087WY56(AKT1);A0A0S2Z3D6(AKT1);A0A142IKA9(AKT1);A0AAQ5BHJ3(AKT1);A0AAQ5BHK3(AKT1);X2CV47(AKT1);X2CVF3(AKT1);O14727(APAF1);A5YM44(APAF1);A7E2A2(APAF1);C9JLV4(APAF1);F8VNZ0(APAF1);P04114(APOB);A8MUN2(APOB);A0A669K…
101	Quercetin	TNF	hsa05417	Lipid and atherosclerosis	Human Diseases	Cardiovascular disease	115	9.62954e-34	0.331776	O95477(ABCA1);A0A7I2V5U0(ABCA1);B2RUU2(ABCA1);B7XCW9(ABCA1);A5D8U6(ABCA1);B1AMI1(ABCA1);B1AMI2(ABCA1);Q9NP93(ABCA1);B0LPE5(AKT1);P31749(AKT1);A0A804HJM6(AKT1);G3V2I6(AKT1);G3V3X1(AKT1);A0A087WY56(AKT1);A0A0S2Z3D6(AKT1);A0A142IKA9(AKT1);A0AAQ5BHJ3(AKT1);A0AAQ5BHK3(AKT1);X2CV47(AKT1);X2CVF3(AKT1);O14727(APAF1);A5YM44(APAF1);A7E2A2(APAF1);C9JLV4(APAF1);F8VNZ0(APAF1);P04114(APOB);A8MUN2(APOB);A0A669K…
102	Quercetin	TNFRSF10B	hsa05417	Lipid and atherosclerosis	Human Diseases	Cardiovascular disease	115	9.62954e-34	0.331776	O95477(ABCA1);A0A7I2V5U0(ABCA1);B2RUU2(ABCA1);B7XCW9(ABCA1);A5D8U6(ABCA1);B1AMI1(ABCA1);B1AMI2(ABCA1);Q9NP93(ABCA1);B0LPE5(AKT1);P31749(AKT1);A0A804HJM6(AKT1);G3V2I6(AKT1);G3V3X1(AKT1);A0A087WY56(AKT1);A0A0S2Z3D6(AKT1);A0A142IKA9(AKT1);A0AAQ5BHJ3(AKT1);A0AAQ5BHK3(AKT1);X2CV47(AKT1);X2CVF3(AKT1);O14727(APAF1);A5YM44(APAF1);A7E2A2(APAF1);C9JLV4(APAF1);F8VNZ0(APAF1);P04114(APOB);A8MUN2(APOB);A0A669K…
103	Quercetin	TNFRSF1A	hsa05417	Lipid and atherosclerosis	Human Diseases	Cardiovascular disease	115	9.62954e-34	0.331776	O95477(ABCA1);A0A7I2V5U0(ABCA1);B2RUU2(ABCA1);B7XCW9(ABCA1);A5D8U6(ABCA1);B1AMI1(ABCA1);B1AMI2(ABCA1);Q9NP93(ABCA1);B0LPE5(AKT1);P31749(AKT1);A0A804HJM6(AKT1);G3V2I6(AKT1);G3V3X1(AKT1);A0A087WY56(AKT1);A0A0S2Z3D6(AKT1);A0A142IKA9(AKT1);A0AAQ5BHJ3(AKT1);A0AAQ5BHK3(AKT1);X2CV47(AKT1);X2CVF3(AKT1);O14727(APAF1);A5YM44(APAF1);A7E2A2(APAF1);C9JLV4(APAF1);F8VNZ0(APAF1);P04114(APOB);A8MUN2(APOB);A0A669K…
104	Quercetin	TNFSF10	hsa05417	Lipid and atherosclerosis	Human Diseases	Cardiovascular disease	115	9.62954e-34	0.331776	O95477(ABCA1);A0A7I2V5U0(ABCA1);B2RUU2(ABCA1);B7XCW9(ABCA1);A5D8U6(ABCA1);B1AMI1(ABCA1);B1AMI2(ABCA1);Q9NP93(ABCA1);B0LPE5(AKT1);P31749(AKT1);A0A804HJM6(AKT1);G3V2I6(AKT1);G3V3X1(AKT1);A0A087WY56(AKT1);A0A0S2Z3D6(AKT1);A0A142IKA9(AKT1);A0AAQ5BHJ3(AKT1);A0AAQ5BHK3(AKT1);X2CV47(AKT1);X2CVF3(AKT1);O14727(APAF1);A5YM44(APAF1);A7E2A2(APAF1);C9JLV4(APAF1);F8VNZ0(APAF1);P04114(APOB);A8MUN2(APOB);A0A669K…
105	Quercetin	TP53	hsa05417	Lipid and atherosclerosis	Human Diseases	Cardiovascular disease	115	9.62954e-34	0.331776	O95477(ABCA1);A0A7I2V5U0(ABCA1);B2RUU2(ABCA1);B7XCW9(ABCA1);A5D8U6(ABCA1);B1AMI1(ABCA1);B1AMI2(ABCA1);Q9NP93(ABCA1);B0LPE5(AKT1);P31749(AKT1);A0A804HJM6(AKT1);G3V2I6(AKT1);G3V3X1(AKT1);A0A087WY56(AKT1);A0A0S2Z3D6(AKT1);A0A142IKA9(AKT1);A0AAQ5BHJ3(AKT1);A0AAQ5BHK3(AKT1);X2CV47(AKT1);X2CVF3(AKT1);O14727(APAF1);A5YM44(APAF1);A7E2A2(APAF1);C9JLV4(APAF1);F8VNZ0(APAF1);P04114(APOB);A8MUN2(APOB);A0A669K…
106	Quercetin	VCAM1	hsa05417	Lipid and atherosclerosis	Human Diseases	Cardiovascular disease	115	9.62954e-34	0.331776	O95477(ABCA1);A0A7I2V5U0(ABCA1);B2RUU2(ABCA1);B7XCW9(ABCA1);A5D8U6(ABCA1);B1AMI1(ABCA1);B1AMI2(ABCA1);Q9NP93(ABCA1);B0LPE5(AKT1);P31749(AKT1);A0A804HJM6(AKT1);G3V2I6(AKT1);G3V3X1(AKT1);A0A087WY56(AKT1);A0A0S2Z3D6(AKT1);A0A142IKA9(AKT1);A0AAQ5BHJ3(AKT1);A0AAQ5BHK3(AKT1);X2CV47(AKT1);X2CVF3(AKT1);O14727(APAF1);A5YM44(APAF1);A7E2A2(APAF1);C9JLV4(APAF1);F8VNZ0(APAF1);P04114(APOB);A8MUN2(APOB);A0A669K…
107	Quercetin	XBP1	hsa05417	Lipid and atherosclerosis	Human Diseases	Cardiovascular disease	115	9.62954e-34	0.331776	O95477(ABCA1);A0A7I2V5U0(ABCA1);B2RUU2(ABCA1);B7XCW9(ABCA1);A5D8U6(ABCA1);B1AMI1(ABCA1);B1AMI2(ABCA1);Q9NP93(ABCA1);B0LPE5(AKT1);P31749(AKT1);A0A804HJM6(AKT1);G3V2I6(AKT1);G3V3X1(AKT1);A0A087WY56(AKT1);A0A0S2Z3D6(AKT1);A0A142IKA9(AKT1);A0AAQ5BHJ3(AKT1);A0AAQ5BHK3(AKT1);X2CV47(AKT1);X2CVF3(AKT1);O14727(APAF1);A5YM44(APAF1);A7E2A2(APAF1);C9JLV4(APAF1);F8VNZ0(APAF1);P04114(APOB);A8MUN2(APOB);A0A669K…
108	Quercetin-3beta-d-glucoside	CASP3	hsa05417	Lipid and atherosclerosis	Human Diseases	Cardiovascular disease	115	9.62954e-34	0.331776	O95477(ABCA1);A0A7I2V5U0(ABCA1);B2RUU2(ABCA1);B7XCW9(ABCA1);A5D8U6(ABCA1);B1AMI1(ABCA1);B1AMI2(ABCA1);Q9NP93(ABCA1);B0LPE5(AKT1);P31749(AKT1);A0A804HJM6(AKT1);G3V2I6(AKT1);G3V3X1(AKT1);A0A087WY56(AKT1);A0A0S2Z3D6(AKT1);A0A142IKA9(AKT1);A0AAQ5BHJ3(AKT1);A0AAQ5BHK3(AKT1);X2CV47(AKT1);X2CVF3(AKT1);O14727(APAF1);A5YM44(APAF1);A7E2A2(APAF1);C9JLV4(APAF1);F8VNZ0(APAF1);P04114(APOB);A8MUN2(APOB);A0A669K…
109	Theaflavin	CASP3	hsa05417	Lipid and atherosclerosis	Human Diseases	Cardiovascular disease	115	9.62954e-34	0.331776	O95477(ABCA1);A0A7I2V5U0(ABCA1);B2RUU2(ABCA1);B7XCW9(ABCA1);A5D8U6(ABCA1);B1AMI1(ABCA1);B1AMI2(ABCA1);Q9NP93(ABCA1);B0LPE5(AKT1);P31749(AKT1);A0A804HJM6(AKT1);G3V2I6(AKT1);G3V3X1(AKT1);A0A087WY56(AKT1);A0A0S2Z3D6(AKT1);A0A142IKA9(AKT1);A0AAQ5BHJ3(AKT1);A0AAQ5BHK3(AKT1);X2CV47(AKT1);X2CVF3(AKT1);O14727(APAF1);A5YM44(APAF1);A7E2A2(APAF1);C9JLV4(APAF1);F8VNZ0(APAF1);P04114(APOB);A8MUN2(APOB);A0A669K…
110	Theaflavin	CASP9	hsa05417	Lipid and atherosclerosis	Human Diseases	Cardiovascular disease	115	9.62954e-34	0.331776	O95477(ABCA1);A0A7I2V5U0(ABCA1);B2RUU2(ABCA1);B7XCW9(ABCA1);A5D8U6(ABCA1);B1AMI1(ABCA1);B1AMI2(ABCA1);Q9NP93(ABCA1);B0LPE5(AKT1);P31749(AKT1);A0A804HJM6(AKT1);G3V2I6(AKT1);G3V3X1(AKT1);A0A087WY56(AKT1);A0A0S2Z3D6(AKT1);A0A142IKA9(AKT1);A0AAQ5BHJ3(AKT1);A0AAQ5BHK3(AKT1);X2CV47(AKT1);X2CVF3(AKT1);O14727(APAF1);A5YM44(APAF1);A7E2A2(APAF1);C9JLV4(APAF1);F8VNZ0(APAF1);P04114(APOB);A8MUN2(APOB);A0A669K…
111	Theaflavin	ICAM1	hsa05417	Lipid and atherosclerosis	Human Diseases	Cardiovascular disease	115	9.62954e-34	0.331776	O95477(ABCA1);A0A7I2V5U0(ABCA1);B2RUU2(ABCA1);B7XCW9(ABCA1);A5D8U6(ABCA1);B1AMI1(ABCA1);B1AMI2(ABCA1);Q9NP93(ABCA1);B0LPE5(AKT1);P31749(AKT1);A0A804HJM6(AKT1);G3V2I6(AKT1);G3V3X1(AKT1);A0A087WY56(AKT1);A0A0S2Z3D6(AKT1);A0A142IKA9(AKT1);A0AAQ5BHJ3(AKT1);A0AAQ5BHK3(AKT1);X2CV47(AKT1);X2CVF3(AKT1);O14727(APAF1);A5YM44(APAF1);A7E2A2(APAF1);C9JLV4(APAF1);F8VNZ0(APAF1);P04114(APOB);A8MUN2(APOB);A0A669K…
112	Theaflavin	MAPK1	hsa05417	Lipid and atherosclerosis	Human Diseases	Cardiovascular disease	115	9.62954e-34	0.331776	O95477(ABCA1);A0A7I2V5U0(ABCA1);B2RUU2(ABCA1);B7XCW9(ABCA1);A5D8U6(ABCA1);B1AMI1(ABCA1);B1AMI2(ABCA1);Q9NP93(ABCA1);B0LPE5(AKT1);P31749(AKT1);A0A804HJM6(AKT1);G3V2I6(AKT1);G3V3X1(AKT1);A0A087WY56(AKT1);A0A0S2Z3D6(AKT1);A0A142IKA9(AKT1);A0AAQ5BHJ3(AKT1);A0AAQ5BHK3(AKT1);X2CV47(AKT1);X2CVF3(AKT1);O14727(APAF1);A5YM44(APAF1);A7E2A2(APAF1);C9JLV4(APAF1);F8VNZ0(APAF1);P04114(APOB);A8MUN2(APOB);A0A669K…
113	Theaflavin	MAPK12	hsa05417	Lipid and atherosclerosis	Human Diseases	Cardiovascular disease	115	9.62954e-34	0.331776	O95477(ABCA1);A0A7I2V5U0(ABCA1);B2RUU2(ABCA1);B7XCW9(ABCA1);A5D8U6(ABCA1);B1AMI1(ABCA1);B1AMI2(ABCA1);Q9NP93(ABCA1);B0LPE5(AKT1);P31749(AKT1);A0A804HJM6(AKT1);G3V2I6(AKT1);G3V3X1(AKT1);A0A087WY56(AKT1);A0A0S2Z3D6(AKT1);A0A142IKA9(AKT1);A0AAQ5BHJ3(AKT1);A0AAQ5BHK3(AKT1);X2CV47(AKT1);X2CVF3(AKT1);O14727(APAF1);A5YM44(APAF1);A7E2A2(APAF1);C9JLV4(APAF1);F8VNZ0(APAF1);P04114(APOB);A8MUN2(APOB);A0A669K…
114	Theaflavin	MAPK3	hsa05417	Lipid and atherosclerosis	Human Diseases	Cardiovascular disease	115	9.62954e-34	0.331776	O95477(ABCA1);A0A7I2V5U0(ABCA1);B2RUU2(ABCA1);B7XCW9(ABCA1);A5D8U6(ABCA1);B1AMI1(ABCA1);B1AMI2(ABCA1);Q9NP93(ABCA1);B0LPE5(AKT1);P31749(AKT1);A0A804HJM6(AKT1);G3V2I6(AKT1);G3V3X1(AKT1);A0A087WY56(AKT1);A0A0S2Z3D6(AKT1);A0A142IKA9(AKT1);A0AAQ5BHJ3(AKT1);A0AAQ5BHK3(AKT1);X2CV47(AKT1);X2CVF3(AKT1);O14727(APAF1);A5YM44(APAF1);A7E2A2(APAF1);C9JLV4(APAF1);F8VNZ0(APAF1);P04114(APOB);A8MUN2(APOB);A0A669K…
115	Theaflavin	RELA	hsa05417	Lipid and atherosclerosis	Human Diseases	Cardiovascular disease	115	9.62954e-34	0.331776	O95477(ABCA1);A0A7I2V5U0(ABCA1);B2RUU2(ABCA1);B7XCW9(ABCA1);A5D8U6(ABCA1);B1AMI1(ABCA1);B1AMI2(ABCA1);Q9NP93(ABCA1);B0LPE5(AKT1);P31749(AKT1);A0A804HJM6(AKT1);G3V2I6(AKT1);G3V3X1(AKT1);A0A087WY56(AKT1);A0A0S2Z3D6(AKT1);A0A142IKA9(AKT1);A0AAQ5BHJ3(AKT1);A0AAQ5BHK3(AKT1);X2CV47(AKT1);X2CVF3(AKT1);O14727(APAF1);A5YM44(APAF1);A7E2A2(APAF1);C9JLV4(APAF1);F8VNZ0(APAF1);P04114(APOB);A8MUN2(APOB);A0A669K…
116	(-)-Epicatechin	AKT1	hsa05200	Pathways in cancer	Human Diseases	Cancer: overview	153	8.08359e-30	0.199248	P00519(ABL1);Q13688(ABL1);Q13689(ABL1);Q13691(ABL1);Q13914(ABL1);Q13915(ABL1);Q3B836(ABL1);Q3B837(ABL1);R4GRW0(ABL1);P01019(AGT);A0A7P0T8D1(AGT);A0A7P0T9S6(AGT);A0A7P0TA52(AGT);A0A7P0TBH1(AGT);B0ZBE2(AGT);Q53YY1(AGT);A0A7P0TAP4(AGT);A0A7P0Z441(AGT);A7L3A1(AGT);A7L3A2(AGT);A7L3A3(AGT);A7L3A4(AGT);A7L3A5(AGT);B0LPE5(AKT1);P31749(AKT1);A0A804HJM6(AKT1);G3V2I6(AKT1);G3V3X1(AKT1);A0A087WY56(AKT1);A0A0…
117	(-)-Epicatechin	CALML5	hsa05200	Pathways in cancer	Human Diseases	Cancer: overview	153	8.08359e-30	0.199248	P00519(ABL1);Q13688(ABL1);Q13689(ABL1);Q13691(ABL1);Q13914(ABL1);Q13915(ABL1);Q3B836(ABL1);Q3B837(ABL1);R4GRW0(ABL1);P01019(AGT);A0A7P0T8D1(AGT);A0A7P0T9S6(AGT);A0A7P0TA52(AGT);A0A7P0TBH1(AGT);B0ZBE2(AGT);Q53YY1(AGT);A0A7P0TAP4(AGT);A0A7P0Z441(AGT);A7L3A1(AGT);A7L3A2(AGT);A7L3A3(AGT);A7L3A4(AGT);A7L3A5(AGT);B0LPE5(AKT1);P31749(AKT1);A0A804HJM6(AKT1);G3V2I6(AKT1);G3V3X1(AKT1);A0A087WY56(AKT1);A0A0…
118	(-)-Epicatechin	CASP3	hsa05200	Pathways in cancer	Human Diseases	Cancer: overview	153	8.08359e-30	0.199248	P00519(ABL1);Q13688(ABL1);Q13689(ABL1);Q13691(ABL1);Q13914(ABL1);Q13915(ABL1);Q3B836(ABL1);Q3B837(ABL1);R4GRW0(ABL1);P01019(AGT);A0A7P0T8D1(AGT);A0A7P0T9S6(AGT);A0A7P0TA52(AGT);A0A7P0TBH1(AGT);B0ZBE2(AGT);Q53YY1(AGT);A0A7P0TAP4(AGT);A0A7P0Z441(AGT);A7L3A1(AGT);A7L3A2(AGT);A7L3A3(AGT);A7L3A4(AGT);A7L3A5(AGT);B0LPE5(AKT1);P31749(AKT1);A0A804HJM6(AKT1);G3V2I6(AKT1);G3V3X1(AKT1);A0A087WY56(AKT1);A0A0…
119	(-)-Epicatechin	ESR2	hsa05200	Pathways in cancer	Human Diseases	Cancer: overview	153	8.08359e-30	0.199248	P00519(ABL1);Q13688(ABL1);Q13689(ABL1);Q13691(ABL1);Q13914(ABL1);Q13915(ABL1);Q3B836(ABL1);Q3B837(ABL1);R4GRW0(ABL1);P01019(AGT);A0A7P0T8D1(AGT);A0A7P0T9S6(AGT);A0A7P0TA52(AGT);A0A7P0TBH1(AGT);B0ZBE2(AGT);Q53YY1(AGT);A0A7P0TAP4(AGT);A0A7P0Z441(AGT);A7L3A1(AGT);A7L3A2(AGT);A7L3A3(AGT);A7L3A4(AGT);A7L3A5(AGT);B0LPE5(AKT1);P31749(AKT1);A0A804HJM6(AKT1);G3V2I6(AKT1);G3V3X1(AKT1);A0A087WY56(AKT1);A0A0…
120	(-)-Epicatechin	HMOX1	hsa05200	Pathways in cancer	Human Diseases	Cancer: overview	153	8.08359e-30	0.199248	P00519(ABL1);Q13688(ABL1);Q13689(ABL1);Q13691(ABL1);Q13914(ABL1);Q13915(ABL1);Q3B836(ABL1);Q3B837(ABL1);R4GRW0(ABL1);P01019(AGT);A0A7P0T8D1(AGT);A0A7P0T9S6(AGT);A0A7P0TA52(AGT);A0A7P0TBH1(AGT);B0ZBE2(AGT);Q53YY1(AGT);A0A7P0TAP4(AGT);A0A7P0Z441(AGT);A7L3A1(AGT);A7L3A2(AGT);A7L3A3(AGT);A7L3A4(AGT);A7L3A5(AGT);B0LPE5(AKT1);P31749(AKT1);A0A804HJM6(AKT1);G3V2I6(AKT1);G3V3X1(AKT1);A0A087WY56(AKT1);A0A0…
121	(-)-Epicatechin	HSP90AA2P	hsa05200	Pathways in cancer	Human Diseases	Cancer: overview	153	8.08359e-30	0.199248	P00519(ABL1);Q13688(ABL1);Q13689(ABL1);Q13691(ABL1);Q13914(ABL1);Q13915(ABL1);Q3B836(ABL1);Q3B837(ABL1);R4GRW0(ABL1);P01019(AGT);A0A7P0T8D1(AGT);A0A7P0T9S6(AGT);A0A7P0TA52(AGT);A0A7P0TBH1(AGT);B0ZBE2(AGT);Q53YY1(AGT);A0A7P0TAP4(AGT);A0A7P0Z441(AGT);A7L3A1(AGT);A7L3A2(AGT);A7L3A3(AGT);A7L3A4(AGT);A7L3A5(AGT);B0LPE5(AKT1);P31749(AKT1);A0A804HJM6(AKT1);G3V2I6(AKT1);G3V3X1(AKT1);A0A087WY56(AKT1);A0A0…
122	(-)-Epicatechin	IL2	hsa05200	Pathways in cancer	Human Diseases	Cancer: overview	153	8.08359e-30	0.199248	P00519(ABL1);Q13688(ABL1);Q13689(ABL1);Q13691(ABL1);Q13914(ABL1);Q13915(ABL1);Q3B836(ABL1);Q3B837(ABL1);R4GRW0(ABL1);P01019(AGT);A0A7P0T8D1(AGT);A0A7P0T9S6(AGT);A0A7P0TA52(AGT);A0A7P0TBH1(AGT);B0ZBE2(AGT);Q53YY1(AGT);A0A7P0TAP4(AGT);A0A7P0Z441(AGT);A7L3A1(AGT);A7L3A2(AGT);A7L3A3(AGT);A7L3A4(AGT);A7L3A5(AGT);B0LPE5(AKT1);P31749(AKT1);A0A804HJM6(AKT1);G3V2I6(AKT1);G3V3X1(AKT1);A0A087WY56(AKT1);A0A0…
123	(-)-Epicatechin	IL6R	hsa05200	Pathways in cancer	Human Diseases	Cancer: overview	153	8.08359e-30	0.199248	P00519(ABL1);Q13688(ABL1);Q13689(ABL1);Q13691(ABL1);Q13914(ABL1);Q13915(ABL1);Q3B836(ABL1);Q3B837(ABL1);R4GRW0(ABL1);P01019(AGT);A0A7P0T8D1(AGT);A0A7P0T9S6(AGT);A0A7P0TA52(AGT);A0A7P0TBH1(AGT);B0ZBE2(AGT);Q53YY1(AGT);A0A7P0TAP4(AGT);A0A7P0Z441(AGT);A7L3A1(AGT);A7L3A2(AGT);A7L3A3(AGT);A7L3A4(AGT);A7L3A5(AGT);B0LPE5(AKT1);P31749(AKT1);A0A804HJM6(AKT1);G3V2I6(AKT1);G3V3X1(AKT1);A0A087WY56(AKT1);A0A0…
124	(-)-Epicatechin	NOS2	hsa05200	Pathways in cancer	Human Diseases	Cancer: overview	153	8.08359e-30	0.199248	P00519(ABL1);Q13688(ABL1);Q13689(ABL1);Q13691(ABL1);Q13914(ABL1);Q13915(ABL1);Q3B836(ABL1);Q3B837(ABL1);R4GRW0(ABL1);P01019(AGT);A0A7P0T8D1(AGT);A0A7P0T9S6(AGT);A0A7P0TA52(AGT);A0A7P0TBH1(AGT);B0ZBE2(AGT);Q53YY1(AGT);A0A7P0TAP4(AGT);A0A7P0Z441(AGT);A7L3A1(AGT);A7L3A2(AGT);A7L3A3(AGT);A7L3A4(AGT);A7L3A5(AGT);B0LPE5(AKT1);P31749(AKT1);A0A804HJM6(AKT1);G3V2I6(AKT1);G3V3X1(AKT1);A0A087WY56(AKT1);A0A0…
125	(-)-Epicatechin	PTGS2	hsa05200	Pathways in cancer	Human Diseases	Cancer: overview	153	8.08359e-30	0.199248	P00519(ABL1);Q13688(ABL1);Q13689(ABL1);Q13691(ABL1);Q13914(ABL1);Q13915(ABL1);Q3B836(ABL1);Q3B837(ABL1);R4GRW0(ABL1);P01019(AGT);A0A7P0T8D1(AGT);A0A7P0T9S6(AGT);A0A7P0TA52(AGT);A0A7P0TBH1(AGT);B0ZBE2(AGT);Q53YY1(AGT);A0A7P0TAP4(AGT);A0A7P0Z441(AGT);A7L3A1(AGT);A7L3A2(AGT);A7L3A3(AGT);A7L3A4(AGT);A7L3A5(AGT);B0LPE5(AKT1);P31749(AKT1);A0A804HJM6(AKT1);G3V2I6(AKT1);G3V3X1(AKT1);A0A087WY56(AKT1);A0A0…
126	(-)-Epicatechin	RXRA	hsa05200	Pathways in cancer	Human Diseases	Cancer: overview	153	8.08359e-30	0.199248	P00519(ABL1);Q13688(ABL1);Q13689(ABL1);Q13691(ABL1);Q13914(ABL1);Q13915(ABL1);Q3B836(ABL1);Q3B837(ABL1);R4GRW0(ABL1);P01019(AGT);A0A7P0T8D1(AGT);A0A7P0T9S6(AGT);A0A7P0TA52(AGT);A0A7P0TBH1(AGT);B0ZBE2(AGT);Q53YY1(AGT);A0A7P0TAP4(AGT);A0A7P0Z441(AGT);A7L3A1(AGT);A7L3A2(AGT);A7L3A3(AGT);A7L3A4(AGT);A7L3A5(AGT);B0LPE5(AKT1);P31749(AKT1);A0A804HJM6(AKT1);G3V2I6(AKT1);G3V3X1(AKT1);A0A087WY56(AKT1);A0A0…
127	agmatine	MMP2	hsa05200	Pathways in cancer	Human Diseases	Cancer: overview	153	8.08359e-30	0.199248	P00519(ABL1);Q13688(ABL1);Q13689(ABL1);Q13691(ABL1);Q13914(ABL1);Q13915(ABL1);Q3B836(ABL1);Q3B837(ABL1);R4GRW0(ABL1);P01019(AGT);A0A7P0T8D1(AGT);A0A7P0T9S6(AGT);A0A7P0TA52(AGT);A0A7P0TBH1(AGT);B0ZBE2(AGT);Q53YY1(AGT);A0A7P0TAP4(AGT);A0A7P0Z441(AGT);A7L3A1(AGT);A7L3A2(AGT);A7L3A3(AGT);A7L3A4(AGT);A7L3A5(AGT);B0LPE5(AKT1);P31749(AKT1);A0A804HJM6(AKT1);G3V2I6(AKT1);G3V3X1(AKT1);A0A087WY56(AKT1);A0A0…
128	agmatine	MMP9	hsa05200	Pathways in cancer	Human Diseases	Cancer: overview	153	8.08359e-30	0.199248	P00519(ABL1);Q13688(ABL1);Q13689(ABL1);Q13691(ABL1);Q13914(ABL1);Q13915(ABL1);Q3B836(ABL1);Q3B837(ABL1);R4GRW0(ABL1);P01019(AGT);A0A7P0T8D1(AGT);A0A7P0T9S6(AGT);A0A7P0TA52(AGT);A0A7P0TBH1(AGT);B0ZBE2(AGT);Q53YY1(AGT);A0A7P0TAP4(AGT);A0A7P0Z441(AGT);A7L3A1(AGT);A7L3A2(AGT);A7L3A3(AGT);A7L3A4(AGT);A7L3A5(AGT);B0LPE5(AKT1);P31749(AKT1);A0A804HJM6(AKT1);G3V2I6(AKT1);G3V3X1(AKT1);A0A087WY56(AKT1);A0A0…
129	agmatine	NOS2	hsa05200	Pathways in cancer	Human Diseases	Cancer: overview	153	8.08359e-30	0.199248	P00519(ABL1);Q13688(ABL1);Q13689(ABL1);Q13691(ABL1);Q13914(ABL1);Q13915(ABL1);Q3B836(ABL1);Q3B837(ABL1);R4GRW0(ABL1);P01019(AGT);A0A7P0T8D1(AGT);A0A7P0T9S6(AGT);A0A7P0TA52(AGT);A0A7P0TBH1(AGT);B0ZBE2(AGT);Q53YY1(AGT);A0A7P0TAP4(AGT);A0A7P0Z441(AGT);A7L3A1(AGT);A7L3A2(AGT);A7L3A3(AGT);A7L3A4(AGT);A7L3A5(AGT);B0LPE5(AKT1);P31749(AKT1);A0A804HJM6(AKT1);G3V2I6(AKT1);G3V3X1(AKT1);A0A087WY56(AKT1);A0A0…
130	astragalin	CALML5	hsa05200	Pathways in cancer	Human Diseases	Cancer: overview	153	8.08359e-30	0.199248	P00519(ABL1);Q13688(ABL1);Q13689(ABL1);Q13691(ABL1);Q13914(ABL1);Q13915(ABL1);Q3B836(ABL1);Q3B837(ABL1);R4GRW0(ABL1);P01019(AGT);A0A7P0T8D1(AGT);A0A7P0T9S6(AGT);A0A7P0TA52(AGT);A0A7P0TBH1(AGT);B0ZBE2(AGT);Q53YY1(AGT);A0A7P0TAP4(AGT);A0A7P0Z441(AGT);A7L3A1(AGT);A7L3A2(AGT);A7L3A3(AGT);A7L3A4(AGT);A7L3A5(AGT);B0LPE5(AKT1);P31749(AKT1);A0A804HJM6(AKT1);G3V2I6(AKT1);G3V3X1(AKT1);A0A087WY56(AKT1);A0A0…
131	astragalin	F2	hsa05200	Pathways in cancer	Human Diseases	Cancer: overview	153	8.08359e-30	0.199248	P00519(ABL1);Q13688(ABL1);Q13689(ABL1);Q13691(ABL1);Q13914(ABL1);Q13915(ABL1);Q3B836(ABL1);Q3B837(ABL1);R4GRW0(ABL1);P01019(AGT);A0A7P0T8D1(AGT);A0A7P0T9S6(AGT);A0A7P0TA52(AGT);A0A7P0TBH1(AGT);B0ZBE2(AGT);Q53YY1(AGT);A0A7P0TAP4(AGT);A0A7P0Z441(AGT);A7L3A1(AGT);A7L3A2(AGT);A7L3A3(AGT);A7L3A4(AGT);A7L3A5(AGT);B0LPE5(AKT1);P31749(AKT1);A0A804HJM6(AKT1);G3V2I6(AKT1);G3V3X1(AKT1);A0A087WY56(AKT1);A0A0…
132	astragalin	HSP90AA2P	hsa05200	Pathways in cancer	Human Diseases	Cancer: overview	153	8.08359e-30	0.199248	P00519(ABL1);Q13688(ABL1);Q13689(ABL1);Q13691(ABL1);Q13914(ABL1);Q13915(ABL1);Q3B836(ABL1);Q3B837(ABL1);R4GRW0(ABL1);P01019(AGT);A0A7P0T8D1(AGT);A0A7P0T9S6(AGT);A0A7P0TA52(AGT);A0A7P0TBH1(AGT);B0ZBE2(AGT);Q53YY1(AGT);A0A7P0TAP4(AGT);A0A7P0Z441(AGT);A7L3A1(AGT);A7L3A2(AGT);A7L3A3(AGT);A7L3A4(AGT);A7L3A5(AGT);B0LPE5(AKT1);P31749(AKT1);A0A804HJM6(AKT1);G3V2I6(AKT1);G3V3X1(AKT1);A0A087WY56(AKT1);A0A0…
133	astragalin	NOS2	hsa05200	Pathways in cancer	Human Diseases	Cancer: overview	153	8.08359e-30	0.199248	P00519(ABL1);Q13688(ABL1);Q13689(ABL1);Q13691(ABL1);Q13914(ABL1);Q13915(ABL1);Q3B836(ABL1);Q3B837(ABL1);R4GRW0(ABL1);P01019(AGT);A0A7P0T8D1(AGT);A0A7P0T9S6(AGT);A0A7P0TA52(AGT);A0A7P0TBH1(AGT);B0ZBE2(AGT);Q53YY1(AGT);A0A7P0TAP4(AGT);A0A7P0Z441(AGT);A7L3A1(AGT);A7L3A2(AGT);A7L3A3(AGT);A7L3A4(AGT);A7L3A5(AGT);B0LPE5(AKT1);P31749(AKT1);A0A804HJM6(AKT1);G3V2I6(AKT1);G3V3X1(AKT1);A0A087WY56(AKT1);A0A0…
134	astragalin	PTGS2	hsa05200	Pathways in cancer	Human Diseases	Cancer: overview	153	8.08359e-30	0.199248	P00519(ABL1);Q13688(ABL1);Q13689(ABL1);Q13691(ABL1);Q13914(ABL1);Q13915(ABL1);Q3B836(ABL1);Q3B837(ABL1);R4GRW0(ABL1);P01019(AGT);A0A7P0T8D1(AGT);A0A7P0T9S6(AGT);A0A7P0TA52(AGT);A0A7P0TBH1(AGT);B0ZBE2(AGT);Q53YY1(AGT);A0A7P0TAP4(AGT);A0A7P0Z441(AGT);A7L3A1(AGT);A7L3A2(AGT);A7L3A3(AGT);A7L3A4(AGT);A7L3A5(AGT);B0LPE5(AKT1);P31749(AKT1);A0A804HJM6(AKT1);G3V2I6(AKT1);G3V3X1(AKT1);A0A087WY56(AKT1);A0A0…
135	Delphinidin	HSP90AA2P	hsa05200	Pathways in cancer	Human Diseases	Cancer: overview	153	8.08359e-30	0.199248	P00519(ABL1);Q13688(ABL1);Q13689(ABL1);Q13691(ABL1);Q13914(ABL1);Q13915(ABL1);Q3B836(ABL1);Q3B837(ABL1);R4GRW0(ABL1);P01019(AGT);A0A7P0T8D1(AGT);A0A7P0T9S6(AGT);A0A7P0TA52(AGT);A0A7P0TBH1(AGT);B0ZBE2(AGT);Q53YY1(AGT);A0A7P0TAP4(AGT);A0A7P0Z441(AGT);A7L3A1(AGT);A7L3A2(AGT);A7L3A3(AGT);A7L3A4(AGT);A7L3A5(AGT);B0LPE5(AKT1);P31749(AKT1);A0A804HJM6(AKT1);G3V2I6(AKT1);G3V3X1(AKT1);A0A087WY56(AKT1);A0A0…
136	Delphinidin	NOS2	hsa05200	Pathways in cancer	Human Diseases	Cancer: overview	153	8.08359e-30	0.199248	P00519(ABL1);Q13688(ABL1);Q13689(ABL1);Q13691(ABL1);Q13914(ABL1);Q13915(ABL1);Q3B836(ABL1);Q3B837(ABL1);R4GRW0(ABL1);P01019(AGT);A0A7P0T8D1(AGT);A0A7P0T9S6(AGT);A0A7P0TA52(AGT);A0A7P0TBH1(AGT);B0ZBE2(AGT);Q53YY1(AGT);A0A7P0TAP4(AGT);A0A7P0Z441(AGT);A7L3A1(AGT);A7L3A2(AGT);A7L3A3(AGT);A7L3A4(AGT);A7L3A5(AGT);B0LPE5(AKT1);P31749(AKT1);A0A804HJM6(AKT1);G3V2I6(AKT1);G3V3X1(AKT1);A0A087WY56(AKT1);A0A0…
137	Delphinidin	PTGS2	hsa05200	Pathways in cancer	Human Diseases	Cancer: overview	153	8.08359e-30	0.199248	P00519(ABL1);Q13688(ABL1);Q13689(ABL1);Q13691(ABL1);Q13914(ABL1);Q13915(ABL1);Q3B836(ABL1);Q3B837(ABL1);R4GRW0(ABL1);P01019(AGT);A0A7P0T8D1(AGT);A0A7P0T9S6(AGT);A0A7P0TA52(AGT);A0A7P0TBH1(AGT);B0ZBE2(AGT);Q53YY1(AGT);A0A7P0TAP4(AGT);A0A7P0Z441(AGT);A7L3A1(AGT);A7L3A2(AGT);A7L3A3(AGT);A7L3A4(AGT);A7L3A5(AGT);B0LPE5(AKT1);P31749(AKT1);A0A804HJM6(AKT1);G3V2I6(AKT1);G3V3X1(AKT1);A0A087WY56(AKT1);A0A0…
138	Gallic acid	CASP3	hsa05200	Pathways in cancer	Human Diseases	Cancer: overview	153	8.08359e-30	0.199248	P00519(ABL1);Q13688(ABL1);Q13689(ABL1);Q13691(ABL1);Q13914(ABL1);Q13915(ABL1);Q3B836(ABL1);Q3B837(ABL1);R4GRW0(ABL1);P01019(AGT);A0A7P0T8D1(AGT);A0A7P0T9S6(AGT);A0A7P0TA52(AGT);A0A7P0TBH1(AGT);B0ZBE2(AGT);Q53YY1(AGT);A0A7P0TAP4(AGT);A0A7P0Z441(AGT);A7L3A1(AGT);A7L3A2(AGT);A7L3A3(AGT);A7L3A4(AGT);A7L3A5(AGT);B0LPE5(AKT1);P31749(AKT1);A0A804HJM6(AKT1);G3V2I6(AKT1);G3V3X1(AKT1);A0A087WY56(AKT1);A0A0…
139	Gallic acid	CASP7	hsa05200	Pathways in cancer	Human Diseases	Cancer: overview	153	8.08359e-30	0.199248	P00519(ABL1);Q13688(ABL1);Q13689(ABL1);Q13691(ABL1);Q13914(ABL1);Q13915(ABL1);Q3B836(ABL1);Q3B837(ABL1);R4GRW0(ABL1);P01019(AGT);A0A7P0T8D1(AGT);A0A7P0T9S6(AGT);A0A7P0TA52(AGT);A0A7P0TBH1(AGT);B0ZBE2(AGT);Q53YY1(AGT);A0A7P0TAP4(AGT);A0A7P0Z441(AGT);A7L3A1(AGT);A7L3A2(AGT);A7L3A3(AGT);A7L3A4(AGT);A7L3A5(AGT);B0LPE5(AKT1);P31749(AKT1);A0A804HJM6(AKT1);G3V2I6(AKT1);G3V3X1(AKT1);A0A087WY56(AKT1);A0A0…
140	Gallic acid	CHUK	hsa05200	Pathways in cancer	Human Diseases	Cancer: overview	153	8.08359e-30	0.199248	P00519(ABL1);Q13688(ABL1);Q13689(ABL1);Q13691(ABL1);Q13914(ABL1);Q13915(ABL1);Q3B836(ABL1);Q3B837(ABL1);R4GRW0(ABL1);P01019(AGT);A0A7P0T8D1(AGT);A0A7P0T9S6(AGT);A0A7P0TA52(AGT);A0A7P0TBH1(AGT);B0ZBE2(AGT);Q53YY1(AGT);A0A7P0TAP4(AGT);A0A7P0Z441(AGT);A7L3A1(AGT);A7L3A2(AGT);A7L3A3(AGT);A7L3A4(AGT);A7L3A5(AGT);B0LPE5(AKT1);P31749(AKT1);A0A804HJM6(AKT1);G3V2I6(AKT1);G3V3X1(AKT1);A0A087WY56(AKT1);A0A0…
141	Gallic acid	JUN	hsa05200	Pathways in cancer	Human Diseases	Cancer: overview	153	8.08359e-30	0.199248	P00519(ABL1);Q13688(ABL1);Q13689(ABL1);Q13691(ABL1);Q13914(ABL1);Q13915(ABL1);Q3B836(ABL1);Q3B837(ABL1);R4GRW0(ABL1);P01019(AGT);A0A7P0T8D1(AGT);A0A7P0T9S6(AGT);A0A7P0TA52(AGT);A0A7P0TBH1(AGT);B0ZBE2(AGT);Q53YY1(AGT);A0A7P0TAP4(AGT);A0A7P0Z441(AGT);A7L3A1(AGT);A7L3A2(AGT);A7L3A3(AGT);A7L3A4(AGT);A7L3A5(AGT);B0LPE5(AKT1);P31749(AKT1);A0A804HJM6(AKT1);G3V2I6(AKT1);G3V3X1(AKT1);A0A087WY56(AKT1);A0A0…
142	Gallic acid	MMP2	hsa05200	Pathways in cancer	Human Diseases	Cancer: overview	153	8.08359e-30	0.199248	P00519(ABL1);Q13688(ABL1);Q13689(ABL1);Q13691(ABL1);Q13914(ABL1);Q13915(ABL1);Q3B836(ABL1);Q3B837(ABL1);R4GRW0(ABL1);P01019(AGT);A0A7P0T8D1(AGT);A0A7P0T9S6(AGT);A0A7P0TA52(AGT);A0A7P0TBH1(AGT);B0ZBE2(AGT);Q53YY1(AGT);A0A7P0TAP4(AGT);A0A7P0Z441(AGT);A7L3A1(AGT);A7L3A2(AGT);A7L3A3(AGT);A7L3A4(AGT);A7L3A5(AGT);B0LPE5(AKT1);P31749(AKT1);A0A804HJM6(AKT1);G3V2I6(AKT1);G3V3X1(AKT1);A0A087WY56(AKT1);A0A0…
143	Gallic acid	MMP9	hsa05200	Pathways in cancer	Human Diseases	Cancer: overview	153	8.08359e-30	0.199248	P00519(ABL1);Q13688(ABL1);Q13689(ABL1);Q13691(ABL1);Q13914(ABL1);Q13915(ABL1);Q3B836(ABL1);Q3B837(ABL1);R4GRW0(ABL1);P01019(AGT);A0A7P0T8D1(AGT);A0A7P0T9S6(AGT);A0A7P0TA52(AGT);A0A7P0TBH1(AGT);B0ZBE2(AGT);Q53YY1(AGT);A0A7P0TAP4(AGT);A0A7P0Z441(AGT);A7L3A1(AGT);A7L3A2(AGT);A7L3A3(AGT);A7L3A4(AGT);A7L3A5(AGT);B0LPE5(AKT1);P31749(AKT1);A0A804HJM6(AKT1);G3V2I6(AKT1);G3V3X1(AKT1);A0A087WY56(AKT1);A0A0…
144	Gallic acid	PRKCA	hsa05200	Pathways in cancer	Human Diseases	Cancer: overview	153	8.08359e-30	0.199248	P00519(ABL1);Q13688(ABL1);Q13689(ABL1);Q13691(ABL1);Q13914(ABL1);Q13915(ABL1);Q3B836(ABL1);Q3B837(ABL1);R4GRW0(ABL1);P01019(AGT);A0A7P0T8D1(AGT);A0A7P0T9S6(AGT);A0A7P0TA52(AGT);A0A7P0TBH1(AGT);B0ZBE2(AGT);Q53YY1(AGT);A0A7P0TAP4(AGT);A0A7P0Z441(AGT);A7L3A1(AGT);A7L3A2(AGT);A7L3A3(AGT);A7L3A4(AGT);A7L3A5(AGT);B0LPE5(AKT1);P31749(AKT1);A0A804HJM6(AKT1);G3V2I6(AKT1);G3V3X1(AKT1);A0A087WY56(AKT1);A0A0…
145	Glycyrrhetinic Acid	NOS2	hsa05200	Pathways in cancer	Human Diseases	Cancer: overview	153	8.08359e-30	0.199248	P00519(ABL1);Q13688(ABL1);Q13689(ABL1);Q13691(ABL1);Q13914(ABL1);Q13915(ABL1);Q3B836(ABL1);Q3B837(ABL1);R4GRW0(ABL1);P01019(AGT);A0A7P0T8D1(AGT);A0A7P0T9S6(AGT);A0A7P0TA52(AGT);A0A7P0TBH1(AGT);B0ZBE2(AGT);Q53YY1(AGT);A0A7P0TAP4(AGT);A0A7P0Z441(AGT);A7L3A1(AGT);A7L3A2(AGT);A7L3A3(AGT);A7L3A4(AGT);A7L3A5(AGT);B0LPE5(AKT1);P31749(AKT1);A0A804HJM6(AKT1);G3V2I6(AKT1);G3V3X1(AKT1);A0A087WY56(AKT1);A0A0…
146	Isovitexin	IKBKB	hsa05200	Pathways in cancer	Human Diseases	Cancer: overview	153	8.08359e-30	0.199248	P00519(ABL1);Q13688(ABL1);Q13689(ABL1);Q13691(ABL1);Q13914(ABL1);Q13915(ABL1);Q3B836(ABL1);Q3B837(ABL1);R4GRW0(ABL1);P01019(AGT);A0A7P0T8D1(AGT);A0A7P0T9S6(AGT);A0A7P0TA52(AGT);A0A7P0TBH1(AGT);B0ZBE2(AGT);Q53YY1(AGT);A0A7P0TAP4(AGT);A0A7P0Z441(AGT);A7L3A1(AGT);A7L3A2(AGT);A7L3A3(AGT);A7L3A4(AGT);A7L3A5(AGT);B0LPE5(AKT1);P31749(AKT1);A0A804HJM6(AKT1);G3V2I6(AKT1);G3V3X1(AKT1);A0A087WY56(AKT1);A0A0…
147	Isovitexin	PTGS2	hsa05200	Pathways in cancer	Human Diseases	Cancer: overview	153	8.08359e-30	0.199248	P00519(ABL1);Q13688(ABL1);Q13689(ABL1);Q13691(ABL1);Q13914(ABL1);Q13915(ABL1);Q3B836(ABL1);Q3B837(ABL1);R4GRW0(ABL1);P01019(AGT);A0A7P0T8D1(AGT);A0A7P0T9S6(AGT);A0A7P0TA52(AGT);A0A7P0TBH1(AGT);B0ZBE2(AGT);Q53YY1(AGT);A0A7P0TAP4(AGT);A0A7P0Z441(AGT);A7L3A1(AGT);A7L3A2(AGT);A7L3A3(AGT);A7L3A4(AGT);A7L3A5(AGT);B0LPE5(AKT1);P31749(AKT1);A0A804HJM6(AKT1);G3V2I6(AKT1);G3V3X1(AKT1);A0A087WY56(AKT1);A0A0…
148	Isovitexin	RELA	hsa05200	Pathways in cancer	Human Diseases	Cancer: overview	153	8.08359e-30	0.199248	P00519(ABL1);Q13688(ABL1);Q13689(ABL1);Q13691(ABL1);Q13914(ABL1);Q13915(ABL1);Q3B836(ABL1);Q3B837(ABL1);R4GRW0(ABL1);P01019(AGT);A0A7P0T8D1(AGT);A0A7P0T9S6(AGT);A0A7P0TA52(AGT);A0A7P0TBH1(AGT);B0ZBE2(AGT);Q53YY1(AGT);A0A7P0TAP4(AGT);A0A7P0Z441(AGT);A7L3A1(AGT);A7L3A2(AGT);A7L3A3(AGT);A7L3A4(AGT);A7L3A5(AGT);B0LPE5(AKT1);P31749(AKT1);A0A804HJM6(AKT1);G3V2I6(AKT1);G3V3X1(AKT1);A0A087WY56(AKT1);A0A0…
149	L-Arginine	AGT	hsa05200	Pathways in cancer	Human Diseases	Cancer: overview	153	8.08359e-30	0.199248	P00519(ABL1);Q13688(ABL1);Q13689(ABL1);Q13691(ABL1);Q13914(ABL1);Q13915(ABL1);Q3B836(ABL1);Q3B837(ABL1);R4GRW0(ABL1);P01019(AGT);A0A7P0T8D1(AGT);A0A7P0T9S6(AGT);A0A7P0TA52(AGT);A0A7P0TBH1(AGT);B0ZBE2(AGT);Q53YY1(AGT);A0A7P0TAP4(AGT);A0A7P0Z441(AGT);A7L3A1(AGT);A7L3A2(AGT);A7L3A3(AGT);A7L3A4(AGT);A7L3A5(AGT);B0LPE5(AKT1);P31749(AKT1);A0A804HJM6(AKT1);G3V2I6(AKT1);G3V3X1(AKT1);A0A087WY56(AKT1);A0A0…
150	L-Arginine	ARHGEF12	hsa05200	Pathways in cancer	Human Diseases	Cancer: overview	153	8.08359e-30	0.199248	P00519(ABL1);Q13688(ABL1);Q13689(ABL1);Q13691(ABL1);Q13914(ABL1);Q13915(ABL1);Q3B836(ABL1);Q3B837(ABL1);R4GRW0(ABL1);P01019(AGT);A0A7P0T8D1(AGT);A0A7P0T9S6(AGT);A0A7P0TA52(AGT);A0A7P0TBH1(AGT);B0ZBE2(AGT);Q53YY1(AGT);A0A7P0TAP4(AGT);A0A7P0Z441(AGT);A7L3A1(AGT);A7L3A2(AGT);A7L3A3(AGT);A7L3A4(AGT);A7L3A5(AGT);B0LPE5(AKT1);P31749(AKT1);A0A804HJM6(AKT1);G3V2I6(AKT1);G3V3X1(AKT1);A0A087WY56(AKT1);A0A0…
151	L-Arginine	EDN1	hsa05200	Pathways in cancer	Human Diseases	Cancer: overview	153	8.08359e-30	0.199248	P00519(ABL1);Q13688(ABL1);Q13689(ABL1);Q13691(ABL1);Q13914(ABL1);Q13915(ABL1);Q3B836(ABL1);Q3B837(ABL1);R4GRW0(ABL1);P01019(AGT);A0A7P0T8D1(AGT);A0A7P0T9S6(AGT);A0A7P0TA52(AGT);A0A7P0TBH1(AGT);B0ZBE2(AGT);Q53YY1(AGT);A0A7P0TAP4(AGT);A0A7P0Z441(AGT);A7L3A1(AGT);A7L3A2(AGT);A7L3A3(AGT);A7L3A4(AGT);A7L3A5(AGT);B0LPE5(AKT1);P31749(AKT1);A0A804HJM6(AKT1);G3V2I6(AKT1);G3V3X1(AKT1);A0A087WY56(AKT1);A0A0…
152	L-Arginine	EDNRA	hsa05200	Pathways in cancer	Human Diseases	Cancer: overview	153	8.08359e-30	0.199248	P00519(ABL1);Q13688(ABL1);Q13689(ABL1);Q13691(ABL1);Q13914(ABL1);Q13915(ABL1);Q3B836(ABL1);Q3B837(ABL1);R4GRW0(ABL1);P01019(AGT);A0A7P0T8D1(AGT);A0A7P0T9S6(AGT);A0A7P0TA52(AGT);A0A7P0TBH1(AGT);B0ZBE2(AGT);Q53YY1(AGT);A0A7P0TAP4(AGT);A0A7P0Z441(AGT);A7L3A1(AGT);A7L3A2(AGT);A7L3A3(AGT);A7L3A4(AGT);A7L3A5(AGT);B0LPE5(AKT1);P31749(AKT1);A0A804HJM6(AKT1);G3V2I6(AKT1);G3V3X1(AKT1);A0A087WY56(AKT1);A0A0…
153	L-Arginine	EDNRB	hsa05200	Pathways in cancer	Human Diseases	Cancer: overview	153	8.08359e-30	0.199248	P00519(ABL1);Q13688(ABL1);Q13689(ABL1);Q13691(ABL1);Q13914(ABL1);Q13915(ABL1);Q3B836(ABL1);Q3B837(ABL1);R4GRW0(ABL1);P01019(AGT);A0A7P0T8D1(AGT);A0A7P0T9S6(AGT);A0A7P0TA52(AGT);A0A7P0TBH1(AGT);B0ZBE2(AGT);Q53YY1(AGT);A0A7P0TAP4(AGT);A0A7P0Z441(AGT);A7L3A1(AGT);A7L3A2(AGT);A7L3A3(AGT);A7L3A4(AGT);A7L3A5(AGT);B0LPE5(AKT1);P31749(AKT1);A0A804HJM6(AKT1);G3V2I6(AKT1);G3V3X1(AKT1);A0A087WY56(AKT1);A0A0…
154	L-Arginine	ELOB	hsa05200	Pathways in cancer	Human Diseases	Cancer: overview	153	8.08359e-30	0.199248	P00519(ABL1);Q13688(ABL1);Q13689(ABL1);Q13691(ABL1);Q13914(ABL1);Q13915(ABL1);Q3B836(ABL1);Q3B837(ABL1);R4GRW0(ABL1);P01019(AGT);A0A7P0T8D1(AGT);A0A7P0T9S6(AGT);A0A7P0TA52(AGT);A0A7P0TBH1(AGT);B0ZBE2(AGT);Q53YY1(AGT);A0A7P0TAP4(AGT);A0A7P0Z441(AGT);A7L3A1(AGT);A7L3A2(AGT);A7L3A3(AGT);A7L3A4(AGT);A7L3A5(AGT);B0LPE5(AKT1);P31749(AKT1);A0A804HJM6(AKT1);G3V2I6(AKT1);G3V3X1(AKT1);A0A087WY56(AKT1);A0A0…
155	L-Arginine	EP300	hsa05200	Pathways in cancer	Human Diseases	Cancer: overview	153	8.08359e-30	0.199248	P00519(ABL1);Q13688(ABL1);Q13689(ABL1);Q13691(ABL1);Q13914(ABL1);Q13915(ABL1);Q3B836(ABL1);Q3B837(ABL1);R4GRW0(ABL1);P01019(AGT);A0A7P0T8D1(AGT);A0A7P0T9S6(AGT);A0A7P0TA52(AGT);A0A7P0TBH1(AGT);B0ZBE2(AGT);Q53YY1(AGT);A0A7P0TAP4(AGT);A0A7P0Z441(AGT);A7L3A1(AGT);A7L3A2(AGT);A7L3A3(AGT);A7L3A4(AGT);A7L3A5(AGT);B0LPE5(AKT1);P31749(AKT1);A0A804HJM6(AKT1);G3V2I6(AKT1);G3V3X1(AKT1);A0A087WY56(AKT1);A0A0…
156	L-Arginine	F2	hsa05200	Pathways in cancer	Human Diseases	Cancer: overview	153	8.08359e-30	0.199248	P00519(ABL1);Q13688(ABL1);Q13689(ABL1);Q13691(ABL1);Q13914(ABL1);Q13915(ABL1);Q3B836(ABL1);Q3B837(ABL1);R4GRW0(ABL1);P01019(AGT);A0A7P0T8D1(AGT);A0A7P0T9S6(AGT);A0A7P0TA52(AGT);A0A7P0TBH1(AGT);B0ZBE2(AGT);Q53YY1(AGT);A0A7P0TAP4(AGT);A0A7P0Z441(AGT);A7L3A1(AGT);A7L3A2(AGT);A7L3A3(AGT);A7L3A4(AGT);A7L3A5(AGT);B0LPE5(AKT1);P31749(AKT1);A0A804HJM6(AKT1);G3V2I6(AKT1);G3V3X1(AKT1);A0A087WY56(AKT1);A0A0…
157	L-Arginine	F2R	hsa05200	Pathways in cancer	Human Diseases	Cancer: overview	153	8.08359e-30	0.199248	P00519(ABL1);Q13688(ABL1);Q13689(ABL1);Q13691(ABL1);Q13914(ABL1);Q13915(ABL1);Q3B836(ABL1);Q3B837(ABL1);R4GRW0(ABL1);P01019(AGT);A0A7P0T8D1(AGT);A0A7P0T9S6(AGT);A0A7P0TA52(AGT);A0A7P0TBH1(AGT);B0ZBE2(AGT);Q53YY1(AGT);A0A7P0TAP4(AGT);A0A7P0Z441(AGT);A7L3A1(AGT);A7L3A2(AGT);A7L3A3(AGT);A7L3A4(AGT);A7L3A5(AGT);B0LPE5(AKT1);P31749(AKT1);A0A804HJM6(AKT1);G3V2I6(AKT1);G3V3X1(AKT1);A0A087WY56(AKT1);A0A0…
158	L-Arginine	F2RL3	hsa05200	Pathways in cancer	Human Diseases	Cancer: overview	153	8.08359e-30	0.199248	P00519(ABL1);Q13688(ABL1);Q13689(ABL1);Q13691(ABL1);Q13914(ABL1);Q13915(ABL1);Q3B836(ABL1);Q3B837(ABL1);R4GRW0(ABL1);P01019(AGT);A0A7P0T8D1(AGT);A0A7P0T9S6(AGT);A0A7P0TA52(AGT);A0A7P0TBH1(AGT);B0ZBE2(AGT);Q53YY1(AGT);A0A7P0TAP4(AGT);A0A7P0Z441(AGT);A7L3A1(AGT);A7L3A2(AGT);A7L3A3(AGT);A7L3A4(AGT);A7L3A5(AGT);B0LPE5(AKT1);P31749(AKT1);A0A804HJM6(AKT1);G3V2I6(AKT1);G3V3X1(AKT1);A0A087WY56(AKT1);A0A0…
159	L-Arginine	FN1	hsa05200	Pathways in cancer	Human Diseases	Cancer: overview	153	8.08359e-30	0.199248	P00519(ABL1);Q13688(ABL1);Q13689(ABL1);Q13691(ABL1);Q13914(ABL1);Q13915(ABL1);Q3B836(ABL1);Q3B837(ABL1);R4GRW0(ABL1);P01019(AGT);A0A7P0T8D1(AGT);A0A7P0T9S6(AGT);A0A7P0TA52(AGT);A0A7P0TBH1(AGT);B0ZBE2(AGT);Q53YY1(AGT);A0A7P0TAP4(AGT);A0A7P0Z441(AGT);A7L3A1(AGT);A7L3A2(AGT);A7L3A3(AGT);A7L3A4(AGT);A7L3A5(AGT);B0LPE5(AKT1);P31749(AKT1);A0A804HJM6(AKT1);G3V2I6(AKT1);G3V3X1(AKT1);A0A087WY56(AKT1);A0A0…
160	L-Arginine	GNAQ	hsa05200	Pathways in cancer	Human Diseases	Cancer: overview	153	8.08359e-30	0.199248	P00519(ABL1);Q13688(ABL1);Q13689(ABL1);Q13691(ABL1);Q13914(ABL1);Q13915(ABL1);Q3B836(ABL1);Q3B837(ABL1);R4GRW0(ABL1);P01019(AGT);A0A7P0T8D1(AGT);A0A7P0T9S6(AGT);A0A7P0TA52(AGT);A0A7P0TBH1(AGT);B0ZBE2(AGT);Q53YY1(AGT);A0A7P0TAP4(AGT);A0A7P0Z441(AGT);A7L3A1(AGT);A7L3A2(AGT);A7L3A3(AGT);A7L3A4(AGT);A7L3A5(AGT);B0LPE5(AKT1);P31749(AKT1);A0A804HJM6(AKT1);G3V2I6(AKT1);G3V3X1(AKT1);A0A087WY56(AKT1);A0A0…
161	L-Arginine	GNG2	hsa05200	Pathways in cancer	Human Diseases	Cancer: overview	153	8.08359e-30	0.199248	P00519(ABL1);Q13688(ABL1);Q13689(ABL1);Q13691(ABL1);Q13914(ABL1);Q13915(ABL1);Q3B836(ABL1);Q3B837(ABL1);R4GRW0(ABL1);P01019(AGT);A0A7P0T8D1(AGT);A0A7P0T9S6(AGT);A0A7P0TA52(AGT);A0A7P0TBH1(AGT);B0ZBE2(AGT);Q53YY1(AGT);A0A7P0TAP4(AGT);A0A7P0Z441(AGT);A7L3A1(AGT);A7L3A2(AGT);A7L3A3(AGT);A7L3A4(AGT);A7L3A5(AGT);B0LPE5(AKT1);P31749(AKT1);A0A804HJM6(AKT1);G3V2I6(AKT1);G3V3X1(AKT1);A0A087WY56(AKT1);A0A0…
162	L-Arginine	HDAC1	hsa05200	Pathways in cancer	Human Diseases	Cancer: overview	153	8.08359e-30	0.199248	P00519(ABL1);Q13688(ABL1);Q13689(ABL1);Q13691(ABL1);Q13914(ABL1);Q13915(ABL1);Q3B836(ABL1);Q3B837(ABL1);R4GRW0(ABL1);P01019(AGT);A0A7P0T8D1(AGT);A0A7P0T9S6(AGT);A0A7P0TA52(AGT);A0A7P0TBH1(AGT);B0ZBE2(AGT);Q53YY1(AGT);A0A7P0TAP4(AGT);A0A7P0Z441(AGT);A7L3A1(AGT);A7L3A2(AGT);A7L3A3(AGT);A7L3A4(AGT);A7L3A5(AGT);B0LPE5(AKT1);P31749(AKT1);A0A804HJM6(AKT1);G3V2I6(AKT1);G3V3X1(AKT1);A0A087WY56(AKT1);A0A0…
163	L-Arginine	HDAC2	hsa05200	Pathways in cancer	Human Diseases	Cancer: overview	153	8.08359e-30	0.199248	P00519(ABL1);Q13688(ABL1);Q13689(ABL1);Q13691(ABL1);Q13914(ABL1);Q13915(ABL1);Q3B836(ABL1);Q3B837(ABL1);R4GRW0(ABL1);P01019(AGT);A0A7P0T8D1(AGT);A0A7P0T9S6(AGT);A0A7P0TA52(AGT);A0A7P0TBH1(AGT);B0ZBE2(AGT);Q53YY1(AGT);A0A7P0TAP4(AGT);A0A7P0Z441(AGT);A7L3A1(AGT);A7L3A2(AGT);A7L3A3(AGT);A7L3A4(AGT);A7L3A5(AGT);B0LPE5(AKT1);P31749(AKT1);A0A804HJM6(AKT1);G3V2I6(AKT1);G3V3X1(AKT1);A0A087WY56(AKT1);A0A0…
164	L-Arginine	HSP90AA1	hsa05200	Pathways in cancer	Human Diseases	Cancer: overview	153	8.08359e-30	0.199248	P00519(ABL1);Q13688(ABL1);Q13689(ABL1);Q13691(ABL1);Q13914(ABL1);Q13915(ABL1);Q3B836(ABL1);Q3B837(ABL1);R4GRW0(ABL1);P01019(AGT);A0A7P0T8D1(AGT);A0A7P0T9S6(AGT);A0A7P0TA52(AGT);A0A7P0TBH1(AGT);B0ZBE2(AGT);Q53YY1(AGT);A0A7P0TAP4(AGT);A0A7P0Z441(AGT);A7L3A1(AGT);A7L3A2(AGT);A7L3A3(AGT);A7L3A4(AGT);A7L3A5(AGT);B0LPE5(AKT1);P31749(AKT1);A0A804HJM6(AKT1);G3V2I6(AKT1);G3V3X1(AKT1);A0A087WY56(AKT1);A0A0…
165	L-Arginine	IL4	hsa05200	Pathways in cancer	Human Diseases	Cancer: overview	153	8.08359e-30	0.199248	P00519(ABL1);Q13688(ABL1);Q13689(ABL1);Q13691(ABL1);Q13914(ABL1);Q13915(ABL1);Q3B836(ABL1);Q3B837(ABL1);R4GRW0(ABL1);P01019(AGT);A0A7P0T8D1(AGT);A0A7P0T9S6(AGT);A0A7P0TA52(AGT);A0A7P0TBH1(AGT);B0ZBE2(AGT);Q53YY1(AGT);A0A7P0TAP4(AGT);A0A7P0Z441(AGT);A7L3A1(AGT);A7L3A2(AGT);A7L3A3(AGT);A7L3A4(AGT);A7L3A5(AGT);B0LPE5(AKT1);P31749(AKT1);A0A804HJM6(AKT1);G3V2I6(AKT1);G3V3X1(AKT1);A0A087WY56(AKT1);A0A0…
166	L-Arginine	JUN	hsa05200	Pathways in cancer	Human Diseases	Cancer: overview	153	8.08359e-30	0.199248	P00519(ABL1);Q13688(ABL1);Q13689(ABL1);Q13691(ABL1);Q13914(ABL1);Q13915(ABL1);Q3B836(ABL1);Q3B837(ABL1);R4GRW0(ABL1);P01019(AGT);A0A7P0T8D1(AGT);A0A7P0T9S6(AGT);A0A7P0TA52(AGT);A0A7P0TBH1(AGT);B0ZBE2(AGT);Q53YY1(AGT);A0A7P0TAP4(AGT);A0A7P0Z441(AGT);A7L3A1(AGT);A7L3A2(AGT);A7L3A3(AGT);A7L3A4(AGT);A7L3A5(AGT);B0LPE5(AKT1);P31749(AKT1);A0A804HJM6(AKT1);G3V2I6(AKT1);G3V3X1(AKT1);A0A087WY56(AKT1);A0A0…
167	L-Arginine	KLK3	hsa05200	Pathways in cancer	Human Diseases	Cancer: overview	153	8.08359e-30	0.199248	P00519(ABL1);Q13688(ABL1);Q13689(ABL1);Q13691(ABL1);Q13914(ABL1);Q13915(ABL1);Q3B836(ABL1);Q3B837(ABL1);R4GRW0(ABL1);P01019(AGT);A0A7P0T8D1(AGT);A0A7P0T9S6(AGT);A0A7P0TA52(AGT);A0A7P0TBH1(AGT);B0ZBE2(AGT);Q53YY1(AGT);A0A7P0TAP4(AGT);A0A7P0Z441(AGT);A7L3A1(AGT);A7L3A2(AGT);A7L3A3(AGT);A7L3A4(AGT);A7L3A5(AGT);B0LPE5(AKT1);P31749(AKT1);A0A804HJM6(AKT1);G3V2I6(AKT1);G3V3X1(AKT1);A0A087WY56(AKT1);A0A0…
168	L-Arginine	LPAR3	hsa05200	Pathways in cancer	Human Diseases	Cancer: overview	153	8.08359e-30	0.199248	P00519(ABL1);Q13688(ABL1);Q13689(ABL1);Q13691(ABL1);Q13914(ABL1);Q13915(ABL1);Q3B836(ABL1);Q3B837(ABL1);R4GRW0(ABL1);P01019(AGT);A0A7P0T8D1(AGT);A0A7P0T9S6(AGT);A0A7P0TA52(AGT);A0A7P0TBH1(AGT);B0ZBE2(AGT);Q53YY1(AGT);A0A7P0TAP4(AGT);A0A7P0Z441(AGT);A7L3A1(AGT);A7L3A2(AGT);A7L3A3(AGT);A7L3A4(AGT);A7L3A5(AGT);B0LPE5(AKT1);P31749(AKT1);A0A804HJM6(AKT1);G3V2I6(AKT1);G3V3X1(AKT1);A0A087WY56(AKT1);A0A0…
169	L-Arginine	NOS2	hsa05200	Pathways in cancer	Human Diseases	Cancer: overview	153	8.08359e-30	0.199248	P00519(ABL1);Q13688(ABL1);Q13689(ABL1);Q13691(ABL1);Q13914(ABL1);Q13915(ABL1);Q3B836(ABL1);Q3B837(ABL1);R4GRW0(ABL1);P01019(AGT);A0A7P0T8D1(AGT);A0A7P0T9S6(AGT);A0A7P0TA52(AGT);A0A7P0TBH1(AGT);B0ZBE2(AGT);Q53YY1(AGT);A0A7P0TAP4(AGT);A0A7P0Z441(AGT);A7L3A1(AGT);A7L3A2(AGT);A7L3A3(AGT);A7L3A4(AGT);A7L3A5(AGT);B0LPE5(AKT1);P31749(AKT1);A0A804HJM6(AKT1);G3V2I6(AKT1);G3V3X1(AKT1);A0A087WY56(AKT1);A0A0…
170	L-Arginine	PIK3CA	hsa05200	Pathways in cancer	Human Diseases	Cancer: overview	153	8.08359e-30	0.199248	P00519(ABL1);Q13688(ABL1);Q13689(ABL1);Q13691(ABL1);Q13914(ABL1);Q13915(ABL1);Q3B836(ABL1);Q3B837(ABL1);R4GRW0(ABL1);P01019(AGT);A0A7P0T8D1(AGT);A0A7P0T9S6(AGT);A0A7P0TA52(AGT);A0A7P0TBH1(AGT);B0ZBE2(AGT);Q53YY1(AGT);A0A7P0TAP4(AGT);A0A7P0Z441(AGT);A7L3A1(AGT);A7L3A2(AGT);A7L3A3(AGT);A7L3A4(AGT);A7L3A5(AGT);B0LPE5(AKT1);P31749(AKT1);A0A804HJM6(AKT1);G3V2I6(AKT1);G3V3X1(AKT1);A0A087WY56(AKT1);A0A0…
171	L-Arginine	PLCB1	hsa05200	Pathways in cancer	Human Diseases	Cancer: overview	153	8.08359e-30	0.199248	P00519(ABL1);Q13688(ABL1);Q13689(ABL1);Q13691(ABL1);Q13914(ABL1);Q13915(ABL1);Q3B836(ABL1);Q3B837(ABL1);R4GRW0(ABL1);P01019(AGT);A0A7P0T8D1(AGT);A0A7P0T9S6(AGT);A0A7P0TA52(AGT);A0A7P0TBH1(AGT);B0ZBE2(AGT);Q53YY1(AGT);A0A7P0TAP4(AGT);A0A7P0Z441(AGT);A7L3A1(AGT);A7L3A2(AGT);A7L3A3(AGT);A7L3A4(AGT);A7L3A5(AGT);B0LPE5(AKT1);P31749(AKT1);A0A804HJM6(AKT1);G3V2I6(AKT1);G3V3X1(AKT1);A0A087WY56(AKT1);A0A0…
172	L-Arginine	PRKACA	hsa05200	Pathways in cancer	Human Diseases	Cancer: overview	153	8.08359e-30	0.199248	P00519(ABL1);Q13688(ABL1);Q13689(ABL1);Q13691(ABL1);Q13914(ABL1);Q13915(ABL1);Q3B836(ABL1);Q3B837(ABL1);R4GRW0(ABL1);P01019(AGT);A0A7P0T8D1(AGT);A0A7P0T9S6(AGT);A0A7P0TA52(AGT);A0A7P0TBH1(AGT);B0ZBE2(AGT);Q53YY1(AGT);A0A7P0TAP4(AGT);A0A7P0Z441(AGT);A7L3A1(AGT);A7L3A2(AGT);A7L3A3(AGT);A7L3A4(AGT);A7L3A5(AGT);B0LPE5(AKT1);P31749(AKT1);A0A804HJM6(AKT1);G3V2I6(AKT1);G3V3X1(AKT1);A0A087WY56(AKT1);A0A0…
173	L-Arginine	PTGER1	hsa05200	Pathways in cancer	Human Diseases	Cancer: overview	153	8.08359e-30	0.199248	P00519(ABL1);Q13688(ABL1);Q13689(ABL1);Q13691(ABL1);Q13914(ABL1);Q13915(ABL1);Q3B836(ABL1);Q3B837(ABL1);R4GRW0(ABL1);P01019(AGT);A0A7P0T8D1(AGT);A0A7P0T9S6(AGT);A0A7P0TA52(AGT);A0A7P0TBH1(AGT);B0ZBE2(AGT);Q53YY1(AGT);A0A7P0TAP4(AGT);A0A7P0Z441(AGT);A7L3A1(AGT);A7L3A2(AGT);A7L3A3(AGT);A7L3A4(AGT);A7L3A5(AGT);B0LPE5(AKT1);P31749(AKT1);A0A804HJM6(AKT1);G3V2I6(AKT1);G3V3X1(AKT1);A0A087WY56(AKT1);A0A0…
174	L-Arginine	TP53	hsa05200	Pathways in cancer	Human Diseases	Cancer: overview	153	8.08359e-30	0.199248	P00519(ABL1);Q13688(ABL1);Q13689(ABL1);Q13691(ABL1);Q13914(ABL1);Q13915(ABL1);Q3B836(ABL1);Q3B837(ABL1);R4GRW0(ABL1);P01019(AGT);A0A7P0T8D1(AGT);A0A7P0T9S6(AGT);A0A7P0TA52(AGT);A0A7P0TBH1(AGT);B0ZBE2(AGT);Q53YY1(AGT);A0A7P0TAP4(AGT);A0A7P0Z441(AGT);A7L3A1(AGT);A7L3A2(AGT);A7L3A3(AGT);A7L3A4(AGT);A7L3A5(AGT);B0LPE5(AKT1);P31749(AKT1);A0A804HJM6(AKT1);G3V2I6(AKT1);G3V3X1(AKT1);A0A087WY56(AKT1);A0A0…
175	L-Arginine	VHL	hsa05200	Pathways in cancer	Human Diseases	Cancer: overview	153	8.08359e-30	0.199248	P00519(ABL1);Q13688(ABL1);Q13689(ABL1);Q13691(ABL1);Q13914(ABL1);Q13915(ABL1);Q3B836(ABL1);Q3B837(ABL1);R4GRW0(ABL1);P01019(AGT);A0A7P0T8D1(AGT);A0A7P0T9S6(AGT);A0A7P0TA52(AGT);A0A7P0TBH1(AGT);B0ZBE2(AGT);Q53YY1(AGT);A0A7P0TAP4(AGT);A0A7P0Z441(AGT);A7L3A1(AGT);A7L3A2(AGT);A7L3A3(AGT);A7L3A4(AGT);A7L3A5(AGT);B0LPE5(AKT1);P31749(AKT1);A0A804HJM6(AKT1);G3V2I6(AKT1);G3V3X1(AKT1);A0A087WY56(AKT1);A0A0…
176	N6,N6,N6-Trimethyl-L-lysine	CALM3	hsa05200	Pathways in cancer	Human Diseases	Cancer: overview	153	8.08359e-30	0.199248	P00519(ABL1);Q13688(ABL1);Q13689(ABL1);Q13691(ABL1);Q13914(ABL1);Q13915(ABL1);Q3B836(ABL1);Q3B837(ABL1);R4GRW0(ABL1);P01019(AGT);A0A7P0T8D1(AGT);A0A7P0T9S6(AGT);A0A7P0TA52(AGT);A0A7P0TBH1(AGT);B0ZBE2(AGT);Q53YY1(AGT);A0A7P0TAP4(AGT);A0A7P0Z441(AGT);A7L3A1(AGT);A7L3A2(AGT);A7L3A3(AGT);A7L3A4(AGT);A7L3A5(AGT);B0LPE5(AKT1);P31749(AKT1);A0A804HJM6(AKT1);G3V2I6(AKT1);G3V3X1(AKT1);A0A087WY56(AKT1);A0A0…
177	N6,N6,N6-Trimethyl-L-lysine	CALML3	hsa05200	Pathways in cancer	Human Diseases	Cancer: overview	153	8.08359e-30	0.199248	P00519(ABL1);Q13688(ABL1);Q13689(ABL1);Q13691(ABL1);Q13914(ABL1);Q13915(ABL1);Q3B836(ABL1);Q3B837(ABL1);R4GRW0(ABL1);P01019(AGT);A0A7P0T8D1(AGT);A0A7P0T9S6(AGT);A0A7P0TA52(AGT);A0A7P0TBH1(AGT);B0ZBE2(AGT);Q53YY1(AGT);A0A7P0TAP4(AGT);A0A7P0Z441(AGT);A7L3A1(AGT);A7L3A2(AGT);A7L3A3(AGT);A7L3A4(AGT);A7L3A5(AGT);B0LPE5(AKT1);P31749(AKT1);A0A804HJM6(AKT1);G3V2I6(AKT1);G3V3X1(AKT1);A0A087WY56(AKT1);A0A0…
178	N6,N6,N6-Trimethyl-L-lysine	CALML5	hsa05200	Pathways in cancer	Human Diseases	Cancer: overview	153	8.08359e-30	0.199248	P00519(ABL1);Q13688(ABL1);Q13689(ABL1);Q13691(ABL1);Q13914(ABL1);Q13915(ABL1);Q3B836(ABL1);Q3B837(ABL1);R4GRW0(ABL1);P01019(AGT);A0A7P0T8D1(AGT);A0A7P0T9S6(AGT);A0A7P0TA52(AGT);A0A7P0TBH1(AGT);B0ZBE2(AGT);Q53YY1(AGT);A0A7P0TAP4(AGT);A0A7P0Z441(AGT);A7L3A1(AGT);A7L3A2(AGT);A7L3A3(AGT);A7L3A4(AGT);A7L3A5(AGT);B0LPE5(AKT1);P31749(AKT1);A0A804HJM6(AKT1);G3V2I6(AKT1);G3V3X1(AKT1);A0A087WY56(AKT1);A0A0…
179	N6,N6,N6-Trimethyl-L-lysine	CYCS	hsa05200	Pathways in cancer	Human Diseases	Cancer: overview	153	8.08359e-30	0.199248	P00519(ABL1);Q13688(ABL1);Q13689(ABL1);Q13691(ABL1);Q13914(ABL1);Q13915(ABL1);Q3B836(ABL1);Q3B837(ABL1);R4GRW0(ABL1);P01019(AGT);A0A7P0T8D1(AGT);A0A7P0T9S6(AGT);A0A7P0TA52(AGT);A0A7P0TBH1(AGT);B0ZBE2(AGT);Q53YY1(AGT);A0A7P0TAP4(AGT);A0A7P0Z441(AGT);A7L3A1(AGT);A7L3A2(AGT);A7L3A3(AGT);A7L3A4(AGT);A7L3A5(AGT);B0LPE5(AKT1);P31749(AKT1);A0A804HJM6(AKT1);G3V2I6(AKT1);G3V3X1(AKT1);A0A087WY56(AKT1);A0A0…
180	Oleoylethanolamide	FOS	hsa05200	Pathways in cancer	Human Diseases	Cancer: overview	153	8.08359e-30	0.199248	P00519(ABL1);Q13688(ABL1);Q13689(ABL1);Q13691(ABL1);Q13914(ABL1);Q13915(ABL1);Q3B836(ABL1);Q3B837(ABL1);R4GRW0(ABL1);P01019(AGT);A0A7P0T8D1(AGT);A0A7P0T9S6(AGT);A0A7P0TA52(AGT);A0A7P0TBH1(AGT);B0ZBE2(AGT);Q53YY1(AGT);A0A7P0TAP4(AGT);A0A7P0Z441(AGT);A7L3A1(AGT);A7L3A2(AGT);A7L3A3(AGT);A7L3A4(AGT);A7L3A5(AGT);B0LPE5(AKT1);P31749(AKT1);A0A804HJM6(AKT1);G3V2I6(AKT1);G3V3X1(AKT1);A0A087WY56(AKT1);A0A0…
181	Quercetin	ABL1	hsa05200	Pathways in cancer	Human Diseases	Cancer: overview	153	8.08359e-30	0.199248	P00519(ABL1);Q13688(ABL1);Q13689(ABL1);Q13691(ABL1);Q13914(ABL1);Q13915(ABL1);Q3B836(ABL1);Q3B837(ABL1);R4GRW0(ABL1);P01019(AGT);A0A7P0T8D1(AGT);A0A7P0T9S6(AGT);A0A7P0TA52(AGT);A0A7P0TBH1(AGT);B0ZBE2(AGT);Q53YY1(AGT);A0A7P0TAP4(AGT);A0A7P0Z441(AGT);A7L3A1(AGT);A7L3A2(AGT);A7L3A3(AGT);A7L3A4(AGT);A7L3A5(AGT);B0LPE5(AKT1);P31749(AKT1);A0A804HJM6(AKT1);G3V2I6(AKT1);G3V3X1(AKT1);A0A087WY56(AKT1);A0A0…
182	Quercetin	AKT1	hsa05200	Pathways in cancer	Human Diseases	Cancer: overview	153	8.08359e-30	0.199248	P00519(ABL1);Q13688(ABL1);Q13689(ABL1);Q13691(ABL1);Q13914(ABL1);Q13915(ABL1);Q3B836(ABL1);Q3B837(ABL1);R4GRW0(ABL1);P01019(AGT);A0A7P0T8D1(AGT);A0A7P0T9S6(AGT);A0A7P0TA52(AGT);A0A7P0TBH1(AGT);B0ZBE2(AGT);Q53YY1(AGT);A0A7P0TAP4(AGT);A0A7P0Z441(AGT);A7L3A1(AGT);A7L3A2(AGT);A7L3A3(AGT);A7L3A4(AGT);A7L3A5(AGT);B0LPE5(AKT1);P31749(AKT1);A0A804HJM6(AKT1);G3V2I6(AKT1);G3V3X1(AKT1);A0A087WY56(AKT1);A0A0…
183	Quercetin	APAF1	hsa05200	Pathways in cancer	Human Diseases	Cancer: overview	153	8.08359e-30	0.199248	P00519(ABL1);Q13688(ABL1);Q13689(ABL1);Q13691(ABL1);Q13914(ABL1);Q13915(ABL1);Q3B836(ABL1);Q3B837(ABL1);R4GRW0(ABL1);P01019(AGT);A0A7P0T8D1(AGT);A0A7P0T9S6(AGT);A0A7P0TA52(AGT);A0A7P0TBH1(AGT);B0ZBE2(AGT);Q53YY1(AGT);A0A7P0TAP4(AGT);A0A7P0Z441(AGT);A7L3A1(AGT);A7L3A2(AGT);A7L3A3(AGT);A7L3A4(AGT);A7L3A5(AGT);B0LPE5(AKT1);P31749(AKT1);A0A804HJM6(AKT1);G3V2I6(AKT1);G3V3X1(AKT1);A0A087WY56(AKT1);A0A0…
184	Quercetin	AR	hsa05200	Pathways in cancer	Human Diseases	Cancer: overview	153	8.08359e-30	0.199248	P00519(ABL1);Q13688(ABL1);Q13689(ABL1);Q13691(ABL1);Q13914(ABL1);Q13915(ABL1);Q3B836(ABL1);Q3B837(ABL1);R4GRW0(ABL1);P01019(AGT);A0A7P0T8D1(AGT);A0A7P0T9S6(AGT);A0A7P0TA52(AGT);A0A7P0TBH1(AGT);B0ZBE2(AGT);Q53YY1(AGT);A0A7P0TAP4(AGT);A0A7P0Z441(AGT);A7L3A1(AGT);A7L3A2(AGT);A7L3A3(AGT);A7L3A4(AGT);A7L3A5(AGT);B0LPE5(AKT1);P31749(AKT1);A0A804HJM6(AKT1);G3V2I6(AKT1);G3V3X1(AKT1);A0A087WY56(AKT1);A0A0…
185	Quercetin	ARNT	hsa05200	Pathways in cancer	Human Diseases	Cancer: overview	153	8.08359e-30	0.199248	P00519(ABL1);Q13688(ABL1);Q13689(ABL1);Q13691(ABL1);Q13914(ABL1);Q13915(ABL1);Q3B836(ABL1);Q3B837(ABL1);R4GRW0(ABL1);P01019(AGT);A0A7P0T8D1(AGT);A0A7P0T9S6(AGT);A0A7P0TA52(AGT);A0A7P0TBH1(AGT);B0ZBE2(AGT);Q53YY1(AGT);A0A7P0TAP4(AGT);A0A7P0Z441(AGT);A7L3A1(AGT);A7L3A2(AGT);A7L3A3(AGT);A7L3A4(AGT);A7L3A5(AGT);B0LPE5(AKT1);P31749(AKT1);A0A804HJM6(AKT1);G3V2I6(AKT1);G3V3X1(AKT1);A0A087WY56(AKT1);A0A0…
186	Quercetin	BAX	hsa05200	Pathways in cancer	Human Diseases	Cancer: overview	153	8.08359e-30	0.199248	P00519(ABL1);Q13688(ABL1);Q13689(ABL1);Q13691(ABL1);Q13914(ABL1);Q13915(ABL1);Q3B836(ABL1);Q3B837(ABL1);R4GRW0(ABL1);P01019(AGT);A0A7P0T8D1(AGT);A0A7P0T9S6(AGT);A0A7P0TA52(AGT);A0A7P0TBH1(AGT);B0ZBE2(AGT);Q53YY1(AGT);A0A7P0TAP4(AGT);A0A7P0Z441(AGT);A7L3A1(AGT);A7L3A2(AGT);A7L3A3(AGT);A7L3A4(AGT);A7L3A5(AGT);B0LPE5(AKT1);P31749(AKT1);A0A804HJM6(AKT1);G3V2I6(AKT1);G3V3X1(AKT1);A0A087WY56(AKT1);A0A0…
187	Quercetin	BCL2	hsa05200	Pathways in cancer	Human Diseases	Cancer: overview	153	8.08359e-30	0.199248	P00519(ABL1);Q13688(ABL1);Q13689(ABL1);Q13691(ABL1);Q13914(ABL1);Q13915(ABL1);Q3B836(ABL1);Q3B837(ABL1);R4GRW0(ABL1);P01019(AGT);A0A7P0T8D1(AGT);A0A7P0T9S6(AGT);A0A7P0TA52(AGT);A0A7P0TBH1(AGT);B0ZBE2(AGT);Q53YY1(AGT);A0A7P0TAP4(AGT);A0A7P0Z441(AGT);A7L3A1(AGT);A7L3A2(AGT);A7L3A3(AGT);A7L3A4(AGT);A7L3A5(AGT);B0LPE5(AKT1);P31749(AKT1);A0A804HJM6(AKT1);G3V2I6(AKT1);G3V3X1(AKT1);A0A087WY56(AKT1);A0A0…
188	Quercetin	BCL2L1	hsa05200	Pathways in cancer	Human Diseases	Cancer: overview	153	8.08359e-30	0.199248	P00519(ABL1);Q13688(ABL1);Q13689(ABL1);Q13691(ABL1);Q13914(ABL1);Q13915(ABL1);Q3B836(ABL1);Q3B837(ABL1);R4GRW0(ABL1);P01019(AGT);A0A7P0T8D1(AGT);A0A7P0T9S6(AGT);A0A7P0TA52(AGT);A0A7P0TBH1(AGT);B0ZBE2(AGT);Q53YY1(AGT);A0A7P0TAP4(AGT);A0A7P0Z441(AGT);A7L3A1(AGT);A7L3A2(AGT);A7L3A3(AGT);A7L3A4(AGT);A7L3A5(AGT);B0LPE5(AKT1);P31749(AKT1);A0A804HJM6(AKT1);G3V2I6(AKT1);G3V3X1(AKT1);A0A087WY56(AKT1);A0A0…
189	Quercetin	BID	hsa05200	Pathways in cancer	Human Diseases	Cancer: overview	153	8.08359e-30	0.199248	P00519(ABL1);Q13688(ABL1);Q13689(ABL1);Q13691(ABL1);Q13914(ABL1);Q13915(ABL1);Q3B836(ABL1);Q3B837(ABL1);R4GRW0(ABL1);P01019(AGT);A0A7P0T8D1(AGT);A0A7P0T9S6(AGT);A0A7P0TA52(AGT);A0A7P0TBH1(AGT);B0ZBE2(AGT);Q53YY1(AGT);A0A7P0TAP4(AGT);A0A7P0Z441(AGT);A7L3A1(AGT);A7L3A2(AGT);A7L3A3(AGT);A7L3A4(AGT);A7L3A5(AGT);B0LPE5(AKT1);P31749(AKT1);A0A804HJM6(AKT1);G3V2I6(AKT1);G3V3X1(AKT1);A0A087WY56(AKT1);A0A0…
190	Quercetin	BIRC5	hsa05200	Pathways in cancer	Human Diseases	Cancer: overview	153	8.08359e-30	0.199248	P00519(ABL1);Q13688(ABL1);Q13689(ABL1);Q13691(ABL1);Q13914(ABL1);Q13915(ABL1);Q3B836(ABL1);Q3B837(ABL1);R4GRW0(ABL1);P01019(AGT);A0A7P0T8D1(AGT);A0A7P0T9S6(AGT);A0A7P0TA52(AGT);A0A7P0TBH1(AGT);B0ZBE2(AGT);Q53YY1(AGT);A0A7P0TAP4(AGT);A0A7P0Z441(AGT);A7L3A1(AGT);A7L3A2(AGT);A7L3A3(AGT);A7L3A4(AGT);A7L3A5(AGT);B0LPE5(AKT1);P31749(AKT1);A0A804HJM6(AKT1);G3V2I6(AKT1);G3V3X1(AKT1);A0A087WY56(AKT1);A0A0…
191	Quercetin	CASP3	hsa05200	Pathways in cancer	Human Diseases	Cancer: overview	153	8.08359e-30	0.199248	P00519(ABL1);Q13688(ABL1);Q13689(ABL1);Q13691(ABL1);Q13914(ABL1);Q13915(ABL1);Q3B836(ABL1);Q3B837(ABL1);R4GRW0(ABL1);P01019(AGT);A0A7P0T8D1(AGT);A0A7P0T9S6(AGT);A0A7P0TA52(AGT);A0A7P0TBH1(AGT);B0ZBE2(AGT);Q53YY1(AGT);A0A7P0TAP4(AGT);A0A7P0Z441(AGT);A7L3A1(AGT);A7L3A2(AGT);A7L3A3(AGT);A7L3A4(AGT);A7L3A5(AGT);B0LPE5(AKT1);P31749(AKT1);A0A804HJM6(AKT1);G3V2I6(AKT1);G3V3X1(AKT1);A0A087WY56(AKT1);A0A0…
192	Quercetin	CASP7	hsa05200	Pathways in cancer	Human Diseases	Cancer: overview	153	8.08359e-30	0.199248	P00519(ABL1);Q13688(ABL1);Q13689(ABL1);Q13691(ABL1);Q13914(ABL1);Q13915(ABL1);Q3B836(ABL1);Q3B837(ABL1);R4GRW0(ABL1);P01019(AGT);A0A7P0T8D1(AGT);A0A7P0T9S6(AGT);A0A7P0TA52(AGT);A0A7P0TBH1(AGT);B0ZBE2(AGT);Q53YY1(AGT);A0A7P0TAP4(AGT);A0A7P0Z441(AGT);A7L3A1(AGT);A7L3A2(AGT);A7L3A3(AGT);A7L3A4(AGT);A7L3A5(AGT);B0LPE5(AKT1);P31749(AKT1);A0A804HJM6(AKT1);G3V2I6(AKT1);G3V3X1(AKT1);A0A087WY56(AKT1);A0A0…
193	Quercetin	CASP8	hsa05200	Pathways in cancer	Human Diseases	Cancer: overview	153	8.08359e-30	0.199248	P00519(ABL1);Q13688(ABL1);Q13689(ABL1);Q13691(ABL1);Q13914(ABL1);Q13915(ABL1);Q3B836(ABL1);Q3B837(ABL1);R4GRW0(ABL1);P01019(AGT);A0A7P0T8D1(AGT);A0A7P0T9S6(AGT);A0A7P0TA52(AGT);A0A7P0TBH1(AGT);B0ZBE2(AGT);Q53YY1(AGT);A0A7P0TAP4(AGT);A0A7P0Z441(AGT);A7L3A1(AGT);A7L3A2(AGT);A7L3A3(AGT);A7L3A4(AGT);A7L3A5(AGT);B0LPE5(AKT1);P31749(AKT1);A0A804HJM6(AKT1);G3V2I6(AKT1);G3V3X1(AKT1);A0A087WY56(AKT1);A0A0…
194	Quercetin	CASP9	hsa05200	Pathways in cancer	Human Diseases	Cancer: overview	153	8.08359e-30	0.199248	P00519(ABL1);Q13688(ABL1);Q13689(ABL1);Q13691(ABL1);Q13914(ABL1);Q13915(ABL1);Q3B836(ABL1);Q3B837(ABL1);R4GRW0(ABL1);P01019(AGT);A0A7P0T8D1(AGT);A0A7P0T9S6(AGT);A0A7P0TA52(AGT);A0A7P0TBH1(AGT);B0ZBE2(AGT);Q53YY1(AGT);A0A7P0TAP4(AGT);A0A7P0Z441(AGT);A7L3A1(AGT);A7L3A2(AGT);A7L3A3(AGT);A7L3A4(AGT);A7L3A5(AGT);B0LPE5(AKT1);P31749(AKT1);A0A804HJM6(AKT1);G3V2I6(AKT1);G3V3X1(AKT1);A0A087WY56(AKT1);A0A0…
195	Quercetin	CCND1	hsa05200	Pathways in cancer	Human Diseases	Cancer: overview	153	8.08359e-30	0.199248	P00519(ABL1);Q13688(ABL1);Q13689(ABL1);Q13691(ABL1);Q13914(ABL1);Q13915(ABL1);Q3B836(ABL1);Q3B837(ABL1);R4GRW0(ABL1);P01019(AGT);A0A7P0T8D1(AGT);A0A7P0T9S6(AGT);A0A7P0TA52(AGT);A0A7P0TBH1(AGT);B0ZBE2(AGT);Q53YY1(AGT);A0A7P0TAP4(AGT);A0A7P0Z441(AGT);A7L3A1(AGT);A7L3A2(AGT);A7L3A3(AGT);A7L3A4(AGT);A7L3A5(AGT);B0LPE5(AKT1);P31749(AKT1);A0A804HJM6(AKT1);G3V2I6(AKT1);G3V3X1(AKT1);A0A087WY56(AKT1);A0A0…
196	Quercetin	CDK2	hsa05200	Pathways in cancer	Human Diseases	Cancer: overview	153	8.08359e-30	0.199248	P00519(ABL1);Q13688(ABL1);Q13689(ABL1);Q13691(ABL1);Q13914(ABL1);Q13915(ABL1);Q3B836(ABL1);Q3B837(ABL1);R4GRW0(ABL1);P01019(AGT);A0A7P0T8D1(AGT);A0A7P0T9S6(AGT);A0A7P0TA52(AGT);A0A7P0TBH1(AGT);B0ZBE2(AGT);Q53YY1(AGT);A0A7P0TAP4(AGT);A0A7P0Z441(AGT);A7L3A1(AGT);A7L3A2(AGT);A7L3A3(AGT);A7L3A4(AGT);A7L3A5(AGT);B0LPE5(AKT1);P31749(AKT1);A0A804HJM6(AKT1);G3V2I6(AKT1);G3V3X1(AKT1);A0A087WY56(AKT1);A0A0…
197	Quercetin	CDKN1A	hsa05200	Pathways in cancer	Human Diseases	Cancer: overview	153	8.08359e-30	0.199248	P00519(ABL1);Q13688(ABL1);Q13689(ABL1);Q13691(ABL1);Q13914(ABL1);Q13915(ABL1);Q3B836(ABL1);Q3B837(ABL1);R4GRW0(ABL1);P01019(AGT);A0A7P0T8D1(AGT);A0A7P0T9S6(AGT);A0A7P0TA52(AGT);A0A7P0TBH1(AGT);B0ZBE2(AGT);Q53YY1(AGT);A0A7P0TAP4(AGT);A0A7P0Z441(AGT);A7L3A1(AGT);A7L3A2(AGT);A7L3A3(AGT);A7L3A4(AGT);A7L3A5(AGT);B0LPE5(AKT1);P31749(AKT1);A0A804HJM6(AKT1);G3V2I6(AKT1);G3V3X1(AKT1);A0A087WY56(AKT1);A0A0…
198	Quercetin	CHUK	hsa05200	Pathways in cancer	Human Diseases	Cancer: overview	153	8.08359e-30	0.199248	P00519(ABL1);Q13688(ABL1);Q13689(ABL1);Q13691(ABL1);Q13914(ABL1);Q13915(ABL1);Q3B836(ABL1);Q3B837(ABL1);R4GRW0(ABL1);P01019(AGT);A0A7P0T8D1(AGT);A0A7P0T9S6(AGT);A0A7P0TA52(AGT);A0A7P0TBH1(AGT);B0ZBE2(AGT);Q53YY1(AGT);A0A7P0TAP4(AGT);A0A7P0Z441(AGT);A7L3A1(AGT);A7L3A2(AGT);A7L3A3(AGT);A7L3A4(AGT);A7L3A5(AGT);B0LPE5(AKT1);P31749(AKT1);A0A804HJM6(AKT1);G3V2I6(AKT1);G3V3X1(AKT1);A0A087WY56(AKT1);A0A0…
199	Quercetin	CXCL8	hsa05200	Pathways in cancer	Human Diseases	Cancer: overview	153	8.08359e-30	0.199248	P00519(ABL1);Q13688(ABL1);Q13689(ABL1);Q13691(ABL1);Q13914(ABL1);Q13915(ABL1);Q3B836(ABL1);Q3B837(ABL1);R4GRW0(ABL1);P01019(AGT);A0A7P0T8D1(AGT);A0A7P0T9S6(AGT);A0A7P0TA52(AGT);A0A7P0TBH1(AGT);B0ZBE2(AGT);Q53YY1(AGT);A0A7P0TAP4(AGT);A0A7P0Z441(AGT);A7L3A1(AGT);A7L3A2(AGT);A7L3A3(AGT);A7L3A4(AGT);A7L3A5(AGT);B0LPE5(AKT1);P31749(AKT1);A0A804HJM6(AKT1);G3V2I6(AKT1);G3V3X1(AKT1);A0A087WY56(AKT1);A0A0…
200	Quercetin	CXCR4	hsa05200	Pathways in cancer	Human Diseases	Cancer: overview	153	8.08359e-30	0.199248	P00519(ABL1);Q13688(ABL1);Q13689(ABL1);Q13691(ABL1);Q13914(ABL1);Q13915(ABL1);Q3B836(ABL1);Q3B837(ABL1);R4GRW0(ABL1);P01019(AGT);A0A7P0T8D1(AGT);A0A7P0T9S6(AGT);A0A7P0TA52(AGT);A0A7P0TBH1(AGT);B0ZBE2(AGT);Q53YY1(AGT);A0A7P0TAP4(AGT);A0A7P0Z441(AGT);A7L3A1(AGT);A7L3A2(AGT);A7L3A3(AGT);A7L3A4(AGT);A7L3A5(AGT);B0LPE5(AKT1);P31749(AKT1);A0A804HJM6(AKT1);G3V2I6(AKT1);G3V3X1(AKT1);A0A087WY56(AKT1);A0A0…
201	Quercetin	CYCS	hsa05200	Pathways in cancer	Human Diseases	Cancer: overview	153	8.08359e-30	0.199248	P00519(ABL1);Q13688(ABL1);Q13689(ABL1);Q13691(ABL1);Q13914(ABL1);Q13915(ABL1);Q3B836(ABL1);Q3B837(ABL1);R4GRW0(ABL1);P01019(AGT);A0A7P0T8D1(AGT);A0A7P0T9S6(AGT);A0A7P0TA52(AGT);A0A7P0TBH1(AGT);B0ZBE2(AGT);Q53YY1(AGT);A0A7P0TAP4(AGT);A0A7P0Z441(AGT);A7L3A1(AGT);A7L3A2(AGT);A7L3A3(AGT);A7L3A4(AGT);A7L3A5(AGT);B0LPE5(AKT1);P31749(AKT1);A0A804HJM6(AKT1);G3V2I6(AKT1);G3V3X1(AKT1);A0A087WY56(AKT1);A0A0…
202	Quercetin	E2F1	hsa05200	Pathways in cancer	Human Diseases	Cancer: overview	153	8.08359e-30	0.199248	P00519(ABL1);Q13688(ABL1);Q13689(ABL1);Q13691(ABL1);Q13914(ABL1);Q13915(ABL1);Q3B836(ABL1);Q3B837(ABL1);R4GRW0(ABL1);P01019(AGT);A0A7P0T8D1(AGT);A0A7P0T9S6(AGT);A0A7P0TA52(AGT);A0A7P0TBH1(AGT);B0ZBE2(AGT);Q53YY1(AGT);A0A7P0TAP4(AGT);A0A7P0Z441(AGT);A7L3A1(AGT);A7L3A2(AGT);A7L3A3(AGT);A7L3A4(AGT);A7L3A5(AGT);B0LPE5(AKT1);P31749(AKT1);A0A804HJM6(AKT1);G3V2I6(AKT1);G3V3X1(AKT1);A0A087WY56(AKT1);A0A0…
203	Quercetin	E2F2	hsa05200	Pathways in cancer	Human Diseases	Cancer: overview	153	8.08359e-30	0.199248	P00519(ABL1);Q13688(ABL1);Q13689(ABL1);Q13691(ABL1);Q13914(ABL1);Q13915(ABL1);Q3B836(ABL1);Q3B837(ABL1);R4GRW0(ABL1);P01019(AGT);A0A7P0T8D1(AGT);A0A7P0T9S6(AGT);A0A7P0TA52(AGT);A0A7P0TBH1(AGT);B0ZBE2(AGT);Q53YY1(AGT);A0A7P0TAP4(AGT);A0A7P0Z441(AGT);A7L3A1(AGT);A7L3A2(AGT);A7L3A3(AGT);A7L3A4(AGT);A7L3A5(AGT);B0LPE5(AKT1);P31749(AKT1);A0A804HJM6(AKT1);G3V2I6(AKT1);G3V3X1(AKT1);A0A087WY56(AKT1);A0A0…
204	Quercetin	EDN1	hsa05200	Pathways in cancer	Human Diseases	Cancer: overview	153	8.08359e-30	0.199248	P00519(ABL1);Q13688(ABL1);Q13689(ABL1);Q13691(ABL1);Q13914(ABL1);Q13915(ABL1);Q3B836(ABL1);Q3B837(ABL1);R4GRW0(ABL1);P01019(AGT);A0A7P0T8D1(AGT);A0A7P0T9S6(AGT);A0A7P0TA52(AGT);A0A7P0TBH1(AGT);B0ZBE2(AGT);Q53YY1(AGT);A0A7P0TAP4(AGT);A0A7P0Z441(AGT);A7L3A1(AGT);A7L3A2(AGT);A7L3A3(AGT);A7L3A4(AGT);A7L3A5(AGT);B0LPE5(AKT1);P31749(AKT1);A0A804HJM6(AKT1);G3V2I6(AKT1);G3V3X1(AKT1);A0A087WY56(AKT1);A0A0…
205	Quercetin	EGF	hsa05200	Pathways in cancer	Human Diseases	Cancer: overview	153	8.08359e-30	0.199248	P00519(ABL1);Q13688(ABL1);Q13689(ABL1);Q13691(ABL1);Q13914(ABL1);Q13915(ABL1);Q3B836(ABL1);Q3B837(ABL1);R4GRW0(ABL1);P01019(AGT);A0A7P0T8D1(AGT);A0A7P0T9S6(AGT);A0A7P0TA52(AGT);A0A7P0TBH1(AGT);B0ZBE2(AGT);Q53YY1(AGT);A0A7P0TAP4(AGT);A0A7P0Z441(AGT);A7L3A1(AGT);A7L3A2(AGT);A7L3A3(AGT);A7L3A4(AGT);A7L3A5(AGT);B0LPE5(AKT1);P31749(AKT1);A0A804HJM6(AKT1);G3V2I6(AKT1);G3V3X1(AKT1);A0A087WY56(AKT1);A0A0…
206	Quercetin	EGFR	hsa05200	Pathways in cancer	Human Diseases	Cancer: overview	153	8.08359e-30	0.199248	P00519(ABL1);Q13688(ABL1);Q13689(ABL1);Q13691(ABL1);Q13914(ABL1);Q13915(ABL1);Q3B836(ABL1);Q3B837(ABL1);R4GRW0(ABL1);P01019(AGT);A0A7P0T8D1(AGT);A0A7P0T9S6(AGT);A0A7P0TA52(AGT);A0A7P0TBH1(AGT);B0ZBE2(AGT);Q53YY1(AGT);A0A7P0TAP4(AGT);A0A7P0Z441(AGT);A7L3A1(AGT);A7L3A2(AGT);A7L3A3(AGT);A7L3A4(AGT);A7L3A5(AGT);B0LPE5(AKT1);P31749(AKT1);A0A804HJM6(AKT1);G3V2I6(AKT1);G3V3X1(AKT1);A0A087WY56(AKT1);A0A0…
207	Quercetin	ELK1	hsa05200	Pathways in cancer	Human Diseases	Cancer: overview	153	8.08359e-30	0.199248	P00519(ABL1);Q13688(ABL1);Q13689(ABL1);Q13691(ABL1);Q13914(ABL1);Q13915(ABL1);Q3B836(ABL1);Q3B837(ABL1);R4GRW0(ABL1);P01019(AGT);A0A7P0T8D1(AGT);A0A7P0T9S6(AGT);A0A7P0TA52(AGT);A0A7P0TBH1(AGT);B0ZBE2(AGT);Q53YY1(AGT);A0A7P0TAP4(AGT);A0A7P0Z441(AGT);A7L3A1(AGT);A7L3A2(AGT);A7L3A3(AGT);A7L3A4(AGT);A7L3A5(AGT);B0LPE5(AKT1);P31749(AKT1);A0A804HJM6(AKT1);G3V2I6(AKT1);G3V3X1(AKT1);A0A087WY56(AKT1);A0A0…
208	Quercetin	ERBB2	hsa05200	Pathways in cancer	Human Diseases	Cancer: overview	153	8.08359e-30	0.199248	P00519(ABL1);Q13688(ABL1);Q13689(ABL1);Q13691(ABL1);Q13914(ABL1);Q13915(ABL1);Q3B836(ABL1);Q3B837(ABL1);R4GRW0(ABL1);P01019(AGT);A0A7P0T8D1(AGT);A0A7P0T9S6(AGT);A0A7P0TA52(AGT);A0A7P0TBH1(AGT);B0ZBE2(AGT);Q53YY1(AGT);A0A7P0TAP4(AGT);A0A7P0Z441(AGT);A7L3A1(AGT);A7L3A2(AGT);A7L3A3(AGT);A7L3A4(AGT);A7L3A5(AGT);B0LPE5(AKT1);P31749(AKT1);A0A804HJM6(AKT1);G3V2I6(AKT1);G3V3X1(AKT1);A0A087WY56(AKT1);A0A0…
209	Quercetin	ESR2	hsa05200	Pathways in cancer	Human Diseases	Cancer: overview	153	8.08359e-30	0.199248	P00519(ABL1);Q13688(ABL1);Q13689(ABL1);Q13691(ABL1);Q13914(ABL1);Q13915(ABL1);Q3B836(ABL1);Q3B837(ABL1);R4GRW0(ABL1);P01019(AGT);A0A7P0T8D1(AGT);A0A7P0T9S6(AGT);A0A7P0TA52(AGT);A0A7P0TBH1(AGT);B0ZBE2(AGT);Q53YY1(AGT);A0A7P0TAP4(AGT);A0A7P0Z441(AGT);A7L3A1(AGT);A7L3A2(AGT);A7L3A3(AGT);A7L3A4(AGT);A7L3A5(AGT);B0LPE5(AKT1);P31749(AKT1);A0A804HJM6(AKT1);G3V2I6(AKT1);G3V3X1(AKT1);A0A087WY56(AKT1);A0A0…
210	Quercetin	F2	hsa05200	Pathways in cancer	Human Diseases	Cancer: overview	153	8.08359e-30	0.199248	P00519(ABL1);Q13688(ABL1);Q13689(ABL1);Q13691(ABL1);Q13914(ABL1);Q13915(ABL1);Q3B836(ABL1);Q3B837(ABL1);R4GRW0(ABL1);P01019(AGT);A0A7P0T8D1(AGT);A0A7P0T9S6(AGT);A0A7P0TA52(AGT);A0A7P0TBH1(AGT);B0ZBE2(AGT);Q53YY1(AGT);A0A7P0TAP4(AGT);A0A7P0Z441(AGT);A7L3A1(AGT);A7L3A2(AGT);A7L3A3(AGT);A7L3A4(AGT);A7L3A5(AGT);B0LPE5(AKT1);P31749(AKT1);A0A804HJM6(AKT1);G3V2I6(AKT1);G3V3X1(AKT1);A0A087WY56(AKT1);A0A0…
211	Quercetin	FLT3	hsa05200	Pathways in cancer	Human Diseases	Cancer: overview	153	8.08359e-30	0.199248	P00519(ABL1);Q13688(ABL1);Q13689(ABL1);Q13691(ABL1);Q13914(ABL1);Q13915(ABL1);Q3B836(ABL1);Q3B837(ABL1);R4GRW0(ABL1);P01019(AGT);A0A7P0T8D1(AGT);A0A7P0T9S6(AGT);A0A7P0TA52(AGT);A0A7P0TBH1(AGT);B0ZBE2(AGT);Q53YY1(AGT);A0A7P0TAP4(AGT);A0A7P0Z441(AGT);A7L3A1(AGT);A7L3A2(AGT);A7L3A3(AGT);A7L3A4(AGT);A7L3A5(AGT);B0LPE5(AKT1);P31749(AKT1);A0A804HJM6(AKT1);G3V2I6(AKT1);G3V3X1(AKT1);A0A087WY56(AKT1);A0A0…
212	Quercetin	FOS	hsa05200	Pathways in cancer	Human Diseases	Cancer: overview	153	8.08359e-30	0.199248	P00519(ABL1);Q13688(ABL1);Q13689(ABL1);Q13691(ABL1);Q13914(ABL1);Q13915(ABL1);Q3B836(ABL1);Q3B837(ABL1);R4GRW0(ABL1);P01019(AGT);A0A7P0T8D1(AGT);A0A7P0T9S6(AGT);A0A7P0TA52(AGT);A0A7P0TBH1(AGT);B0ZBE2(AGT);Q53YY1(AGT);A0A7P0TAP4(AGT);A0A7P0Z441(AGT);A7L3A1(AGT);A7L3A2(AGT);A7L3A3(AGT);A7L3A4(AGT);A7L3A5(AGT);B0LPE5(AKT1);P31749(AKT1);A0A804HJM6(AKT1);G3V2I6(AKT1);G3V3X1(AKT1);A0A087WY56(AKT1);A0A0…
213	Quercetin	GADD45A	hsa05200	Pathways in cancer	Human Diseases	Cancer: overview	153	8.08359e-30	0.199248	P00519(ABL1);Q13688(ABL1);Q13689(ABL1);Q13691(ABL1);Q13914(ABL1);Q13915(ABL1);Q3B836(ABL1);Q3B837(ABL1);R4GRW0(ABL1);P01019(AGT);A0A7P0T8D1(AGT);A0A7P0T9S6(AGT);A0A7P0TA52(AGT);A0A7P0TBH1(AGT);B0ZBE2(AGT);Q53YY1(AGT);A0A7P0TAP4(AGT);A0A7P0Z441(AGT);A7L3A1(AGT);A7L3A2(AGT);A7L3A3(AGT);A7L3A4(AGT);A7L3A5(AGT);B0LPE5(AKT1);P31749(AKT1);A0A804HJM6(AKT1);G3V2I6(AKT1);G3V3X1(AKT1);A0A087WY56(AKT1);A0A0…
214	Quercetin	GSK3A	hsa05200	Pathways in cancer	Human Diseases	Cancer: overview	153	8.08359e-30	0.199248	P00519(ABL1);Q13688(ABL1);Q13689(ABL1);Q13691(ABL1);Q13914(ABL1);Q13915(ABL1);Q3B836(ABL1);Q3B837(ABL1);R4GRW0(ABL1);P01019(AGT);A0A7P0T8D1(AGT);A0A7P0T9S6(AGT);A0A7P0TA52(AGT);A0A7P0TBH1(AGT);B0ZBE2(AGT);Q53YY1(AGT);A0A7P0TAP4(AGT);A0A7P0Z441(AGT);A7L3A1(AGT);A7L3A2(AGT);A7L3A3(AGT);A7L3A4(AGT);A7L3A5(AGT);B0LPE5(AKT1);P31749(AKT1);A0A804HJM6(AKT1);G3V2I6(AKT1);G3V3X1(AKT1);A0A087WY56(AKT1);A0A0…
215	Quercetin	GSK3B	hsa05200	Pathways in cancer	Human Diseases	Cancer: overview	153	8.08359e-30	0.199248	P00519(ABL1);Q13688(ABL1);Q13689(ABL1);Q13691(ABL1);Q13914(ABL1);Q13915(ABL1);Q3B836(ABL1);Q3B837(ABL1);R4GRW0(ABL1);P01019(AGT);A0A7P0T8D1(AGT);A0A7P0T9S6(AGT);A0A7P0TA52(AGT);A0A7P0TBH1(AGT);B0ZBE2(AGT);Q53YY1(AGT);A0A7P0TAP4(AGT);A0A7P0Z441(AGT);A7L3A1(AGT);A7L3A2(AGT);A7L3A3(AGT);A7L3A4(AGT);A7L3A5(AGT);B0LPE5(AKT1);P31749(AKT1);A0A804HJM6(AKT1);G3V2I6(AKT1);G3V3X1(AKT1);A0A087WY56(AKT1);A0A0…
216	Quercetin	GSTM1	hsa05200	Pathways in cancer	Human Diseases	Cancer: overview	153	8.08359e-30	0.199248	P00519(ABL1);Q13688(ABL1);Q13689(ABL1);Q13691(ABL1);Q13914(ABL1);Q13915(ABL1);Q3B836(ABL1);Q3B837(ABL1);R4GRW0(ABL1);P01019(AGT);A0A7P0T8D1(AGT);A0A7P0T9S6(AGT);A0A7P0TA52(AGT);A0A7P0TBH1(AGT);B0ZBE2(AGT);Q53YY1(AGT);A0A7P0TAP4(AGT);A0A7P0Z441(AGT);A7L3A1(AGT);A7L3A2(AGT);A7L3A3(AGT);A7L3A4(AGT);A7L3A5(AGT);B0LPE5(AKT1);P31749(AKT1);A0A804HJM6(AKT1);G3V2I6(AKT1);G3V3X1(AKT1);A0A087WY56(AKT1);A0A0…
217	Quercetin	GSTM2	hsa05200	Pathways in cancer	Human Diseases	Cancer: overview	153	8.08359e-30	0.199248	P00519(ABL1);Q13688(ABL1);Q13689(ABL1);Q13691(ABL1);Q13914(ABL1);Q13915(ABL1);Q3B836(ABL1);Q3B837(ABL1);R4GRW0(ABL1);P01019(AGT);A0A7P0T8D1(AGT);A0A7P0T9S6(AGT);A0A7P0TA52(AGT);A0A7P0TBH1(AGT);B0ZBE2(AGT);Q53YY1(AGT);A0A7P0TAP4(AGT);A0A7P0Z441(AGT);A7L3A1(AGT);A7L3A2(AGT);A7L3A3(AGT);A7L3A4(AGT);A7L3A5(AGT);B0LPE5(AKT1);P31749(AKT1);A0A804HJM6(AKT1);G3V2I6(AKT1);G3V3X1(AKT1);A0A087WY56(AKT1);A0A0…
218	Quercetin	GSTP1	hsa05200	Pathways in cancer	Human Diseases	Cancer: overview	153	8.08359e-30	0.199248	P00519(ABL1);Q13688(ABL1);Q13689(ABL1);Q13691(ABL1);Q13914(ABL1);Q13915(ABL1);Q3B836(ABL1);Q3B837(ABL1);R4GRW0(ABL1);P01019(AGT);A0A7P0T8D1(AGT);A0A7P0T9S6(AGT);A0A7P0TA52(AGT);A0A7P0TBH1(AGT);B0ZBE2(AGT);Q53YY1(AGT);A0A7P0TAP4(AGT);A0A7P0Z441(AGT);A7L3A1(AGT);A7L3A2(AGT);A7L3A3(AGT);A7L3A4(AGT);A7L3A5(AGT);B0LPE5(AKT1);P31749(AKT1);A0A804HJM6(AKT1);G3V2I6(AKT1);G3V3X1(AKT1);A0A087WY56(AKT1);A0A0…
219	Quercetin	HIF1A	hsa05200	Pathways in cancer	Human Diseases	Cancer: overview	153	8.08359e-30	0.199248	P00519(ABL1);Q13688(ABL1);Q13689(ABL1);Q13691(ABL1);Q13914(ABL1);Q13915(ABL1);Q3B836(ABL1);Q3B837(ABL1);R4GRW0(ABL1);P01019(AGT);A0A7P0T8D1(AGT);A0A7P0T9S6(AGT);A0A7P0TA52(AGT);A0A7P0TBH1(AGT);B0ZBE2(AGT);Q53YY1(AGT);A0A7P0TAP4(AGT);A0A7P0Z441(AGT);A7L3A1(AGT);A7L3A2(AGT);A7L3A3(AGT);A7L3A4(AGT);A7L3A5(AGT);B0LPE5(AKT1);P31749(AKT1);A0A804HJM6(AKT1);G3V2I6(AKT1);G3V3X1(AKT1);A0A087WY56(AKT1);A0A0…
220	Quercetin	HMOX1	hsa05200	Pathways in cancer	Human Diseases	Cancer: overview	153	8.08359e-30	0.199248	P00519(ABL1);Q13688(ABL1);Q13689(ABL1);Q13691(ABL1);Q13914(ABL1);Q13915(ABL1);Q3B836(ABL1);Q3B837(ABL1);R4GRW0(ABL1);P01019(AGT);A0A7P0T8D1(AGT);A0A7P0T9S6(AGT);A0A7P0TA52(AGT);A0A7P0TBH1(AGT);B0ZBE2(AGT);Q53YY1(AGT);A0A7P0TAP4(AGT);A0A7P0Z441(AGT);A7L3A1(AGT);A7L3A2(AGT);A7L3A3(AGT);A7L3A4(AGT);A7L3A5(AGT);B0LPE5(AKT1);P31749(AKT1);A0A804HJM6(AKT1);G3V2I6(AKT1);G3V3X1(AKT1);A0A087WY56(AKT1);A0A0…
221	Quercetin	HSP90AA2P	hsa05200	Pathways in cancer	Human Diseases	Cancer: overview	153	8.08359e-30	0.199248	P00519(ABL1);Q13688(ABL1);Q13689(ABL1);Q13691(ABL1);Q13914(ABL1);Q13915(ABL1);Q3B836(ABL1);Q3B837(ABL1);R4GRW0(ABL1);P01019(AGT);A0A7P0T8D1(AGT);A0A7P0T9S6(AGT);A0A7P0TA52(AGT);A0A7P0TBH1(AGT);B0ZBE2(AGT);Q53YY1(AGT);A0A7P0TAP4(AGT);A0A7P0Z441(AGT);A7L3A1(AGT);A7L3A2(AGT);A7L3A3(AGT);A7L3A4(AGT);A7L3A5(AGT);B0LPE5(AKT1);P31749(AKT1);A0A804HJM6(AKT1);G3V2I6(AKT1);G3V3X1(AKT1);A0A087WY56(AKT1);A0A0…
222	Quercetin	IFNGR2	hsa05200	Pathways in cancer	Human Diseases	Cancer: overview	153	8.08359e-30	0.199248	P00519(ABL1);Q13688(ABL1);Q13689(ABL1);Q13691(ABL1);Q13914(ABL1);Q13915(ABL1);Q3B836(ABL1);Q3B837(ABL1);R4GRW0(ABL1);P01019(AGT);A0A7P0T8D1(AGT);A0A7P0T9S6(AGT);A0A7P0TA52(AGT);A0A7P0TBH1(AGT);B0ZBE2(AGT);Q53YY1(AGT);A0A7P0TAP4(AGT);A0A7P0Z441(AGT);A7L3A1(AGT);A7L3A2(AGT);A7L3A3(AGT);A7L3A4(AGT);A7L3A5(AGT);B0LPE5(AKT1);P31749(AKT1);A0A804HJM6(AKT1);G3V2I6(AKT1);G3V3X1(AKT1);A0A087WY56(AKT1);A0A0…
223	Quercetin	IGF2	hsa05200	Pathways in cancer	Human Diseases	Cancer: overview	153	8.08359e-30	0.199248	P00519(ABL1);Q13688(ABL1);Q13689(ABL1);Q13691(ABL1);Q13914(ABL1);Q13915(ABL1);Q3B836(ABL1);Q3B837(ABL1);R4GRW0(ABL1);P01019(AGT);A0A7P0T8D1(AGT);A0A7P0T9S6(AGT);A0A7P0TA52(AGT);A0A7P0TBH1(AGT);B0ZBE2(AGT);Q53YY1(AGT);A0A7P0TAP4(AGT);A0A7P0Z441(AGT);A7L3A1(AGT);A7L3A2(AGT);A7L3A3(AGT);A7L3A4(AGT);A7L3A5(AGT);B0LPE5(AKT1);P31749(AKT1);A0A804HJM6(AKT1);G3V2I6(AKT1);G3V3X1(AKT1);A0A087WY56(AKT1);A0A0…
224	Quercetin	IL15	hsa05200	Pathways in cancer	Human Diseases	Cancer: overview	153	8.08359e-30	0.199248	P00519(ABL1);Q13688(ABL1);Q13689(ABL1);Q13691(ABL1);Q13914(ABL1);Q13915(ABL1);Q3B836(ABL1);Q3B837(ABL1);R4GRW0(ABL1);P01019(AGT);A0A7P0T8D1(AGT);A0A7P0T9S6(AGT);A0A7P0TA52(AGT);A0A7P0TBH1(AGT);B0ZBE2(AGT);Q53YY1(AGT);A0A7P0TAP4(AGT);A0A7P0Z441(AGT);A7L3A1(AGT);A7L3A2(AGT);A7L3A3(AGT);A7L3A4(AGT);A7L3A5(AGT);B0LPE5(AKT1);P31749(AKT1);A0A804HJM6(AKT1);G3V2I6(AKT1);G3V3X1(AKT1);A0A087WY56(AKT1);A0A0…
225	Quercetin	IL2	hsa05200	Pathways in cancer	Human Diseases	Cancer: overview	153	8.08359e-30	0.199248	P00519(ABL1);Q13688(ABL1);Q13689(ABL1);Q13691(ABL1);Q13914(ABL1);Q13915(ABL1);Q3B836(ABL1);Q3B837(ABL1);R4GRW0(ABL1);P01019(AGT);A0A7P0T8D1(AGT);A0A7P0T9S6(AGT);A0A7P0TA52(AGT);A0A7P0TBH1(AGT);B0ZBE2(AGT);Q53YY1(AGT);A0A7P0TAP4(AGT);A0A7P0Z441(AGT);A7L3A1(AGT);A7L3A2(AGT);A7L3A3(AGT);A7L3A4(AGT);A7L3A5(AGT);B0LPE5(AKT1);P31749(AKT1);A0A804HJM6(AKT1);G3V2I6(AKT1);G3V3X1(AKT1);A0A087WY56(AKT1);A0A0…
226	Quercetin	IL6R	hsa05200	Pathways in cancer	Human Diseases	Cancer: overview	153	8.08359e-30	0.199248	P00519(ABL1);Q13688(ABL1);Q13689(ABL1);Q13691(ABL1);Q13914(ABL1);Q13915(ABL1);Q3B836(ABL1);Q3B837(ABL1);R4GRW0(ABL1);P01019(AGT);A0A7P0T8D1(AGT);A0A7P0T9S6(AGT);A0A7P0TA52(AGT);A0A7P0TBH1(AGT);B0ZBE2(AGT);Q53YY1(AGT);A0A7P0TAP4(AGT);A0A7P0Z441(AGT);A7L3A1(AGT);A7L3A2(AGT);A7L3A3(AGT);A7L3A4(AGT);A7L3A5(AGT);B0LPE5(AKT1);P31749(AKT1);A0A804HJM6(AKT1);G3V2I6(AKT1);G3V3X1(AKT1);A0A087WY56(AKT1);A0A0…
227	Quercetin	JAK2	hsa05200	Pathways in cancer	Human Diseases	Cancer: overview	153	8.08359e-30	0.199248	P00519(ABL1);Q13688(ABL1);Q13689(ABL1);Q13691(ABL1);Q13914(ABL1);Q13915(ABL1);Q3B836(ABL1);Q3B837(ABL1);R4GRW0(ABL1);P01019(AGT);A0A7P0T8D1(AGT);A0A7P0T9S6(AGT);A0A7P0TA52(AGT);A0A7P0TBH1(AGT);B0ZBE2(AGT);Q53YY1(AGT);A0A7P0TAP4(AGT);A0A7P0Z441(AGT);A7L3A1(AGT);A7L3A2(AGT);A7L3A3(AGT);A7L3A4(AGT);A7L3A5(AGT);B0LPE5(AKT1);P31749(AKT1);A0A804HJM6(AKT1);G3V2I6(AKT1);G3V3X1(AKT1);A0A087WY56(AKT1);A0A0…
228	Quercetin	JUN	hsa05200	Pathways in cancer	Human Diseases	Cancer: overview	153	8.08359e-30	0.199248	P00519(ABL1);Q13688(ABL1);Q13689(ABL1);Q13691(ABL1);Q13914(ABL1);Q13915(ABL1);Q3B836(ABL1);Q3B837(ABL1);R4GRW0(ABL1);P01019(AGT);A0A7P0T8D1(AGT);A0A7P0T9S6(AGT);A0A7P0TA52(AGT);A0A7P0TBH1(AGT);B0ZBE2(AGT);Q53YY1(AGT);A0A7P0TAP4(AGT);A0A7P0Z441(AGT);A7L3A1(AGT);A7L3A2(AGT);A7L3A3(AGT);A7L3A4(AGT);A7L3A5(AGT);B0LPE5(AKT1);P31749(AKT1);A0A804HJM6(AKT1);G3V2I6(AKT1);G3V3X1(AKT1);A0A087WY56(AKT1);A0A0…
229	Quercetin	KRAS	hsa05200	Pathways in cancer	Human Diseases	Cancer: overview	153	8.08359e-30	0.199248	P00519(ABL1);Q13688(ABL1);Q13689(ABL1);Q13691(ABL1);Q13914(ABL1);Q13915(ABL1);Q3B836(ABL1);Q3B837(ABL1);R4GRW0(ABL1);P01019(AGT);A0A7P0T8D1(AGT);A0A7P0T9S6(AGT);A0A7P0TA52(AGT);A0A7P0TBH1(AGT);B0ZBE2(AGT);Q53YY1(AGT);A0A7P0TAP4(AGT);A0A7P0Z441(AGT);A7L3A1(AGT);A7L3A2(AGT);A7L3A3(AGT);A7L3A4(AGT);A7L3A5(AGT);B0LPE5(AKT1);P31749(AKT1);A0A804HJM6(AKT1);G3V2I6(AKT1);G3V3X1(AKT1);A0A087WY56(AKT1);A0A0…
230	Quercetin	MAPK1	hsa05200	Pathways in cancer	Human Diseases	Cancer: overview	153	8.08359e-30	0.199248	P00519(ABL1);Q13688(ABL1);Q13689(ABL1);Q13691(ABL1);Q13914(ABL1);Q13915(ABL1);Q3B836(ABL1);Q3B837(ABL1);R4GRW0(ABL1);P01019(AGT);A0A7P0T8D1(AGT);A0A7P0T9S6(AGT);A0A7P0TA52(AGT);A0A7P0TBH1(AGT);B0ZBE2(AGT);Q53YY1(AGT);A0A7P0TAP4(AGT);A0A7P0Z441(AGT);A7L3A1(AGT);A7L3A2(AGT);A7L3A3(AGT);A7L3A4(AGT);A7L3A5(AGT);B0LPE5(AKT1);P31749(AKT1);A0A804HJM6(AKT1);G3V2I6(AKT1);G3V3X1(AKT1);A0A087WY56(AKT1);A0A0…
231	Quercetin	MAPK3	hsa05200	Pathways in cancer	Human Diseases	Cancer: overview	153	8.08359e-30	0.199248	P00519(ABL1);Q13688(ABL1);Q13689(ABL1);Q13691(ABL1);Q13914(ABL1);Q13915(ABL1);Q3B836(ABL1);Q3B837(ABL1);R4GRW0(ABL1);P01019(AGT);A0A7P0T8D1(AGT);A0A7P0T9S6(AGT);A0A7P0TA52(AGT);A0A7P0TBH1(AGT);B0ZBE2(AGT);Q53YY1(AGT);A0A7P0TAP4(AGT);A0A7P0Z441(AGT);A7L3A1(AGT);A7L3A2(AGT);A7L3A3(AGT);A7L3A4(AGT);A7L3A5(AGT);B0LPE5(AKT1);P31749(AKT1);A0A804HJM6(AKT1);G3V2I6(AKT1);G3V3X1(AKT1);A0A087WY56(AKT1);A0A0…
232	Quercetin	MET	hsa05200	Pathways in cancer	Human Diseases	Cancer: overview	153	8.08359e-30	0.199248	P00519(ABL1);Q13688(ABL1);Q13689(ABL1);Q13691(ABL1);Q13914(ABL1);Q13915(ABL1);Q3B836(ABL1);Q3B837(ABL1);R4GRW0(ABL1);P01019(AGT);A0A7P0T8D1(AGT);A0A7P0T9S6(AGT);A0A7P0TA52(AGT);A0A7P0TBH1(AGT);B0ZBE2(AGT);Q53YY1(AGT);A0A7P0TAP4(AGT);A0A7P0Z441(AGT);A7L3A1(AGT);A7L3A2(AGT);A7L3A3(AGT);A7L3A4(AGT);A7L3A5(AGT);B0LPE5(AKT1);P31749(AKT1);A0A804HJM6(AKT1);G3V2I6(AKT1);G3V3X1(AKT1);A0A087WY56(AKT1);A0A0…
233	Quercetin	MMP1	hsa05200	Pathways in cancer	Human Diseases	Cancer: overview	153	8.08359e-30	0.199248	P00519(ABL1);Q13688(ABL1);Q13689(ABL1);Q13691(ABL1);Q13914(ABL1);Q13915(ABL1);Q3B836(ABL1);Q3B837(ABL1);R4GRW0(ABL1);P01019(AGT);A0A7P0T8D1(AGT);A0A7P0T9S6(AGT);A0A7P0TA52(AGT);A0A7P0TBH1(AGT);B0ZBE2(AGT);Q53YY1(AGT);A0A7P0TAP4(AGT);A0A7P0Z441(AGT);A7L3A1(AGT);A7L3A2(AGT);A7L3A3(AGT);A7L3A4(AGT);A7L3A5(AGT);B0LPE5(AKT1);P31749(AKT1);A0A804HJM6(AKT1);G3V2I6(AKT1);G3V3X1(AKT1);A0A087WY56(AKT1);A0A0…
234	Quercetin	MMP2	hsa05200	Pathways in cancer	Human Diseases	Cancer: overview	153	8.08359e-30	0.199248	P00519(ABL1);Q13688(ABL1);Q13689(ABL1);Q13691(ABL1);Q13914(ABL1);Q13915(ABL1);Q3B836(ABL1);Q3B837(ABL1);R4GRW0(ABL1);P01019(AGT);A0A7P0T8D1(AGT);A0A7P0T9S6(AGT);A0A7P0TA52(AGT);A0A7P0TBH1(AGT);B0ZBE2(AGT);Q53YY1(AGT);A0A7P0TAP4(AGT);A0A7P0Z441(AGT);A7L3A1(AGT);A7L3A2(AGT);A7L3A3(AGT);A7L3A4(AGT);A7L3A5(AGT);B0LPE5(AKT1);P31749(AKT1);A0A804HJM6(AKT1);G3V2I6(AKT1);G3V3X1(AKT1);A0A087WY56(AKT1);A0A0…
235	Quercetin	MMP9	hsa05200	Pathways in cancer	Human Diseases	Cancer: overview	153	8.08359e-30	0.199248	P00519(ABL1);Q13688(ABL1);Q13689(ABL1);Q13691(ABL1);Q13914(ABL1);Q13915(ABL1);Q3B836(ABL1);Q3B837(ABL1);R4GRW0(ABL1);P01019(AGT);A0A7P0T8D1(AGT);A0A7P0T9S6(AGT);A0A7P0TA52(AGT);A0A7P0TBH1(AGT);B0ZBE2(AGT);Q53YY1(AGT);A0A7P0TAP4(AGT);A0A7P0Z441(AGT);A7L3A1(AGT);A7L3A2(AGT);A7L3A3(AGT);A7L3A4(AGT);A7L3A5(AGT);B0LPE5(AKT1);P31749(AKT1);A0A804HJM6(AKT1);G3V2I6(AKT1);G3V3X1(AKT1);A0A087WY56(AKT1);A0A0…
236	Quercetin	MTOR	hsa05200	Pathways in cancer	Human Diseases	Cancer: overview	153	8.08359e-30	0.199248	P00519(ABL1);Q13688(ABL1);Q13689(ABL1);Q13691(ABL1);Q13914(ABL1);Q13915(ABL1);Q3B836(ABL1);Q3B837(ABL1);R4GRW0(ABL1);P01019(AGT);A0A7P0T8D1(AGT);A0A7P0T9S6(AGT);A0A7P0TA52(AGT);A0A7P0TBH1(AGT);B0ZBE2(AGT);Q53YY1(AGT);A0A7P0TAP4(AGT);A0A7P0Z441(AGT);A7L3A1(AGT);A7L3A2(AGT);A7L3A3(AGT);A7L3A4(AGT);A7L3A5(AGT);B0LPE5(AKT1);P31749(AKT1);A0A804HJM6(AKT1);G3V2I6(AKT1);G3V3X1(AKT1);A0A087WY56(AKT1);A0A0…
237	Quercetin	NFE2L2	hsa05200	Pathways in cancer	Human Diseases	Cancer: overview	153	8.08359e-30	0.199248	P00519(ABL1);Q13688(ABL1);Q13689(ABL1);Q13691(ABL1);Q13914(ABL1);Q13915(ABL1);Q3B836(ABL1);Q3B837(ABL1);R4GRW0(ABL1);P01019(AGT);A0A7P0T8D1(AGT);A0A7P0T9S6(AGT);A0A7P0TA52(AGT);A0A7P0TBH1(AGT);B0ZBE2(AGT);Q53YY1(AGT);A0A7P0TAP4(AGT);A0A7P0Z441(AGT);A7L3A1(AGT);A7L3A2(AGT);A7L3A3(AGT);A7L3A4(AGT);A7L3A5(AGT);B0LPE5(AKT1);P31749(AKT1);A0A804HJM6(AKT1);G3V2I6(AKT1);G3V3X1(AKT1);A0A087WY56(AKT1);A0A0…
238	Quercetin	NFKBIA	hsa05200	Pathways in cancer	Human Diseases	Cancer: overview	153	8.08359e-30	0.199248	P00519(ABL1);Q13688(ABL1);Q13689(ABL1);Q13691(ABL1);Q13914(ABL1);Q13915(ABL1);Q3B836(ABL1);Q3B837(ABL1);R4GRW0(ABL1);P01019(AGT);A0A7P0T8D1(AGT);A0A7P0T9S6(AGT);A0A7P0TA52(AGT);A0A7P0TBH1(AGT);B0ZBE2(AGT);Q53YY1(AGT);A0A7P0TAP4(AGT);A0A7P0Z441(AGT);A7L3A1(AGT);A7L3A2(AGT);A7L3A3(AGT);A7L3A4(AGT);A7L3A5(AGT);B0LPE5(AKT1);P31749(AKT1);A0A804HJM6(AKT1);G3V2I6(AKT1);G3V3X1(AKT1);A0A087WY56(AKT1);A0A0…
239	Quercetin	NKX3-1	hsa05200	Pathways in cancer	Human Diseases	Cancer: overview	153	8.08359e-30	0.199248	P00519(ABL1);Q13688(ABL1);Q13689(ABL1);Q13691(ABL1);Q13914(ABL1);Q13915(ABL1);Q3B836(ABL1);Q3B837(ABL1);R4GRW0(ABL1);P01019(AGT);A0A7P0T8D1(AGT);A0A7P0T9S6(AGT);A0A7P0TA52(AGT);A0A7P0TBH1(AGT);B0ZBE2(AGT);Q53YY1(AGT);A0A7P0TAP4(AGT);A0A7P0Z441(AGT);A7L3A1(AGT);A7L3A2(AGT);A7L3A3(AGT);A7L3A4(AGT);A7L3A5(AGT);B0LPE5(AKT1);P31749(AKT1);A0A804HJM6(AKT1);G3V2I6(AKT1);G3V3X1(AKT1);A0A087WY56(AKT1);A0A0…
240	Quercetin	NOS2	hsa05200	Pathways in cancer	Human Diseases	Cancer: overview	153	8.08359e-30	0.199248	P00519(ABL1);Q13688(ABL1);Q13689(ABL1);Q13691(ABL1);Q13914(ABL1);Q13915(ABL1);Q3B836(ABL1);Q3B837(ABL1);R4GRW0(ABL1);P01019(AGT);A0A7P0T8D1(AGT);A0A7P0T9S6(AGT);A0A7P0TA52(AGT);A0A7P0TBH1(AGT);B0ZBE2(AGT);Q53YY1(AGT);A0A7P0TAP4(AGT);A0A7P0Z441(AGT);A7L3A1(AGT);A7L3A2(AGT);A7L3A3(AGT);A7L3A4(AGT);A7L3A5(AGT);B0LPE5(AKT1);P31749(AKT1);A0A804HJM6(AKT1);G3V2I6(AKT1);G3V3X1(AKT1);A0A087WY56(AKT1);A0A0…
241	Quercetin	NQO1	hsa05200	Pathways in cancer	Human Diseases	Cancer: overview	153	8.08359e-30	0.199248	P00519(ABL1);Q13688(ABL1);Q13689(ABL1);Q13691(ABL1);Q13914(ABL1);Q13915(ABL1);Q3B836(ABL1);Q3B837(ABL1);R4GRW0(ABL1);P01019(AGT);A0A7P0T8D1(AGT);A0A7P0T9S6(AGT);A0A7P0TA52(AGT);A0A7P0TBH1(AGT);B0ZBE2(AGT);Q53YY1(AGT);A0A7P0TAP4(AGT);A0A7P0Z441(AGT);A7L3A1(AGT);A7L3A2(AGT);A7L3A3(AGT);A7L3A4(AGT);A7L3A5(AGT);B0LPE5(AKT1);P31749(AKT1);A0A804HJM6(AKT1);G3V2I6(AKT1);G3V3X1(AKT1);A0A087WY56(AKT1);A0A0…
242	Quercetin	PIK3CA	hsa05200	Pathways in cancer	Human Diseases	Cancer: overview	153	8.08359e-30	0.199248	P00519(ABL1);Q13688(ABL1);Q13689(ABL1);Q13691(ABL1);Q13914(ABL1);Q13915(ABL1);Q3B836(ABL1);Q3B837(ABL1);R4GRW0(ABL1);P01019(AGT);A0A7P0T8D1(AGT);A0A7P0T9S6(AGT);A0A7P0TA52(AGT);A0A7P0TBH1(AGT);B0ZBE2(AGT);Q53YY1(AGT);A0A7P0TAP4(AGT);A0A7P0Z441(AGT);A7L3A1(AGT);A7L3A2(AGT);A7L3A3(AGT);A7L3A4(AGT);A7L3A5(AGT);B0LPE5(AKT1);P31749(AKT1);A0A804HJM6(AKT1);G3V2I6(AKT1);G3V3X1(AKT1);A0A087WY56(AKT1);A0A0…
243	Quercetin	PIK3CD	hsa05200	Pathways in cancer	Human Diseases	Cancer: overview	153	8.08359e-30	0.199248	P00519(ABL1);Q13688(ABL1);Q13689(ABL1);Q13691(ABL1);Q13914(ABL1);Q13915(ABL1);Q3B836(ABL1);Q3B837(ABL1);R4GRW0(ABL1);P01019(AGT);A0A7P0T8D1(AGT);A0A7P0T9S6(AGT);A0A7P0TA52(AGT);A0A7P0TBH1(AGT);B0ZBE2(AGT);Q53YY1(AGT);A0A7P0TAP4(AGT);A0A7P0Z441(AGT);A7L3A1(AGT);A7L3A2(AGT);A7L3A3(AGT);A7L3A4(AGT);A7L3A5(AGT);B0LPE5(AKT1);P31749(AKT1);A0A804HJM6(AKT1);G3V2I6(AKT1);G3V3X1(AKT1);A0A087WY56(AKT1);A0A0…
244	Quercetin	PIM1	hsa05200	Pathways in cancer	Human Diseases	Cancer: overview	153	8.08359e-30	0.199248	P00519(ABL1);Q13688(ABL1);Q13689(ABL1);Q13691(ABL1);Q13914(ABL1);Q13915(ABL1);Q3B836(ABL1);Q3B837(ABL1);R4GRW0(ABL1);P01019(AGT);A0A7P0T8D1(AGT);A0A7P0T9S6(AGT);A0A7P0TA52(AGT);A0A7P0TBH1(AGT);B0ZBE2(AGT);Q53YY1(AGT);A0A7P0TAP4(AGT);A0A7P0Z441(AGT);A7L3A1(AGT);A7L3A2(AGT);A7L3A3(AGT);A7L3A4(AGT);A7L3A5(AGT);B0LPE5(AKT1);P31749(AKT1);A0A804HJM6(AKT1);G3V2I6(AKT1);G3V3X1(AKT1);A0A087WY56(AKT1);A0A0…
245	Quercetin	PPARD	hsa05200	Pathways in cancer	Human Diseases	Cancer: overview	153	8.08359e-30	0.199248	P00519(ABL1);Q13688(ABL1);Q13689(ABL1);Q13691(ABL1);Q13914(ABL1);Q13915(ABL1);Q3B836(ABL1);Q3B837(ABL1);R4GRW0(ABL1);P01019(AGT);A0A7P0T8D1(AGT);A0A7P0T9S6(AGT);A0A7P0TA52(AGT);A0A7P0TBH1(AGT);B0ZBE2(AGT);Q53YY1(AGT);A0A7P0TAP4(AGT);A0A7P0Z441(AGT);A7L3A1(AGT);A7L3A2(AGT);A7L3A3(AGT);A7L3A4(AGT);A7L3A5(AGT);B0LPE5(AKT1);P31749(AKT1);A0A804HJM6(AKT1);G3V2I6(AKT1);G3V3X1(AKT1);A0A087WY56(AKT1);A0A0…
246	Quercetin	PRKCA	hsa05200	Pathways in cancer	Human Diseases	Cancer: overview	153	8.08359e-30	0.199248	P00519(ABL1);Q13688(ABL1);Q13689(ABL1);Q13691(ABL1);Q13914(ABL1);Q13915(ABL1);Q3B836(ABL1);Q3B837(ABL1);R4GRW0(ABL1);P01019(AGT);A0A7P0T8D1(AGT);A0A7P0T9S6(AGT);A0A7P0TA52(AGT);A0A7P0TBH1(AGT);B0ZBE2(AGT);Q53YY1(AGT);A0A7P0TAP4(AGT);A0A7P0Z441(AGT);A7L3A1(AGT);A7L3A2(AGT);A7L3A3(AGT);A7L3A4(AGT);A7L3A5(AGT);B0LPE5(AKT1);P31749(AKT1);A0A804HJM6(AKT1);G3V2I6(AKT1);G3V3X1(AKT1);A0A087WY56(AKT1);A0A0…
247	Quercetin	PRKCB	hsa05200	Pathways in cancer	Human Diseases	Cancer: overview	153	8.08359e-30	0.199248	P00519(ABL1);Q13688(ABL1);Q13689(ABL1);Q13691(ABL1);Q13914(ABL1);Q13915(ABL1);Q3B836(ABL1);Q3B837(ABL1);R4GRW0(ABL1);P01019(AGT);A0A7P0T8D1(AGT);A0A7P0T9S6(AGT);A0A7P0TA52(AGT);A0A7P0TBH1(AGT);B0ZBE2(AGT);Q53YY1(AGT);A0A7P0TAP4(AGT);A0A7P0Z441(AGT);A7L3A1(AGT);A7L3A2(AGT);A7L3A3(AGT);A7L3A4(AGT);A7L3A5(AGT);B0LPE5(AKT1);P31749(AKT1);A0A804HJM6(AKT1);G3V2I6(AKT1);G3V3X1(AKT1);A0A087WY56(AKT1);A0A0…
248	Quercetin	PTGER3	hsa05200	Pathways in cancer	Human Diseases	Cancer: overview	153	8.08359e-30	0.199248	P00519(ABL1);Q13688(ABL1);Q13689(ABL1);Q13691(ABL1);Q13914(ABL1);Q13915(ABL1);Q3B836(ABL1);Q3B837(ABL1);R4GRW0(ABL1);P01019(AGT);A0A7P0T8D1(AGT);A0A7P0T9S6(AGT);A0A7P0TA52(AGT);A0A7P0TBH1(AGT);B0ZBE2(AGT);Q53YY1(AGT);A0A7P0TAP4(AGT);A0A7P0Z441(AGT);A7L3A1(AGT);A7L3A2(AGT);A7L3A3(AGT);A7L3A4(AGT);A7L3A5(AGT);B0LPE5(AKT1);P31749(AKT1);A0A804HJM6(AKT1);G3V2I6(AKT1);G3V3X1(AKT1);A0A087WY56(AKT1);A0A0…
249	Quercetin	PTGS2	hsa05200	Pathways in cancer	Human Diseases	Cancer: overview	153	8.08359e-30	0.199248	P00519(ABL1);Q13688(ABL1);Q13689(ABL1);Q13691(ABL1);Q13914(ABL1);Q13915(ABL1);Q3B836(ABL1);Q3B837(ABL1);R4GRW0(ABL1);P01019(AGT);A0A7P0T8D1(AGT);A0A7P0T9S6(AGT);A0A7P0TA52(AGT);A0A7P0TBH1(AGT);B0ZBE2(AGT);Q53YY1(AGT);A0A7P0TAP4(AGT);A0A7P0Z441(AGT);A7L3A1(AGT);A7L3A2(AGT);A7L3A3(AGT);A7L3A4(AGT);A7L3A5(AGT);B0LPE5(AKT1);P31749(AKT1);A0A804HJM6(AKT1);G3V2I6(AKT1);G3V3X1(AKT1);A0A087WY56(AKT1);A0A0…
250	Quercetin	PTK2	hsa05200	Pathways in cancer	Human Diseases	Cancer: overview	153	8.08359e-30	0.199248	P00519(ABL1);Q13688(ABL1);Q13689(ABL1);Q13691(ABL1);Q13914(ABL1);Q13915(ABL1);Q3B836(ABL1);Q3B837(ABL1);R4GRW0(ABL1);P01019(AGT);A0A7P0T8D1(AGT);A0A7P0T9S6(AGT);A0A7P0TA52(AGT);A0A7P0TBH1(AGT);B0ZBE2(AGT);Q53YY1(AGT);A0A7P0TAP4(AGT);A0A7P0Z441(AGT);A7L3A1(AGT);A7L3A2(AGT);A7L3A3(AGT);A7L3A4(AGT);A7L3A5(AGT);B0LPE5(AKT1);P31749(AKT1);A0A804HJM6(AKT1);G3V2I6(AKT1);G3V3X1(AKT1);A0A087WY56(AKT1);A0A0…
251	Quercetin	RAF1	hsa05200	Pathways in cancer	Human Diseases	Cancer: overview	153	8.08359e-30	0.199248	P00519(ABL1);Q13688(ABL1);Q13689(ABL1);Q13691(ABL1);Q13914(ABL1);Q13915(ABL1);Q3B836(ABL1);Q3B837(ABL1);R4GRW0(ABL1);P01019(AGT);A0A7P0T8D1(AGT);A0A7P0T9S6(AGT);A0A7P0TA52(AGT);A0A7P0TBH1(AGT);B0ZBE2(AGT);Q53YY1(AGT);A0A7P0TAP4(AGT);A0A7P0Z441(AGT);A7L3A1(AGT);A7L3A2(AGT);A7L3A3(AGT);A7L3A4(AGT);A7L3A5(AGT);B0LPE5(AKT1);P31749(AKT1);A0A804HJM6(AKT1);G3V2I6(AKT1);G3V3X1(AKT1);A0A087WY56(AKT1);A0A0…
252	Quercetin	RASSF1	hsa05200	Pathways in cancer	Human Diseases	Cancer: overview	153	8.08359e-30	0.199248	P00519(ABL1);Q13688(ABL1);Q13689(ABL1);Q13691(ABL1);Q13914(ABL1);Q13915(ABL1);Q3B836(ABL1);Q3B837(ABL1);R4GRW0(ABL1);P01019(AGT);A0A7P0T8D1(AGT);A0A7P0T9S6(AGT);A0A7P0TA52(AGT);A0A7P0TBH1(AGT);B0ZBE2(AGT);Q53YY1(AGT);A0A7P0TAP4(AGT);A0A7P0Z441(AGT);A7L3A1(AGT);A7L3A2(AGT);A7L3A3(AGT);A7L3A4(AGT);A7L3A5(AGT);B0LPE5(AKT1);P31749(AKT1);A0A804HJM6(AKT1);G3V2I6(AKT1);G3V3X1(AKT1);A0A087WY56(AKT1);A0A0…
253	Quercetin	RB1	hsa05200	Pathways in cancer	Human Diseases	Cancer: overview	153	8.08359e-30	0.199248	P00519(ABL1);Q13688(ABL1);Q13689(ABL1);Q13691(ABL1);Q13914(ABL1);Q13915(ABL1);Q3B836(ABL1);Q3B837(ABL1);R4GRW0(ABL1);P01019(AGT);A0A7P0T8D1(AGT);A0A7P0T9S6(AGT);A0A7P0TA52(AGT);A0A7P0TBH1(AGT);B0ZBE2(AGT);Q53YY1(AGT);A0A7P0TAP4(AGT);A0A7P0Z441(AGT);A7L3A1(AGT);A7L3A2(AGT);A7L3A3(AGT);A7L3A4(AGT);A7L3A5(AGT);B0LPE5(AKT1);P31749(AKT1);A0A804HJM6(AKT1);G3V2I6(AKT1);G3V3X1(AKT1);A0A087WY56(AKT1);A0A0…
254	Quercetin	RELA	hsa05200	Pathways in cancer	Human Diseases	Cancer: overview	153	8.08359e-30	0.199248	P00519(ABL1);Q13688(ABL1);Q13689(ABL1);Q13691(ABL1);Q13914(ABL1);Q13915(ABL1);Q3B836(ABL1);Q3B837(ABL1);R4GRW0(ABL1);P01019(AGT);A0A7P0T8D1(AGT);A0A7P0T9S6(AGT);A0A7P0TA52(AGT);A0A7P0TBH1(AGT);B0ZBE2(AGT);Q53YY1(AGT);A0A7P0TAP4(AGT);A0A7P0Z441(AGT);A7L3A1(AGT);A7L3A2(AGT);A7L3A3(AGT);A7L3A4(AGT);A7L3A5(AGT);B0LPE5(AKT1);P31749(AKT1);A0A804HJM6(AKT1);G3V2I6(AKT1);G3V3X1(AKT1);A0A087WY56(AKT1);A0A0…
255	Quercetin	RUNX1T1	hsa05200	Pathways in cancer	Human Diseases	Cancer: overview	153	8.08359e-30	0.199248	P00519(ABL1);Q13688(ABL1);Q13689(ABL1);Q13691(ABL1);Q13914(ABL1);Q13915(ABL1);Q3B836(ABL1);Q3B837(ABL1);R4GRW0(ABL1);P01019(AGT);A0A7P0T8D1(AGT);A0A7P0T9S6(AGT);A0A7P0TA52(AGT);A0A7P0TBH1(AGT);B0ZBE2(AGT);Q53YY1(AGT);A0A7P0TAP4(AGT);A0A7P0Z441(AGT);A7L3A1(AGT);A7L3A2(AGT);A7L3A3(AGT);A7L3A4(AGT);A7L3A5(AGT);B0LPE5(AKT1);P31749(AKT1);A0A804HJM6(AKT1);G3V2I6(AKT1);G3V3X1(AKT1);A0A087WY56(AKT1);A0A0…
256	Quercetin	RXRA	hsa05200	Pathways in cancer	Human Diseases	Cancer: overview	153	8.08359e-30	0.199248	P00519(ABL1);Q13688(ABL1);Q13689(ABL1);Q13691(ABL1);Q13914(ABL1);Q13915(ABL1);Q3B836(ABL1);Q3B837(ABL1);R4GRW0(ABL1);P01019(AGT);A0A7P0T8D1(AGT);A0A7P0T9S6(AGT);A0A7P0TA52(AGT);A0A7P0TBH1(AGT);B0ZBE2(AGT);Q53YY1(AGT);A0A7P0TAP4(AGT);A0A7P0Z441(AGT);A7L3A1(AGT);A7L3A2(AGT);A7L3A3(AGT);A7L3A4(AGT);A7L3A5(AGT);B0LPE5(AKT1);P31749(AKT1);A0A804HJM6(AKT1);G3V2I6(AKT1);G3V3X1(AKT1);A0A087WY56(AKT1);A0A0…
257	Quercetin	SLC2A1	hsa05200	Pathways in cancer	Human Diseases	Cancer: overview	153	8.08359e-30	0.199248	P00519(ABL1);Q13688(ABL1);Q13689(ABL1);Q13691(ABL1);Q13914(ABL1);Q13915(ABL1);Q3B836(ABL1);Q3B837(ABL1);R4GRW0(ABL1);P01019(AGT);A0A7P0T8D1(AGT);A0A7P0T9S6(AGT);A0A7P0TA52(AGT);A0A7P0TBH1(AGT);B0ZBE2(AGT);Q53YY1(AGT);A0A7P0TAP4(AGT);A0A7P0Z441(AGT);A7L3A1(AGT);A7L3A2(AGT);A7L3A3(AGT);A7L3A4(AGT);A7L3A5(AGT);B0LPE5(AKT1);P31749(AKT1);A0A804HJM6(AKT1);G3V2I6(AKT1);G3V3X1(AKT1);A0A087WY56(AKT1);A0A0…
258	Quercetin	SP1	hsa05200	Pathways in cancer	Human Diseases	Cancer: overview	153	8.08359e-30	0.199248	P00519(ABL1);Q13688(ABL1);Q13689(ABL1);Q13691(ABL1);Q13914(ABL1);Q13915(ABL1);Q3B836(ABL1);Q3B837(ABL1);R4GRW0(ABL1);P01019(AGT);A0A7P0T8D1(AGT);A0A7P0T9S6(AGT);A0A7P0TA52(AGT);A0A7P0TBH1(AGT);B0ZBE2(AGT);Q53YY1(AGT);A0A7P0TAP4(AGT);A0A7P0Z441(AGT);A7L3A1(AGT);A7L3A2(AGT);A7L3A3(AGT);A7L3A4(AGT);A7L3A5(AGT);B0LPE5(AKT1);P31749(AKT1);A0A804HJM6(AKT1);G3V2I6(AKT1);G3V3X1(AKT1);A0A087WY56(AKT1);A0A0…
259	Quercetin	STAT1	hsa05200	Pathways in cancer	Human Diseases	Cancer: overview	153	8.08359e-30	0.199248	P00519(ABL1);Q13688(ABL1);Q13689(ABL1);Q13691(ABL1);Q13914(ABL1);Q13915(ABL1);Q3B836(ABL1);Q3B837(ABL1);R4GRW0(ABL1);P01019(AGT);A0A7P0T8D1(AGT);A0A7P0T9S6(AGT);A0A7P0TA52(AGT);A0A7P0TBH1(AGT);B0ZBE2(AGT);Q53YY1(AGT);A0A7P0TAP4(AGT);A0A7P0Z441(AGT);A7L3A1(AGT);A7L3A2(AGT);A7L3A3(AGT);A7L3A4(AGT);A7L3A5(AGT);B0LPE5(AKT1);P31749(AKT1);A0A804HJM6(AKT1);G3V2I6(AKT1);G3V3X1(AKT1);A0A087WY56(AKT1);A0A0…
260	Quercetin	TGFB1	hsa05200	Pathways in cancer	Human Diseases	Cancer: overview	153	8.08359e-30	0.199248	P00519(ABL1);Q13688(ABL1);Q13689(ABL1);Q13691(ABL1);Q13914(ABL1);Q13915(ABL1);Q3B836(ABL1);Q3B837(ABL1);R4GRW0(ABL1);P01019(AGT);A0A7P0T8D1(AGT);A0A7P0T9S6(AGT);A0A7P0TA52(AGT);A0A7P0TBH1(AGT);B0ZBE2(AGT);Q53YY1(AGT);A0A7P0TAP4(AGT);A0A7P0Z441(AGT);A7L3A1(AGT);A7L3A2(AGT);A7L3A3(AGT);A7L3A4(AGT);A7L3A5(AGT);B0LPE5(AKT1);P31749(AKT1);A0A804HJM6(AKT1);G3V2I6(AKT1);G3V3X1(AKT1);A0A087WY56(AKT1);A0A0…
261	Quercetin	TP53	hsa05200	Pathways in cancer	Human Diseases	Cancer: overview	153	8.08359e-30	0.199248	P00519(ABL1);Q13688(ABL1);Q13689(ABL1);Q13691(ABL1);Q13914(ABL1);Q13915(ABL1);Q3B836(ABL1);Q3B837(ABL1);R4GRW0(ABL1);P01019(AGT);A0A7P0T8D1(AGT);A0A7P0T9S6(AGT);A0A7P0TA52(AGT);A0A7P0TBH1(AGT);B0ZBE2(AGT);Q53YY1(AGT);A0A7P0TAP4(AGT);A0A7P0Z441(AGT);A7L3A1(AGT);A7L3A2(AGT);A7L3A3(AGT);A7L3A4(AGT);A7L3A5(AGT);B0LPE5(AKT1);P31749(AKT1);A0A804HJM6(AKT1);G3V2I6(AKT1);G3V3X1(AKT1);A0A087WY56(AKT1);A0A0…
262	Quercetin	VEGFA	hsa05200	Pathways in cancer	Human Diseases	Cancer: overview	153	8.08359e-30	0.199248	P00519(ABL1);Q13688(ABL1);Q13689(ABL1);Q13691(ABL1);Q13914(ABL1);Q13915(ABL1);Q3B836(ABL1);Q3B837(ABL1);R4GRW0(ABL1);P01019(AGT);A0A7P0T8D1(AGT);A0A7P0T9S6(AGT);A0A7P0TA52(AGT);A0A7P0TBH1(AGT);B0ZBE2(AGT);Q53YY1(AGT);A0A7P0TAP4(AGT);A0A7P0Z441(AGT);A7L3A1(AGT);A7L3A2(AGT);A7L3A3(AGT);A7L3A4(AGT);A7L3A5(AGT);B0LPE5(AKT1);P31749(AKT1);A0A804HJM6(AKT1);G3V2I6(AKT1);G3V3X1(AKT1);A0A087WY56(AKT1);A0A0…
263	Quercetin-3beta-d-glucoside	CASP3	hsa05200	Pathways in cancer	Human Diseases	Cancer: overview	153	8.08359e-30	0.199248	P00519(ABL1);Q13688(ABL1);Q13689(ABL1);Q13691(ABL1);Q13914(ABL1);Q13915(ABL1);Q3B836(ABL1);Q3B837(ABL1);R4GRW0(ABL1);P01019(AGT);A0A7P0T8D1(AGT);A0A7P0T9S6(AGT);A0A7P0TA52(AGT);A0A7P0TBH1(AGT);B0ZBE2(AGT);Q53YY1(AGT);A0A7P0TAP4(AGT);A0A7P0Z441(AGT);A7L3A1(AGT);A7L3A2(AGT);A7L3A3(AGT);A7L3A4(AGT);A7L3A5(AGT);B0LPE5(AKT1);P31749(AKT1);A0A804HJM6(AKT1);G3V2I6(AKT1);G3V3X1(AKT1);A0A087WY56(AKT1);A0A0…
264	Theaflavin	CASP3	hsa05200	Pathways in cancer	Human Diseases	Cancer: overview	153	8.08359e-30	0.199248	P00519(ABL1);Q13688(ABL1);Q13689(ABL1);Q13691(ABL1);Q13914(ABL1);Q13915(ABL1);Q3B836(ABL1);Q3B837(ABL1);R4GRW0(ABL1);P01019(AGT);A0A7P0T8D1(AGT);A0A7P0T9S6(AGT);A0A7P0TA52(AGT);A0A7P0TBH1(AGT);B0ZBE2(AGT);Q53YY1(AGT);A0A7P0TAP4(AGT);A0A7P0Z441(AGT);A7L3A1(AGT);A7L3A2(AGT);A7L3A3(AGT);A7L3A4(AGT);A7L3A5(AGT);B0LPE5(AKT1);P31749(AKT1);A0A804HJM6(AKT1);G3V2I6(AKT1);G3V3X1(AKT1);A0A087WY56(AKT1);A0A0…
265	Theaflavin	CASP9	hsa05200	Pathways in cancer	Human Diseases	Cancer: overview	153	8.08359e-30	0.199248	P00519(ABL1);Q13688(ABL1);Q13689(ABL1);Q13691(ABL1);Q13914(ABL1);Q13915(ABL1);Q3B836(ABL1);Q3B837(ABL1);R4GRW0(ABL1);P01019(AGT);A0A7P0T8D1(AGT);A0A7P0T9S6(AGT);A0A7P0TA52(AGT);A0A7P0TBH1(AGT);B0ZBE2(AGT);Q53YY1(AGT);A0A7P0TAP4(AGT);A0A7P0Z441(AGT);A7L3A1(AGT);A7L3A2(AGT);A7L3A3(AGT);A7L3A4(AGT);A7L3A5(AGT);B0LPE5(AKT1);P31749(AKT1);A0A804HJM6(AKT1);G3V2I6(AKT1);G3V3X1(AKT1);A0A087WY56(AKT1);A0A0…
266	Theaflavin	MAPK1	hsa05200	Pathways in cancer	Human Diseases	Cancer: overview	153	8.08359e-30	0.199248	P00519(ABL1);Q13688(ABL1);Q13689(ABL1);Q13691(ABL1);Q13914(ABL1);Q13915(ABL1);Q3B836(ABL1);Q3B837(ABL1);R4GRW0(ABL1);P01019(AGT);A0A7P0T8D1(AGT);A0A7P0T9S6(AGT);A0A7P0TA52(AGT);A0A7P0TBH1(AGT);B0ZBE2(AGT);Q53YY1(AGT);A0A7P0TAP4(AGT);A0A7P0Z441(AGT);A7L3A1(AGT);A7L3A2(AGT);A7L3A3(AGT);A7L3A4(AGT);A7L3A5(AGT);B0LPE5(AKT1);P31749(AKT1);A0A804HJM6(AKT1);G3V2I6(AKT1);G3V3X1(AKT1);A0A087WY56(AKT1);A0A0…
267	Theaflavin	MAPK3	hsa05200	Pathways in cancer	Human Diseases	Cancer: overview	153	8.08359e-30	0.199248	P00519(ABL1);Q13688(ABL1);Q13689(ABL1);Q13691(ABL1);Q13914(ABL1);Q13915(ABL1);Q3B836(ABL1);Q3B837(ABL1);R4GRW0(ABL1);P01019(AGT);A0A7P0T8D1(AGT);A0A7P0T9S6(AGT);A0A7P0TA52(AGT);A0A7P0TBH1(AGT);B0ZBE2(AGT);Q53YY1(AGT);A0A7P0TAP4(AGT);A0A7P0Z441(AGT);A7L3A1(AGT);A7L3A2(AGT);A7L3A3(AGT);A7L3A4(AGT);A7L3A5(AGT);B0LPE5(AKT1);P31749(AKT1);A0A804HJM6(AKT1);G3V2I6(AKT1);G3V3X1(AKT1);A0A087WY56(AKT1);A0A0…
268	Theaflavin	RELA	hsa05200	Pathways in cancer	Human Diseases	Cancer: overview	153	8.08359e-30	0.199248	P00519(ABL1);Q13688(ABL1);Q13689(ABL1);Q13691(ABL1);Q13914(ABL1);Q13915(ABL1);Q3B836(ABL1);Q3B837(ABL1);R4GRW0(ABL1);P01019(AGT);A0A7P0T8D1(AGT);A0A7P0T9S6(AGT);A0A7P0TA52(AGT);A0A7P0TBH1(AGT);B0ZBE2(AGT);Q53YY1(AGT);A0A7P0TAP4(AGT);A0A7P0Z441(AGT);A7L3A1(AGT);A7L3A2(AGT);A7L3A3(AGT);A7L3A4(AGT);A7L3A5(AGT);B0LPE5(AKT1);P31749(AKT1);A0A804HJM6(AKT1);G3V2I6(AKT1);G3V3X1(AKT1);A0A087WY56(AKT1);A0A0…
269	(-)-Epicatechin	AKT1	hsa04933	AGE-RAGE signaling pathway in diabetic complications	Human Diseases	Endocrine and metabolic disease	70	2.85115e-25	0.425743	P01019(AGT);A0A7P0T8D1(AGT);A0A7P0T9S6(AGT);A0A7P0TA52(AGT);A0A7P0TBH1(AGT);B0ZBE2(AGT);Q53YY1(AGT);A0A7P0TAP4(AGT);A0A7P0Z441(AGT);A7L3A1(AGT);A7L3A2(AGT);A7L3A3(AGT);A7L3A4(AGT);A7L3A5(AGT);B0LPE5(AKT1);P31749(AKT1);A0A804HJM6(AKT1);G3V2I6(AKT1);G3V3X1(AKT1);A0A087WY56(AKT1);A0A0S2Z3D6(AKT1);A0A142IKA9(AKT1);A0AAQ5BHJ3(AKT1);A0AAQ5BHK3(AKT1);X2CV47(AKT1);X2CVF3(AKT1);Q07812(BAX);K4JQN1(BAX);Q5Z…
270	(-)-Epicatechin	CASP3	hsa04933	AGE-RAGE signaling pathway in diabetic complications	Human Diseases	Endocrine and metabolic disease	70	2.85115e-25	0.425743	P01019(AGT);A0A7P0T8D1(AGT);A0A7P0T9S6(AGT);A0A7P0TA52(AGT);A0A7P0TBH1(AGT);B0ZBE2(AGT);Q53YY1(AGT);A0A7P0TAP4(AGT);A0A7P0Z441(AGT);A7L3A1(AGT);A7L3A2(AGT);A7L3A3(AGT);A7L3A4(AGT);A7L3A5(AGT);B0LPE5(AKT1);P31749(AKT1);A0A804HJM6(AKT1);G3V2I6(AKT1);G3V3X1(AKT1);A0A087WY56(AKT1);A0A0S2Z3D6(AKT1);A0A142IKA9(AKT1);A0AAQ5BHJ3(AKT1);A0AAQ5BHK3(AKT1);X2CV47(AKT1);X2CVF3(AKT1);Q07812(BAX);K4JQN1(BAX);Q5Z…
271	(-)-Epicatechin	CCL2	hsa04933	AGE-RAGE signaling pathway in diabetic complications	Human Diseases	Endocrine and metabolic disease	70	2.85115e-25	0.425743	P01019(AGT);A0A7P0T8D1(AGT);A0A7P0T9S6(AGT);A0A7P0TA52(AGT);A0A7P0TBH1(AGT);B0ZBE2(AGT);Q53YY1(AGT);A0A7P0TAP4(AGT);A0A7P0Z441(AGT);A7L3A1(AGT);A7L3A2(AGT);A7L3A3(AGT);A7L3A4(AGT);A7L3A5(AGT);B0LPE5(AKT1);P31749(AKT1);A0A804HJM6(AKT1);G3V2I6(AKT1);G3V3X1(AKT1);A0A087WY56(AKT1);A0A0S2Z3D6(AKT1);A0A142IKA9(AKT1);A0AAQ5BHJ3(AKT1);A0AAQ5BHK3(AKT1);X2CV47(AKT1);X2CVF3(AKT1);Q07812(BAX);K4JQN1(BAX);Q5Z…
272	(-)-Epicatechin	IL1A	hsa04933	AGE-RAGE signaling pathway in diabetic complications	Human Diseases	Endocrine and metabolic disease	70	2.85115e-25	0.425743	P01019(AGT);A0A7P0T8D1(AGT);A0A7P0T9S6(AGT);A0A7P0TA52(AGT);A0A7P0TBH1(AGT);B0ZBE2(AGT);Q53YY1(AGT);A0A7P0TAP4(AGT);A0A7P0Z441(AGT);A7L3A1(AGT);A7L3A2(AGT);A7L3A3(AGT);A7L3A4(AGT);A7L3A5(AGT);B0LPE5(AKT1);P31749(AKT1);A0A804HJM6(AKT1);G3V2I6(AKT1);G3V3X1(AKT1);A0A087WY56(AKT1);A0A0S2Z3D6(AKT1);A0A142IKA9(AKT1);A0AAQ5BHJ3(AKT1);A0AAQ5BHK3(AKT1);X2CV47(AKT1);X2CVF3(AKT1);Q07812(BAX);K4JQN1(BAX);Q5Z…
273	(-)-Epicatechin	NOS3	hsa04933	AGE-RAGE signaling pathway in diabetic complications	Human Diseases	Endocrine and metabolic disease	70	2.85115e-25	0.425743	P01019(AGT);A0A7P0T8D1(AGT);A0A7P0T9S6(AGT);A0A7P0TA52(AGT);A0A7P0TBH1(AGT);B0ZBE2(AGT);Q53YY1(AGT);A0A7P0TAP4(AGT);A0A7P0Z441(AGT);A7L3A1(AGT);A7L3A2(AGT);A7L3A3(AGT);A7L3A4(AGT);A7L3A5(AGT);B0LPE5(AKT1);P31749(AKT1);A0A804HJM6(AKT1);G3V2I6(AKT1);G3V3X1(AKT1);A0A087WY56(AKT1);A0A0S2Z3D6(AKT1);A0A142IKA9(AKT1);A0AAQ5BHJ3(AKT1);A0AAQ5BHK3(AKT1);X2CV47(AKT1);X2CVF3(AKT1);Q07812(BAX);K4JQN1(BAX);Q5Z…
274	agmatine	MMP2	hsa04933	AGE-RAGE signaling pathway in diabetic complications	Human Diseases	Endocrine and metabolic disease	70	2.85115e-25	0.425743	P01019(AGT);A0A7P0T8D1(AGT);A0A7P0T9S6(AGT);A0A7P0TA52(AGT);A0A7P0TBH1(AGT);B0ZBE2(AGT);Q53YY1(AGT);A0A7P0TAP4(AGT);A0A7P0Z441(AGT);A7L3A1(AGT);A7L3A2(AGT);A7L3A3(AGT);A7L3A4(AGT);A7L3A5(AGT);B0LPE5(AKT1);P31749(AKT1);A0A804HJM6(AKT1);G3V2I6(AKT1);G3V3X1(AKT1);A0A087WY56(AKT1);A0A0S2Z3D6(AKT1);A0A142IKA9(AKT1);A0AAQ5BHJ3(AKT1);A0AAQ5BHK3(AKT1);X2CV47(AKT1);X2CVF3(AKT1);Q07812(BAX);K4JQN1(BAX);Q5Z…
275	agmatine	NOS3	hsa04933	AGE-RAGE signaling pathway in diabetic complications	Human Diseases	Endocrine and metabolic disease	70	2.85115e-25	0.425743	P01019(AGT);A0A7P0T8D1(AGT);A0A7P0T9S6(AGT);A0A7P0TA52(AGT);A0A7P0TBH1(AGT);B0ZBE2(AGT);Q53YY1(AGT);A0A7P0TAP4(AGT);A0A7P0Z441(AGT);A7L3A1(AGT);A7L3A2(AGT);A7L3A3(AGT);A7L3A4(AGT);A7L3A5(AGT);B0LPE5(AKT1);P31749(AKT1);A0A804HJM6(AKT1);G3V2I6(AKT1);G3V3X1(AKT1);A0A087WY56(AKT1);A0A0S2Z3D6(AKT1);A0A142IKA9(AKT1);A0AAQ5BHJ3(AKT1);A0AAQ5BHK3(AKT1);X2CV47(AKT1);X2CVF3(AKT1);Q07812(BAX);K4JQN1(BAX);Q5Z…
276	Gallic acid	CASP3	hsa04933	AGE-RAGE signaling pathway in diabetic complications	Human Diseases	Endocrine and metabolic disease	70	2.85115e-25	0.425743	P01019(AGT);A0A7P0T8D1(AGT);A0A7P0T9S6(AGT);A0A7P0TA52(AGT);A0A7P0TBH1(AGT);B0ZBE2(AGT);Q53YY1(AGT);A0A7P0TAP4(AGT);A0A7P0Z441(AGT);A7L3A1(AGT);A7L3A2(AGT);A7L3A3(AGT);A7L3A4(AGT);A7L3A5(AGT);B0LPE5(AKT1);P31749(AKT1);A0A804HJM6(AKT1);G3V2I6(AKT1);G3V3X1(AKT1);A0A087WY56(AKT1);A0A0S2Z3D6(AKT1);A0A142IKA9(AKT1);A0AAQ5BHJ3(AKT1);A0AAQ5BHK3(AKT1);X2CV47(AKT1);X2CVF3(AKT1);Q07812(BAX);K4JQN1(BAX);Q5Z…
277	Gallic acid	JUN	hsa04933	AGE-RAGE signaling pathway in diabetic complications	Human Diseases	Endocrine and metabolic disease	70	2.85115e-25	0.425743	P01019(AGT);A0A7P0T8D1(AGT);A0A7P0T9S6(AGT);A0A7P0TA52(AGT);A0A7P0TBH1(AGT);B0ZBE2(AGT);Q53YY1(AGT);A0A7P0TAP4(AGT);A0A7P0Z441(AGT);A7L3A1(AGT);A7L3A2(AGT);A7L3A3(AGT);A7L3A4(AGT);A7L3A5(AGT);B0LPE5(AKT1);P31749(AKT1);A0A804HJM6(AKT1);G3V2I6(AKT1);G3V3X1(AKT1);A0A087WY56(AKT1);A0A0S2Z3D6(AKT1);A0A142IKA9(AKT1);A0AAQ5BHJ3(AKT1);A0AAQ5BHK3(AKT1);X2CV47(AKT1);X2CVF3(AKT1);Q07812(BAX);K4JQN1(BAX);Q5Z…
278	Gallic acid	MMP2	hsa04933	AGE-RAGE signaling pathway in diabetic complications	Human Diseases	Endocrine and metabolic disease	70	2.85115e-25	0.425743	P01019(AGT);A0A7P0T8D1(AGT);A0A7P0T9S6(AGT);A0A7P0TA52(AGT);A0A7P0TBH1(AGT);B0ZBE2(AGT);Q53YY1(AGT);A0A7P0TAP4(AGT);A0A7P0Z441(AGT);A7L3A1(AGT);A7L3A2(AGT);A7L3A3(AGT);A7L3A4(AGT);A7L3A5(AGT);B0LPE5(AKT1);P31749(AKT1);A0A804HJM6(AKT1);G3V2I6(AKT1);G3V3X1(AKT1);A0A087WY56(AKT1);A0A0S2Z3D6(AKT1);A0A142IKA9(AKT1);A0AAQ5BHJ3(AKT1);A0AAQ5BHK3(AKT1);X2CV47(AKT1);X2CVF3(AKT1);Q07812(BAX);K4JQN1(BAX);Q5Z…
279	Gallic acid	PRKCA	hsa04933	AGE-RAGE signaling pathway in diabetic complications	Human Diseases	Endocrine and metabolic disease	70	2.85115e-25	0.425743	P01019(AGT);A0A7P0T8D1(AGT);A0A7P0T9S6(AGT);A0A7P0TA52(AGT);A0A7P0TBH1(AGT);B0ZBE2(AGT);Q53YY1(AGT);A0A7P0TAP4(AGT);A0A7P0Z441(AGT);A7L3A1(AGT);A7L3A2(AGT);A7L3A3(AGT);A7L3A4(AGT);A7L3A5(AGT);B0LPE5(AKT1);P31749(AKT1);A0A804HJM6(AKT1);G3V2I6(AKT1);G3V3X1(AKT1);A0A087WY56(AKT1);A0A0S2Z3D6(AKT1);A0A142IKA9(AKT1);A0AAQ5BHJ3(AKT1);A0AAQ5BHK3(AKT1);X2CV47(AKT1);X2CVF3(AKT1);Q07812(BAX);K4JQN1(BAX);Q5Z…
280	Gallic acid	SERPINE1	hsa04933	AGE-RAGE signaling pathway in diabetic complications	Human Diseases	Endocrine and metabolic disease	70	2.85115e-25	0.425743	P01019(AGT);A0A7P0T8D1(AGT);A0A7P0T9S6(AGT);A0A7P0TA52(AGT);A0A7P0TBH1(AGT);B0ZBE2(AGT);Q53YY1(AGT);A0A7P0TAP4(AGT);A0A7P0Z441(AGT);A7L3A1(AGT);A7L3A2(AGT);A7L3A3(AGT);A7L3A4(AGT);A7L3A5(AGT);B0LPE5(AKT1);P31749(AKT1);A0A804HJM6(AKT1);G3V2I6(AKT1);G3V3X1(AKT1);A0A087WY56(AKT1);A0A0S2Z3D6(AKT1);A0A142IKA9(AKT1);A0AAQ5BHJ3(AKT1);A0AAQ5BHK3(AKT1);X2CV47(AKT1);X2CVF3(AKT1);Q07812(BAX);K4JQN1(BAX);Q5Z…
281	Glycyrrhetinic Acid	ICAM1	hsa04933	AGE-RAGE signaling pathway in diabetic complications	Human Diseases	Endocrine and metabolic disease	70	2.85115e-25	0.425743	P01019(AGT);A0A7P0T8D1(AGT);A0A7P0T9S6(AGT);A0A7P0TA52(AGT);A0A7P0TBH1(AGT);B0ZBE2(AGT);Q53YY1(AGT);A0A7P0TAP4(AGT);A0A7P0Z441(AGT);A7L3A1(AGT);A7L3A2(AGT);A7L3A3(AGT);A7L3A4(AGT);A7L3A5(AGT);B0LPE5(AKT1);P31749(AKT1);A0A804HJM6(AKT1);G3V2I6(AKT1);G3V3X1(AKT1);A0A087WY56(AKT1);A0A0S2Z3D6(AKT1);A0A142IKA9(AKT1);A0AAQ5BHJ3(AKT1);A0AAQ5BHK3(AKT1);X2CV47(AKT1);X2CVF3(AKT1);Q07812(BAX);K4JQN1(BAX);Q5Z…
282	Glycyrrhetinic Acid	NOS3	hsa04933	AGE-RAGE signaling pathway in diabetic complications	Human Diseases	Endocrine and metabolic disease	70	2.85115e-25	0.425743	P01019(AGT);A0A7P0T8D1(AGT);A0A7P0T9S6(AGT);A0A7P0TA52(AGT);A0A7P0TBH1(AGT);B0ZBE2(AGT);Q53YY1(AGT);A0A7P0TAP4(AGT);A0A7P0Z441(AGT);A7L3A1(AGT);A7L3A2(AGT);A7L3A3(AGT);A7L3A4(AGT);A7L3A5(AGT);B0LPE5(AKT1);P31749(AKT1);A0A804HJM6(AKT1);G3V2I6(AKT1);G3V3X1(AKT1);A0A087WY56(AKT1);A0A0S2Z3D6(AKT1);A0A142IKA9(AKT1);A0AAQ5BHJ3(AKT1);A0AAQ5BHK3(AKT1);X2CV47(AKT1);X2CVF3(AKT1);Q07812(BAX);K4JQN1(BAX);Q5Z…
283	Isovitexin	RELA	hsa04933	AGE-RAGE signaling pathway in diabetic complications	Human Diseases	Endocrine and metabolic disease	70	2.85115e-25	0.425743	P01019(AGT);A0A7P0T8D1(AGT);A0A7P0T9S6(AGT);A0A7P0TA52(AGT);A0A7P0TBH1(AGT);B0ZBE2(AGT);Q53YY1(AGT);A0A7P0TAP4(AGT);A0A7P0Z441(AGT);A7L3A1(AGT);A7L3A2(AGT);A7L3A3(AGT);A7L3A4(AGT);A7L3A5(AGT);B0LPE5(AKT1);P31749(AKT1);A0A804HJM6(AKT1);G3V2I6(AKT1);G3V3X1(AKT1);A0A087WY56(AKT1);A0A0S2Z3D6(AKT1);A0A142IKA9(AKT1);A0AAQ5BHJ3(AKT1);A0AAQ5BHK3(AKT1);X2CV47(AKT1);X2CVF3(AKT1);Q07812(BAX);K4JQN1(BAX);Q5Z…
284	L-Arginine	AGT	hsa04933	AGE-RAGE signaling pathway in diabetic complications	Human Diseases	Endocrine and metabolic disease	70	2.85115e-25	0.425743	P01019(AGT);A0A7P0T8D1(AGT);A0A7P0T9S6(AGT);A0A7P0TA52(AGT);A0A7P0TBH1(AGT);B0ZBE2(AGT);Q53YY1(AGT);A0A7P0TAP4(AGT);A0A7P0Z441(AGT);A7L3A1(AGT);A7L3A2(AGT);A7L3A3(AGT);A7L3A4(AGT);A7L3A5(AGT);B0LPE5(AKT1);P31749(AKT1);A0A804HJM6(AKT1);G3V2I6(AKT1);G3V3X1(AKT1);A0A087WY56(AKT1);A0A0S2Z3D6(AKT1);A0A142IKA9(AKT1);A0AAQ5BHJ3(AKT1);A0AAQ5BHK3(AKT1);X2CV47(AKT1);X2CVF3(AKT1);Q07812(BAX);K4JQN1(BAX);Q5Z…
285	L-Arginine	EDN1	hsa04933	AGE-RAGE signaling pathway in diabetic complications	Human Diseases	Endocrine and metabolic disease	70	2.85115e-25	0.425743	P01019(AGT);A0A7P0T8D1(AGT);A0A7P0T9S6(AGT);A0A7P0TA52(AGT);A0A7P0TBH1(AGT);B0ZBE2(AGT);Q53YY1(AGT);A0A7P0TAP4(AGT);A0A7P0Z441(AGT);A7L3A1(AGT);A7L3A2(AGT);A7L3A3(AGT);A7L3A4(AGT);A7L3A5(AGT);B0LPE5(AKT1);P31749(AKT1);A0A804HJM6(AKT1);G3V2I6(AKT1);G3V3X1(AKT1);A0A087WY56(AKT1);A0A0S2Z3D6(AKT1);A0A142IKA9(AKT1);A0AAQ5BHJ3(AKT1);A0AAQ5BHK3(AKT1);X2CV47(AKT1);X2CVF3(AKT1);Q07812(BAX);K4JQN1(BAX);Q5Z…
286	L-Arginine	FN1	hsa04933	AGE-RAGE signaling pathway in diabetic complications	Human Diseases	Endocrine and metabolic disease	70	2.85115e-25	0.425743	P01019(AGT);A0A7P0T8D1(AGT);A0A7P0T9S6(AGT);A0A7P0TA52(AGT);A0A7P0TBH1(AGT);B0ZBE2(AGT);Q53YY1(AGT);A0A7P0TAP4(AGT);A0A7P0Z441(AGT);A7L3A1(AGT);A7L3A2(AGT);A7L3A3(AGT);A7L3A4(AGT);A7L3A5(AGT);B0LPE5(AKT1);P31749(AKT1);A0A804HJM6(AKT1);G3V2I6(AKT1);G3V3X1(AKT1);A0A087WY56(AKT1);A0A0S2Z3D6(AKT1);A0A142IKA9(AKT1);A0AAQ5BHJ3(AKT1);A0AAQ5BHK3(AKT1);X2CV47(AKT1);X2CVF3(AKT1);Q07812(BAX);K4JQN1(BAX);Q5Z…
287	L-Arginine	JUN	hsa04933	AGE-RAGE signaling pathway in diabetic complications	Human Diseases	Endocrine and metabolic disease	70	2.85115e-25	0.425743	P01019(AGT);A0A7P0T8D1(AGT);A0A7P0T9S6(AGT);A0A7P0TA52(AGT);A0A7P0TBH1(AGT);B0ZBE2(AGT);Q53YY1(AGT);A0A7P0TAP4(AGT);A0A7P0Z441(AGT);A7L3A1(AGT);A7L3A2(AGT);A7L3A3(AGT);A7L3A4(AGT);A7L3A5(AGT);B0LPE5(AKT1);P31749(AKT1);A0A804HJM6(AKT1);G3V2I6(AKT1);G3V3X1(AKT1);A0A087WY56(AKT1);A0A0S2Z3D6(AKT1);A0A142IKA9(AKT1);A0AAQ5BHJ3(AKT1);A0AAQ5BHK3(AKT1);X2CV47(AKT1);X2CVF3(AKT1);Q07812(BAX);K4JQN1(BAX);Q5Z…
288	L-Arginine	NOS3	hsa04933	AGE-RAGE signaling pathway in diabetic complications	Human Diseases	Endocrine and metabolic disease	70	2.85115e-25	0.425743	P01019(AGT);A0A7P0T8D1(AGT);A0A7P0T9S6(AGT);A0A7P0TA52(AGT);A0A7P0TBH1(AGT);B0ZBE2(AGT);Q53YY1(AGT);A0A7P0TAP4(AGT);A0A7P0Z441(AGT);A7L3A1(AGT);A7L3A2(AGT);A7L3A3(AGT);A7L3A4(AGT);A7L3A5(AGT);B0LPE5(AKT1);P31749(AKT1);A0A804HJM6(AKT1);G3V2I6(AKT1);G3V3X1(AKT1);A0A087WY56(AKT1);A0A0S2Z3D6(AKT1);A0A142IKA9(AKT1);A0AAQ5BHJ3(AKT1);A0AAQ5BHK3(AKT1);X2CV47(AKT1);X2CVF3(AKT1);Q07812(BAX);K4JQN1(BAX);Q5Z…
289	L-Arginine	PIK3CA	hsa04933	AGE-RAGE signaling pathway in diabetic complications	Human Diseases	Endocrine and metabolic disease	70	2.85115e-25	0.425743	P01019(AGT);A0A7P0T8D1(AGT);A0A7P0T9S6(AGT);A0A7P0TA52(AGT);A0A7P0TBH1(AGT);B0ZBE2(AGT);Q53YY1(AGT);A0A7P0TAP4(AGT);A0A7P0Z441(AGT);A7L3A1(AGT);A7L3A2(AGT);A7L3A3(AGT);A7L3A4(AGT);A7L3A5(AGT);B0LPE5(AKT1);P31749(AKT1);A0A804HJM6(AKT1);G3V2I6(AKT1);G3V3X1(AKT1);A0A087WY56(AKT1);A0A0S2Z3D6(AKT1);A0A142IKA9(AKT1);A0AAQ5BHJ3(AKT1);A0AAQ5BHK3(AKT1);X2CV47(AKT1);X2CVF3(AKT1);Q07812(BAX);K4JQN1(BAX);Q5Z…
290	L-Arginine	PLCB1	hsa04933	AGE-RAGE signaling pathway in diabetic complications	Human Diseases	Endocrine and metabolic disease	70	2.85115e-25	0.425743	P01019(AGT);A0A7P0T8D1(AGT);A0A7P0T9S6(AGT);A0A7P0TA52(AGT);A0A7P0TBH1(AGT);B0ZBE2(AGT);Q53YY1(AGT);A0A7P0TAP4(AGT);A0A7P0Z441(AGT);A7L3A1(AGT);A7L3A2(AGT);A7L3A3(AGT);A7L3A4(AGT);A7L3A5(AGT);B0LPE5(AKT1);P31749(AKT1);A0A804HJM6(AKT1);G3V2I6(AKT1);G3V3X1(AKT1);A0A087WY56(AKT1);A0A0S2Z3D6(AKT1);A0A142IKA9(AKT1);A0AAQ5BHJ3(AKT1);A0AAQ5BHK3(AKT1);X2CV47(AKT1);X2CVF3(AKT1);Q07812(BAX);K4JQN1(BAX);Q5Z…
291	L-Arginine	TNF	hsa04933	AGE-RAGE signaling pathway in diabetic complications	Human Diseases	Endocrine and metabolic disease	70	2.85115e-25	0.425743	P01019(AGT);A0A7P0T8D1(AGT);A0A7P0T9S6(AGT);A0A7P0TA52(AGT);A0A7P0TBH1(AGT);B0ZBE2(AGT);Q53YY1(AGT);A0A7P0TAP4(AGT);A0A7P0Z441(AGT);A7L3A1(AGT);A7L3A2(AGT);A7L3A3(AGT);A7L3A4(AGT);A7L3A5(AGT);B0LPE5(AKT1);P31749(AKT1);A0A804HJM6(AKT1);G3V2I6(AKT1);G3V3X1(AKT1);A0A087WY56(AKT1);A0A0S2Z3D6(AKT1);A0A142IKA9(AKT1);A0AAQ5BHJ3(AKT1);A0AAQ5BHK3(AKT1);X2CV47(AKT1);X2CVF3(AKT1);Q07812(BAX);K4JQN1(BAX);Q5Z…
292	Oleoylethanolamide	CCL2	hsa04933	AGE-RAGE signaling pathway in diabetic complications	Human Diseases	Endocrine and metabolic disease	70	2.85115e-25	0.425743	P01019(AGT);A0A7P0T8D1(AGT);A0A7P0T9S6(AGT);A0A7P0TA52(AGT);A0A7P0TBH1(AGT);B0ZBE2(AGT);Q53YY1(AGT);A0A7P0TAP4(AGT);A0A7P0Z441(AGT);A7L3A1(AGT);A7L3A2(AGT);A7L3A3(AGT);A7L3A4(AGT);A7L3A5(AGT);B0LPE5(AKT1);P31749(AKT1);A0A804HJM6(AKT1);G3V2I6(AKT1);G3V3X1(AKT1);A0A087WY56(AKT1);A0A0S2Z3D6(AKT1);A0A142IKA9(AKT1);A0AAQ5BHJ3(AKT1);A0AAQ5BHK3(AKT1);X2CV47(AKT1);X2CVF3(AKT1);Q07812(BAX);K4JQN1(BAX);Q5Z…
293	Quercetin	AKT1	hsa04933	AGE-RAGE signaling pathway in diabetic complications	Human Diseases	Endocrine and metabolic disease	70	2.85115e-25	0.425743	P01019(AGT);A0A7P0T8D1(AGT);A0A7P0T9S6(AGT);A0A7P0TA52(AGT);A0A7P0TBH1(AGT);B0ZBE2(AGT);Q53YY1(AGT);A0A7P0TAP4(AGT);A0A7P0Z441(AGT);A7L3A1(AGT);A7L3A2(AGT);A7L3A3(AGT);A7L3A4(AGT);A7L3A5(AGT);B0LPE5(AKT1);P31749(AKT1);A0A804HJM6(AKT1);G3V2I6(AKT1);G3V3X1(AKT1);A0A087WY56(AKT1);A0A0S2Z3D6(AKT1);A0A142IKA9(AKT1);A0AAQ5BHJ3(AKT1);A0AAQ5BHK3(AKT1);X2CV47(AKT1);X2CVF3(AKT1);Q07812(BAX);K4JQN1(BAX);Q5Z…
294	Quercetin	BAX	hsa04933	AGE-RAGE signaling pathway in diabetic complications	Human Diseases	Endocrine and metabolic disease	70	2.85115e-25	0.425743	P01019(AGT);A0A7P0T8D1(AGT);A0A7P0T9S6(AGT);A0A7P0TA52(AGT);A0A7P0TBH1(AGT);B0ZBE2(AGT);Q53YY1(AGT);A0A7P0TAP4(AGT);A0A7P0Z441(AGT);A7L3A1(AGT);A7L3A2(AGT);A7L3A3(AGT);A7L3A4(AGT);A7L3A5(AGT);B0LPE5(AKT1);P31749(AKT1);A0A804HJM6(AKT1);G3V2I6(AKT1);G3V3X1(AKT1);A0A087WY56(AKT1);A0A0S2Z3D6(AKT1);A0A142IKA9(AKT1);A0AAQ5BHJ3(AKT1);A0AAQ5BHK3(AKT1);X2CV47(AKT1);X2CVF3(AKT1);Q07812(BAX);K4JQN1(BAX);Q5Z…
295	Quercetin	BCL2	hsa04933	AGE-RAGE signaling pathway in diabetic complications	Human Diseases	Endocrine and metabolic disease	70	2.85115e-25	0.425743	P01019(AGT);A0A7P0T8D1(AGT);A0A7P0T9S6(AGT);A0A7P0TA52(AGT);A0A7P0TBH1(AGT);B0ZBE2(AGT);Q53YY1(AGT);A0A7P0TAP4(AGT);A0A7P0Z441(AGT);A7L3A1(AGT);A7L3A2(AGT);A7L3A3(AGT);A7L3A4(AGT);A7L3A5(AGT);B0LPE5(AKT1);P31749(AKT1);A0A804HJM6(AKT1);G3V2I6(AKT1);G3V3X1(AKT1);A0A087WY56(AKT1);A0A0S2Z3D6(AKT1);A0A142IKA9(AKT1);A0AAQ5BHJ3(AKT1);A0AAQ5BHK3(AKT1);X2CV47(AKT1);X2CVF3(AKT1);Q07812(BAX);K4JQN1(BAX);Q5Z…
296	Quercetin	CASP3	hsa04933	AGE-RAGE signaling pathway in diabetic complications	Human Diseases	Endocrine and metabolic disease	70	2.85115e-25	0.425743	P01019(AGT);A0A7P0T8D1(AGT);A0A7P0T9S6(AGT);A0A7P0TA52(AGT);A0A7P0TBH1(AGT);B0ZBE2(AGT);Q53YY1(AGT);A0A7P0TAP4(AGT);A0A7P0Z441(AGT);A7L3A1(AGT);A7L3A2(AGT);A7L3A3(AGT);A7L3A4(AGT);A7L3A5(AGT);B0LPE5(AKT1);P31749(AKT1);A0A804HJM6(AKT1);G3V2I6(AKT1);G3V3X1(AKT1);A0A087WY56(AKT1);A0A0S2Z3D6(AKT1);A0A142IKA9(AKT1);A0AAQ5BHJ3(AKT1);A0AAQ5BHK3(AKT1);X2CV47(AKT1);X2CVF3(AKT1);Q07812(BAX);K4JQN1(BAX);Q5Z…
297	Quercetin	CCL2	hsa04933	AGE-RAGE signaling pathway in diabetic complications	Human Diseases	Endocrine and metabolic disease	70	2.85115e-25	0.425743	P01019(AGT);A0A7P0T8D1(AGT);A0A7P0T9S6(AGT);A0A7P0TA52(AGT);A0A7P0TBH1(AGT);B0ZBE2(AGT);Q53YY1(AGT);A0A7P0TAP4(AGT);A0A7P0Z441(AGT);A7L3A1(AGT);A7L3A2(AGT);A7L3A3(AGT);A7L3A4(AGT);A7L3A5(AGT);B0LPE5(AKT1);P31749(AKT1);A0A804HJM6(AKT1);G3V2I6(AKT1);G3V3X1(AKT1);A0A087WY56(AKT1);A0A0S2Z3D6(AKT1);A0A142IKA9(AKT1);A0AAQ5BHJ3(AKT1);A0AAQ5BHK3(AKT1);X2CV47(AKT1);X2CVF3(AKT1);Q07812(BAX);K4JQN1(BAX);Q5Z…
298	Quercetin	CCND1	hsa04933	AGE-RAGE signaling pathway in diabetic complications	Human Diseases	Endocrine and metabolic disease	70	2.85115e-25	0.425743	P01019(AGT);A0A7P0T8D1(AGT);A0A7P0T9S6(AGT);A0A7P0TA52(AGT);A0A7P0TBH1(AGT);B0ZBE2(AGT);Q53YY1(AGT);A0A7P0TAP4(AGT);A0A7P0Z441(AGT);A7L3A1(AGT);A7L3A2(AGT);A7L3A3(AGT);A7L3A4(AGT);A7L3A5(AGT);B0LPE5(AKT1);P31749(AKT1);A0A804HJM6(AKT1);G3V2I6(AKT1);G3V3X1(AKT1);A0A087WY56(AKT1);A0A0S2Z3D6(AKT1);A0A142IKA9(AKT1);A0AAQ5BHJ3(AKT1);A0AAQ5BHK3(AKT1);X2CV47(AKT1);X2CVF3(AKT1);Q07812(BAX);K4JQN1(BAX);Q5Z…
299	Quercetin	COL1A1	hsa04933	AGE-RAGE signaling pathway in diabetic complications	Human Diseases	Endocrine and metabolic disease	70	2.85115e-25	0.425743	P01019(AGT);A0A7P0T8D1(AGT);A0A7P0T9S6(AGT);A0A7P0TA52(AGT);A0A7P0TBH1(AGT);B0ZBE2(AGT);Q53YY1(AGT);A0A7P0TAP4(AGT);A0A7P0Z441(AGT);A7L3A1(AGT);A7L3A2(AGT);A7L3A3(AGT);A7L3A4(AGT);A7L3A5(AGT);B0LPE5(AKT1);P31749(AKT1);A0A804HJM6(AKT1);G3V2I6(AKT1);G3V3X1(AKT1);A0A087WY56(AKT1);A0A0S2Z3D6(AKT1);A0A142IKA9(AKT1);A0AAQ5BHJ3(AKT1);A0AAQ5BHK3(AKT1);X2CV47(AKT1);X2CVF3(AKT1);Q07812(BAX);K4JQN1(BAX);Q5Z…
300	Quercetin	COL3A1	hsa04933	AGE-RAGE signaling pathway in diabetic complications	Human Diseases	Endocrine and metabolic disease	70	2.85115e-25	0.425743	P01019(AGT);A0A7P0T8D1(AGT);A0A7P0T9S6(AGT);A0A7P0TA52(AGT);A0A7P0TBH1(AGT);B0ZBE2(AGT);Q53YY1(AGT);A0A7P0TAP4(AGT);A0A7P0Z441(AGT);A7L3A1(AGT);A7L3A2(AGT);A7L3A3(AGT);A7L3A4(AGT);A7L3A5(AGT);B0LPE5(AKT1);P31749(AKT1);A0A804HJM6(AKT1);G3V2I6(AKT1);G3V3X1(AKT1);A0A087WY56(AKT1);A0A0S2Z3D6(AKT1);A0A142IKA9(AKT1);A0AAQ5BHJ3(AKT1);A0AAQ5BHK3(AKT1);X2CV47(AKT1);X2CVF3(AKT1);Q07812(BAX);K4JQN1(BAX);Q5Z…
301	Quercetin	CXCL8	hsa04933	AGE-RAGE signaling pathway in diabetic complications	Human Diseases	Endocrine and metabolic disease	70	2.85115e-25	0.425743	P01019(AGT);A0A7P0T8D1(AGT);A0A7P0T9S6(AGT);A0A7P0TA52(AGT);A0A7P0TBH1(AGT);B0ZBE2(AGT);Q53YY1(AGT);A0A7P0TAP4(AGT);A0A7P0Z441(AGT);A7L3A1(AGT);A7L3A2(AGT);A7L3A3(AGT);A7L3A4(AGT);A7L3A5(AGT);B0LPE5(AKT1);P31749(AKT1);A0A804HJM6(AKT1);G3V2I6(AKT1);G3V3X1(AKT1);A0A087WY56(AKT1);A0A0S2Z3D6(AKT1);A0A142IKA9(AKT1);A0AAQ5BHJ3(AKT1);A0AAQ5BHK3(AKT1);X2CV47(AKT1);X2CVF3(AKT1);Q07812(BAX);K4JQN1(BAX);Q5Z…
302	Quercetin	CYBB	hsa04933	AGE-RAGE signaling pathway in diabetic complications	Human Diseases	Endocrine and metabolic disease	70	2.85115e-25	0.425743	P01019(AGT);A0A7P0T8D1(AGT);A0A7P0T9S6(AGT);A0A7P0TA52(AGT);A0A7P0TBH1(AGT);B0ZBE2(AGT);Q53YY1(AGT);A0A7P0TAP4(AGT);A0A7P0Z441(AGT);A7L3A1(AGT);A7L3A2(AGT);A7L3A3(AGT);A7L3A4(AGT);A7L3A5(AGT);B0LPE5(AKT1);P31749(AKT1);A0A804HJM6(AKT1);G3V2I6(AKT1);G3V3X1(AKT1);A0A087WY56(AKT1);A0A0S2Z3D6(AKT1);A0A142IKA9(AKT1);A0AAQ5BHJ3(AKT1);A0AAQ5BHK3(AKT1);X2CV47(AKT1);X2CVF3(AKT1);Q07812(BAX);K4JQN1(BAX);Q5Z…
303	Quercetin	EDN1	hsa04933	AGE-RAGE signaling pathway in diabetic complications	Human Diseases	Endocrine and metabolic disease	70	2.85115e-25	0.425743	P01019(AGT);A0A7P0T8D1(AGT);A0A7P0T9S6(AGT);A0A7P0TA52(AGT);A0A7P0TBH1(AGT);B0ZBE2(AGT);Q53YY1(AGT);A0A7P0TAP4(AGT);A0A7P0Z441(AGT);A7L3A1(AGT);A7L3A2(AGT);A7L3A3(AGT);A7L3A4(AGT);A7L3A5(AGT);B0LPE5(AKT1);P31749(AKT1);A0A804HJM6(AKT1);G3V2I6(AKT1);G3V3X1(AKT1);A0A087WY56(AKT1);A0A0S2Z3D6(AKT1);A0A142IKA9(AKT1);A0AAQ5BHJ3(AKT1);A0AAQ5BHK3(AKT1);X2CV47(AKT1);X2CVF3(AKT1);Q07812(BAX);K4JQN1(BAX);Q5Z…
304	Quercetin	F3	hsa04933	AGE-RAGE signaling pathway in diabetic complications	Human Diseases	Endocrine and metabolic disease	70	2.85115e-25	0.425743	P01019(AGT);A0A7P0T8D1(AGT);A0A7P0T9S6(AGT);A0A7P0TA52(AGT);A0A7P0TBH1(AGT);B0ZBE2(AGT);Q53YY1(AGT);A0A7P0TAP4(AGT);A0A7P0Z441(AGT);A7L3A1(AGT);A7L3A2(AGT);A7L3A3(AGT);A7L3A4(AGT);A7L3A5(AGT);B0LPE5(AKT1);P31749(AKT1);A0A804HJM6(AKT1);G3V2I6(AKT1);G3V3X1(AKT1);A0A087WY56(AKT1);A0A0S2Z3D6(AKT1);A0A142IKA9(AKT1);A0AAQ5BHJ3(AKT1);A0AAQ5BHK3(AKT1);X2CV47(AKT1);X2CVF3(AKT1);Q07812(BAX);K4JQN1(BAX);Q5Z…
305	Quercetin	ICAM1	hsa04933	AGE-RAGE signaling pathway in diabetic complications	Human Diseases	Endocrine and metabolic disease	70	2.85115e-25	0.425743	P01019(AGT);A0A7P0T8D1(AGT);A0A7P0T9S6(AGT);A0A7P0TA52(AGT);A0A7P0TBH1(AGT);B0ZBE2(AGT);Q53YY1(AGT);A0A7P0TAP4(AGT);A0A7P0Z441(AGT);A7L3A1(AGT);A7L3A2(AGT);A7L3A3(AGT);A7L3A4(AGT);A7L3A5(AGT);B0LPE5(AKT1);P31749(AKT1);A0A804HJM6(AKT1);G3V2I6(AKT1);G3V3X1(AKT1);A0A087WY56(AKT1);A0A0S2Z3D6(AKT1);A0A142IKA9(AKT1);A0AAQ5BHJ3(AKT1);A0AAQ5BHK3(AKT1);X2CV47(AKT1);X2CVF3(AKT1);Q07812(BAX);K4JQN1(BAX);Q5Z…
306	Quercetin	IL1A	hsa04933	AGE-RAGE signaling pathway in diabetic complications	Human Diseases	Endocrine and metabolic disease	70	2.85115e-25	0.425743	P01019(AGT);A0A7P0T8D1(AGT);A0A7P0T9S6(AGT);A0A7P0TA52(AGT);A0A7P0TBH1(AGT);B0ZBE2(AGT);Q53YY1(AGT);A0A7P0TAP4(AGT);A0A7P0Z441(AGT);A7L3A1(AGT);A7L3A2(AGT);A7L3A3(AGT);A7L3A4(AGT);A7L3A5(AGT);B0LPE5(AKT1);P31749(AKT1);A0A804HJM6(AKT1);G3V2I6(AKT1);G3V3X1(AKT1);A0A087WY56(AKT1);A0A0S2Z3D6(AKT1);A0A142IKA9(AKT1);A0AAQ5BHJ3(AKT1);A0AAQ5BHK3(AKT1);X2CV47(AKT1);X2CVF3(AKT1);Q07812(BAX);K4JQN1(BAX);Q5Z…
307	Quercetin	IL1B	hsa04933	AGE-RAGE signaling pathway in diabetic complications	Human Diseases	Endocrine and metabolic disease	70	2.85115e-25	0.425743	P01019(AGT);A0A7P0T8D1(AGT);A0A7P0T9S6(AGT);A0A7P0TA52(AGT);A0A7P0TBH1(AGT);B0ZBE2(AGT);Q53YY1(AGT);A0A7P0TAP4(AGT);A0A7P0Z441(AGT);A7L3A1(AGT);A7L3A2(AGT);A7L3A3(AGT);A7L3A4(AGT);A7L3A5(AGT);B0LPE5(AKT1);P31749(AKT1);A0A804HJM6(AKT1);G3V2I6(AKT1);G3V3X1(AKT1);A0A087WY56(AKT1);A0A0S2Z3D6(AKT1);A0A142IKA9(AKT1);A0AAQ5BHJ3(AKT1);A0AAQ5BHK3(AKT1);X2CV47(AKT1);X2CVF3(AKT1);Q07812(BAX);K4JQN1(BAX);Q5Z…
308	Quercetin	JAK2	hsa04933	AGE-RAGE signaling pathway in diabetic complications	Human Diseases	Endocrine and metabolic disease	70	2.85115e-25	0.425743	P01019(AGT);A0A7P0T8D1(AGT);A0A7P0T9S6(AGT);A0A7P0TA52(AGT);A0A7P0TBH1(AGT);B0ZBE2(AGT);Q53YY1(AGT);A0A7P0TAP4(AGT);A0A7P0Z441(AGT);A7L3A1(AGT);A7L3A2(AGT);A7L3A3(AGT);A7L3A4(AGT);A7L3A5(AGT);B0LPE5(AKT1);P31749(AKT1);A0A804HJM6(AKT1);G3V2I6(AKT1);G3V3X1(AKT1);A0A087WY56(AKT1);A0A0S2Z3D6(AKT1);A0A142IKA9(AKT1);A0AAQ5BHJ3(AKT1);A0AAQ5BHK3(AKT1);X2CV47(AKT1);X2CVF3(AKT1);Q07812(BAX);K4JQN1(BAX);Q5Z…
309	Quercetin	JUN	hsa04933	AGE-RAGE signaling pathway in diabetic complications	Human Diseases	Endocrine and metabolic disease	70	2.85115e-25	0.425743	P01019(AGT);A0A7P0T8D1(AGT);A0A7P0T9S6(AGT);A0A7P0TA52(AGT);A0A7P0TBH1(AGT);B0ZBE2(AGT);Q53YY1(AGT);A0A7P0TAP4(AGT);A0A7P0Z441(AGT);A7L3A1(AGT);A7L3A2(AGT);A7L3A3(AGT);A7L3A4(AGT);A7L3A5(AGT);B0LPE5(AKT1);P31749(AKT1);A0A804HJM6(AKT1);G3V2I6(AKT1);G3V3X1(AKT1);A0A087WY56(AKT1);A0A0S2Z3D6(AKT1);A0A142IKA9(AKT1);A0AAQ5BHJ3(AKT1);A0AAQ5BHK3(AKT1);X2CV47(AKT1);X2CVF3(AKT1);Q07812(BAX);K4JQN1(BAX);Q5Z…
310	Quercetin	KRAS	hsa04933	AGE-RAGE signaling pathway in diabetic complications	Human Diseases	Endocrine and metabolic disease	70	2.85115e-25	0.425743	P01019(AGT);A0A7P0T8D1(AGT);A0A7P0T9S6(AGT);A0A7P0TA52(AGT);A0A7P0TBH1(AGT);B0ZBE2(AGT);Q53YY1(AGT);A0A7P0TAP4(AGT);A0A7P0Z441(AGT);A7L3A1(AGT);A7L3A2(AGT);A7L3A3(AGT);A7L3A4(AGT);A7L3A5(AGT);B0LPE5(AKT1);P31749(AKT1);A0A804HJM6(AKT1);G3V2I6(AKT1);G3V3X1(AKT1);A0A087WY56(AKT1);A0A0S2Z3D6(AKT1);A0A142IKA9(AKT1);A0AAQ5BHJ3(AKT1);A0AAQ5BHK3(AKT1);X2CV47(AKT1);X2CVF3(AKT1);Q07812(BAX);K4JQN1(BAX);Q5Z…
311	Quercetin	MAPK1	hsa04933	AGE-RAGE signaling pathway in diabetic complications	Human Diseases	Endocrine and metabolic disease	70	2.85115e-25	0.425743	P01019(AGT);A0A7P0T8D1(AGT);A0A7P0T9S6(AGT);A0A7P0TA52(AGT);A0A7P0TBH1(AGT);B0ZBE2(AGT);Q53YY1(AGT);A0A7P0TAP4(AGT);A0A7P0Z441(AGT);A7L3A1(AGT);A7L3A2(AGT);A7L3A3(AGT);A7L3A4(AGT);A7L3A5(AGT);B0LPE5(AKT1);P31749(AKT1);A0A804HJM6(AKT1);G3V2I6(AKT1);G3V3X1(AKT1);A0A087WY56(AKT1);A0A0S2Z3D6(AKT1);A0A142IKA9(AKT1);A0AAQ5BHJ3(AKT1);A0AAQ5BHK3(AKT1);X2CV47(AKT1);X2CVF3(AKT1);Q07812(BAX);K4JQN1(BAX);Q5Z…
312	Quercetin	MAPK12	hsa04933	AGE-RAGE signaling pathway in diabetic complications	Human Diseases	Endocrine and metabolic disease	70	2.85115e-25	0.425743	P01019(AGT);A0A7P0T8D1(AGT);A0A7P0T9S6(AGT);A0A7P0TA52(AGT);A0A7P0TBH1(AGT);B0ZBE2(AGT);Q53YY1(AGT);A0A7P0TAP4(AGT);A0A7P0Z441(AGT);A7L3A1(AGT);A7L3A2(AGT);A7L3A3(AGT);A7L3A4(AGT);A7L3A5(AGT);B0LPE5(AKT1);P31749(AKT1);A0A804HJM6(AKT1);G3V2I6(AKT1);G3V3X1(AKT1);A0A087WY56(AKT1);A0A0S2Z3D6(AKT1);A0A142IKA9(AKT1);A0AAQ5BHJ3(AKT1);A0AAQ5BHK3(AKT1);X2CV47(AKT1);X2CVF3(AKT1);Q07812(BAX);K4JQN1(BAX);Q5Z…
313	Quercetin	MAPK3	hsa04933	AGE-RAGE signaling pathway in diabetic complications	Human Diseases	Endocrine and metabolic disease	70	2.85115e-25	0.425743	P01019(AGT);A0A7P0T8D1(AGT);A0A7P0T9S6(AGT);A0A7P0TA52(AGT);A0A7P0TBH1(AGT);B0ZBE2(AGT);Q53YY1(AGT);A0A7P0TAP4(AGT);A0A7P0Z441(AGT);A7L3A1(AGT);A7L3A2(AGT);A7L3A3(AGT);A7L3A4(AGT);A7L3A5(AGT);B0LPE5(AKT1);P31749(AKT1);A0A804HJM6(AKT1);G3V2I6(AKT1);G3V3X1(AKT1);A0A087WY56(AKT1);A0A0S2Z3D6(AKT1);A0A142IKA9(AKT1);A0AAQ5BHJ3(AKT1);A0AAQ5BHK3(AKT1);X2CV47(AKT1);X2CVF3(AKT1);Q07812(BAX);K4JQN1(BAX);Q5Z…
314	Quercetin	MMP2	hsa04933	AGE-RAGE signaling pathway in diabetic complications	Human Diseases	Endocrine and metabolic disease	70	2.85115e-25	0.425743	P01019(AGT);A0A7P0T8D1(AGT);A0A7P0T9S6(AGT);A0A7P0TA52(AGT);A0A7P0TBH1(AGT);B0ZBE2(AGT);Q53YY1(AGT);A0A7P0TAP4(AGT);A0A7P0Z441(AGT);A7L3A1(AGT);A7L3A2(AGT);A7L3A3(AGT);A7L3A4(AGT);A7L3A5(AGT);B0LPE5(AKT1);P31749(AKT1);A0A804HJM6(AKT1);G3V2I6(AKT1);G3V3X1(AKT1);A0A087WY56(AKT1);A0A0S2Z3D6(AKT1);A0A142IKA9(AKT1);A0AAQ5BHJ3(AKT1);A0AAQ5BHK3(AKT1);X2CV47(AKT1);X2CVF3(AKT1);Q07812(BAX);K4JQN1(BAX);Q5Z…
315	Quercetin	NOS3	hsa04933	AGE-RAGE signaling pathway in diabetic complications	Human Diseases	Endocrine and metabolic disease	70	2.85115e-25	0.425743	P01019(AGT);A0A7P0T8D1(AGT);A0A7P0T9S6(AGT);A0A7P0TA52(AGT);A0A7P0TBH1(AGT);B0ZBE2(AGT);Q53YY1(AGT);A0A7P0TAP4(AGT);A0A7P0Z441(AGT);A7L3A1(AGT);A7L3A2(AGT);A7L3A3(AGT);A7L3A4(AGT);A7L3A5(AGT);B0LPE5(AKT1);P31749(AKT1);A0A804HJM6(AKT1);G3V2I6(AKT1);G3V3X1(AKT1);A0A087WY56(AKT1);A0A0S2Z3D6(AKT1);A0A142IKA9(AKT1);A0AAQ5BHJ3(AKT1);A0AAQ5BHK3(AKT1);X2CV47(AKT1);X2CVF3(AKT1);Q07812(BAX);K4JQN1(BAX);Q5Z…
316	Quercetin	NOX1	hsa04933	AGE-RAGE signaling pathway in diabetic complications	Human Diseases	Endocrine and metabolic disease	70	2.85115e-25	0.425743	P01019(AGT);A0A7P0T8D1(AGT);A0A7P0T9S6(AGT);A0A7P0TA52(AGT);A0A7P0TBH1(AGT);B0ZBE2(AGT);Q53YY1(AGT);A0A7P0TAP4(AGT);A0A7P0Z441(AGT);A7L3A1(AGT);A7L3A2(AGT);A7L3A3(AGT);A7L3A4(AGT);A7L3A5(AGT);B0LPE5(AKT1);P31749(AKT1);A0A804HJM6(AKT1);G3V2I6(AKT1);G3V3X1(AKT1);A0A087WY56(AKT1);A0A0S2Z3D6(AKT1);A0A142IKA9(AKT1);A0AAQ5BHJ3(AKT1);A0AAQ5BHK3(AKT1);X2CV47(AKT1);X2CVF3(AKT1);Q07812(BAX);K4JQN1(BAX);Q5Z…
317	Quercetin	NOX4	hsa04933	AGE-RAGE signaling pathway in diabetic complications	Human Diseases	Endocrine and metabolic disease	70	2.85115e-25	0.425743	P01019(AGT);A0A7P0T8D1(AGT);A0A7P0T9S6(AGT);A0A7P0TA52(AGT);A0A7P0TBH1(AGT);B0ZBE2(AGT);Q53YY1(AGT);A0A7P0TAP4(AGT);A0A7P0Z441(AGT);A7L3A1(AGT);A7L3A2(AGT);A7L3A3(AGT);A7L3A4(AGT);A7L3A5(AGT);B0LPE5(AKT1);P31749(AKT1);A0A804HJM6(AKT1);G3V2I6(AKT1);G3V3X1(AKT1);A0A087WY56(AKT1);A0A0S2Z3D6(AKT1);A0A142IKA9(AKT1);A0AAQ5BHJ3(AKT1);A0AAQ5BHK3(AKT1);X2CV47(AKT1);X2CVF3(AKT1);Q07812(BAX);K4JQN1(BAX);Q5Z…
318	Quercetin	PIK3CA	hsa04933	AGE-RAGE signaling pathway in diabetic complications	Human Diseases	Endocrine and metabolic disease	70	2.85115e-25	0.425743	P01019(AGT);A0A7P0T8D1(AGT);A0A7P0T9S6(AGT);A0A7P0TA52(AGT);A0A7P0TBH1(AGT);B0ZBE2(AGT);Q53YY1(AGT);A0A7P0TAP4(AGT);A0A7P0Z441(AGT);A7L3A1(AGT);A7L3A2(AGT);A7L3A3(AGT);A7L3A4(AGT);A7L3A5(AGT);B0LPE5(AKT1);P31749(AKT1);A0A804HJM6(AKT1);G3V2I6(AKT1);G3V3X1(AKT1);A0A087WY56(AKT1);A0A0S2Z3D6(AKT1);A0A142IKA9(AKT1);A0AAQ5BHJ3(AKT1);A0AAQ5BHK3(AKT1);X2CV47(AKT1);X2CVF3(AKT1);Q07812(BAX);K4JQN1(BAX);Q5Z…
319	Quercetin	PIK3CD	hsa04933	AGE-RAGE signaling pathway in diabetic complications	Human Diseases	Endocrine and metabolic disease	70	2.85115e-25	0.425743	P01019(AGT);A0A7P0T8D1(AGT);A0A7P0T9S6(AGT);A0A7P0TA52(AGT);A0A7P0TBH1(AGT);B0ZBE2(AGT);Q53YY1(AGT);A0A7P0TAP4(AGT);A0A7P0Z441(AGT);A7L3A1(AGT);A7L3A2(AGT);A7L3A3(AGT);A7L3A4(AGT);A7L3A5(AGT);B0LPE5(AKT1);P31749(AKT1);A0A804HJM6(AKT1);G3V2I6(AKT1);G3V3X1(AKT1);A0A087WY56(AKT1);A0A0S2Z3D6(AKT1);A0A142IKA9(AKT1);A0AAQ5BHJ3(AKT1);A0AAQ5BHK3(AKT1);X2CV47(AKT1);X2CVF3(AKT1);Q07812(BAX);K4JQN1(BAX);Q5Z…
320	Quercetin	PIM1	hsa04933	AGE-RAGE signaling pathway in diabetic complications	Human Diseases	Endocrine and metabolic disease	70	2.85115e-25	0.425743	P01019(AGT);A0A7P0T8D1(AGT);A0A7P0T9S6(AGT);A0A7P0TA52(AGT);A0A7P0TBH1(AGT);B0ZBE2(AGT);Q53YY1(AGT);A0A7P0TAP4(AGT);A0A7P0Z441(AGT);A7L3A1(AGT);A7L3A2(AGT);A7L3A3(AGT);A7L3A4(AGT);A7L3A5(AGT);B0LPE5(AKT1);P31749(AKT1);A0A804HJM6(AKT1);G3V2I6(AKT1);G3V3X1(AKT1);A0A087WY56(AKT1);A0A0S2Z3D6(AKT1);A0A142IKA9(AKT1);A0AAQ5BHJ3(AKT1);A0AAQ5BHK3(AKT1);X2CV47(AKT1);X2CVF3(AKT1);Q07812(BAX);K4JQN1(BAX);Q5Z…
321	Quercetin	PRKCA	hsa04933	AGE-RAGE signaling pathway in diabetic complications	Human Diseases	Endocrine and metabolic disease	70	2.85115e-25	0.425743	P01019(AGT);A0A7P0T8D1(AGT);A0A7P0T9S6(AGT);A0A7P0TA52(AGT);A0A7P0TBH1(AGT);B0ZBE2(AGT);Q53YY1(AGT);A0A7P0TAP4(AGT);A0A7P0Z441(AGT);A7L3A1(AGT);A7L3A2(AGT);A7L3A3(AGT);A7L3A4(AGT);A7L3A5(AGT);B0LPE5(AKT1);P31749(AKT1);A0A804HJM6(AKT1);G3V2I6(AKT1);G3V3X1(AKT1);A0A087WY56(AKT1);A0A0S2Z3D6(AKT1);A0A142IKA9(AKT1);A0AAQ5BHJ3(AKT1);A0AAQ5BHK3(AKT1);X2CV47(AKT1);X2CVF3(AKT1);Q07812(BAX);K4JQN1(BAX);Q5Z…
322	Quercetin	PRKCB	hsa04933	AGE-RAGE signaling pathway in diabetic complications	Human Diseases	Endocrine and metabolic disease	70	2.85115e-25	0.425743	P01019(AGT);A0A7P0T8D1(AGT);A0A7P0T9S6(AGT);A0A7P0TA52(AGT);A0A7P0TBH1(AGT);B0ZBE2(AGT);Q53YY1(AGT);A0A7P0TAP4(AGT);A0A7P0Z441(AGT);A7L3A1(AGT);A7L3A2(AGT);A7L3A3(AGT);A7L3A4(AGT);A7L3A5(AGT);B0LPE5(AKT1);P31749(AKT1);A0A804HJM6(AKT1);G3V2I6(AKT1);G3V3X1(AKT1);A0A087WY56(AKT1);A0A0S2Z3D6(AKT1);A0A142IKA9(AKT1);A0AAQ5BHJ3(AKT1);A0AAQ5BHK3(AKT1);X2CV47(AKT1);X2CVF3(AKT1);Q07812(BAX);K4JQN1(BAX);Q5Z…
323	Quercetin	RELA	hsa04933	AGE-RAGE signaling pathway in diabetic complications	Human Diseases	Endocrine and metabolic disease	70	2.85115e-25	0.425743	P01019(AGT);A0A7P0T8D1(AGT);A0A7P0T9S6(AGT);A0A7P0TA52(AGT);A0A7P0TBH1(AGT);B0ZBE2(AGT);Q53YY1(AGT);A0A7P0TAP4(AGT);A0A7P0Z441(AGT);A7L3A1(AGT);A7L3A2(AGT);A7L3A3(AGT);A7L3A4(AGT);A7L3A5(AGT);B0LPE5(AKT1);P31749(AKT1);A0A804HJM6(AKT1);G3V2I6(AKT1);G3V3X1(AKT1);A0A087WY56(AKT1);A0A0S2Z3D6(AKT1);A0A142IKA9(AKT1);A0AAQ5BHJ3(AKT1);A0AAQ5BHK3(AKT1);X2CV47(AKT1);X2CVF3(AKT1);Q07812(BAX);K4JQN1(BAX);Q5Z…
324	Quercetin	SELE	hsa04933	AGE-RAGE signaling pathway in diabetic complications	Human Diseases	Endocrine and metabolic disease	70	2.85115e-25	0.425743	P01019(AGT);A0A7P0T8D1(AGT);A0A7P0T9S6(AGT);A0A7P0TA52(AGT);A0A7P0TBH1(AGT);B0ZBE2(AGT);Q53YY1(AGT);A0A7P0TAP4(AGT);A0A7P0Z441(AGT);A7L3A1(AGT);A7L3A2(AGT);A7L3A3(AGT);A7L3A4(AGT);A7L3A5(AGT);B0LPE5(AKT1);P31749(AKT1);A0A804HJM6(AKT1);G3V2I6(AKT1);G3V3X1(AKT1);A0A087WY56(AKT1);A0A0S2Z3D6(AKT1);A0A142IKA9(AKT1);A0AAQ5BHJ3(AKT1);A0AAQ5BHK3(AKT1);X2CV47(AKT1);X2CVF3(AKT1);Q07812(BAX);K4JQN1(BAX);Q5Z…
325	Quercetin	SERPINE1	hsa04933	AGE-RAGE signaling pathway in diabetic complications	Human Diseases	Endocrine and metabolic disease	70	2.85115e-25	0.425743	P01019(AGT);A0A7P0T8D1(AGT);A0A7P0T9S6(AGT);A0A7P0TA52(AGT);A0A7P0TBH1(AGT);B0ZBE2(AGT);Q53YY1(AGT);A0A7P0TAP4(AGT);A0A7P0Z441(AGT);A7L3A1(AGT);A7L3A2(AGT);A7L3A3(AGT);A7L3A4(AGT);A7L3A5(AGT);B0LPE5(AKT1);P31749(AKT1);A0A804HJM6(AKT1);G3V2I6(AKT1);G3V3X1(AKT1);A0A087WY56(AKT1);A0A0S2Z3D6(AKT1);A0A142IKA9(AKT1);A0AAQ5BHJ3(AKT1);A0AAQ5BHK3(AKT1);X2CV47(AKT1);X2CVF3(AKT1);Q07812(BAX);K4JQN1(BAX);Q5Z…
326	Quercetin	STAT1	hsa04933	AGE-RAGE signaling pathway in diabetic complications	Human Diseases	Endocrine and metabolic disease	70	2.85115e-25	0.425743	P01019(AGT);A0A7P0T8D1(AGT);A0A7P0T9S6(AGT);A0A7P0TA52(AGT);A0A7P0TBH1(AGT);B0ZBE2(AGT);Q53YY1(AGT);A0A7P0TAP4(AGT);A0A7P0Z441(AGT);A7L3A1(AGT);A7L3A2(AGT);A7L3A3(AGT);A7L3A4(AGT);A7L3A5(AGT);B0LPE5(AKT1);P31749(AKT1);A0A804HJM6(AKT1);G3V2I6(AKT1);G3V3X1(AKT1);A0A087WY56(AKT1);A0A0S2Z3D6(AKT1);A0A142IKA9(AKT1);A0AAQ5BHJ3(AKT1);A0AAQ5BHK3(AKT1);X2CV47(AKT1);X2CVF3(AKT1);Q07812(BAX);K4JQN1(BAX);Q5Z…
327	Quercetin	TGFB1	hsa04933	AGE-RAGE signaling pathway in diabetic complications	Human Diseases	Endocrine and metabolic disease	70	2.85115e-25	0.425743	P01019(AGT);A0A7P0T8D1(AGT);A0A7P0T9S6(AGT);A0A7P0TA52(AGT);A0A7P0TBH1(AGT);B0ZBE2(AGT);Q53YY1(AGT);A0A7P0TAP4(AGT);A0A7P0Z441(AGT);A7L3A1(AGT);A7L3A2(AGT);A7L3A3(AGT);A7L3A4(AGT);A7L3A5(AGT);B0LPE5(AKT1);P31749(AKT1);A0A804HJM6(AKT1);G3V2I6(AKT1);G3V3X1(AKT1);A0A087WY56(AKT1);A0A0S2Z3D6(AKT1);A0A142IKA9(AKT1);A0AAQ5BHJ3(AKT1);A0AAQ5BHK3(AKT1);X2CV47(AKT1);X2CVF3(AKT1);Q07812(BAX);K4JQN1(BAX);Q5Z…
328	Quercetin	THBD	hsa04933	AGE-RAGE signaling pathway in diabetic complications	Human Diseases	Endocrine and metabolic disease	70	2.85115e-25	0.425743	P01019(AGT);A0A7P0T8D1(AGT);A0A7P0T9S6(AGT);A0A7P0TA52(AGT);A0A7P0TBH1(AGT);B0ZBE2(AGT);Q53YY1(AGT);A0A7P0TAP4(AGT);A0A7P0Z441(AGT);A7L3A1(AGT);A7L3A2(AGT);A7L3A3(AGT);A7L3A4(AGT);A7L3A5(AGT);B0LPE5(AKT1);P31749(AKT1);A0A804HJM6(AKT1);G3V2I6(AKT1);G3V3X1(AKT1);A0A087WY56(AKT1);A0A0S2Z3D6(AKT1);A0A142IKA9(AKT1);A0AAQ5BHJ3(AKT1);A0AAQ5BHK3(AKT1);X2CV47(AKT1);X2CVF3(AKT1);Q07812(BAX);K4JQN1(BAX);Q5Z…
329	Quercetin	TNF	hsa04933	AGE-RAGE signaling pathway in diabetic complications	Human Diseases	Endocrine and metabolic disease	70	2.85115e-25	0.425743	P01019(AGT);A0A7P0T8D1(AGT);A0A7P0T9S6(AGT);A0A7P0TA52(AGT);A0A7P0TBH1(AGT);B0ZBE2(AGT);Q53YY1(AGT);A0A7P0TAP4(AGT);A0A7P0Z441(AGT);A7L3A1(AGT);A7L3A2(AGT);A7L3A3(AGT);A7L3A4(AGT);A7L3A5(AGT);B0LPE5(AKT1);P31749(AKT1);A0A804HJM6(AKT1);G3V2I6(AKT1);G3V3X1(AKT1);A0A087WY56(AKT1);A0A0S2Z3D6(AKT1);A0A142IKA9(AKT1);A0AAQ5BHJ3(AKT1);A0AAQ5BHK3(AKT1);X2CV47(AKT1);X2CVF3(AKT1);Q07812(BAX);K4JQN1(BAX);Q5Z…
330	Quercetin	VCAM1	hsa04933	AGE-RAGE signaling pathway in diabetic complications	Human Diseases	Endocrine and metabolic disease	70	2.85115e-25	0.425743	P01019(AGT);A0A7P0T8D1(AGT);A0A7P0T9S6(AGT);A0A7P0TA52(AGT);A0A7P0TBH1(AGT);B0ZBE2(AGT);Q53YY1(AGT);A0A7P0TAP4(AGT);A0A7P0Z441(AGT);A7L3A1(AGT);A7L3A2(AGT);A7L3A3(AGT);A7L3A4(AGT);A7L3A5(AGT);B0LPE5(AKT1);P31749(AKT1);A0A804HJM6(AKT1);G3V2I6(AKT1);G3V3X1(AKT1);A0A087WY56(AKT1);A0A0S2Z3D6(AKT1);A0A142IKA9(AKT1);A0AAQ5BHJ3(AKT1);A0AAQ5BHK3(AKT1);X2CV47(AKT1);X2CVF3(AKT1);Q07812(BAX);K4JQN1(BAX);Q5Z…
331	Quercetin	VEGFA	hsa04933	AGE-RAGE signaling pathway in diabetic complications	Human Diseases	Endocrine and metabolic disease	70	2.85115e-25	0.425743	P01019(AGT);A0A7P0T8D1(AGT);A0A7P0T9S6(AGT);A0A7P0TA52(AGT);A0A7P0TBH1(AGT);B0ZBE2(AGT);Q53YY1(AGT);A0A7P0TAP4(AGT);A0A7P0Z441(AGT);A7L3A1(AGT);A7L3A2(AGT);A7L3A3(AGT);A7L3A4(AGT);A7L3A5(AGT);B0LPE5(AKT1);P31749(AKT1);A0A804HJM6(AKT1);G3V2I6(AKT1);G3V3X1(AKT1);A0A087WY56(AKT1);A0A0S2Z3D6(AKT1);A0A142IKA9(AKT1);A0AAQ5BHJ3(AKT1);A0AAQ5BHK3(AKT1);X2CV47(AKT1);X2CVF3(AKT1);Q07812(BAX);K4JQN1(BAX);Q5Z…
332	Quercetin-3beta-d-glucoside	CASP3	hsa04933	AGE-RAGE signaling pathway in diabetic complications	Human Diseases	Endocrine and metabolic disease	70	2.85115e-25	0.425743	P01019(AGT);A0A7P0T8D1(AGT);A0A7P0T9S6(AGT);A0A7P0TA52(AGT);A0A7P0TBH1(AGT);B0ZBE2(AGT);Q53YY1(AGT);A0A7P0TAP4(AGT);A0A7P0Z441(AGT);A7L3A1(AGT);A7L3A2(AGT);A7L3A3(AGT);A7L3A4(AGT);A7L3A5(AGT);B0LPE5(AKT1);P31749(AKT1);A0A804HJM6(AKT1);G3V2I6(AKT1);G3V3X1(AKT1);A0A087WY56(AKT1);A0A0S2Z3D6(AKT1);A0A142IKA9(AKT1);A0AAQ5BHJ3(AKT1);A0AAQ5BHK3(AKT1);X2CV47(AKT1);X2CVF3(AKT1);Q07812(BAX);K4JQN1(BAX);Q5Z…
333	Theaflavin	CASP3	hsa04933	AGE-RAGE signaling pathway in diabetic complications	Human Diseases	Endocrine and metabolic disease	70	2.85115e-25	0.425743	P01019(AGT);A0A7P0T8D1(AGT);A0A7P0T9S6(AGT);A0A7P0TA52(AGT);A0A7P0TBH1(AGT);B0ZBE2(AGT);Q53YY1(AGT);A0A7P0TAP4(AGT);A0A7P0Z441(AGT);A7L3A1(AGT);A7L3A2(AGT);A7L3A3(AGT);A7L3A4(AGT);A7L3A5(AGT);B0LPE5(AKT1);P31749(AKT1);A0A804HJM6(AKT1);G3V2I6(AKT1);G3V3X1(AKT1);A0A087WY56(AKT1);A0A0S2Z3D6(AKT1);A0A142IKA9(AKT1);A0AAQ5BHJ3(AKT1);A0AAQ5BHK3(AKT1);X2CV47(AKT1);X2CVF3(AKT1);Q07812(BAX);K4JQN1(BAX);Q5Z…
334	Theaflavin	ICAM1	hsa04933	AGE-RAGE signaling pathway in diabetic complications	Human Diseases	Endocrine and metabolic disease	70	2.85115e-25	0.425743	P01019(AGT);A0A7P0T8D1(AGT);A0A7P0T9S6(AGT);A0A7P0TA52(AGT);A0A7P0TBH1(AGT);B0ZBE2(AGT);Q53YY1(AGT);A0A7P0TAP4(AGT);A0A7P0Z441(AGT);A7L3A1(AGT);A7L3A2(AGT);A7L3A3(AGT);A7L3A4(AGT);A7L3A5(AGT);B0LPE5(AKT1);P31749(AKT1);A0A804HJM6(AKT1);G3V2I6(AKT1);G3V3X1(AKT1);A0A087WY56(AKT1);A0A0S2Z3D6(AKT1);A0A142IKA9(AKT1);A0AAQ5BHJ3(AKT1);A0AAQ5BHK3(AKT1);X2CV47(AKT1);X2CVF3(AKT1);Q07812(BAX);K4JQN1(BAX);Q5Z…
335	Theaflavin	MAPK1	hsa04933	AGE-RAGE signaling pathway in diabetic complications	Human Diseases	Endocrine and metabolic disease	70	2.85115e-25	0.425743	P01019(AGT);A0A7P0T8D1(AGT);A0A7P0T9S6(AGT);A0A7P0TA52(AGT);A0A7P0TBH1(AGT);B0ZBE2(AGT);Q53YY1(AGT);A0A7P0TAP4(AGT);A0A7P0Z441(AGT);A7L3A1(AGT);A7L3A2(AGT);A7L3A3(AGT);A7L3A4(AGT);A7L3A5(AGT);B0LPE5(AKT1);P31749(AKT1);A0A804HJM6(AKT1);G3V2I6(AKT1);G3V3X1(AKT1);A0A087WY56(AKT1);A0A0S2Z3D6(AKT1);A0A142IKA9(AKT1);A0AAQ5BHJ3(AKT1);A0AAQ5BHK3(AKT1);X2CV47(AKT1);X2CVF3(AKT1);Q07812(BAX);K4JQN1(BAX);Q5Z…
336	Theaflavin	MAPK12	hsa04933	AGE-RAGE signaling pathway in diabetic complications	Human Diseases	Endocrine and metabolic disease	70	2.85115e-25	0.425743	P01019(AGT);A0A7P0T8D1(AGT);A0A7P0T9S6(AGT);A0A7P0TA52(AGT);A0A7P0TBH1(AGT);B0ZBE2(AGT);Q53YY1(AGT);A0A7P0TAP4(AGT);A0A7P0Z441(AGT);A7L3A1(AGT);A7L3A2(AGT);A7L3A3(AGT);A7L3A4(AGT);A7L3A5(AGT);B0LPE5(AKT1);P31749(AKT1);A0A804HJM6(AKT1);G3V2I6(AKT1);G3V3X1(AKT1);A0A087WY56(AKT1);A0A0S2Z3D6(AKT1);A0A142IKA9(AKT1);A0AAQ5BHJ3(AKT1);A0AAQ5BHK3(AKT1);X2CV47(AKT1);X2CVF3(AKT1);Q07812(BAX);K4JQN1(BAX);Q5Z…
337	Theaflavin	MAPK3	hsa04933	AGE-RAGE signaling pathway in diabetic complications	Human Diseases	Endocrine and metabolic disease	70	2.85115e-25	0.425743	P01019(AGT);A0A7P0T8D1(AGT);A0A7P0T9S6(AGT);A0A7P0TA52(AGT);A0A7P0TBH1(AGT);B0ZBE2(AGT);Q53YY1(AGT);A0A7P0TAP4(AGT);A0A7P0Z441(AGT);A7L3A1(AGT);A7L3A2(AGT);A7L3A3(AGT);A7L3A4(AGT);A7L3A5(AGT);B0LPE5(AKT1);P31749(AKT1);A0A804HJM6(AKT1);G3V2I6(AKT1);G3V3X1(AKT1);A0A087WY56(AKT1);A0A0S2Z3D6(AKT1);A0A142IKA9(AKT1);A0AAQ5BHJ3(AKT1);A0AAQ5BHK3(AKT1);X2CV47(AKT1);X2CVF3(AKT1);Q07812(BAX);K4JQN1(BAX);Q5Z…
338	Theaflavin	RELA	hsa04933	AGE-RAGE signaling pathway in diabetic complications	Human Diseases	Endocrine and metabolic disease	70	2.85115e-25	0.425743	P01019(AGT);A0A7P0T8D1(AGT);A0A7P0T9S6(AGT);A0A7P0TA52(AGT);A0A7P0TBH1(AGT);B0ZBE2(AGT);Q53YY1(AGT);A0A7P0TAP4(AGT);A0A7P0Z441(AGT);A7L3A1(AGT);A7L3A2(AGT);A7L3A3(AGT);A7L3A4(AGT);A7L3A5(AGT);B0LPE5(AKT1);P31749(AKT1);A0A804HJM6(AKT1);G3V2I6(AKT1);G3V3X1(AKT1);A0A087WY56(AKT1);A0A0S2Z3D6(AKT1);A0A142IKA9(AKT1);A0AAQ5BHJ3(AKT1);A0AAQ5BHK3(AKT1);X2CV47(AKT1);X2CVF3(AKT1);Q07812(BAX);K4JQN1(BAX);Q5Z…
339	(-)-Epicatechin	AKT1	hsa05167	Kaposi sarcoma-associated herpesvirus infection	Human Diseases	Infectious disease: viral	84	3.99052e-23	0.287179	B0LPE5(AKT1);P31749(AKT1);A0A804HJM6(AKT1);G3V2I6(AKT1);G3V3X1(AKT1);A0A087WY56(AKT1);A0A0S2Z3D6(AKT1);A0A142IKA9(AKT1);A0AAQ5BHJ3(AKT1);A0AAQ5BHK3(AKT1);X2CV47(AKT1);X2CVF3(AKT1);Q07812(BAX);K4JQN1(BAX);Q5ZPJ1(BAX);H0YA56(BAX);I6LPK7(BAX);Q8WXU1(BAX);P55957(BID);A8ASI8(BID);B2ZP78(BID);B2ZP79(BID);P0DP25(CALM3);M0QZ52(CALM3);P27482(CALML3);Q9NZT1(CALML5);P42574(CASP3);A8MVM1(CASP3);C9JXR7(CASP3)…
340	(-)-Epicatechin	CALML5	hsa05167	Kaposi sarcoma-associated herpesvirus infection	Human Diseases	Infectious disease: viral	84	3.99052e-23	0.287179	B0LPE5(AKT1);P31749(AKT1);A0A804HJM6(AKT1);G3V2I6(AKT1);G3V3X1(AKT1);A0A087WY56(AKT1);A0A0S2Z3D6(AKT1);A0A142IKA9(AKT1);A0AAQ5BHJ3(AKT1);A0AAQ5BHK3(AKT1);X2CV47(AKT1);X2CVF3(AKT1);Q07812(BAX);K4JQN1(BAX);Q5ZPJ1(BAX);H0YA56(BAX);I6LPK7(BAX);Q8WXU1(BAX);P55957(BID);A8ASI8(BID);B2ZP78(BID);B2ZP79(BID);P0DP25(CALM3);M0QZ52(CALM3);P27482(CALML3);Q9NZT1(CALML5);P42574(CASP3);A8MVM1(CASP3);C9JXR7(CASP3)…
341	(-)-Epicatechin	CASP3	hsa05167	Kaposi sarcoma-associated herpesvirus infection	Human Diseases	Infectious disease: viral	84	3.99052e-23	0.287179	B0LPE5(AKT1);P31749(AKT1);A0A804HJM6(AKT1);G3V2I6(AKT1);G3V3X1(AKT1);A0A087WY56(AKT1);A0A0S2Z3D6(AKT1);A0A142IKA9(AKT1);A0AAQ5BHJ3(AKT1);A0AAQ5BHK3(AKT1);X2CV47(AKT1);X2CVF3(AKT1);Q07812(BAX);K4JQN1(BAX);Q5ZPJ1(BAX);H0YA56(BAX);I6LPK7(BAX);Q8WXU1(BAX);P55957(BID);A8ASI8(BID);B2ZP78(BID);B2ZP79(BID);P0DP25(CALM3);M0QZ52(CALM3);P27482(CALML3);Q9NZT1(CALML5);P42574(CASP3);A8MVM1(CASP3);C9JXR7(CASP3)…
342	(-)-Epicatechin	CREB1	hsa05167	Kaposi sarcoma-associated herpesvirus infection	Human Diseases	Infectious disease: viral	84	3.99052e-23	0.287179	B0LPE5(AKT1);P31749(AKT1);A0A804HJM6(AKT1);G3V2I6(AKT1);G3V3X1(AKT1);A0A087WY56(AKT1);A0A0S2Z3D6(AKT1);A0A142IKA9(AKT1);A0AAQ5BHJ3(AKT1);A0AAQ5BHK3(AKT1);X2CV47(AKT1);X2CVF3(AKT1);Q07812(BAX);K4JQN1(BAX);Q5ZPJ1(BAX);H0YA56(BAX);I6LPK7(BAX);Q8WXU1(BAX);P55957(BID);A8ASI8(BID);B2ZP78(BID);B2ZP79(BID);P0DP25(CALM3);M0QZ52(CALM3);P27482(CALML3);Q9NZT1(CALML5);P42574(CASP3);A8MVM1(CASP3);C9JXR7(CASP3)…
343	(-)-Epicatechin	PTGS2	hsa05167	Kaposi sarcoma-associated herpesvirus infection	Human Diseases	Infectious disease: viral	84	3.99052e-23	0.287179	B0LPE5(AKT1);P31749(AKT1);A0A804HJM6(AKT1);G3V2I6(AKT1);G3V3X1(AKT1);A0A087WY56(AKT1);A0A0S2Z3D6(AKT1);A0A142IKA9(AKT1);A0AAQ5BHJ3(AKT1);A0AAQ5BHK3(AKT1);X2CV47(AKT1);X2CVF3(AKT1);Q07812(BAX);K4JQN1(BAX);Q5ZPJ1(BAX);H0YA56(BAX);I6LPK7(BAX);Q8WXU1(BAX);P55957(BID);A8ASI8(BID);B2ZP78(BID);B2ZP79(BID);P0DP25(CALM3);M0QZ52(CALM3);P27482(CALML3);Q9NZT1(CALML5);P42574(CASP3);A8MVM1(CASP3);C9JXR7(CASP3)…
344	(-)-Epicatechin	TNFRSF1A	hsa05167	Kaposi sarcoma-associated herpesvirus infection	Human Diseases	Infectious disease: viral	84	3.99052e-23	0.287179	B0LPE5(AKT1);P31749(AKT1);A0A804HJM6(AKT1);G3V2I6(AKT1);G3V3X1(AKT1);A0A087WY56(AKT1);A0A0S2Z3D6(AKT1);A0A142IKA9(AKT1);A0AAQ5BHJ3(AKT1);A0AAQ5BHK3(AKT1);X2CV47(AKT1);X2CVF3(AKT1);Q07812(BAX);K4JQN1(BAX);Q5ZPJ1(BAX);H0YA56(BAX);I6LPK7(BAX);Q8WXU1(BAX);P55957(BID);A8ASI8(BID);B2ZP78(BID);B2ZP79(BID);P0DP25(CALM3);M0QZ52(CALM3);P27482(CALML3);Q9NZT1(CALML5);P42574(CASP3);A8MVM1(CASP3);C9JXR7(CASP3)…
345	astragalin	CALML5	hsa05167	Kaposi sarcoma-associated herpesvirus infection	Human Diseases	Infectious disease: viral	84	3.99052e-23	0.287179	B0LPE5(AKT1);P31749(AKT1);A0A804HJM6(AKT1);G3V2I6(AKT1);G3V3X1(AKT1);A0A087WY56(AKT1);A0A0S2Z3D6(AKT1);A0A142IKA9(AKT1);A0AAQ5BHJ3(AKT1);A0AAQ5BHK3(AKT1);X2CV47(AKT1);X2CVF3(AKT1);Q07812(BAX);K4JQN1(BAX);Q5ZPJ1(BAX);H0YA56(BAX);I6LPK7(BAX);Q8WXU1(BAX);P55957(BID);A8ASI8(BID);B2ZP78(BID);B2ZP79(BID);P0DP25(CALM3);M0QZ52(CALM3);P27482(CALML3);Q9NZT1(CALML5);P42574(CASP3);A8MVM1(CASP3);C9JXR7(CASP3)…
346	astragalin	PIK3CG	hsa05167	Kaposi sarcoma-associated herpesvirus infection	Human Diseases	Infectious disease: viral	84	3.99052e-23	0.287179	B0LPE5(AKT1);P31749(AKT1);A0A804HJM6(AKT1);G3V2I6(AKT1);G3V3X1(AKT1);A0A087WY56(AKT1);A0A0S2Z3D6(AKT1);A0A142IKA9(AKT1);A0AAQ5BHJ3(AKT1);A0AAQ5BHK3(AKT1);X2CV47(AKT1);X2CVF3(AKT1);Q07812(BAX);K4JQN1(BAX);Q5ZPJ1(BAX);H0YA56(BAX);I6LPK7(BAX);Q8WXU1(BAX);P55957(BID);A8ASI8(BID);B2ZP78(BID);B2ZP79(BID);P0DP25(CALM3);M0QZ52(CALM3);P27482(CALML3);Q9NZT1(CALML5);P42574(CASP3);A8MVM1(CASP3);C9JXR7(CASP3)…
347	astragalin	PTGS2	hsa05167	Kaposi sarcoma-associated herpesvirus infection	Human Diseases	Infectious disease: viral	84	3.99052e-23	0.287179	B0LPE5(AKT1);P31749(AKT1);A0A804HJM6(AKT1);G3V2I6(AKT1);G3V3X1(AKT1);A0A087WY56(AKT1);A0A0S2Z3D6(AKT1);A0A142IKA9(AKT1);A0AAQ5BHJ3(AKT1);A0AAQ5BHK3(AKT1);X2CV47(AKT1);X2CVF3(AKT1);Q07812(BAX);K4JQN1(BAX);Q5ZPJ1(BAX);H0YA56(BAX);I6LPK7(BAX);Q8WXU1(BAX);P55957(BID);A8ASI8(BID);B2ZP78(BID);B2ZP79(BID);P0DP25(CALM3);M0QZ52(CALM3);P27482(CALML3);Q9NZT1(CALML5);P42574(CASP3);A8MVM1(CASP3);C9JXR7(CASP3)…
348	Delphinidin	PIK3CG	hsa05167	Kaposi sarcoma-associated herpesvirus infection	Human Diseases	Infectious disease: viral	84	3.99052e-23	0.287179	B0LPE5(AKT1);P31749(AKT1);A0A804HJM6(AKT1);G3V2I6(AKT1);G3V3X1(AKT1);A0A087WY56(AKT1);A0A0S2Z3D6(AKT1);A0A142IKA9(AKT1);A0AAQ5BHJ3(AKT1);A0AAQ5BHK3(AKT1);X2CV47(AKT1);X2CVF3(AKT1);Q07812(BAX);K4JQN1(BAX);Q5ZPJ1(BAX);H0YA56(BAX);I6LPK7(BAX);Q8WXU1(BAX);P55957(BID);A8ASI8(BID);B2ZP78(BID);B2ZP79(BID);P0DP25(CALM3);M0QZ52(CALM3);P27482(CALML3);Q9NZT1(CALML5);P42574(CASP3);A8MVM1(CASP3);C9JXR7(CASP3)…
349	Delphinidin	PTGS2	hsa05167	Kaposi sarcoma-associated herpesvirus infection	Human Diseases	Infectious disease: viral	84	3.99052e-23	0.287179	B0LPE5(AKT1);P31749(AKT1);A0A804HJM6(AKT1);G3V2I6(AKT1);G3V3X1(AKT1);A0A087WY56(AKT1);A0A0S2Z3D6(AKT1);A0A142IKA9(AKT1);A0AAQ5BHJ3(AKT1);A0AAQ5BHK3(AKT1);X2CV47(AKT1);X2CVF3(AKT1);Q07812(BAX);K4JQN1(BAX);Q5ZPJ1(BAX);H0YA56(BAX);I6LPK7(BAX);Q8WXU1(BAX);P55957(BID);A8ASI8(BID);B2ZP78(BID);B2ZP79(BID);P0DP25(CALM3);M0QZ52(CALM3);P27482(CALML3);Q9NZT1(CALML5);P42574(CASP3);A8MVM1(CASP3);C9JXR7(CASP3)…
350	Gallic acid	CASP3	hsa05167	Kaposi sarcoma-associated herpesvirus infection	Human Diseases	Infectious disease: viral	84	3.99052e-23	0.287179	B0LPE5(AKT1);P31749(AKT1);A0A804HJM6(AKT1);G3V2I6(AKT1);G3V3X1(AKT1);A0A087WY56(AKT1);A0A0S2Z3D6(AKT1);A0A142IKA9(AKT1);A0AAQ5BHJ3(AKT1);A0AAQ5BHK3(AKT1);X2CV47(AKT1);X2CVF3(AKT1);Q07812(BAX);K4JQN1(BAX);Q5ZPJ1(BAX);H0YA56(BAX);I6LPK7(BAX);Q8WXU1(BAX);P55957(BID);A8ASI8(BID);B2ZP78(BID);B2ZP79(BID);P0DP25(CALM3);M0QZ52(CALM3);P27482(CALML3);Q9NZT1(CALML5);P42574(CASP3);A8MVM1(CASP3);C9JXR7(CASP3)…
351	Gallic acid	CHUK	hsa05167	Kaposi sarcoma-associated herpesvirus infection	Human Diseases	Infectious disease: viral	84	3.99052e-23	0.287179	B0LPE5(AKT1);P31749(AKT1);A0A804HJM6(AKT1);G3V2I6(AKT1);G3V3X1(AKT1);A0A087WY56(AKT1);A0A0S2Z3D6(AKT1);A0A142IKA9(AKT1);A0AAQ5BHJ3(AKT1);A0AAQ5BHK3(AKT1);X2CV47(AKT1);X2CVF3(AKT1);Q07812(BAX);K4JQN1(BAX);Q5ZPJ1(BAX);H0YA56(BAX);I6LPK7(BAX);Q8WXU1(BAX);P55957(BID);A8ASI8(BID);B2ZP78(BID);B2ZP79(BID);P0DP25(CALM3);M0QZ52(CALM3);P27482(CALML3);Q9NZT1(CALML5);P42574(CASP3);A8MVM1(CASP3);C9JXR7(CASP3)…
352	Gallic acid	JUN	hsa05167	Kaposi sarcoma-associated herpesvirus infection	Human Diseases	Infectious disease: viral	84	3.99052e-23	0.287179	B0LPE5(AKT1);P31749(AKT1);A0A804HJM6(AKT1);G3V2I6(AKT1);G3V3X1(AKT1);A0A087WY56(AKT1);A0A0S2Z3D6(AKT1);A0A142IKA9(AKT1);A0AAQ5BHJ3(AKT1);A0AAQ5BHK3(AKT1);X2CV47(AKT1);X2CVF3(AKT1);Q07812(BAX);K4JQN1(BAX);Q5ZPJ1(BAX);H0YA56(BAX);I6LPK7(BAX);Q8WXU1(BAX);P55957(BID);A8ASI8(BID);B2ZP78(BID);B2ZP79(BID);P0DP25(CALM3);M0QZ52(CALM3);P27482(CALML3);Q9NZT1(CALML5);P42574(CASP3);A8MVM1(CASP3);C9JXR7(CASP3)…
353	Glycyrrhetinic Acid	ICAM1	hsa05167	Kaposi sarcoma-associated herpesvirus infection	Human Diseases	Infectious disease: viral	84	3.99052e-23	0.287179	B0LPE5(AKT1);P31749(AKT1);A0A804HJM6(AKT1);G3V2I6(AKT1);G3V3X1(AKT1);A0A087WY56(AKT1);A0A0S2Z3D6(AKT1);A0A142IKA9(AKT1);A0AAQ5BHJ3(AKT1);A0AAQ5BHK3(AKT1);X2CV47(AKT1);X2CVF3(AKT1);Q07812(BAX);K4JQN1(BAX);Q5ZPJ1(BAX);H0YA56(BAX);I6LPK7(BAX);Q8WXU1(BAX);P55957(BID);A8ASI8(BID);B2ZP78(BID);B2ZP79(BID);P0DP25(CALM3);M0QZ52(CALM3);P27482(CALML3);Q9NZT1(CALML5);P42574(CASP3);A8MVM1(CASP3);C9JXR7(CASP3)…
354	Isovitexin	IKBKB	hsa05167	Kaposi sarcoma-associated herpesvirus infection	Human Diseases	Infectious disease: viral	84	3.99052e-23	0.287179	B0LPE5(AKT1);P31749(AKT1);A0A804HJM6(AKT1);G3V2I6(AKT1);G3V3X1(AKT1);A0A087WY56(AKT1);A0A0S2Z3D6(AKT1);A0A142IKA9(AKT1);A0AAQ5BHJ3(AKT1);A0AAQ5BHK3(AKT1);X2CV47(AKT1);X2CVF3(AKT1);Q07812(BAX);K4JQN1(BAX);Q5ZPJ1(BAX);H0YA56(BAX);I6LPK7(BAX);Q8WXU1(BAX);P55957(BID);A8ASI8(BID);B2ZP78(BID);B2ZP79(BID);P0DP25(CALM3);M0QZ52(CALM3);P27482(CALML3);Q9NZT1(CALML5);P42574(CASP3);A8MVM1(CASP3);C9JXR7(CASP3)…
355	Isovitexin	PTGS2	hsa05167	Kaposi sarcoma-associated herpesvirus infection	Human Diseases	Infectious disease: viral	84	3.99052e-23	0.287179	B0LPE5(AKT1);P31749(AKT1);A0A804HJM6(AKT1);G3V2I6(AKT1);G3V3X1(AKT1);A0A087WY56(AKT1);A0A0S2Z3D6(AKT1);A0A142IKA9(AKT1);A0AAQ5BHJ3(AKT1);A0AAQ5BHK3(AKT1);X2CV47(AKT1);X2CVF3(AKT1);Q07812(BAX);K4JQN1(BAX);Q5ZPJ1(BAX);H0YA56(BAX);I6LPK7(BAX);Q8WXU1(BAX);P55957(BID);A8ASI8(BID);B2ZP78(BID);B2ZP79(BID);P0DP25(CALM3);M0QZ52(CALM3);P27482(CALML3);Q9NZT1(CALML5);P42574(CASP3);A8MVM1(CASP3);C9JXR7(CASP3)…
356	Isovitexin	RELA	hsa05167	Kaposi sarcoma-associated herpesvirus infection	Human Diseases	Infectious disease: viral	84	3.99052e-23	0.287179	B0LPE5(AKT1);P31749(AKT1);A0A804HJM6(AKT1);G3V2I6(AKT1);G3V3X1(AKT1);A0A087WY56(AKT1);A0A0S2Z3D6(AKT1);A0A142IKA9(AKT1);A0AAQ5BHJ3(AKT1);A0AAQ5BHK3(AKT1);X2CV47(AKT1);X2CVF3(AKT1);Q07812(BAX);K4JQN1(BAX);Q5ZPJ1(BAX);H0YA56(BAX);I6LPK7(BAX);Q8WXU1(BAX);P55957(BID);A8ASI8(BID);B2ZP78(BID);B2ZP79(BID);P0DP25(CALM3);M0QZ52(CALM3);P27482(CALML3);Q9NZT1(CALML5);P42574(CASP3);A8MVM1(CASP3);C9JXR7(CASP3)…
357	Isovitexin	TNFRSF1A	hsa05167	Kaposi sarcoma-associated herpesvirus infection	Human Diseases	Infectious disease: viral	84	3.99052e-23	0.287179	B0LPE5(AKT1);P31749(AKT1);A0A804HJM6(AKT1);G3V2I6(AKT1);G3V3X1(AKT1);A0A087WY56(AKT1);A0A0S2Z3D6(AKT1);A0A142IKA9(AKT1);A0AAQ5BHJ3(AKT1);A0AAQ5BHK3(AKT1);X2CV47(AKT1);X2CVF3(AKT1);Q07812(BAX);K4JQN1(BAX);Q5ZPJ1(BAX);H0YA56(BAX);I6LPK7(BAX);Q8WXU1(BAX);P55957(BID);A8ASI8(BID);B2ZP78(BID);B2ZP79(BID);P0DP25(CALM3);M0QZ52(CALM3);P27482(CALML3);Q9NZT1(CALML5);P42574(CASP3);A8MVM1(CASP3);C9JXR7(CASP3)…
358	L-Arginine	EP300	hsa05167	Kaposi sarcoma-associated herpesvirus infection	Human Diseases	Infectious disease: viral	84	3.99052e-23	0.287179	B0LPE5(AKT1);P31749(AKT1);A0A804HJM6(AKT1);G3V2I6(AKT1);G3V3X1(AKT1);A0A087WY56(AKT1);A0A0S2Z3D6(AKT1);A0A142IKA9(AKT1);A0AAQ5BHJ3(AKT1);A0AAQ5BHK3(AKT1);X2CV47(AKT1);X2CVF3(AKT1);Q07812(BAX);K4JQN1(BAX);Q5ZPJ1(BAX);H0YA56(BAX);I6LPK7(BAX);Q8WXU1(BAX);P55957(BID);A8ASI8(BID);B2ZP78(BID);B2ZP79(BID);P0DP25(CALM3);M0QZ52(CALM3);P27482(CALML3);Q9NZT1(CALML5);P42574(CASP3);A8MVM1(CASP3);C9JXR7(CASP3)…
359	L-Arginine	GNG2	hsa05167	Kaposi sarcoma-associated herpesvirus infection	Human Diseases	Infectious disease: viral	84	3.99052e-23	0.287179	B0LPE5(AKT1);P31749(AKT1);A0A804HJM6(AKT1);G3V2I6(AKT1);G3V3X1(AKT1);A0A087WY56(AKT1);A0A0S2Z3D6(AKT1);A0A142IKA9(AKT1);A0AAQ5BHJ3(AKT1);A0AAQ5BHK3(AKT1);X2CV47(AKT1);X2CVF3(AKT1);Q07812(BAX);K4JQN1(BAX);Q5ZPJ1(BAX);H0YA56(BAX);I6LPK7(BAX);Q8WXU1(BAX);P55957(BID);A8ASI8(BID);B2ZP78(BID);B2ZP79(BID);P0DP25(CALM3);M0QZ52(CALM3);P27482(CALML3);Q9NZT1(CALML5);P42574(CASP3);A8MVM1(CASP3);C9JXR7(CASP3)…
360	L-Arginine	HLA-B	hsa05167	Kaposi sarcoma-associated herpesvirus infection	Human Diseases	Infectious disease: viral	84	3.99052e-23	0.287179	B0LPE5(AKT1);P31749(AKT1);A0A804HJM6(AKT1);G3V2I6(AKT1);G3V3X1(AKT1);A0A087WY56(AKT1);A0A0S2Z3D6(AKT1);A0A142IKA9(AKT1);A0AAQ5BHJ3(AKT1);A0AAQ5BHK3(AKT1);X2CV47(AKT1);X2CVF3(AKT1);Q07812(BAX);K4JQN1(BAX);Q5ZPJ1(BAX);H0YA56(BAX);I6LPK7(BAX);Q8WXU1(BAX);P55957(BID);A8ASI8(BID);B2ZP78(BID);B2ZP79(BID);P0DP25(CALM3);M0QZ52(CALM3);P27482(CALML3);Q9NZT1(CALML5);P42574(CASP3);A8MVM1(CASP3);C9JXR7(CASP3)…
361	L-Arginine	HLA-C	hsa05167	Kaposi sarcoma-associated herpesvirus infection	Human Diseases	Infectious disease: viral	84	3.99052e-23	0.287179	B0LPE5(AKT1);P31749(AKT1);A0A804HJM6(AKT1);G3V2I6(AKT1);G3V3X1(AKT1);A0A087WY56(AKT1);A0A0S2Z3D6(AKT1);A0A142IKA9(AKT1);A0AAQ5BHJ3(AKT1);A0AAQ5BHK3(AKT1);X2CV47(AKT1);X2CVF3(AKT1);Q07812(BAX);K4JQN1(BAX);Q5ZPJ1(BAX);H0YA56(BAX);I6LPK7(BAX);Q8WXU1(BAX);P55957(BID);A8ASI8(BID);B2ZP78(BID);B2ZP79(BID);P0DP25(CALM3);M0QZ52(CALM3);P27482(CALML3);Q9NZT1(CALML5);P42574(CASP3);A8MVM1(CASP3);C9JXR7(CASP3)…
362	L-Arginine	JUN	hsa05167	Kaposi sarcoma-associated herpesvirus infection	Human Diseases	Infectious disease: viral	84	3.99052e-23	0.287179	B0LPE5(AKT1);P31749(AKT1);A0A804HJM6(AKT1);G3V2I6(AKT1);G3V3X1(AKT1);A0A087WY56(AKT1);A0A0S2Z3D6(AKT1);A0A142IKA9(AKT1);A0AAQ5BHJ3(AKT1);A0AAQ5BHK3(AKT1);X2CV47(AKT1);X2CVF3(AKT1);Q07812(BAX);K4JQN1(BAX);Q5ZPJ1(BAX);H0YA56(BAX);I6LPK7(BAX);Q8WXU1(BAX);P55957(BID);A8ASI8(BID);B2ZP78(BID);B2ZP79(BID);P0DP25(CALM3);M0QZ52(CALM3);P27482(CALML3);Q9NZT1(CALML5);P42574(CASP3);A8MVM1(CASP3);C9JXR7(CASP3)…
363	L-Arginine	PIK3CA	hsa05167	Kaposi sarcoma-associated herpesvirus infection	Human Diseases	Infectious disease: viral	84	3.99052e-23	0.287179	B0LPE5(AKT1);P31749(AKT1);A0A804HJM6(AKT1);G3V2I6(AKT1);G3V3X1(AKT1);A0A087WY56(AKT1);A0A0S2Z3D6(AKT1);A0A142IKA9(AKT1);A0AAQ5BHJ3(AKT1);A0AAQ5BHK3(AKT1);X2CV47(AKT1);X2CVF3(AKT1);Q07812(BAX);K4JQN1(BAX);Q5ZPJ1(BAX);H0YA56(BAX);I6LPK7(BAX);Q8WXU1(BAX);P55957(BID);A8ASI8(BID);B2ZP78(BID);B2ZP79(BID);P0DP25(CALM3);M0QZ52(CALM3);P27482(CALML3);Q9NZT1(CALML5);P42574(CASP3);A8MVM1(CASP3);C9JXR7(CASP3)…
364	L-Arginine	RPS27A	hsa05167	Kaposi sarcoma-associated herpesvirus infection	Human Diseases	Infectious disease: viral	84	3.99052e-23	0.287179	B0LPE5(AKT1);P31749(AKT1);A0A804HJM6(AKT1);G3V2I6(AKT1);G3V3X1(AKT1);A0A087WY56(AKT1);A0A0S2Z3D6(AKT1);A0A142IKA9(AKT1);A0AAQ5BHJ3(AKT1);A0AAQ5BHK3(AKT1);X2CV47(AKT1);X2CVF3(AKT1);Q07812(BAX);K4JQN1(BAX);Q5ZPJ1(BAX);H0YA56(BAX);I6LPK7(BAX);Q8WXU1(BAX);P55957(BID);A8ASI8(BID);B2ZP78(BID);B2ZP79(BID);P0DP25(CALM3);M0QZ52(CALM3);P27482(CALML3);Q9NZT1(CALML5);P42574(CASP3);A8MVM1(CASP3);C9JXR7(CASP3)…
365	L-Arginine	TP53	hsa05167	Kaposi sarcoma-associated herpesvirus infection	Human Diseases	Infectious disease: viral	84	3.99052e-23	0.287179	B0LPE5(AKT1);P31749(AKT1);A0A804HJM6(AKT1);G3V2I6(AKT1);G3V3X1(AKT1);A0A087WY56(AKT1);A0A0S2Z3D6(AKT1);A0A142IKA9(AKT1);A0AAQ5BHJ3(AKT1);A0AAQ5BHK3(AKT1);X2CV47(AKT1);X2CVF3(AKT1);Q07812(BAX);K4JQN1(BAX);Q5ZPJ1(BAX);H0YA56(BAX);I6LPK7(BAX);Q8WXU1(BAX);P55957(BID);A8ASI8(BID);B2ZP78(BID);B2ZP79(BID);P0DP25(CALM3);M0QZ52(CALM3);P27482(CALML3);Q9NZT1(CALML5);P42574(CASP3);A8MVM1(CASP3);C9JXR7(CASP3)…
366	L-Arginine	UBA52	hsa05167	Kaposi sarcoma-associated herpesvirus infection	Human Diseases	Infectious disease: viral	84	3.99052e-23	0.287179	B0LPE5(AKT1);P31749(AKT1);A0A804HJM6(AKT1);G3V2I6(AKT1);G3V3X1(AKT1);A0A087WY56(AKT1);A0A0S2Z3D6(AKT1);A0A142IKA9(AKT1);A0AAQ5BHJ3(AKT1);A0AAQ5BHK3(AKT1);X2CV47(AKT1);X2CVF3(AKT1);Q07812(BAX);K4JQN1(BAX);Q5ZPJ1(BAX);H0YA56(BAX);I6LPK7(BAX);Q8WXU1(BAX);P55957(BID);A8ASI8(BID);B2ZP78(BID);B2ZP79(BID);P0DP25(CALM3);M0QZ52(CALM3);P27482(CALML3);Q9NZT1(CALML5);P42574(CASP3);A8MVM1(CASP3);C9JXR7(CASP3)…
367	N6,N6,N6-Trimethyl-L-lysine	CALM3	hsa05167	Kaposi sarcoma-associated herpesvirus infection	Human Diseases	Infectious disease: viral	84	3.99052e-23	0.287179	B0LPE5(AKT1);P31749(AKT1);A0A804HJM6(AKT1);G3V2I6(AKT1);G3V3X1(AKT1);A0A087WY56(AKT1);A0A0S2Z3D6(AKT1);A0A142IKA9(AKT1);A0AAQ5BHJ3(AKT1);A0AAQ5BHK3(AKT1);X2CV47(AKT1);X2CVF3(AKT1);Q07812(BAX);K4JQN1(BAX);Q5ZPJ1(BAX);H0YA56(BAX);I6LPK7(BAX);Q8WXU1(BAX);P55957(BID);A8ASI8(BID);B2ZP78(BID);B2ZP79(BID);P0DP25(CALM3);M0QZ52(CALM3);P27482(CALML3);Q9NZT1(CALML5);P42574(CASP3);A8MVM1(CASP3);C9JXR7(CASP3)…
368	N6,N6,N6-Trimethyl-L-lysine	CALML3	hsa05167	Kaposi sarcoma-associated herpesvirus infection	Human Diseases	Infectious disease: viral	84	3.99052e-23	0.287179	B0LPE5(AKT1);P31749(AKT1);A0A804HJM6(AKT1);G3V2I6(AKT1);G3V3X1(AKT1);A0A087WY56(AKT1);A0A0S2Z3D6(AKT1);A0A142IKA9(AKT1);A0AAQ5BHJ3(AKT1);A0AAQ5BHK3(AKT1);X2CV47(AKT1);X2CVF3(AKT1);Q07812(BAX);K4JQN1(BAX);Q5ZPJ1(BAX);H0YA56(BAX);I6LPK7(BAX);Q8WXU1(BAX);P55957(BID);A8ASI8(BID);B2ZP78(BID);B2ZP79(BID);P0DP25(CALM3);M0QZ52(CALM3);P27482(CALML3);Q9NZT1(CALML5);P42574(CASP3);A8MVM1(CASP3);C9JXR7(CASP3)…
369	N6,N6,N6-Trimethyl-L-lysine	CALML5	hsa05167	Kaposi sarcoma-associated herpesvirus infection	Human Diseases	Infectious disease: viral	84	3.99052e-23	0.287179	B0LPE5(AKT1);P31749(AKT1);A0A804HJM6(AKT1);G3V2I6(AKT1);G3V3X1(AKT1);A0A087WY56(AKT1);A0A0S2Z3D6(AKT1);A0A142IKA9(AKT1);A0AAQ5BHJ3(AKT1);A0AAQ5BHK3(AKT1);X2CV47(AKT1);X2CVF3(AKT1);Q07812(BAX);K4JQN1(BAX);Q5ZPJ1(BAX);H0YA56(BAX);I6LPK7(BAX);Q8WXU1(BAX);P55957(BID);A8ASI8(BID);B2ZP78(BID);B2ZP79(BID);P0DP25(CALM3);M0QZ52(CALM3);P27482(CALML3);Q9NZT1(CALML5);P42574(CASP3);A8MVM1(CASP3);C9JXR7(CASP3)…
370	N6,N6,N6-Trimethyl-L-lysine	CYCS	hsa05167	Kaposi sarcoma-associated herpesvirus infection	Human Diseases	Infectious disease: viral	84	3.99052e-23	0.287179	B0LPE5(AKT1);P31749(AKT1);A0A804HJM6(AKT1);G3V2I6(AKT1);G3V3X1(AKT1);A0A087WY56(AKT1);A0A0S2Z3D6(AKT1);A0A142IKA9(AKT1);A0AAQ5BHJ3(AKT1);A0AAQ5BHK3(AKT1);X2CV47(AKT1);X2CVF3(AKT1);Q07812(BAX);K4JQN1(BAX);Q5ZPJ1(BAX);H0YA56(BAX);I6LPK7(BAX);Q8WXU1(BAX);P55957(BID);A8ASI8(BID);B2ZP78(BID);B2ZP79(BID);P0DP25(CALM3);M0QZ52(CALM3);P27482(CALML3);Q9NZT1(CALML5);P42574(CASP3);A8MVM1(CASP3);C9JXR7(CASP3)…
371	Oleoylethanolamide	FOS	hsa05167	Kaposi sarcoma-associated herpesvirus infection	Human Diseases	Infectious disease: viral	84	3.99052e-23	0.287179	B0LPE5(AKT1);P31749(AKT1);A0A804HJM6(AKT1);G3V2I6(AKT1);G3V3X1(AKT1);A0A087WY56(AKT1);A0A0S2Z3D6(AKT1);A0A142IKA9(AKT1);A0AAQ5BHJ3(AKT1);A0AAQ5BHK3(AKT1);X2CV47(AKT1);X2CVF3(AKT1);Q07812(BAX);K4JQN1(BAX);Q5ZPJ1(BAX);H0YA56(BAX);I6LPK7(BAX);Q8WXU1(BAX);P55957(BID);A8ASI8(BID);B2ZP78(BID);B2ZP79(BID);P0DP25(CALM3);M0QZ52(CALM3);P27482(CALML3);Q9NZT1(CALML5);P42574(CASP3);A8MVM1(CASP3);C9JXR7(CASP3)…
372	Quercetin	AKT1	hsa05167	Kaposi sarcoma-associated herpesvirus infection	Human Diseases	Infectious disease: viral	84	3.99052e-23	0.287179	B0LPE5(AKT1);P31749(AKT1);A0A804HJM6(AKT1);G3V2I6(AKT1);G3V3X1(AKT1);A0A087WY56(AKT1);A0A0S2Z3D6(AKT1);A0A142IKA9(AKT1);A0AAQ5BHJ3(AKT1);A0AAQ5BHK3(AKT1);X2CV47(AKT1);X2CVF3(AKT1);Q07812(BAX);K4JQN1(BAX);Q5ZPJ1(BAX);H0YA56(BAX);I6LPK7(BAX);Q8WXU1(BAX);P55957(BID);A8ASI8(BID);B2ZP78(BID);B2ZP79(BID);P0DP25(CALM3);M0QZ52(CALM3);P27482(CALML3);Q9NZT1(CALML5);P42574(CASP3);A8MVM1(CASP3);C9JXR7(CASP3)…
373	Quercetin	BAX	hsa05167	Kaposi sarcoma-associated herpesvirus infection	Human Diseases	Infectious disease: viral	84	3.99052e-23	0.287179	B0LPE5(AKT1);P31749(AKT1);A0A804HJM6(AKT1);G3V2I6(AKT1);G3V3X1(AKT1);A0A087WY56(AKT1);A0A0S2Z3D6(AKT1);A0A142IKA9(AKT1);A0AAQ5BHJ3(AKT1);A0AAQ5BHK3(AKT1);X2CV47(AKT1);X2CVF3(AKT1);Q07812(BAX);K4JQN1(BAX);Q5ZPJ1(BAX);H0YA56(BAX);I6LPK7(BAX);Q8WXU1(BAX);P55957(BID);A8ASI8(BID);B2ZP78(BID);B2ZP79(BID);P0DP25(CALM3);M0QZ52(CALM3);P27482(CALML3);Q9NZT1(CALML5);P42574(CASP3);A8MVM1(CASP3);C9JXR7(CASP3)…
374	Quercetin	BID	hsa05167	Kaposi sarcoma-associated herpesvirus infection	Human Diseases	Infectious disease: viral	84	3.99052e-23	0.287179	B0LPE5(AKT1);P31749(AKT1);A0A804HJM6(AKT1);G3V2I6(AKT1);G3V3X1(AKT1);A0A087WY56(AKT1);A0A0S2Z3D6(AKT1);A0A142IKA9(AKT1);A0AAQ5BHJ3(AKT1);A0AAQ5BHK3(AKT1);X2CV47(AKT1);X2CVF3(AKT1);Q07812(BAX);K4JQN1(BAX);Q5ZPJ1(BAX);H0YA56(BAX);I6LPK7(BAX);Q8WXU1(BAX);P55957(BID);A8ASI8(BID);B2ZP78(BID);B2ZP79(BID);P0DP25(CALM3);M0QZ52(CALM3);P27482(CALML3);Q9NZT1(CALML5);P42574(CASP3);A8MVM1(CASP3);C9JXR7(CASP3)…
375	Quercetin	CASP3	hsa05167	Kaposi sarcoma-associated herpesvirus infection	Human Diseases	Infectious disease: viral	84	3.99052e-23	0.287179	B0LPE5(AKT1);P31749(AKT1);A0A804HJM6(AKT1);G3V2I6(AKT1);G3V3X1(AKT1);A0A087WY56(AKT1);A0A0S2Z3D6(AKT1);A0A142IKA9(AKT1);A0AAQ5BHJ3(AKT1);A0AAQ5BHK3(AKT1);X2CV47(AKT1);X2CVF3(AKT1);Q07812(BAX);K4JQN1(BAX);Q5ZPJ1(BAX);H0YA56(BAX);I6LPK7(BAX);Q8WXU1(BAX);P55957(BID);A8ASI8(BID);B2ZP78(BID);B2ZP79(BID);P0DP25(CALM3);M0QZ52(CALM3);P27482(CALML3);Q9NZT1(CALML5);P42574(CASP3);A8MVM1(CASP3);C9JXR7(CASP3)…
376	Quercetin	CASP8	hsa05167	Kaposi sarcoma-associated herpesvirus infection	Human Diseases	Infectious disease: viral	84	3.99052e-23	0.287179	B0LPE5(AKT1);P31749(AKT1);A0A804HJM6(AKT1);G3V2I6(AKT1);G3V3X1(AKT1);A0A087WY56(AKT1);A0A0S2Z3D6(AKT1);A0A142IKA9(AKT1);A0AAQ5BHJ3(AKT1);A0AAQ5BHK3(AKT1);X2CV47(AKT1);X2CVF3(AKT1);Q07812(BAX);K4JQN1(BAX);Q5ZPJ1(BAX);H0YA56(BAX);I6LPK7(BAX);Q8WXU1(BAX);P55957(BID);A8ASI8(BID);B2ZP78(BID);B2ZP79(BID);P0DP25(CALM3);M0QZ52(CALM3);P27482(CALML3);Q9NZT1(CALML5);P42574(CASP3);A8MVM1(CASP3);C9JXR7(CASP3)…
377	Quercetin	CASP9	hsa05167	Kaposi sarcoma-associated herpesvirus infection	Human Diseases	Infectious disease: viral	84	3.99052e-23	0.287179	B0LPE5(AKT1);P31749(AKT1);A0A804HJM6(AKT1);G3V2I6(AKT1);G3V3X1(AKT1);A0A087WY56(AKT1);A0A0S2Z3D6(AKT1);A0A142IKA9(AKT1);A0AAQ5BHJ3(AKT1);A0AAQ5BHK3(AKT1);X2CV47(AKT1);X2CVF3(AKT1);Q07812(BAX);K4JQN1(BAX);Q5ZPJ1(BAX);H0YA56(BAX);I6LPK7(BAX);Q8WXU1(BAX);P55957(BID);A8ASI8(BID);B2ZP78(BID);B2ZP79(BID);P0DP25(CALM3);M0QZ52(CALM3);P27482(CALML3);Q9NZT1(CALML5);P42574(CASP3);A8MVM1(CASP3);C9JXR7(CASP3)…
378	Quercetin	CCND1	hsa05167	Kaposi sarcoma-associated herpesvirus infection	Human Diseases	Infectious disease: viral	84	3.99052e-23	0.287179	B0LPE5(AKT1);P31749(AKT1);A0A804HJM6(AKT1);G3V2I6(AKT1);G3V3X1(AKT1);A0A087WY56(AKT1);A0A0S2Z3D6(AKT1);A0A142IKA9(AKT1);A0AAQ5BHJ3(AKT1);A0AAQ5BHK3(AKT1);X2CV47(AKT1);X2CVF3(AKT1);Q07812(BAX);K4JQN1(BAX);Q5ZPJ1(BAX);H0YA56(BAX);I6LPK7(BAX);Q8WXU1(BAX);P55957(BID);A8ASI8(BID);B2ZP78(BID);B2ZP79(BID);P0DP25(CALM3);M0QZ52(CALM3);P27482(CALML3);Q9NZT1(CALML5);P42574(CASP3);A8MVM1(CASP3);C9JXR7(CASP3)…
379	Quercetin	CDKN1A	hsa05167	Kaposi sarcoma-associated herpesvirus infection	Human Diseases	Infectious disease: viral	84	3.99052e-23	0.287179	B0LPE5(AKT1);P31749(AKT1);A0A804HJM6(AKT1);G3V2I6(AKT1);G3V3X1(AKT1);A0A087WY56(AKT1);A0A0S2Z3D6(AKT1);A0A142IKA9(AKT1);A0AAQ5BHJ3(AKT1);A0AAQ5BHK3(AKT1);X2CV47(AKT1);X2CVF3(AKT1);Q07812(BAX);K4JQN1(BAX);Q5ZPJ1(BAX);H0YA56(BAX);I6LPK7(BAX);Q8WXU1(BAX);P55957(BID);A8ASI8(BID);B2ZP78(BID);B2ZP79(BID);P0DP25(CALM3);M0QZ52(CALM3);P27482(CALML3);Q9NZT1(CALML5);P42574(CASP3);A8MVM1(CASP3);C9JXR7(CASP3)…
380	Quercetin	CHUK	hsa05167	Kaposi sarcoma-associated herpesvirus infection	Human Diseases	Infectious disease: viral	84	3.99052e-23	0.287179	B0LPE5(AKT1);P31749(AKT1);A0A804HJM6(AKT1);G3V2I6(AKT1);G3V3X1(AKT1);A0A087WY56(AKT1);A0A0S2Z3D6(AKT1);A0A142IKA9(AKT1);A0AAQ5BHJ3(AKT1);A0AAQ5BHK3(AKT1);X2CV47(AKT1);X2CVF3(AKT1);Q07812(BAX);K4JQN1(BAX);Q5ZPJ1(BAX);H0YA56(BAX);I6LPK7(BAX);Q8WXU1(BAX);P55957(BID);A8ASI8(BID);B2ZP78(BID);B2ZP79(BID);P0DP25(CALM3);M0QZ52(CALM3);P27482(CALML3);Q9NZT1(CALML5);P42574(CASP3);A8MVM1(CASP3);C9JXR7(CASP3)…
381	Quercetin	CSF2	hsa05167	Kaposi sarcoma-associated herpesvirus infection	Human Diseases	Infectious disease: viral	84	3.99052e-23	0.287179	B0LPE5(AKT1);P31749(AKT1);A0A804HJM6(AKT1);G3V2I6(AKT1);G3V3X1(AKT1);A0A087WY56(AKT1);A0A0S2Z3D6(AKT1);A0A142IKA9(AKT1);A0AAQ5BHJ3(AKT1);A0AAQ5BHK3(AKT1);X2CV47(AKT1);X2CVF3(AKT1);Q07812(BAX);K4JQN1(BAX);Q5ZPJ1(BAX);H0YA56(BAX);I6LPK7(BAX);Q8WXU1(BAX);P55957(BID);A8ASI8(BID);B2ZP78(BID);B2ZP79(BID);P0DP25(CALM3);M0QZ52(CALM3);P27482(CALML3);Q9NZT1(CALML5);P42574(CASP3);A8MVM1(CASP3);C9JXR7(CASP3)…
382	Quercetin	CXCL2	hsa05167	Kaposi sarcoma-associated herpesvirus infection	Human Diseases	Infectious disease: viral	84	3.99052e-23	0.287179	B0LPE5(AKT1);P31749(AKT1);A0A804HJM6(AKT1);G3V2I6(AKT1);G3V3X1(AKT1);A0A087WY56(AKT1);A0A0S2Z3D6(AKT1);A0A142IKA9(AKT1);A0AAQ5BHJ3(AKT1);A0AAQ5BHK3(AKT1);X2CV47(AKT1);X2CVF3(AKT1);Q07812(BAX);K4JQN1(BAX);Q5ZPJ1(BAX);H0YA56(BAX);I6LPK7(BAX);Q8WXU1(BAX);P55957(BID);A8ASI8(BID);B2ZP78(BID);B2ZP79(BID);P0DP25(CALM3);M0QZ52(CALM3);P27482(CALML3);Q9NZT1(CALML5);P42574(CASP3);A8MVM1(CASP3);C9JXR7(CASP3)…
383	Quercetin	CXCL8	hsa05167	Kaposi sarcoma-associated herpesvirus infection	Human Diseases	Infectious disease: viral	84	3.99052e-23	0.287179	B0LPE5(AKT1);P31749(AKT1);A0A804HJM6(AKT1);G3V2I6(AKT1);G3V3X1(AKT1);A0A087WY56(AKT1);A0A0S2Z3D6(AKT1);A0A142IKA9(AKT1);A0AAQ5BHJ3(AKT1);A0AAQ5BHK3(AKT1);X2CV47(AKT1);X2CVF3(AKT1);Q07812(BAX);K4JQN1(BAX);Q5ZPJ1(BAX);H0YA56(BAX);I6LPK7(BAX);Q8WXU1(BAX);P55957(BID);A8ASI8(BID);B2ZP78(BID);B2ZP79(BID);P0DP25(CALM3);M0QZ52(CALM3);P27482(CALML3);Q9NZT1(CALML5);P42574(CASP3);A8MVM1(CASP3);C9JXR7(CASP3)…
384	Quercetin	CYCS	hsa05167	Kaposi sarcoma-associated herpesvirus infection	Human Diseases	Infectious disease: viral	84	3.99052e-23	0.287179	B0LPE5(AKT1);P31749(AKT1);A0A804HJM6(AKT1);G3V2I6(AKT1);G3V3X1(AKT1);A0A087WY56(AKT1);A0A0S2Z3D6(AKT1);A0A142IKA9(AKT1);A0AAQ5BHJ3(AKT1);A0AAQ5BHK3(AKT1);X2CV47(AKT1);X2CVF3(AKT1);Q07812(BAX);K4JQN1(BAX);Q5ZPJ1(BAX);H0YA56(BAX);I6LPK7(BAX);Q8WXU1(BAX);P55957(BID);A8ASI8(BID);B2ZP78(BID);B2ZP79(BID);P0DP25(CALM3);M0QZ52(CALM3);P27482(CALML3);Q9NZT1(CALML5);P42574(CASP3);A8MVM1(CASP3);C9JXR7(CASP3)…
385	Quercetin	E2F1	hsa05167	Kaposi sarcoma-associated herpesvirus infection	Human Diseases	Infectious disease: viral	84	3.99052e-23	0.287179	B0LPE5(AKT1);P31749(AKT1);A0A804HJM6(AKT1);G3V2I6(AKT1);G3V3X1(AKT1);A0A087WY56(AKT1);A0A0S2Z3D6(AKT1);A0A142IKA9(AKT1);A0AAQ5BHJ3(AKT1);A0AAQ5BHK3(AKT1);X2CV47(AKT1);X2CVF3(AKT1);Q07812(BAX);K4JQN1(BAX);Q5ZPJ1(BAX);H0YA56(BAX);I6LPK7(BAX);Q8WXU1(BAX);P55957(BID);A8ASI8(BID);B2ZP78(BID);B2ZP79(BID);P0DP25(CALM3);M0QZ52(CALM3);P27482(CALML3);Q9NZT1(CALML5);P42574(CASP3);A8MVM1(CASP3);C9JXR7(CASP3)…
386	Quercetin	E2F2	hsa05167	Kaposi sarcoma-associated herpesvirus infection	Human Diseases	Infectious disease: viral	84	3.99052e-23	0.287179	B0LPE5(AKT1);P31749(AKT1);A0A804HJM6(AKT1);G3V2I6(AKT1);G3V3X1(AKT1);A0A087WY56(AKT1);A0A0S2Z3D6(AKT1);A0A142IKA9(AKT1);A0AAQ5BHJ3(AKT1);A0AAQ5BHK3(AKT1);X2CV47(AKT1);X2CVF3(AKT1);Q07812(BAX);K4JQN1(BAX);Q5ZPJ1(BAX);H0YA56(BAX);I6LPK7(BAX);Q8WXU1(BAX);P55957(BID);A8ASI8(BID);B2ZP78(BID);B2ZP79(BID);P0DP25(CALM3);M0QZ52(CALM3);P27482(CALML3);Q9NZT1(CALML5);P42574(CASP3);A8MVM1(CASP3);C9JXR7(CASP3)…
387	Quercetin	EIF2AK2	hsa05167	Kaposi sarcoma-associated herpesvirus infection	Human Diseases	Infectious disease: viral	84	3.99052e-23	0.287179	B0LPE5(AKT1);P31749(AKT1);A0A804HJM6(AKT1);G3V2I6(AKT1);G3V3X1(AKT1);A0A087WY56(AKT1);A0A0S2Z3D6(AKT1);A0A142IKA9(AKT1);A0AAQ5BHJ3(AKT1);A0AAQ5BHK3(AKT1);X2CV47(AKT1);X2CVF3(AKT1);Q07812(BAX);K4JQN1(BAX);Q5ZPJ1(BAX);H0YA56(BAX);I6LPK7(BAX);Q8WXU1(BAX);P55957(BID);A8ASI8(BID);B2ZP78(BID);B2ZP79(BID);P0DP25(CALM3);M0QZ52(CALM3);P27482(CALML3);Q9NZT1(CALML5);P42574(CASP3);A8MVM1(CASP3);C9JXR7(CASP3)…
388	Quercetin	FOS	hsa05167	Kaposi sarcoma-associated herpesvirus infection	Human Diseases	Infectious disease: viral	84	3.99052e-23	0.287179	B0LPE5(AKT1);P31749(AKT1);A0A804HJM6(AKT1);G3V2I6(AKT1);G3V3X1(AKT1);A0A087WY56(AKT1);A0A0S2Z3D6(AKT1);A0A142IKA9(AKT1);A0AAQ5BHJ3(AKT1);A0AAQ5BHK3(AKT1);X2CV47(AKT1);X2CVF3(AKT1);Q07812(BAX);K4JQN1(BAX);Q5ZPJ1(BAX);H0YA56(BAX);I6LPK7(BAX);Q8WXU1(BAX);P55957(BID);A8ASI8(BID);B2ZP78(BID);B2ZP79(BID);P0DP25(CALM3);M0QZ52(CALM3);P27482(CALML3);Q9NZT1(CALML5);P42574(CASP3);A8MVM1(CASP3);C9JXR7(CASP3)…
389	Quercetin	GSK3A	hsa05167	Kaposi sarcoma-associated herpesvirus infection	Human Diseases	Infectious disease: viral	84	3.99052e-23	0.287179	B0LPE5(AKT1);P31749(AKT1);A0A804HJM6(AKT1);G3V2I6(AKT1);G3V3X1(AKT1);A0A087WY56(AKT1);A0A0S2Z3D6(AKT1);A0A142IKA9(AKT1);A0AAQ5BHJ3(AKT1);A0AAQ5BHK3(AKT1);X2CV47(AKT1);X2CVF3(AKT1);Q07812(BAX);K4JQN1(BAX);Q5ZPJ1(BAX);H0YA56(BAX);I6LPK7(BAX);Q8WXU1(BAX);P55957(BID);A8ASI8(BID);B2ZP78(BID);B2ZP79(BID);P0DP25(CALM3);M0QZ52(CALM3);P27482(CALML3);Q9NZT1(CALML5);P42574(CASP3);A8MVM1(CASP3);C9JXR7(CASP3)…
390	Quercetin	GSK3B	hsa05167	Kaposi sarcoma-associated herpesvirus infection	Human Diseases	Infectious disease: viral	84	3.99052e-23	0.287179	B0LPE5(AKT1);P31749(AKT1);A0A804HJM6(AKT1);G3V2I6(AKT1);G3V3X1(AKT1);A0A087WY56(AKT1);A0A0S2Z3D6(AKT1);A0A142IKA9(AKT1);A0AAQ5BHJ3(AKT1);A0AAQ5BHK3(AKT1);X2CV47(AKT1);X2CVF3(AKT1);Q07812(BAX);K4JQN1(BAX);Q5ZPJ1(BAX);H0YA56(BAX);I6LPK7(BAX);Q8WXU1(BAX);P55957(BID);A8ASI8(BID);B2ZP78(BID);B2ZP79(BID);P0DP25(CALM3);M0QZ52(CALM3);P27482(CALML3);Q9NZT1(CALML5);P42574(CASP3);A8MVM1(CASP3);C9JXR7(CASP3)…
391	Quercetin	HCK	hsa05167	Kaposi sarcoma-associated herpesvirus infection	Human Diseases	Infectious disease: viral	84	3.99052e-23	0.287179	B0LPE5(AKT1);P31749(AKT1);A0A804HJM6(AKT1);G3V2I6(AKT1);G3V3X1(AKT1);A0A087WY56(AKT1);A0A0S2Z3D6(AKT1);A0A142IKA9(AKT1);A0AAQ5BHJ3(AKT1);A0AAQ5BHK3(AKT1);X2CV47(AKT1);X2CVF3(AKT1);Q07812(BAX);K4JQN1(BAX);Q5ZPJ1(BAX);H0YA56(BAX);I6LPK7(BAX);Q8WXU1(BAX);P55957(BID);A8ASI8(BID);B2ZP78(BID);B2ZP79(BID);P0DP25(CALM3);M0QZ52(CALM3);P27482(CALML3);Q9NZT1(CALML5);P42574(CASP3);A8MVM1(CASP3);C9JXR7(CASP3)…
392	Quercetin	HIF1A	hsa05167	Kaposi sarcoma-associated herpesvirus infection	Human Diseases	Infectious disease: viral	84	3.99052e-23	0.287179	B0LPE5(AKT1);P31749(AKT1);A0A804HJM6(AKT1);G3V2I6(AKT1);G3V3X1(AKT1);A0A087WY56(AKT1);A0A0S2Z3D6(AKT1);A0A142IKA9(AKT1);A0AAQ5BHJ3(AKT1);A0AAQ5BHK3(AKT1);X2CV47(AKT1);X2CVF3(AKT1);Q07812(BAX);K4JQN1(BAX);Q5ZPJ1(BAX);H0YA56(BAX);I6LPK7(BAX);Q8WXU1(BAX);P55957(BID);A8ASI8(BID);B2ZP78(BID);B2ZP79(BID);P0DP25(CALM3);M0QZ52(CALM3);P27482(CALML3);Q9NZT1(CALML5);P42574(CASP3);A8MVM1(CASP3);C9JXR7(CASP3)…
393	Quercetin	ICAM1	hsa05167	Kaposi sarcoma-associated herpesvirus infection	Human Diseases	Infectious disease: viral	84	3.99052e-23	0.287179	B0LPE5(AKT1);P31749(AKT1);A0A804HJM6(AKT1);G3V2I6(AKT1);G3V3X1(AKT1);A0A087WY56(AKT1);A0A0S2Z3D6(AKT1);A0A142IKA9(AKT1);A0AAQ5BHJ3(AKT1);A0AAQ5BHK3(AKT1);X2CV47(AKT1);X2CVF3(AKT1);Q07812(BAX);K4JQN1(BAX);Q5ZPJ1(BAX);H0YA56(BAX);I6LPK7(BAX);Q8WXU1(BAX);P55957(BID);A8ASI8(BID);B2ZP78(BID);B2ZP79(BID);P0DP25(CALM3);M0QZ52(CALM3);P27482(CALML3);Q9NZT1(CALML5);P42574(CASP3);A8MVM1(CASP3);C9JXR7(CASP3)…
394	Quercetin	JAK2	hsa05167	Kaposi sarcoma-associated herpesvirus infection	Human Diseases	Infectious disease: viral	84	3.99052e-23	0.287179	B0LPE5(AKT1);P31749(AKT1);A0A804HJM6(AKT1);G3V2I6(AKT1);G3V3X1(AKT1);A0A087WY56(AKT1);A0A0S2Z3D6(AKT1);A0A142IKA9(AKT1);A0AAQ5BHJ3(AKT1);A0AAQ5BHK3(AKT1);X2CV47(AKT1);X2CVF3(AKT1);Q07812(BAX);K4JQN1(BAX);Q5ZPJ1(BAX);H0YA56(BAX);I6LPK7(BAX);Q8WXU1(BAX);P55957(BID);A8ASI8(BID);B2ZP78(BID);B2ZP79(BID);P0DP25(CALM3);M0QZ52(CALM3);P27482(CALML3);Q9NZT1(CALML5);P42574(CASP3);A8MVM1(CASP3);C9JXR7(CASP3)…
395	Quercetin	JUN	hsa05167	Kaposi sarcoma-associated herpesvirus infection	Human Diseases	Infectious disease: viral	84	3.99052e-23	0.287179	B0LPE5(AKT1);P31749(AKT1);A0A804HJM6(AKT1);G3V2I6(AKT1);G3V3X1(AKT1);A0A087WY56(AKT1);A0A0S2Z3D6(AKT1);A0A142IKA9(AKT1);A0AAQ5BHJ3(AKT1);A0AAQ5BHK3(AKT1);X2CV47(AKT1);X2CVF3(AKT1);Q07812(BAX);K4JQN1(BAX);Q5ZPJ1(BAX);H0YA56(BAX);I6LPK7(BAX);Q8WXU1(BAX);P55957(BID);A8ASI8(BID);B2ZP78(BID);B2ZP79(BID);P0DP25(CALM3);M0QZ52(CALM3);P27482(CALML3);Q9NZT1(CALML5);P42574(CASP3);A8MVM1(CASP3);C9JXR7(CASP3)…
396	Quercetin	KRAS	hsa05167	Kaposi sarcoma-associated herpesvirus infection	Human Diseases	Infectious disease: viral	84	3.99052e-23	0.287179	B0LPE5(AKT1);P31749(AKT1);A0A804HJM6(AKT1);G3V2I6(AKT1);G3V3X1(AKT1);A0A087WY56(AKT1);A0A0S2Z3D6(AKT1);A0A142IKA9(AKT1);A0AAQ5BHJ3(AKT1);A0AAQ5BHK3(AKT1);X2CV47(AKT1);X2CVF3(AKT1);Q07812(BAX);K4JQN1(BAX);Q5ZPJ1(BAX);H0YA56(BAX);I6LPK7(BAX);Q8WXU1(BAX);P55957(BID);A8ASI8(BID);B2ZP78(BID);B2ZP79(BID);P0DP25(CALM3);M0QZ52(CALM3);P27482(CALML3);Q9NZT1(CALML5);P42574(CASP3);A8MVM1(CASP3);C9JXR7(CASP3)…
397	Quercetin	MAPK1	hsa05167	Kaposi sarcoma-associated herpesvirus infection	Human Diseases	Infectious disease: viral	84	3.99052e-23	0.287179	B0LPE5(AKT1);P31749(AKT1);A0A804HJM6(AKT1);G3V2I6(AKT1);G3V3X1(AKT1);A0A087WY56(AKT1);A0A0S2Z3D6(AKT1);A0A142IKA9(AKT1);A0AAQ5BHJ3(AKT1);A0AAQ5BHK3(AKT1);X2CV47(AKT1);X2CVF3(AKT1);Q07812(BAX);K4JQN1(BAX);Q5ZPJ1(BAX);H0YA56(BAX);I6LPK7(BAX);Q8WXU1(BAX);P55957(BID);A8ASI8(BID);B2ZP78(BID);B2ZP79(BID);P0DP25(CALM3);M0QZ52(CALM3);P27482(CALML3);Q9NZT1(CALML5);P42574(CASP3);A8MVM1(CASP3);C9JXR7(CASP3)…
398	Quercetin	MAPK12	hsa05167	Kaposi sarcoma-associated herpesvirus infection	Human Diseases	Infectious disease: viral	84	3.99052e-23	0.287179	B0LPE5(AKT1);P31749(AKT1);A0A804HJM6(AKT1);G3V2I6(AKT1);G3V3X1(AKT1);A0A087WY56(AKT1);A0A0S2Z3D6(AKT1);A0A142IKA9(AKT1);A0AAQ5BHJ3(AKT1);A0AAQ5BHK3(AKT1);X2CV47(AKT1);X2CVF3(AKT1);Q07812(BAX);K4JQN1(BAX);Q5ZPJ1(BAX);H0YA56(BAX);I6LPK7(BAX);Q8WXU1(BAX);P55957(BID);A8ASI8(BID);B2ZP78(BID);B2ZP79(BID);P0DP25(CALM3);M0QZ52(CALM3);P27482(CALML3);Q9NZT1(CALML5);P42574(CASP3);A8MVM1(CASP3);C9JXR7(CASP3)…
399	Quercetin	MAPK3	hsa05167	Kaposi sarcoma-associated herpesvirus infection	Human Diseases	Infectious disease: viral	84	3.99052e-23	0.287179	B0LPE5(AKT1);P31749(AKT1);A0A804HJM6(AKT1);G3V2I6(AKT1);G3V3X1(AKT1);A0A087WY56(AKT1);A0A0S2Z3D6(AKT1);A0A142IKA9(AKT1);A0AAQ5BHJ3(AKT1);A0AAQ5BHK3(AKT1);X2CV47(AKT1);X2CVF3(AKT1);Q07812(BAX);K4JQN1(BAX);Q5ZPJ1(BAX);H0YA56(BAX);I6LPK7(BAX);Q8WXU1(BAX);P55957(BID);A8ASI8(BID);B2ZP78(BID);B2ZP79(BID);P0DP25(CALM3);M0QZ52(CALM3);P27482(CALML3);Q9NZT1(CALML5);P42574(CASP3);A8MVM1(CASP3);C9JXR7(CASP3)…
400	Quercetin	MTOR	hsa05167	Kaposi sarcoma-associated herpesvirus infection	Human Diseases	Infectious disease: viral	84	3.99052e-23	0.287179	B0LPE5(AKT1);P31749(AKT1);A0A804HJM6(AKT1);G3V2I6(AKT1);G3V3X1(AKT1);A0A087WY56(AKT1);A0A0S2Z3D6(AKT1);A0A142IKA9(AKT1);A0AAQ5BHJ3(AKT1);A0AAQ5BHK3(AKT1);X2CV47(AKT1);X2CVF3(AKT1);Q07812(BAX);K4JQN1(BAX);Q5ZPJ1(BAX);H0YA56(BAX);I6LPK7(BAX);Q8WXU1(BAX);P55957(BID);A8ASI8(BID);B2ZP78(BID);B2ZP79(BID);P0DP25(CALM3);M0QZ52(CALM3);P27482(CALML3);Q9NZT1(CALML5);P42574(CASP3);A8MVM1(CASP3);C9JXR7(CASP3)…
401	Quercetin	NFKBIA	hsa05167	Kaposi sarcoma-associated herpesvirus infection	Human Diseases	Infectious disease: viral	84	3.99052e-23	0.287179	B0LPE5(AKT1);P31749(AKT1);A0A804HJM6(AKT1);G3V2I6(AKT1);G3V3X1(AKT1);A0A087WY56(AKT1);A0A0S2Z3D6(AKT1);A0A142IKA9(AKT1);A0AAQ5BHJ3(AKT1);A0AAQ5BHK3(AKT1);X2CV47(AKT1);X2CVF3(AKT1);Q07812(BAX);K4JQN1(BAX);Q5ZPJ1(BAX);H0YA56(BAX);I6LPK7(BAX);Q8WXU1(BAX);P55957(BID);A8ASI8(BID);B2ZP78(BID);B2ZP79(BID);P0DP25(CALM3);M0QZ52(CALM3);P27482(CALML3);Q9NZT1(CALML5);P42574(CASP3);A8MVM1(CASP3);C9JXR7(CASP3)…
402	Quercetin	PIK3C3	hsa05167	Kaposi sarcoma-associated herpesvirus infection	Human Diseases	Infectious disease: viral	84	3.99052e-23	0.287179	B0LPE5(AKT1);P31749(AKT1);A0A804HJM6(AKT1);G3V2I6(AKT1);G3V3X1(AKT1);A0A087WY56(AKT1);A0A0S2Z3D6(AKT1);A0A142IKA9(AKT1);A0AAQ5BHJ3(AKT1);A0AAQ5BHK3(AKT1);X2CV47(AKT1);X2CVF3(AKT1);Q07812(BAX);K4JQN1(BAX);Q5ZPJ1(BAX);H0YA56(BAX);I6LPK7(BAX);Q8WXU1(BAX);P55957(BID);A8ASI8(BID);B2ZP78(BID);B2ZP79(BID);P0DP25(CALM3);M0QZ52(CALM3);P27482(CALML3);Q9NZT1(CALML5);P42574(CASP3);A8MVM1(CASP3);C9JXR7(CASP3)…
403	Quercetin	PIK3CA	hsa05167	Kaposi sarcoma-associated herpesvirus infection	Human Diseases	Infectious disease: viral	84	3.99052e-23	0.287179	B0LPE5(AKT1);P31749(AKT1);A0A804HJM6(AKT1);G3V2I6(AKT1);G3V3X1(AKT1);A0A087WY56(AKT1);A0A0S2Z3D6(AKT1);A0A142IKA9(AKT1);A0AAQ5BHJ3(AKT1);A0AAQ5BHK3(AKT1);X2CV47(AKT1);X2CVF3(AKT1);Q07812(BAX);K4JQN1(BAX);Q5ZPJ1(BAX);H0YA56(BAX);I6LPK7(BAX);Q8WXU1(BAX);P55957(BID);A8ASI8(BID);B2ZP78(BID);B2ZP79(BID);P0DP25(CALM3);M0QZ52(CALM3);P27482(CALML3);Q9NZT1(CALML5);P42574(CASP3);A8MVM1(CASP3);C9JXR7(CASP3)…
404	Quercetin	PIK3CD	hsa05167	Kaposi sarcoma-associated herpesvirus infection	Human Diseases	Infectious disease: viral	84	3.99052e-23	0.287179	B0LPE5(AKT1);P31749(AKT1);A0A804HJM6(AKT1);G3V2I6(AKT1);G3V3X1(AKT1);A0A087WY56(AKT1);A0A0S2Z3D6(AKT1);A0A142IKA9(AKT1);A0AAQ5BHJ3(AKT1);A0AAQ5BHK3(AKT1);X2CV47(AKT1);X2CVF3(AKT1);Q07812(BAX);K4JQN1(BAX);Q5ZPJ1(BAX);H0YA56(BAX);I6LPK7(BAX);Q8WXU1(BAX);P55957(BID);A8ASI8(BID);B2ZP78(BID);B2ZP79(BID);P0DP25(CALM3);M0QZ52(CALM3);P27482(CALML3);Q9NZT1(CALML5);P42574(CASP3);A8MVM1(CASP3);C9JXR7(CASP3)…
405	Quercetin	PIK3CG	hsa05167	Kaposi sarcoma-associated herpesvirus infection	Human Diseases	Infectious disease: viral	84	3.99052e-23	0.287179	B0LPE5(AKT1);P31749(AKT1);A0A804HJM6(AKT1);G3V2I6(AKT1);G3V3X1(AKT1);A0A087WY56(AKT1);A0A0S2Z3D6(AKT1);A0A142IKA9(AKT1);A0AAQ5BHJ3(AKT1);A0AAQ5BHK3(AKT1);X2CV47(AKT1);X2CVF3(AKT1);Q07812(BAX);K4JQN1(BAX);Q5ZPJ1(BAX);H0YA56(BAX);I6LPK7(BAX);Q8WXU1(BAX);P55957(BID);A8ASI8(BID);B2ZP78(BID);B2ZP79(BID);P0DP25(CALM3);M0QZ52(CALM3);P27482(CALML3);Q9NZT1(CALML5);P42574(CASP3);A8MVM1(CASP3);C9JXR7(CASP3)…
406	Quercetin	PTGS2	hsa05167	Kaposi sarcoma-associated herpesvirus infection	Human Diseases	Infectious disease: viral	84	3.99052e-23	0.287179	B0LPE5(AKT1);P31749(AKT1);A0A804HJM6(AKT1);G3V2I6(AKT1);G3V3X1(AKT1);A0A087WY56(AKT1);A0A0S2Z3D6(AKT1);A0A142IKA9(AKT1);A0AAQ5BHJ3(AKT1);A0AAQ5BHK3(AKT1);X2CV47(AKT1);X2CVF3(AKT1);Q07812(BAX);K4JQN1(BAX);Q5ZPJ1(BAX);H0YA56(BAX);I6LPK7(BAX);Q8WXU1(BAX);P55957(BID);A8ASI8(BID);B2ZP78(BID);B2ZP79(BID);P0DP25(CALM3);M0QZ52(CALM3);P27482(CALML3);Q9NZT1(CALML5);P42574(CASP3);A8MVM1(CASP3);C9JXR7(CASP3)…
407	Quercetin	RAF1	hsa05167	Kaposi sarcoma-associated herpesvirus infection	Human Diseases	Infectious disease: viral	84	3.99052e-23	0.287179	B0LPE5(AKT1);P31749(AKT1);A0A804HJM6(AKT1);G3V2I6(AKT1);G3V3X1(AKT1);A0A087WY56(AKT1);A0A0S2Z3D6(AKT1);A0A142IKA9(AKT1);A0AAQ5BHJ3(AKT1);A0AAQ5BHK3(AKT1);X2CV47(AKT1);X2CVF3(AKT1);Q07812(BAX);K4JQN1(BAX);Q5ZPJ1(BAX);H0YA56(BAX);I6LPK7(BAX);Q8WXU1(BAX);P55957(BID);A8ASI8(BID);B2ZP78(BID);B2ZP79(BID);P0DP25(CALM3);M0QZ52(CALM3);P27482(CALML3);Q9NZT1(CALML5);P42574(CASP3);A8MVM1(CASP3);C9JXR7(CASP3)…
408	Quercetin	RB1	hsa05167	Kaposi sarcoma-associated herpesvirus infection	Human Diseases	Infectious disease: viral	84	3.99052e-23	0.287179	B0LPE5(AKT1);P31749(AKT1);A0A804HJM6(AKT1);G3V2I6(AKT1);G3V3X1(AKT1);A0A087WY56(AKT1);A0A0S2Z3D6(AKT1);A0A142IKA9(AKT1);A0AAQ5BHJ3(AKT1);A0AAQ5BHK3(AKT1);X2CV47(AKT1);X2CVF3(AKT1);Q07812(BAX);K4JQN1(BAX);Q5ZPJ1(BAX);H0YA56(BAX);I6LPK7(BAX);Q8WXU1(BAX);P55957(BID);A8ASI8(BID);B2ZP78(BID);B2ZP79(BID);P0DP25(CALM3);M0QZ52(CALM3);P27482(CALML3);Q9NZT1(CALML5);P42574(CASP3);A8MVM1(CASP3);C9JXR7(CASP3)…
409	Quercetin	RELA	hsa05167	Kaposi sarcoma-associated herpesvirus infection	Human Diseases	Infectious disease: viral	84	3.99052e-23	0.287179	B0LPE5(AKT1);P31749(AKT1);A0A804HJM6(AKT1);G3V2I6(AKT1);G3V3X1(AKT1);A0A087WY56(AKT1);A0A0S2Z3D6(AKT1);A0A142IKA9(AKT1);A0AAQ5BHJ3(AKT1);A0AAQ5BHK3(AKT1);X2CV47(AKT1);X2CVF3(AKT1);Q07812(BAX);K4JQN1(BAX);Q5ZPJ1(BAX);H0YA56(BAX);I6LPK7(BAX);Q8WXU1(BAX);P55957(BID);A8ASI8(BID);B2ZP78(BID);B2ZP79(BID);P0DP25(CALM3);M0QZ52(CALM3);P27482(CALML3);Q9NZT1(CALML5);P42574(CASP3);A8MVM1(CASP3);C9JXR7(CASP3)…
410	Quercetin	STAT1	hsa05167	Kaposi sarcoma-associated herpesvirus infection	Human Diseases	Infectious disease: viral	84	3.99052e-23	0.287179	B0LPE5(AKT1);P31749(AKT1);A0A804HJM6(AKT1);G3V2I6(AKT1);G3V3X1(AKT1);A0A087WY56(AKT1);A0A0S2Z3D6(AKT1);A0A142IKA9(AKT1);A0AAQ5BHJ3(AKT1);A0AAQ5BHK3(AKT1);X2CV47(AKT1);X2CVF3(AKT1);Q07812(BAX);K4JQN1(BAX);Q5ZPJ1(BAX);H0YA56(BAX);I6LPK7(BAX);Q8WXU1(BAX);P55957(BID);A8ASI8(BID);B2ZP78(BID);B2ZP79(BID);P0DP25(CALM3);M0QZ52(CALM3);P27482(CALML3);Q9NZT1(CALML5);P42574(CASP3);A8MVM1(CASP3);C9JXR7(CASP3)…
411	Quercetin	TBK1	hsa05167	Kaposi sarcoma-associated herpesvirus infection	Human Diseases	Infectious disease: viral	84	3.99052e-23	0.287179	B0LPE5(AKT1);P31749(AKT1);A0A804HJM6(AKT1);G3V2I6(AKT1);G3V3X1(AKT1);A0A087WY56(AKT1);A0A0S2Z3D6(AKT1);A0A142IKA9(AKT1);A0AAQ5BHJ3(AKT1);A0AAQ5BHK3(AKT1);X2CV47(AKT1);X2CVF3(AKT1);Q07812(BAX);K4JQN1(BAX);Q5ZPJ1(BAX);H0YA56(BAX);I6LPK7(BAX);Q8WXU1(BAX);P55957(BID);A8ASI8(BID);B2ZP78(BID);B2ZP79(BID);P0DP25(CALM3);M0QZ52(CALM3);P27482(CALML3);Q9NZT1(CALML5);P42574(CASP3);A8MVM1(CASP3);C9JXR7(CASP3)…
412	Quercetin	TNFRSF1A	hsa05167	Kaposi sarcoma-associated herpesvirus infection	Human Diseases	Infectious disease: viral	84	3.99052e-23	0.287179	B0LPE5(AKT1);P31749(AKT1);A0A804HJM6(AKT1);G3V2I6(AKT1);G3V3X1(AKT1);A0A087WY56(AKT1);A0A0S2Z3D6(AKT1);A0A142IKA9(AKT1);A0AAQ5BHJ3(AKT1);A0AAQ5BHK3(AKT1);X2CV47(AKT1);X2CVF3(AKT1);Q07812(BAX);K4JQN1(BAX);Q5ZPJ1(BAX);H0YA56(BAX);I6LPK7(BAX);Q8WXU1(BAX);P55957(BID);A8ASI8(BID);B2ZP78(BID);B2ZP79(BID);P0DP25(CALM3);M0QZ52(CALM3);P27482(CALML3);Q9NZT1(CALML5);P42574(CASP3);A8MVM1(CASP3);C9JXR7(CASP3)…
413	Quercetin	TP53	hsa05167	Kaposi sarcoma-associated herpesvirus infection	Human Diseases	Infectious disease: viral	84	3.99052e-23	0.287179	B0LPE5(AKT1);P31749(AKT1);A0A804HJM6(AKT1);G3V2I6(AKT1);G3V3X1(AKT1);A0A087WY56(AKT1);A0A0S2Z3D6(AKT1);A0A142IKA9(AKT1);A0AAQ5BHJ3(AKT1);A0AAQ5BHK3(AKT1);X2CV47(AKT1);X2CVF3(AKT1);Q07812(BAX);K4JQN1(BAX);Q5ZPJ1(BAX);H0YA56(BAX);I6LPK7(BAX);Q8WXU1(BAX);P55957(BID);A8ASI8(BID);B2ZP78(BID);B2ZP79(BID);P0DP25(CALM3);M0QZ52(CALM3);P27482(CALML3);Q9NZT1(CALML5);P42574(CASP3);A8MVM1(CASP3);C9JXR7(CASP3)…
414	Quercetin	VEGFA	hsa05167	Kaposi sarcoma-associated herpesvirus infection	Human Diseases	Infectious disease: viral	84	3.99052e-23	0.287179	B0LPE5(AKT1);P31749(AKT1);A0A804HJM6(AKT1);G3V2I6(AKT1);G3V3X1(AKT1);A0A087WY56(AKT1);A0A0S2Z3D6(AKT1);A0A142IKA9(AKT1);A0AAQ5BHJ3(AKT1);A0AAQ5BHK3(AKT1);X2CV47(AKT1);X2CVF3(AKT1);Q07812(BAX);K4JQN1(BAX);Q5ZPJ1(BAX);H0YA56(BAX);I6LPK7(BAX);Q8WXU1(BAX);P55957(BID);A8ASI8(BID);B2ZP78(BID);B2ZP79(BID);P0DP25(CALM3);M0QZ52(CALM3);P27482(CALML3);Q9NZT1(CALML5);P42574(CASP3);A8MVM1(CASP3);C9JXR7(CASP3)…
415	Quercetin-3beta-d-glucoside	CASP3	hsa05167	Kaposi sarcoma-associated herpesvirus infection	Human Diseases	Infectious disease: viral	84	3.99052e-23	0.287179	B0LPE5(AKT1);P31749(AKT1);A0A804HJM6(AKT1);G3V2I6(AKT1);G3V3X1(AKT1);A0A087WY56(AKT1);A0A0S2Z3D6(AKT1);A0A142IKA9(AKT1);A0AAQ5BHJ3(AKT1);A0AAQ5BHK3(AKT1);X2CV47(AKT1);X2CVF3(AKT1);Q07812(BAX);K4JQN1(BAX);Q5ZPJ1(BAX);H0YA56(BAX);I6LPK7(BAX);Q8WXU1(BAX);P55957(BID);A8ASI8(BID);B2ZP78(BID);B2ZP79(BID);P0DP25(CALM3);M0QZ52(CALM3);P27482(CALML3);Q9NZT1(CALML5);P42574(CASP3);A8MVM1(CASP3);C9JXR7(CASP3)…
416	Theaflavin	CASP3	hsa05167	Kaposi sarcoma-associated herpesvirus infection	Human Diseases	Infectious disease: viral	84	3.99052e-23	0.287179	B0LPE5(AKT1);P31749(AKT1);A0A804HJM6(AKT1);G3V2I6(AKT1);G3V3X1(AKT1);A0A087WY56(AKT1);A0A0S2Z3D6(AKT1);A0A142IKA9(AKT1);A0AAQ5BHJ3(AKT1);A0AAQ5BHK3(AKT1);X2CV47(AKT1);X2CVF3(AKT1);Q07812(BAX);K4JQN1(BAX);Q5ZPJ1(BAX);H0YA56(BAX);I6LPK7(BAX);Q8WXU1(BAX);P55957(BID);A8ASI8(BID);B2ZP78(BID);B2ZP79(BID);P0DP25(CALM3);M0QZ52(CALM3);P27482(CALML3);Q9NZT1(CALML5);P42574(CASP3);A8MVM1(CASP3);C9JXR7(CASP3)…
417	Theaflavin	CASP9	hsa05167	Kaposi sarcoma-associated herpesvirus infection	Human Diseases	Infectious disease: viral	84	3.99052e-23	0.287179	B0LPE5(AKT1);P31749(AKT1);A0A804HJM6(AKT1);G3V2I6(AKT1);G3V3X1(AKT1);A0A087WY56(AKT1);A0A0S2Z3D6(AKT1);A0A142IKA9(AKT1);A0AAQ5BHJ3(AKT1);A0AAQ5BHK3(AKT1);X2CV47(AKT1);X2CVF3(AKT1);Q07812(BAX);K4JQN1(BAX);Q5ZPJ1(BAX);H0YA56(BAX);I6LPK7(BAX);Q8WXU1(BAX);P55957(BID);A8ASI8(BID);B2ZP78(BID);B2ZP79(BID);P0DP25(CALM3);M0QZ52(CALM3);P27482(CALML3);Q9NZT1(CALML5);P42574(CASP3);A8MVM1(CASP3);C9JXR7(CASP3)…
418	Theaflavin	ICAM1	hsa05167	Kaposi sarcoma-associated herpesvirus infection	Human Diseases	Infectious disease: viral	84	3.99052e-23	0.287179	B0LPE5(AKT1);P31749(AKT1);A0A804HJM6(AKT1);G3V2I6(AKT1);G3V3X1(AKT1);A0A087WY56(AKT1);A0A0S2Z3D6(AKT1);A0A142IKA9(AKT1);A0AAQ5BHJ3(AKT1);A0AAQ5BHK3(AKT1);X2CV47(AKT1);X2CVF3(AKT1);Q07812(BAX);K4JQN1(BAX);Q5ZPJ1(BAX);H0YA56(BAX);I6LPK7(BAX);Q8WXU1(BAX);P55957(BID);A8ASI8(BID);B2ZP78(BID);B2ZP79(BID);P0DP25(CALM3);M0QZ52(CALM3);P27482(CALML3);Q9NZT1(CALML5);P42574(CASP3);A8MVM1(CASP3);C9JXR7(CASP3)…
419	Theaflavin	MAPK1	hsa05167	Kaposi sarcoma-associated herpesvirus infection	Human Diseases	Infectious disease: viral	84	3.99052e-23	0.287179	B0LPE5(AKT1);P31749(AKT1);A0A804HJM6(AKT1);G3V2I6(AKT1);G3V3X1(AKT1);A0A087WY56(AKT1);A0A0S2Z3D6(AKT1);A0A142IKA9(AKT1);A0AAQ5BHJ3(AKT1);A0AAQ5BHK3(AKT1);X2CV47(AKT1);X2CVF3(AKT1);Q07812(BAX);K4JQN1(BAX);Q5ZPJ1(BAX);H0YA56(BAX);I6LPK7(BAX);Q8WXU1(BAX);P55957(BID);A8ASI8(BID);B2ZP78(BID);B2ZP79(BID);P0DP25(CALM3);M0QZ52(CALM3);P27482(CALML3);Q9NZT1(CALML5);P42574(CASP3);A8MVM1(CASP3);C9JXR7(CASP3)…
420	Theaflavin	MAPK12	hsa05167	Kaposi sarcoma-associated herpesvirus infection	Human Diseases	Infectious disease: viral	84	3.99052e-23	0.287179	B0LPE5(AKT1);P31749(AKT1);A0A804HJM6(AKT1);G3V2I6(AKT1);G3V3X1(AKT1);A0A087WY56(AKT1);A0A0S2Z3D6(AKT1);A0A142IKA9(AKT1);A0AAQ5BHJ3(AKT1);A0AAQ5BHK3(AKT1);X2CV47(AKT1);X2CVF3(AKT1);Q07812(BAX);K4JQN1(BAX);Q5ZPJ1(BAX);H0YA56(BAX);I6LPK7(BAX);Q8WXU1(BAX);P55957(BID);A8ASI8(BID);B2ZP78(BID);B2ZP79(BID);P0DP25(CALM3);M0QZ52(CALM3);P27482(CALML3);Q9NZT1(CALML5);P42574(CASP3);A8MVM1(CASP3);C9JXR7(CASP3)…
421	Theaflavin	MAPK3	hsa05167	Kaposi sarcoma-associated herpesvirus infection	Human Diseases	Infectious disease: viral	84	3.99052e-23	0.287179	B0LPE5(AKT1);P31749(AKT1);A0A804HJM6(AKT1);G3V2I6(AKT1);G3V3X1(AKT1);A0A087WY56(AKT1);A0A0S2Z3D6(AKT1);A0A142IKA9(AKT1);A0AAQ5BHJ3(AKT1);A0AAQ5BHK3(AKT1);X2CV47(AKT1);X2CVF3(AKT1);Q07812(BAX);K4JQN1(BAX);Q5ZPJ1(BAX);H0YA56(BAX);I6LPK7(BAX);Q8WXU1(BAX);P55957(BID);A8ASI8(BID);B2ZP78(BID);B2ZP79(BID);P0DP25(CALM3);M0QZ52(CALM3);P27482(CALML3);Q9NZT1(CALML5);P42574(CASP3);A8MVM1(CASP3);C9JXR7(CASP3)…
422	Theaflavin	RELA	hsa05167	Kaposi sarcoma-associated herpesvirus infection	Human Diseases	Infectious disease: viral	84	3.99052e-23	0.287179	B0LPE5(AKT1);P31749(AKT1);A0A804HJM6(AKT1);G3V2I6(AKT1);G3V3X1(AKT1);A0A087WY56(AKT1);A0A0S2Z3D6(AKT1);A0A142IKA9(AKT1);A0AAQ5BHJ3(AKT1);A0AAQ5BHK3(AKT1);X2CV47(AKT1);X2CVF3(AKT1);Q07812(BAX);K4JQN1(BAX);Q5ZPJ1(BAX);H0YA56(BAX);I6LPK7(BAX);Q8WXU1(BAX);P55957(BID);A8ASI8(BID);B2ZP78(BID);B2ZP79(BID);P0DP25(CALM3);M0QZ52(CALM3);P27482(CALML3);Q9NZT1(CALML5);P42574(CASP3);A8MVM1(CASP3);C9JXR7(CASP3)…
423	(-)-Epicatechin	AKT1	hsa05163	Human cytomegalovirus infection	Human Diseases	Infectious disease: viral	86	4.37214e-23	0.266667	B0LPE5(AKT1);P31749(AKT1);A0A804HJM6(AKT1);G3V2I6(AKT1);G3V3X1(AKT1);A0A087WY56(AKT1);A0A0S2Z3D6(AKT1);A0A142IKA9(AKT1);A0AAQ5BHJ3(AKT1);A0AAQ5BHK3(AKT1);X2CV47(AKT1);X2CVF3(AKT1);Q9NZN5(ARHGEF12);A0A2X0SFF5(ARHGEF12);E9PMR6(ARHGEF12);Q07812(BAX);K4JQN1(BAX);Q5ZPJ1(BAX);H0YA56(BAX);I6LPK7(BAX);Q8WXU1(BAX);P55957(BID);A8ASI8(BID);B2ZP78(BID);B2ZP79(BID);P0DP25(CALM3);M0QZ52(CALM3);P27482(CALML3);Q…
424	(-)-Epicatechin	CALML5	hsa05163	Human cytomegalovirus infection	Human Diseases	Infectious disease: viral	86	4.37214e-23	0.266667	B0LPE5(AKT1);P31749(AKT1);A0A804HJM6(AKT1);G3V2I6(AKT1);G3V3X1(AKT1);A0A087WY56(AKT1);A0A0S2Z3D6(AKT1);A0A142IKA9(AKT1);A0AAQ5BHJ3(AKT1);A0AAQ5BHK3(AKT1);X2CV47(AKT1);X2CVF3(AKT1);Q9NZN5(ARHGEF12);A0A2X0SFF5(ARHGEF12);E9PMR6(ARHGEF12);Q07812(BAX);K4JQN1(BAX);Q5ZPJ1(BAX);H0YA56(BAX);I6LPK7(BAX);Q8WXU1(BAX);P55957(BID);A8ASI8(BID);B2ZP78(BID);B2ZP79(BID);P0DP25(CALM3);M0QZ52(CALM3);P27482(CALML3);Q…
425	(-)-Epicatechin	CASP3	hsa05163	Human cytomegalovirus infection	Human Diseases	Infectious disease: viral	86	4.37214e-23	0.266667	B0LPE5(AKT1);P31749(AKT1);A0A804HJM6(AKT1);G3V2I6(AKT1);G3V3X1(AKT1);A0A087WY56(AKT1);A0A0S2Z3D6(AKT1);A0A142IKA9(AKT1);A0AAQ5BHJ3(AKT1);A0AAQ5BHK3(AKT1);X2CV47(AKT1);X2CVF3(AKT1);Q9NZN5(ARHGEF12);A0A2X0SFF5(ARHGEF12);E9PMR6(ARHGEF12);Q07812(BAX);K4JQN1(BAX);Q5ZPJ1(BAX);H0YA56(BAX);I6LPK7(BAX);Q8WXU1(BAX);P55957(BID);A8ASI8(BID);B2ZP78(BID);B2ZP79(BID);P0DP25(CALM3);M0QZ52(CALM3);P27482(CALML3);Q…
426	(-)-Epicatechin	CCL2	hsa05163	Human cytomegalovirus infection	Human Diseases	Infectious disease: viral	86	4.37214e-23	0.266667	B0LPE5(AKT1);P31749(AKT1);A0A804HJM6(AKT1);G3V2I6(AKT1);G3V3X1(AKT1);A0A087WY56(AKT1);A0A0S2Z3D6(AKT1);A0A142IKA9(AKT1);A0AAQ5BHJ3(AKT1);A0AAQ5BHK3(AKT1);X2CV47(AKT1);X2CVF3(AKT1);Q9NZN5(ARHGEF12);A0A2X0SFF5(ARHGEF12);E9PMR6(ARHGEF12);Q07812(BAX);K4JQN1(BAX);Q5ZPJ1(BAX);H0YA56(BAX);I6LPK7(BAX);Q8WXU1(BAX);P55957(BID);A8ASI8(BID);B2ZP78(BID);B2ZP79(BID);P0DP25(CALM3);M0QZ52(CALM3);P27482(CALML3);Q…
427	(-)-Epicatechin	CREB1	hsa05163	Human cytomegalovirus infection	Human Diseases	Infectious disease: viral	86	4.37214e-23	0.266667	B0LPE5(AKT1);P31749(AKT1);A0A804HJM6(AKT1);G3V2I6(AKT1);G3V3X1(AKT1);A0A087WY56(AKT1);A0A0S2Z3D6(AKT1);A0A142IKA9(AKT1);A0AAQ5BHJ3(AKT1);A0AAQ5BHK3(AKT1);X2CV47(AKT1);X2CVF3(AKT1);Q9NZN5(ARHGEF12);A0A2X0SFF5(ARHGEF12);E9PMR6(ARHGEF12);Q07812(BAX);K4JQN1(BAX);Q5ZPJ1(BAX);H0YA56(BAX);I6LPK7(BAX);Q8WXU1(BAX);P55957(BID);A8ASI8(BID);B2ZP78(BID);B2ZP79(BID);P0DP25(CALM3);M0QZ52(CALM3);P27482(CALML3);Q…
428	(-)-Epicatechin	IL6R	hsa05163	Human cytomegalovirus infection	Human Diseases	Infectious disease: viral	86	4.37214e-23	0.266667	B0LPE5(AKT1);P31749(AKT1);A0A804HJM6(AKT1);G3V2I6(AKT1);G3V3X1(AKT1);A0A087WY56(AKT1);A0A0S2Z3D6(AKT1);A0A142IKA9(AKT1);A0AAQ5BHJ3(AKT1);A0AAQ5BHK3(AKT1);X2CV47(AKT1);X2CVF3(AKT1);Q9NZN5(ARHGEF12);A0A2X0SFF5(ARHGEF12);E9PMR6(ARHGEF12);Q07812(BAX);K4JQN1(BAX);Q5ZPJ1(BAX);H0YA56(BAX);I6LPK7(BAX);Q8WXU1(BAX);P55957(BID);A8ASI8(BID);B2ZP78(BID);B2ZP79(BID);P0DP25(CALM3);M0QZ52(CALM3);P27482(CALML3);Q…
429	(-)-Epicatechin	PTGS2	hsa05163	Human cytomegalovirus infection	Human Diseases	Infectious disease: viral	86	4.37214e-23	0.266667	B0LPE5(AKT1);P31749(AKT1);A0A804HJM6(AKT1);G3V2I6(AKT1);G3V3X1(AKT1);A0A087WY56(AKT1);A0A0S2Z3D6(AKT1);A0A142IKA9(AKT1);A0AAQ5BHJ3(AKT1);A0AAQ5BHK3(AKT1);X2CV47(AKT1);X2CVF3(AKT1);Q9NZN5(ARHGEF12);A0A2X0SFF5(ARHGEF12);E9PMR6(ARHGEF12);Q07812(BAX);K4JQN1(BAX);Q5ZPJ1(BAX);H0YA56(BAX);I6LPK7(BAX);Q8WXU1(BAX);P55957(BID);A8ASI8(BID);B2ZP78(BID);B2ZP79(BID);P0DP25(CALM3);M0QZ52(CALM3);P27482(CALML3);Q…
430	(-)-Epicatechin	TNFRSF1A	hsa05163	Human cytomegalovirus infection	Human Diseases	Infectious disease: viral	86	4.37214e-23	0.266667	B0LPE5(AKT1);P31749(AKT1);A0A804HJM6(AKT1);G3V2I6(AKT1);G3V3X1(AKT1);A0A087WY56(AKT1);A0A0S2Z3D6(AKT1);A0A142IKA9(AKT1);A0AAQ5BHJ3(AKT1);A0AAQ5BHK3(AKT1);X2CV47(AKT1);X2CVF3(AKT1);Q9NZN5(ARHGEF12);A0A2X0SFF5(ARHGEF12);E9PMR6(ARHGEF12);Q07812(BAX);K4JQN1(BAX);Q5ZPJ1(BAX);H0YA56(BAX);I6LPK7(BAX);Q8WXU1(BAX);P55957(BID);A8ASI8(BID);B2ZP78(BID);B2ZP79(BID);P0DP25(CALM3);M0QZ52(CALM3);P27482(CALML3);Q…
431	astragalin	CALML5	hsa05163	Human cytomegalovirus infection	Human Diseases	Infectious disease: viral	86	4.37214e-23	0.266667	B0LPE5(AKT1);P31749(AKT1);A0A804HJM6(AKT1);G3V2I6(AKT1);G3V3X1(AKT1);A0A087WY56(AKT1);A0A0S2Z3D6(AKT1);A0A142IKA9(AKT1);A0AAQ5BHJ3(AKT1);A0AAQ5BHK3(AKT1);X2CV47(AKT1);X2CVF3(AKT1);Q9NZN5(ARHGEF12);A0A2X0SFF5(ARHGEF12);E9PMR6(ARHGEF12);Q07812(BAX);K4JQN1(BAX);Q5ZPJ1(BAX);H0YA56(BAX);I6LPK7(BAX);Q8WXU1(BAX);P55957(BID);A8ASI8(BID);B2ZP78(BID);B2ZP79(BID);P0DP25(CALM3);M0QZ52(CALM3);P27482(CALML3);Q…
432	astragalin	PTGS2	hsa05163	Human cytomegalovirus infection	Human Diseases	Infectious disease: viral	86	4.37214e-23	0.266667	B0LPE5(AKT1);P31749(AKT1);A0A804HJM6(AKT1);G3V2I6(AKT1);G3V3X1(AKT1);A0A087WY56(AKT1);A0A0S2Z3D6(AKT1);A0A142IKA9(AKT1);A0AAQ5BHJ3(AKT1);A0AAQ5BHK3(AKT1);X2CV47(AKT1);X2CVF3(AKT1);Q9NZN5(ARHGEF12);A0A2X0SFF5(ARHGEF12);E9PMR6(ARHGEF12);Q07812(BAX);K4JQN1(BAX);Q5ZPJ1(BAX);H0YA56(BAX);I6LPK7(BAX);Q8WXU1(BAX);P55957(BID);A8ASI8(BID);B2ZP78(BID);B2ZP79(BID);P0DP25(CALM3);M0QZ52(CALM3);P27482(CALML3);Q…
433	Delphinidin	PTGS2	hsa05163	Human cytomegalovirus infection	Human Diseases	Infectious disease: viral	86	4.37214e-23	0.266667	B0LPE5(AKT1);P31749(AKT1);A0A804HJM6(AKT1);G3V2I6(AKT1);G3V3X1(AKT1);A0A087WY56(AKT1);A0A0S2Z3D6(AKT1);A0A142IKA9(AKT1);A0AAQ5BHJ3(AKT1);A0AAQ5BHK3(AKT1);X2CV47(AKT1);X2CVF3(AKT1);Q9NZN5(ARHGEF12);A0A2X0SFF5(ARHGEF12);E9PMR6(ARHGEF12);Q07812(BAX);K4JQN1(BAX);Q5ZPJ1(BAX);H0YA56(BAX);I6LPK7(BAX);Q8WXU1(BAX);P55957(BID);A8ASI8(BID);B2ZP78(BID);B2ZP79(BID);P0DP25(CALM3);M0QZ52(CALM3);P27482(CALML3);Q…
434	Gallic acid	CASP3	hsa05163	Human cytomegalovirus infection	Human Diseases	Infectious disease: viral	86	4.37214e-23	0.266667	B0LPE5(AKT1);P31749(AKT1);A0A804HJM6(AKT1);G3V2I6(AKT1);G3V3X1(AKT1);A0A087WY56(AKT1);A0A0S2Z3D6(AKT1);A0A142IKA9(AKT1);A0AAQ5BHJ3(AKT1);A0AAQ5BHK3(AKT1);X2CV47(AKT1);X2CVF3(AKT1);Q9NZN5(ARHGEF12);A0A2X0SFF5(ARHGEF12);E9PMR6(ARHGEF12);Q07812(BAX);K4JQN1(BAX);Q5ZPJ1(BAX);H0YA56(BAX);I6LPK7(BAX);Q8WXU1(BAX);P55957(BID);A8ASI8(BID);B2ZP78(BID);B2ZP79(BID);P0DP25(CALM3);M0QZ52(CALM3);P27482(CALML3);Q…
435	Gallic acid	CHUK	hsa05163	Human cytomegalovirus infection	Human Diseases	Infectious disease: viral	86	4.37214e-23	0.266667	B0LPE5(AKT1);P31749(AKT1);A0A804HJM6(AKT1);G3V2I6(AKT1);G3V3X1(AKT1);A0A087WY56(AKT1);A0A0S2Z3D6(AKT1);A0A142IKA9(AKT1);A0AAQ5BHJ3(AKT1);A0AAQ5BHK3(AKT1);X2CV47(AKT1);X2CVF3(AKT1);Q9NZN5(ARHGEF12);A0A2X0SFF5(ARHGEF12);E9PMR6(ARHGEF12);Q07812(BAX);K4JQN1(BAX);Q5ZPJ1(BAX);H0YA56(BAX);I6LPK7(BAX);Q8WXU1(BAX);P55957(BID);A8ASI8(BID);B2ZP78(BID);B2ZP79(BID);P0DP25(CALM3);M0QZ52(CALM3);P27482(CALML3);Q…
436	Gallic acid	PRKCA	hsa05163	Human cytomegalovirus infection	Human Diseases	Infectious disease: viral	86	4.37214e-23	0.266667	B0LPE5(AKT1);P31749(AKT1);A0A804HJM6(AKT1);G3V2I6(AKT1);G3V3X1(AKT1);A0A087WY56(AKT1);A0A0S2Z3D6(AKT1);A0A142IKA9(AKT1);A0AAQ5BHJ3(AKT1);A0AAQ5BHK3(AKT1);X2CV47(AKT1);X2CVF3(AKT1);Q9NZN5(ARHGEF12);A0A2X0SFF5(ARHGEF12);E9PMR6(ARHGEF12);Q07812(BAX);K4JQN1(BAX);Q5ZPJ1(BAX);H0YA56(BAX);I6LPK7(BAX);Q8WXU1(BAX);P55957(BID);A8ASI8(BID);B2ZP78(BID);B2ZP79(BID);P0DP25(CALM3);M0QZ52(CALM3);P27482(CALML3);Q…
437	Isovitexin	IKBKB	hsa05163	Human cytomegalovirus infection	Human Diseases	Infectious disease: viral	86	4.37214e-23	0.266667	B0LPE5(AKT1);P31749(AKT1);A0A804HJM6(AKT1);G3V2I6(AKT1);G3V3X1(AKT1);A0A087WY56(AKT1);A0A0S2Z3D6(AKT1);A0A142IKA9(AKT1);A0AAQ5BHJ3(AKT1);A0AAQ5BHK3(AKT1);X2CV47(AKT1);X2CVF3(AKT1);Q9NZN5(ARHGEF12);A0A2X0SFF5(ARHGEF12);E9PMR6(ARHGEF12);Q07812(BAX);K4JQN1(BAX);Q5ZPJ1(BAX);H0YA56(BAX);I6LPK7(BAX);Q8WXU1(BAX);P55957(BID);A8ASI8(BID);B2ZP78(BID);B2ZP79(BID);P0DP25(CALM3);M0QZ52(CALM3);P27482(CALML3);Q…
438	Isovitexin	PTGS2	hsa05163	Human cytomegalovirus infection	Human Diseases	Infectious disease: viral	86	4.37214e-23	0.266667	B0LPE5(AKT1);P31749(AKT1);A0A804HJM6(AKT1);G3V2I6(AKT1);G3V3X1(AKT1);A0A087WY56(AKT1);A0A0S2Z3D6(AKT1);A0A142IKA9(AKT1);A0AAQ5BHJ3(AKT1);A0AAQ5BHK3(AKT1);X2CV47(AKT1);X2CVF3(AKT1);Q9NZN5(ARHGEF12);A0A2X0SFF5(ARHGEF12);E9PMR6(ARHGEF12);Q07812(BAX);K4JQN1(BAX);Q5ZPJ1(BAX);H0YA56(BAX);I6LPK7(BAX);Q8WXU1(BAX);P55957(BID);A8ASI8(BID);B2ZP78(BID);B2ZP79(BID);P0DP25(CALM3);M0QZ52(CALM3);P27482(CALML3);Q…
439	Isovitexin	RELA	hsa05163	Human cytomegalovirus infection	Human Diseases	Infectious disease: viral	86	4.37214e-23	0.266667	B0LPE5(AKT1);P31749(AKT1);A0A804HJM6(AKT1);G3V2I6(AKT1);G3V3X1(AKT1);A0A087WY56(AKT1);A0A0S2Z3D6(AKT1);A0A142IKA9(AKT1);A0AAQ5BHJ3(AKT1);A0AAQ5BHK3(AKT1);X2CV47(AKT1);X2CVF3(AKT1);Q9NZN5(ARHGEF12);A0A2X0SFF5(ARHGEF12);E9PMR6(ARHGEF12);Q07812(BAX);K4JQN1(BAX);Q5ZPJ1(BAX);H0YA56(BAX);I6LPK7(BAX);Q8WXU1(BAX);P55957(BID);A8ASI8(BID);B2ZP78(BID);B2ZP79(BID);P0DP25(CALM3);M0QZ52(CALM3);P27482(CALML3);Q…
440	Isovitexin	TNFRSF1A	hsa05163	Human cytomegalovirus infection	Human Diseases	Infectious disease: viral	86	4.37214e-23	0.266667	B0LPE5(AKT1);P31749(AKT1);A0A804HJM6(AKT1);G3V2I6(AKT1);G3V3X1(AKT1);A0A087WY56(AKT1);A0A0S2Z3D6(AKT1);A0A142IKA9(AKT1);A0AAQ5BHJ3(AKT1);A0AAQ5BHK3(AKT1);X2CV47(AKT1);X2CVF3(AKT1);Q9NZN5(ARHGEF12);A0A2X0SFF5(ARHGEF12);E9PMR6(ARHGEF12);Q07812(BAX);K4JQN1(BAX);Q5ZPJ1(BAX);H0YA56(BAX);I6LPK7(BAX);Q8WXU1(BAX);P55957(BID);A8ASI8(BID);B2ZP78(BID);B2ZP79(BID);P0DP25(CALM3);M0QZ52(CALM3);P27482(CALML3);Q…
441	L-Arginine	ARHGEF12	hsa05163	Human cytomegalovirus infection	Human Diseases	Infectious disease: viral	86	4.37214e-23	0.266667	B0LPE5(AKT1);P31749(AKT1);A0A804HJM6(AKT1);G3V2I6(AKT1);G3V3X1(AKT1);A0A087WY56(AKT1);A0A0S2Z3D6(AKT1);A0A142IKA9(AKT1);A0AAQ5BHJ3(AKT1);A0AAQ5BHK3(AKT1);X2CV47(AKT1);X2CVF3(AKT1);Q9NZN5(ARHGEF12);A0A2X0SFF5(ARHGEF12);E9PMR6(ARHGEF12);Q07812(BAX);K4JQN1(BAX);Q5ZPJ1(BAX);H0YA56(BAX);I6LPK7(BAX);Q8WXU1(BAX);P55957(BID);A8ASI8(BID);B2ZP78(BID);B2ZP79(BID);P0DP25(CALM3);M0QZ52(CALM3);P27482(CALML3);Q…
442	L-Arginine	CALR	hsa05163	Human cytomegalovirus infection	Human Diseases	Infectious disease: viral	86	4.37214e-23	0.266667	B0LPE5(AKT1);P31749(AKT1);A0A804HJM6(AKT1);G3V2I6(AKT1);G3V3X1(AKT1);A0A087WY56(AKT1);A0A0S2Z3D6(AKT1);A0A142IKA9(AKT1);A0AAQ5BHJ3(AKT1);A0AAQ5BHK3(AKT1);X2CV47(AKT1);X2CVF3(AKT1);Q9NZN5(ARHGEF12);A0A2X0SFF5(ARHGEF12);E9PMR6(ARHGEF12);Q07812(BAX);K4JQN1(BAX);Q5ZPJ1(BAX);H0YA56(BAX);I6LPK7(BAX);Q8WXU1(BAX);P55957(BID);A8ASI8(BID);B2ZP78(BID);B2ZP79(BID);P0DP25(CALM3);M0QZ52(CALM3);P27482(CALML3);Q…
443	L-Arginine	GNAQ	hsa05163	Human cytomegalovirus infection	Human Diseases	Infectious disease: viral	86	4.37214e-23	0.266667	B0LPE5(AKT1);P31749(AKT1);A0A804HJM6(AKT1);G3V2I6(AKT1);G3V3X1(AKT1);A0A087WY56(AKT1);A0A0S2Z3D6(AKT1);A0A142IKA9(AKT1);A0AAQ5BHJ3(AKT1);A0AAQ5BHK3(AKT1);X2CV47(AKT1);X2CVF3(AKT1);Q9NZN5(ARHGEF12);A0A2X0SFF5(ARHGEF12);E9PMR6(ARHGEF12);Q07812(BAX);K4JQN1(BAX);Q5ZPJ1(BAX);H0YA56(BAX);I6LPK7(BAX);Q8WXU1(BAX);P55957(BID);A8ASI8(BID);B2ZP78(BID);B2ZP79(BID);P0DP25(CALM3);M0QZ52(CALM3);P27482(CALML3);Q…
444	L-Arginine	GNG2	hsa05163	Human cytomegalovirus infection	Human Diseases	Infectious disease: viral	86	4.37214e-23	0.266667	B0LPE5(AKT1);P31749(AKT1);A0A804HJM6(AKT1);G3V2I6(AKT1);G3V3X1(AKT1);A0A087WY56(AKT1);A0A0S2Z3D6(AKT1);A0A142IKA9(AKT1);A0AAQ5BHJ3(AKT1);A0AAQ5BHK3(AKT1);X2CV47(AKT1);X2CVF3(AKT1);Q9NZN5(ARHGEF12);A0A2X0SFF5(ARHGEF12);E9PMR6(ARHGEF12);Q07812(BAX);K4JQN1(BAX);Q5ZPJ1(BAX);H0YA56(BAX);I6LPK7(BAX);Q8WXU1(BAX);P55957(BID);A8ASI8(BID);B2ZP78(BID);B2ZP79(BID);P0DP25(CALM3);M0QZ52(CALM3);P27482(CALML3);Q…
445	L-Arginine	HLA-B	hsa05163	Human cytomegalovirus infection	Human Diseases	Infectious disease: viral	86	4.37214e-23	0.266667	B0LPE5(AKT1);P31749(AKT1);A0A804HJM6(AKT1);G3V2I6(AKT1);G3V3X1(AKT1);A0A087WY56(AKT1);A0A0S2Z3D6(AKT1);A0A142IKA9(AKT1);A0AAQ5BHJ3(AKT1);A0AAQ5BHK3(AKT1);X2CV47(AKT1);X2CVF3(AKT1);Q9NZN5(ARHGEF12);A0A2X0SFF5(ARHGEF12);E9PMR6(ARHGEF12);Q07812(BAX);K4JQN1(BAX);Q5ZPJ1(BAX);H0YA56(BAX);I6LPK7(BAX);Q8WXU1(BAX);P55957(BID);A8ASI8(BID);B2ZP78(BID);B2ZP79(BID);P0DP25(CALM3);M0QZ52(CALM3);P27482(CALML3);Q…
446	L-Arginine	HLA-C	hsa05163	Human cytomegalovirus infection	Human Diseases	Infectious disease: viral	86	4.37214e-23	0.266667	B0LPE5(AKT1);P31749(AKT1);A0A804HJM6(AKT1);G3V2I6(AKT1);G3V3X1(AKT1);A0A087WY56(AKT1);A0A0S2Z3D6(AKT1);A0A142IKA9(AKT1);A0AAQ5BHJ3(AKT1);A0AAQ5BHK3(AKT1);X2CV47(AKT1);X2CVF3(AKT1);Q9NZN5(ARHGEF12);A0A2X0SFF5(ARHGEF12);E9PMR6(ARHGEF12);Q07812(BAX);K4JQN1(BAX);Q5ZPJ1(BAX);H0YA56(BAX);I6LPK7(BAX);Q8WXU1(BAX);P55957(BID);A8ASI8(BID);B2ZP78(BID);B2ZP79(BID);P0DP25(CALM3);M0QZ52(CALM3);P27482(CALML3);Q…
447	L-Arginine	PDIA3	hsa05163	Human cytomegalovirus infection	Human Diseases	Infectious disease: viral	86	4.37214e-23	0.266667	B0LPE5(AKT1);P31749(AKT1);A0A804HJM6(AKT1);G3V2I6(AKT1);G3V3X1(AKT1);A0A087WY56(AKT1);A0A0S2Z3D6(AKT1);A0A142IKA9(AKT1);A0AAQ5BHJ3(AKT1);A0AAQ5BHK3(AKT1);X2CV47(AKT1);X2CVF3(AKT1);Q9NZN5(ARHGEF12);A0A2X0SFF5(ARHGEF12);E9PMR6(ARHGEF12);Q07812(BAX);K4JQN1(BAX);Q5ZPJ1(BAX);H0YA56(BAX);I6LPK7(BAX);Q8WXU1(BAX);P55957(BID);A8ASI8(BID);B2ZP78(BID);B2ZP79(BID);P0DP25(CALM3);M0QZ52(CALM3);P27482(CALML3);Q…
448	L-Arginine	PIK3CA	hsa05163	Human cytomegalovirus infection	Human Diseases	Infectious disease: viral	86	4.37214e-23	0.266667	B0LPE5(AKT1);P31749(AKT1);A0A804HJM6(AKT1);G3V2I6(AKT1);G3V3X1(AKT1);A0A087WY56(AKT1);A0A0S2Z3D6(AKT1);A0A142IKA9(AKT1);A0AAQ5BHJ3(AKT1);A0AAQ5BHK3(AKT1);X2CV47(AKT1);X2CVF3(AKT1);Q9NZN5(ARHGEF12);A0A2X0SFF5(ARHGEF12);E9PMR6(ARHGEF12);Q07812(BAX);K4JQN1(BAX);Q5ZPJ1(BAX);H0YA56(BAX);I6LPK7(BAX);Q8WXU1(BAX);P55957(BID);A8ASI8(BID);B2ZP78(BID);B2ZP79(BID);P0DP25(CALM3);M0QZ52(CALM3);P27482(CALML3);Q…
449	L-Arginine	PLCB1	hsa05163	Human cytomegalovirus infection	Human Diseases	Infectious disease: viral	86	4.37214e-23	0.266667	B0LPE5(AKT1);P31749(AKT1);A0A804HJM6(AKT1);G3V2I6(AKT1);G3V3X1(AKT1);A0A087WY56(AKT1);A0A0S2Z3D6(AKT1);A0A142IKA9(AKT1);A0AAQ5BHJ3(AKT1);A0AAQ5BHK3(AKT1);X2CV47(AKT1);X2CVF3(AKT1);Q9NZN5(ARHGEF12);A0A2X0SFF5(ARHGEF12);E9PMR6(ARHGEF12);Q07812(BAX);K4JQN1(BAX);Q5ZPJ1(BAX);H0YA56(BAX);I6LPK7(BAX);Q8WXU1(BAX);P55957(BID);A8ASI8(BID);B2ZP78(BID);B2ZP79(BID);P0DP25(CALM3);M0QZ52(CALM3);P27482(CALML3);Q…
450	L-Arginine	PRKACA	hsa05163	Human cytomegalovirus infection	Human Diseases	Infectious disease: viral	86	4.37214e-23	0.266667	B0LPE5(AKT1);P31749(AKT1);A0A804HJM6(AKT1);G3V2I6(AKT1);G3V3X1(AKT1);A0A087WY56(AKT1);A0A0S2Z3D6(AKT1);A0A142IKA9(AKT1);A0AAQ5BHJ3(AKT1);A0AAQ5BHK3(AKT1);X2CV47(AKT1);X2CVF3(AKT1);Q9NZN5(ARHGEF12);A0A2X0SFF5(ARHGEF12);E9PMR6(ARHGEF12);Q07812(BAX);K4JQN1(BAX);Q5ZPJ1(BAX);H0YA56(BAX);I6LPK7(BAX);Q8WXU1(BAX);P55957(BID);A8ASI8(BID);B2ZP78(BID);B2ZP79(BID);P0DP25(CALM3);M0QZ52(CALM3);P27482(CALML3);Q…
451	L-Arginine	PTGER1	hsa05163	Human cytomegalovirus infection	Human Diseases	Infectious disease: viral	86	4.37214e-23	0.266667	B0LPE5(AKT1);P31749(AKT1);A0A804HJM6(AKT1);G3V2I6(AKT1);G3V3X1(AKT1);A0A087WY56(AKT1);A0A0S2Z3D6(AKT1);A0A142IKA9(AKT1);A0AAQ5BHJ3(AKT1);A0AAQ5BHK3(AKT1);X2CV47(AKT1);X2CVF3(AKT1);Q9NZN5(ARHGEF12);A0A2X0SFF5(ARHGEF12);E9PMR6(ARHGEF12);Q07812(BAX);K4JQN1(BAX);Q5ZPJ1(BAX);H0YA56(BAX);I6LPK7(BAX);Q8WXU1(BAX);P55957(BID);A8ASI8(BID);B2ZP78(BID);B2ZP79(BID);P0DP25(CALM3);M0QZ52(CALM3);P27482(CALML3);Q…
452	L-Arginine	TNF	hsa05163	Human cytomegalovirus infection	Human Diseases	Infectious disease: viral	86	4.37214e-23	0.266667	B0LPE5(AKT1);P31749(AKT1);A0A804HJM6(AKT1);G3V2I6(AKT1);G3V3X1(AKT1);A0A087WY56(AKT1);A0A0S2Z3D6(AKT1);A0A142IKA9(AKT1);A0AAQ5BHJ3(AKT1);A0AAQ5BHK3(AKT1);X2CV47(AKT1);X2CVF3(AKT1);Q9NZN5(ARHGEF12);A0A2X0SFF5(ARHGEF12);E9PMR6(ARHGEF12);Q07812(BAX);K4JQN1(BAX);Q5ZPJ1(BAX);H0YA56(BAX);I6LPK7(BAX);Q8WXU1(BAX);P55957(BID);A8ASI8(BID);B2ZP78(BID);B2ZP79(BID);P0DP25(CALM3);M0QZ52(CALM3);P27482(CALML3);Q…
453	L-Arginine	TP53	hsa05163	Human cytomegalovirus infection	Human Diseases	Infectious disease: viral	86	4.37214e-23	0.266667	B0LPE5(AKT1);P31749(AKT1);A0A804HJM6(AKT1);G3V2I6(AKT1);G3V3X1(AKT1);A0A087WY56(AKT1);A0A0S2Z3D6(AKT1);A0A142IKA9(AKT1);A0AAQ5BHJ3(AKT1);A0AAQ5BHK3(AKT1);X2CV47(AKT1);X2CVF3(AKT1);Q9NZN5(ARHGEF12);A0A2X0SFF5(ARHGEF12);E9PMR6(ARHGEF12);Q07812(BAX);K4JQN1(BAX);Q5ZPJ1(BAX);H0YA56(BAX);I6LPK7(BAX);Q8WXU1(BAX);P55957(BID);A8ASI8(BID);B2ZP78(BID);B2ZP79(BID);P0DP25(CALM3);M0QZ52(CALM3);P27482(CALML3);Q…
454	N6,N6,N6-Trimethyl-L-lysine	CALM3	hsa05163	Human cytomegalovirus infection	Human Diseases	Infectious disease: viral	86	4.37214e-23	0.266667	B0LPE5(AKT1);P31749(AKT1);A0A804HJM6(AKT1);G3V2I6(AKT1);G3V3X1(AKT1);A0A087WY56(AKT1);A0A0S2Z3D6(AKT1);A0A142IKA9(AKT1);A0AAQ5BHJ3(AKT1);A0AAQ5BHK3(AKT1);X2CV47(AKT1);X2CVF3(AKT1);Q9NZN5(ARHGEF12);A0A2X0SFF5(ARHGEF12);E9PMR6(ARHGEF12);Q07812(BAX);K4JQN1(BAX);Q5ZPJ1(BAX);H0YA56(BAX);I6LPK7(BAX);Q8WXU1(BAX);P55957(BID);A8ASI8(BID);B2ZP78(BID);B2ZP79(BID);P0DP25(CALM3);M0QZ52(CALM3);P27482(CALML3);Q…
455	N6,N6,N6-Trimethyl-L-lysine	CALML3	hsa05163	Human cytomegalovirus infection	Human Diseases	Infectious disease: viral	86	4.37214e-23	0.266667	B0LPE5(AKT1);P31749(AKT1);A0A804HJM6(AKT1);G3V2I6(AKT1);G3V3X1(AKT1);A0A087WY56(AKT1);A0A0S2Z3D6(AKT1);A0A142IKA9(AKT1);A0AAQ5BHJ3(AKT1);A0AAQ5BHK3(AKT1);X2CV47(AKT1);X2CVF3(AKT1);Q9NZN5(ARHGEF12);A0A2X0SFF5(ARHGEF12);E9PMR6(ARHGEF12);Q07812(BAX);K4JQN1(BAX);Q5ZPJ1(BAX);H0YA56(BAX);I6LPK7(BAX);Q8WXU1(BAX);P55957(BID);A8ASI8(BID);B2ZP78(BID);B2ZP79(BID);P0DP25(CALM3);M0QZ52(CALM3);P27482(CALML3);Q…
456	N6,N6,N6-Trimethyl-L-lysine	CALML5	hsa05163	Human cytomegalovirus infection	Human Diseases	Infectious disease: viral	86	4.37214e-23	0.266667	B0LPE5(AKT1);P31749(AKT1);A0A804HJM6(AKT1);G3V2I6(AKT1);G3V3X1(AKT1);A0A087WY56(AKT1);A0A0S2Z3D6(AKT1);A0A142IKA9(AKT1);A0AAQ5BHJ3(AKT1);A0AAQ5BHK3(AKT1);X2CV47(AKT1);X2CVF3(AKT1);Q9NZN5(ARHGEF12);A0A2X0SFF5(ARHGEF12);E9PMR6(ARHGEF12);Q07812(BAX);K4JQN1(BAX);Q5ZPJ1(BAX);H0YA56(BAX);I6LPK7(BAX);Q8WXU1(BAX);P55957(BID);A8ASI8(BID);B2ZP78(BID);B2ZP79(BID);P0DP25(CALM3);M0QZ52(CALM3);P27482(CALML3);Q…
457	N6,N6,N6-Trimethyl-L-lysine	CYCS	hsa05163	Human cytomegalovirus infection	Human Diseases	Infectious disease: viral	86	4.37214e-23	0.266667	B0LPE5(AKT1);P31749(AKT1);A0A804HJM6(AKT1);G3V2I6(AKT1);G3V3X1(AKT1);A0A087WY56(AKT1);A0A0S2Z3D6(AKT1);A0A142IKA9(AKT1);A0AAQ5BHJ3(AKT1);A0AAQ5BHK3(AKT1);X2CV47(AKT1);X2CVF3(AKT1);Q9NZN5(ARHGEF12);A0A2X0SFF5(ARHGEF12);E9PMR6(ARHGEF12);Q07812(BAX);K4JQN1(BAX);Q5ZPJ1(BAX);H0YA56(BAX);I6LPK7(BAX);Q8WXU1(BAX);P55957(BID);A8ASI8(BID);B2ZP78(BID);B2ZP79(BID);P0DP25(CALM3);M0QZ52(CALM3);P27482(CALML3);Q…
458	Oleoylethanolamide	CCL2	hsa05163	Human cytomegalovirus infection	Human Diseases	Infectious disease: viral	86	4.37214e-23	0.266667	B0LPE5(AKT1);P31749(AKT1);A0A804HJM6(AKT1);G3V2I6(AKT1);G3V3X1(AKT1);A0A087WY56(AKT1);A0A0S2Z3D6(AKT1);A0A142IKA9(AKT1);A0AAQ5BHJ3(AKT1);A0AAQ5BHK3(AKT1);X2CV47(AKT1);X2CVF3(AKT1);Q9NZN5(ARHGEF12);A0A2X0SFF5(ARHGEF12);E9PMR6(ARHGEF12);Q07812(BAX);K4JQN1(BAX);Q5ZPJ1(BAX);H0YA56(BAX);I6LPK7(BAX);Q8WXU1(BAX);P55957(BID);A8ASI8(BID);B2ZP78(BID);B2ZP79(BID);P0DP25(CALM3);M0QZ52(CALM3);P27482(CALML3);Q…
459	Quercetin	AKT1	hsa05163	Human cytomegalovirus infection	Human Diseases	Infectious disease: viral	86	4.37214e-23	0.266667	B0LPE5(AKT1);P31749(AKT1);A0A804HJM6(AKT1);G3V2I6(AKT1);G3V3X1(AKT1);A0A087WY56(AKT1);A0A0S2Z3D6(AKT1);A0A142IKA9(AKT1);A0AAQ5BHJ3(AKT1);A0AAQ5BHK3(AKT1);X2CV47(AKT1);X2CVF3(AKT1);Q9NZN5(ARHGEF12);A0A2X0SFF5(ARHGEF12);E9PMR6(ARHGEF12);Q07812(BAX);K4JQN1(BAX);Q5ZPJ1(BAX);H0YA56(BAX);I6LPK7(BAX);Q8WXU1(BAX);P55957(BID);A8ASI8(BID);B2ZP78(BID);B2ZP79(BID);P0DP25(CALM3);M0QZ52(CALM3);P27482(CALML3);Q…
460	Quercetin	BAX	hsa05163	Human cytomegalovirus infection	Human Diseases	Infectious disease: viral	86	4.37214e-23	0.266667	B0LPE5(AKT1);P31749(AKT1);A0A804HJM6(AKT1);G3V2I6(AKT1);G3V3X1(AKT1);A0A087WY56(AKT1);A0A0S2Z3D6(AKT1);A0A142IKA9(AKT1);A0AAQ5BHJ3(AKT1);A0AAQ5BHK3(AKT1);X2CV47(AKT1);X2CVF3(AKT1);Q9NZN5(ARHGEF12);A0A2X0SFF5(ARHGEF12);E9PMR6(ARHGEF12);Q07812(BAX);K4JQN1(BAX);Q5ZPJ1(BAX);H0YA56(BAX);I6LPK7(BAX);Q8WXU1(BAX);P55957(BID);A8ASI8(BID);B2ZP78(BID);B2ZP79(BID);P0DP25(CALM3);M0QZ52(CALM3);P27482(CALML3);Q…
461	Quercetin	BID	hsa05163	Human cytomegalovirus infection	Human Diseases	Infectious disease: viral	86	4.37214e-23	0.266667	B0LPE5(AKT1);P31749(AKT1);A0A804HJM6(AKT1);G3V2I6(AKT1);G3V3X1(AKT1);A0A087WY56(AKT1);A0A0S2Z3D6(AKT1);A0A142IKA9(AKT1);A0AAQ5BHJ3(AKT1);A0AAQ5BHK3(AKT1);X2CV47(AKT1);X2CVF3(AKT1);Q9NZN5(ARHGEF12);A0A2X0SFF5(ARHGEF12);E9PMR6(ARHGEF12);Q07812(BAX);K4JQN1(BAX);Q5ZPJ1(BAX);H0YA56(BAX);I6LPK7(BAX);Q8WXU1(BAX);P55957(BID);A8ASI8(BID);B2ZP78(BID);B2ZP79(BID);P0DP25(CALM3);M0QZ52(CALM3);P27482(CALML3);Q…
462	Quercetin	CASP3	hsa05163	Human cytomegalovirus infection	Human Diseases	Infectious disease: viral	86	4.37214e-23	0.266667	B0LPE5(AKT1);P31749(AKT1);A0A804HJM6(AKT1);G3V2I6(AKT1);G3V3X1(AKT1);A0A087WY56(AKT1);A0A0S2Z3D6(AKT1);A0A142IKA9(AKT1);A0AAQ5BHJ3(AKT1);A0AAQ5BHK3(AKT1);X2CV47(AKT1);X2CVF3(AKT1);Q9NZN5(ARHGEF12);A0A2X0SFF5(ARHGEF12);E9PMR6(ARHGEF12);Q07812(BAX);K4JQN1(BAX);Q5ZPJ1(BAX);H0YA56(BAX);I6LPK7(BAX);Q8WXU1(BAX);P55957(BID);A8ASI8(BID);B2ZP78(BID);B2ZP79(BID);P0DP25(CALM3);M0QZ52(CALM3);P27482(CALML3);Q…
463	Quercetin	CASP8	hsa05163	Human cytomegalovirus infection	Human Diseases	Infectious disease: viral	86	4.37214e-23	0.266667	B0LPE5(AKT1);P31749(AKT1);A0A804HJM6(AKT1);G3V2I6(AKT1);G3V3X1(AKT1);A0A087WY56(AKT1);A0A0S2Z3D6(AKT1);A0A142IKA9(AKT1);A0AAQ5BHJ3(AKT1);A0AAQ5BHK3(AKT1);X2CV47(AKT1);X2CVF3(AKT1);Q9NZN5(ARHGEF12);A0A2X0SFF5(ARHGEF12);E9PMR6(ARHGEF12);Q07812(BAX);K4JQN1(BAX);Q5ZPJ1(BAX);H0YA56(BAX);I6LPK7(BAX);Q8WXU1(BAX);P55957(BID);A8ASI8(BID);B2ZP78(BID);B2ZP79(BID);P0DP25(CALM3);M0QZ52(CALM3);P27482(CALML3);Q…
464	Quercetin	CASP9	hsa05163	Human cytomegalovirus infection	Human Diseases	Infectious disease: viral	86	4.37214e-23	0.266667	B0LPE5(AKT1);P31749(AKT1);A0A804HJM6(AKT1);G3V2I6(AKT1);G3V3X1(AKT1);A0A087WY56(AKT1);A0A0S2Z3D6(AKT1);A0A142IKA9(AKT1);A0AAQ5BHJ3(AKT1);A0AAQ5BHK3(AKT1);X2CV47(AKT1);X2CVF3(AKT1);Q9NZN5(ARHGEF12);A0A2X0SFF5(ARHGEF12);E9PMR6(ARHGEF12);Q07812(BAX);K4JQN1(BAX);Q5ZPJ1(BAX);H0YA56(BAX);I6LPK7(BAX);Q8WXU1(BAX);P55957(BID);A8ASI8(BID);B2ZP78(BID);B2ZP79(BID);P0DP25(CALM3);M0QZ52(CALM3);P27482(CALML3);Q…
465	Quercetin	CCL2	hsa05163	Human cytomegalovirus infection	Human Diseases	Infectious disease: viral	86	4.37214e-23	0.266667	B0LPE5(AKT1);P31749(AKT1);A0A804HJM6(AKT1);G3V2I6(AKT1);G3V3X1(AKT1);A0A087WY56(AKT1);A0A0S2Z3D6(AKT1);A0A142IKA9(AKT1);A0AAQ5BHJ3(AKT1);A0AAQ5BHK3(AKT1);X2CV47(AKT1);X2CVF3(AKT1);Q9NZN5(ARHGEF12);A0A2X0SFF5(ARHGEF12);E9PMR6(ARHGEF12);Q07812(BAX);K4JQN1(BAX);Q5ZPJ1(BAX);H0YA56(BAX);I6LPK7(BAX);Q8WXU1(BAX);P55957(BID);A8ASI8(BID);B2ZP78(BID);B2ZP79(BID);P0DP25(CALM3);M0QZ52(CALM3);P27482(CALML3);Q…
466	Quercetin	CCND1	hsa05163	Human cytomegalovirus infection	Human Diseases	Infectious disease: viral	86	4.37214e-23	0.266667	B0LPE5(AKT1);P31749(AKT1);A0A804HJM6(AKT1);G3V2I6(AKT1);G3V3X1(AKT1);A0A087WY56(AKT1);A0A0S2Z3D6(AKT1);A0A142IKA9(AKT1);A0AAQ5BHJ3(AKT1);A0AAQ5BHK3(AKT1);X2CV47(AKT1);X2CVF3(AKT1);Q9NZN5(ARHGEF12);A0A2X0SFF5(ARHGEF12);E9PMR6(ARHGEF12);Q07812(BAX);K4JQN1(BAX);Q5ZPJ1(BAX);H0YA56(BAX);I6LPK7(BAX);Q8WXU1(BAX);P55957(BID);A8ASI8(BID);B2ZP78(BID);B2ZP79(BID);P0DP25(CALM3);M0QZ52(CALM3);P27482(CALML3);Q…
467	Quercetin	CDKN1A	hsa05163	Human cytomegalovirus infection	Human Diseases	Infectious disease: viral	86	4.37214e-23	0.266667	B0LPE5(AKT1);P31749(AKT1);A0A804HJM6(AKT1);G3V2I6(AKT1);G3V3X1(AKT1);A0A087WY56(AKT1);A0A0S2Z3D6(AKT1);A0A142IKA9(AKT1);A0AAQ5BHJ3(AKT1);A0AAQ5BHK3(AKT1);X2CV47(AKT1);X2CVF3(AKT1);Q9NZN5(ARHGEF12);A0A2X0SFF5(ARHGEF12);E9PMR6(ARHGEF12);Q07812(BAX);K4JQN1(BAX);Q5ZPJ1(BAX);H0YA56(BAX);I6LPK7(BAX);Q8WXU1(BAX);P55957(BID);A8ASI8(BID);B2ZP78(BID);B2ZP79(BID);P0DP25(CALM3);M0QZ52(CALM3);P27482(CALML3);Q…
468	Quercetin	CHUK	hsa05163	Human cytomegalovirus infection	Human Diseases	Infectious disease: viral	86	4.37214e-23	0.266667	B0LPE5(AKT1);P31749(AKT1);A0A804HJM6(AKT1);G3V2I6(AKT1);G3V3X1(AKT1);A0A087WY56(AKT1);A0A0S2Z3D6(AKT1);A0A142IKA9(AKT1);A0AAQ5BHJ3(AKT1);A0AAQ5BHK3(AKT1);X2CV47(AKT1);X2CVF3(AKT1);Q9NZN5(ARHGEF12);A0A2X0SFF5(ARHGEF12);E9PMR6(ARHGEF12);Q07812(BAX);K4JQN1(BAX);Q5ZPJ1(BAX);H0YA56(BAX);I6LPK7(BAX);Q8WXU1(BAX);P55957(BID);A8ASI8(BID);B2ZP78(BID);B2ZP79(BID);P0DP25(CALM3);M0QZ52(CALM3);P27482(CALML3);Q…
469	Quercetin	CXCL8	hsa05163	Human cytomegalovirus infection	Human Diseases	Infectious disease: viral	86	4.37214e-23	0.266667	B0LPE5(AKT1);P31749(AKT1);A0A804HJM6(AKT1);G3V2I6(AKT1);G3V3X1(AKT1);A0A087WY56(AKT1);A0A0S2Z3D6(AKT1);A0A142IKA9(AKT1);A0AAQ5BHJ3(AKT1);A0AAQ5BHK3(AKT1);X2CV47(AKT1);X2CVF3(AKT1);Q9NZN5(ARHGEF12);A0A2X0SFF5(ARHGEF12);E9PMR6(ARHGEF12);Q07812(BAX);K4JQN1(BAX);Q5ZPJ1(BAX);H0YA56(BAX);I6LPK7(BAX);Q8WXU1(BAX);P55957(BID);A8ASI8(BID);B2ZP78(BID);B2ZP79(BID);P0DP25(CALM3);M0QZ52(CALM3);P27482(CALML3);Q…
470	Quercetin	CXCR4	hsa05163	Human cytomegalovirus infection	Human Diseases	Infectious disease: viral	86	4.37214e-23	0.266667	B0LPE5(AKT1);P31749(AKT1);A0A804HJM6(AKT1);G3V2I6(AKT1);G3V3X1(AKT1);A0A087WY56(AKT1);A0A0S2Z3D6(AKT1);A0A142IKA9(AKT1);A0AAQ5BHJ3(AKT1);A0AAQ5BHK3(AKT1);X2CV47(AKT1);X2CVF3(AKT1);Q9NZN5(ARHGEF12);A0A2X0SFF5(ARHGEF12);E9PMR6(ARHGEF12);Q07812(BAX);K4JQN1(BAX);Q5ZPJ1(BAX);H0YA56(BAX);I6LPK7(BAX);Q8WXU1(BAX);P55957(BID);A8ASI8(BID);B2ZP78(BID);B2ZP79(BID);P0DP25(CALM3);M0QZ52(CALM3);P27482(CALML3);Q…
471	Quercetin	CYCS	hsa05163	Human cytomegalovirus infection	Human Diseases	Infectious disease: viral	86	4.37214e-23	0.266667	B0LPE5(AKT1);P31749(AKT1);A0A804HJM6(AKT1);G3V2I6(AKT1);G3V3X1(AKT1);A0A087WY56(AKT1);A0A0S2Z3D6(AKT1);A0A142IKA9(AKT1);A0AAQ5BHJ3(AKT1);A0AAQ5BHK3(AKT1);X2CV47(AKT1);X2CVF3(AKT1);Q9NZN5(ARHGEF12);A0A2X0SFF5(ARHGEF12);E9PMR6(ARHGEF12);Q07812(BAX);K4JQN1(BAX);Q5ZPJ1(BAX);H0YA56(BAX);I6LPK7(BAX);Q8WXU1(BAX);P55957(BID);A8ASI8(BID);B2ZP78(BID);B2ZP79(BID);P0DP25(CALM3);M0QZ52(CALM3);P27482(CALML3);Q…
472	Quercetin	E2F1	hsa05163	Human cytomegalovirus infection	Human Diseases	Infectious disease: viral	86	4.37214e-23	0.266667	B0LPE5(AKT1);P31749(AKT1);A0A804HJM6(AKT1);G3V2I6(AKT1);G3V3X1(AKT1);A0A087WY56(AKT1);A0A0S2Z3D6(AKT1);A0A142IKA9(AKT1);A0AAQ5BHJ3(AKT1);A0AAQ5BHK3(AKT1);X2CV47(AKT1);X2CVF3(AKT1);Q9NZN5(ARHGEF12);A0A2X0SFF5(ARHGEF12);E9PMR6(ARHGEF12);Q07812(BAX);K4JQN1(BAX);Q5ZPJ1(BAX);H0YA56(BAX);I6LPK7(BAX);Q8WXU1(BAX);P55957(BID);A8ASI8(BID);B2ZP78(BID);B2ZP79(BID);P0DP25(CALM3);M0QZ52(CALM3);P27482(CALML3);Q…
473	Quercetin	E2F2	hsa05163	Human cytomegalovirus infection	Human Diseases	Infectious disease: viral	86	4.37214e-23	0.266667	B0LPE5(AKT1);P31749(AKT1);A0A804HJM6(AKT1);G3V2I6(AKT1);G3V3X1(AKT1);A0A087WY56(AKT1);A0A0S2Z3D6(AKT1);A0A142IKA9(AKT1);A0AAQ5BHJ3(AKT1);A0AAQ5BHK3(AKT1);X2CV47(AKT1);X2CVF3(AKT1);Q9NZN5(ARHGEF12);A0A2X0SFF5(ARHGEF12);E9PMR6(ARHGEF12);Q07812(BAX);K4JQN1(BAX);Q5ZPJ1(BAX);H0YA56(BAX);I6LPK7(BAX);Q8WXU1(BAX);P55957(BID);A8ASI8(BID);B2ZP78(BID);B2ZP79(BID);P0DP25(CALM3);M0QZ52(CALM3);P27482(CALML3);Q…
474	Quercetin	EGFR	hsa05163	Human cytomegalovirus infection	Human Diseases	Infectious disease: viral	86	4.37214e-23	0.266667	B0LPE5(AKT1);P31749(AKT1);A0A804HJM6(AKT1);G3V2I6(AKT1);G3V3X1(AKT1);A0A087WY56(AKT1);A0A0S2Z3D6(AKT1);A0A142IKA9(AKT1);A0AAQ5BHJ3(AKT1);A0AAQ5BHK3(AKT1);X2CV47(AKT1);X2CVF3(AKT1);Q9NZN5(ARHGEF12);A0A2X0SFF5(ARHGEF12);E9PMR6(ARHGEF12);Q07812(BAX);K4JQN1(BAX);Q5ZPJ1(BAX);H0YA56(BAX);I6LPK7(BAX);Q8WXU1(BAX);P55957(BID);A8ASI8(BID);B2ZP78(BID);B2ZP79(BID);P0DP25(CALM3);M0QZ52(CALM3);P27482(CALML3);Q…
475	Quercetin	ELK1	hsa05163	Human cytomegalovirus infection	Human Diseases	Infectious disease: viral	86	4.37214e-23	0.266667	B0LPE5(AKT1);P31749(AKT1);A0A804HJM6(AKT1);G3V2I6(AKT1);G3V3X1(AKT1);A0A087WY56(AKT1);A0A0S2Z3D6(AKT1);A0A142IKA9(AKT1);A0AAQ5BHJ3(AKT1);A0AAQ5BHK3(AKT1);X2CV47(AKT1);X2CVF3(AKT1);Q9NZN5(ARHGEF12);A0A2X0SFF5(ARHGEF12);E9PMR6(ARHGEF12);Q07812(BAX);K4JQN1(BAX);Q5ZPJ1(BAX);H0YA56(BAX);I6LPK7(BAX);Q8WXU1(BAX);P55957(BID);A8ASI8(BID);B2ZP78(BID);B2ZP79(BID);P0DP25(CALM3);M0QZ52(CALM3);P27482(CALML3);Q…
476	Quercetin	GSK3A	hsa05163	Human cytomegalovirus infection	Human Diseases	Infectious disease: viral	86	4.37214e-23	0.266667	B0LPE5(AKT1);P31749(AKT1);A0A804HJM6(AKT1);G3V2I6(AKT1);G3V3X1(AKT1);A0A087WY56(AKT1);A0A0S2Z3D6(AKT1);A0A142IKA9(AKT1);A0AAQ5BHJ3(AKT1);A0AAQ5BHK3(AKT1);X2CV47(AKT1);X2CVF3(AKT1);Q9NZN5(ARHGEF12);A0A2X0SFF5(ARHGEF12);E9PMR6(ARHGEF12);Q07812(BAX);K4JQN1(BAX);Q5ZPJ1(BAX);H0YA56(BAX);I6LPK7(BAX);Q8WXU1(BAX);P55957(BID);A8ASI8(BID);B2ZP78(BID);B2ZP79(BID);P0DP25(CALM3);M0QZ52(CALM3);P27482(CALML3);Q…
477	Quercetin	GSK3B	hsa05163	Human cytomegalovirus infection	Human Diseases	Infectious disease: viral	86	4.37214e-23	0.266667	B0LPE5(AKT1);P31749(AKT1);A0A804HJM6(AKT1);G3V2I6(AKT1);G3V3X1(AKT1);A0A087WY56(AKT1);A0A0S2Z3D6(AKT1);A0A142IKA9(AKT1);A0AAQ5BHJ3(AKT1);A0AAQ5BHK3(AKT1);X2CV47(AKT1);X2CVF3(AKT1);Q9NZN5(ARHGEF12);A0A2X0SFF5(ARHGEF12);E9PMR6(ARHGEF12);Q07812(BAX);K4JQN1(BAX);Q5ZPJ1(BAX);H0YA56(BAX);I6LPK7(BAX);Q8WXU1(BAX);P55957(BID);A8ASI8(BID);B2ZP78(BID);B2ZP79(BID);P0DP25(CALM3);M0QZ52(CALM3);P27482(CALML3);Q…
478	Quercetin	IL1B	hsa05163	Human cytomegalovirus infection	Human Diseases	Infectious disease: viral	86	4.37214e-23	0.266667	B0LPE5(AKT1);P31749(AKT1);A0A804HJM6(AKT1);G3V2I6(AKT1);G3V3X1(AKT1);A0A087WY56(AKT1);A0A0S2Z3D6(AKT1);A0A142IKA9(AKT1);A0AAQ5BHJ3(AKT1);A0AAQ5BHK3(AKT1);X2CV47(AKT1);X2CVF3(AKT1);Q9NZN5(ARHGEF12);A0A2X0SFF5(ARHGEF12);E9PMR6(ARHGEF12);Q07812(BAX);K4JQN1(BAX);Q5ZPJ1(BAX);H0YA56(BAX);I6LPK7(BAX);Q8WXU1(BAX);P55957(BID);A8ASI8(BID);B2ZP78(BID);B2ZP79(BID);P0DP25(CALM3);M0QZ52(CALM3);P27482(CALML3);Q…
479	Quercetin	IL6R	hsa05163	Human cytomegalovirus infection	Human Diseases	Infectious disease: viral	86	4.37214e-23	0.266667	B0LPE5(AKT1);P31749(AKT1);A0A804HJM6(AKT1);G3V2I6(AKT1);G3V3X1(AKT1);A0A087WY56(AKT1);A0A0S2Z3D6(AKT1);A0A142IKA9(AKT1);A0AAQ5BHJ3(AKT1);A0AAQ5BHK3(AKT1);X2CV47(AKT1);X2CVF3(AKT1);Q9NZN5(ARHGEF12);A0A2X0SFF5(ARHGEF12);E9PMR6(ARHGEF12);Q07812(BAX);K4JQN1(BAX);Q5ZPJ1(BAX);H0YA56(BAX);I6LPK7(BAX);Q8WXU1(BAX);P55957(BID);A8ASI8(BID);B2ZP78(BID);B2ZP79(BID);P0DP25(CALM3);M0QZ52(CALM3);P27482(CALML3);Q…
480	Quercetin	KRAS	hsa05163	Human cytomegalovirus infection	Human Diseases	Infectious disease: viral	86	4.37214e-23	0.266667	B0LPE5(AKT1);P31749(AKT1);A0A804HJM6(AKT1);G3V2I6(AKT1);G3V3X1(AKT1);A0A087WY56(AKT1);A0A0S2Z3D6(AKT1);A0A142IKA9(AKT1);A0AAQ5BHJ3(AKT1);A0AAQ5BHK3(AKT1);X2CV47(AKT1);X2CVF3(AKT1);Q9NZN5(ARHGEF12);A0A2X0SFF5(ARHGEF12);E9PMR6(ARHGEF12);Q07812(BAX);K4JQN1(BAX);Q5ZPJ1(BAX);H0YA56(BAX);I6LPK7(BAX);Q8WXU1(BAX);P55957(BID);A8ASI8(BID);B2ZP78(BID);B2ZP79(BID);P0DP25(CALM3);M0QZ52(CALM3);P27482(CALML3);Q…
481	Quercetin	MAPK1	hsa05163	Human cytomegalovirus infection	Human Diseases	Infectious disease: viral	86	4.37214e-23	0.266667	B0LPE5(AKT1);P31749(AKT1);A0A804HJM6(AKT1);G3V2I6(AKT1);G3V3X1(AKT1);A0A087WY56(AKT1);A0A0S2Z3D6(AKT1);A0A142IKA9(AKT1);A0AAQ5BHJ3(AKT1);A0AAQ5BHK3(AKT1);X2CV47(AKT1);X2CVF3(AKT1);Q9NZN5(ARHGEF12);A0A2X0SFF5(ARHGEF12);E9PMR6(ARHGEF12);Q07812(BAX);K4JQN1(BAX);Q5ZPJ1(BAX);H0YA56(BAX);I6LPK7(BAX);Q8WXU1(BAX);P55957(BID);A8ASI8(BID);B2ZP78(BID);B2ZP79(BID);P0DP25(CALM3);M0QZ52(CALM3);P27482(CALML3);Q…
482	Quercetin	MAPK12	hsa05163	Human cytomegalovirus infection	Human Diseases	Infectious disease: viral	86	4.37214e-23	0.266667	B0LPE5(AKT1);P31749(AKT1);A0A804HJM6(AKT1);G3V2I6(AKT1);G3V3X1(AKT1);A0A087WY56(AKT1);A0A0S2Z3D6(AKT1);A0A142IKA9(AKT1);A0AAQ5BHJ3(AKT1);A0AAQ5BHK3(AKT1);X2CV47(AKT1);X2CVF3(AKT1);Q9NZN5(ARHGEF12);A0A2X0SFF5(ARHGEF12);E9PMR6(ARHGEF12);Q07812(BAX);K4JQN1(BAX);Q5ZPJ1(BAX);H0YA56(BAX);I6LPK7(BAX);Q8WXU1(BAX);P55957(BID);A8ASI8(BID);B2ZP78(BID);B2ZP79(BID);P0DP25(CALM3);M0QZ52(CALM3);P27482(CALML3);Q…
483	Quercetin	MAPK3	hsa05163	Human cytomegalovirus infection	Human Diseases	Infectious disease: viral	86	4.37214e-23	0.266667	B0LPE5(AKT1);P31749(AKT1);A0A804HJM6(AKT1);G3V2I6(AKT1);G3V3X1(AKT1);A0A087WY56(AKT1);A0A0S2Z3D6(AKT1);A0A142IKA9(AKT1);A0AAQ5BHJ3(AKT1);A0AAQ5BHK3(AKT1);X2CV47(AKT1);X2CVF3(AKT1);Q9NZN5(ARHGEF12);A0A2X0SFF5(ARHGEF12);E9PMR6(ARHGEF12);Q07812(BAX);K4JQN1(BAX);Q5ZPJ1(BAX);H0YA56(BAX);I6LPK7(BAX);Q8WXU1(BAX);P55957(BID);A8ASI8(BID);B2ZP78(BID);B2ZP79(BID);P0DP25(CALM3);M0QZ52(CALM3);P27482(CALML3);Q…
484	Quercetin	MTOR	hsa05163	Human cytomegalovirus infection	Human Diseases	Infectious disease: viral	86	4.37214e-23	0.266667	B0LPE5(AKT1);P31749(AKT1);A0A804HJM6(AKT1);G3V2I6(AKT1);G3V3X1(AKT1);A0A087WY56(AKT1);A0A0S2Z3D6(AKT1);A0A142IKA9(AKT1);A0AAQ5BHJ3(AKT1);A0AAQ5BHK3(AKT1);X2CV47(AKT1);X2CVF3(AKT1);Q9NZN5(ARHGEF12);A0A2X0SFF5(ARHGEF12);E9PMR6(ARHGEF12);Q07812(BAX);K4JQN1(BAX);Q5ZPJ1(BAX);H0YA56(BAX);I6LPK7(BAX);Q8WXU1(BAX);P55957(BID);A8ASI8(BID);B2ZP78(BID);B2ZP79(BID);P0DP25(CALM3);M0QZ52(CALM3);P27482(CALML3);Q…
485	Quercetin	NFKBIA	hsa05163	Human cytomegalovirus infection	Human Diseases	Infectious disease: viral	86	4.37214e-23	0.266667	B0LPE5(AKT1);P31749(AKT1);A0A804HJM6(AKT1);G3V2I6(AKT1);G3V3X1(AKT1);A0A087WY56(AKT1);A0A0S2Z3D6(AKT1);A0A142IKA9(AKT1);A0AAQ5BHJ3(AKT1);A0AAQ5BHK3(AKT1);X2CV47(AKT1);X2CVF3(AKT1);Q9NZN5(ARHGEF12);A0A2X0SFF5(ARHGEF12);E9PMR6(ARHGEF12);Q07812(BAX);K4JQN1(BAX);Q5ZPJ1(BAX);H0YA56(BAX);I6LPK7(BAX);Q8WXU1(BAX);P55957(BID);A8ASI8(BID);B2ZP78(BID);B2ZP79(BID);P0DP25(CALM3);M0QZ52(CALM3);P27482(CALML3);Q…
486	Quercetin	PIK3CA	hsa05163	Human cytomegalovirus infection	Human Diseases	Infectious disease: viral	86	4.37214e-23	0.266667	B0LPE5(AKT1);P31749(AKT1);A0A804HJM6(AKT1);G3V2I6(AKT1);G3V3X1(AKT1);A0A087WY56(AKT1);A0A0S2Z3D6(AKT1);A0A142IKA9(AKT1);A0AAQ5BHJ3(AKT1);A0AAQ5BHK3(AKT1);X2CV47(AKT1);X2CVF3(AKT1);Q9NZN5(ARHGEF12);A0A2X0SFF5(ARHGEF12);E9PMR6(ARHGEF12);Q07812(BAX);K4JQN1(BAX);Q5ZPJ1(BAX);H0YA56(BAX);I6LPK7(BAX);Q8WXU1(BAX);P55957(BID);A8ASI8(BID);B2ZP78(BID);B2ZP79(BID);P0DP25(CALM3);M0QZ52(CALM3);P27482(CALML3);Q…
487	Quercetin	PIK3CD	hsa05163	Human cytomegalovirus infection	Human Diseases	Infectious disease: viral	86	4.37214e-23	0.266667	B0LPE5(AKT1);P31749(AKT1);A0A804HJM6(AKT1);G3V2I6(AKT1);G3V3X1(AKT1);A0A087WY56(AKT1);A0A0S2Z3D6(AKT1);A0A142IKA9(AKT1);A0AAQ5BHJ3(AKT1);A0AAQ5BHK3(AKT1);X2CV47(AKT1);X2CVF3(AKT1);Q9NZN5(ARHGEF12);A0A2X0SFF5(ARHGEF12);E9PMR6(ARHGEF12);Q07812(BAX);K4JQN1(BAX);Q5ZPJ1(BAX);H0YA56(BAX);I6LPK7(BAX);Q8WXU1(BAX);P55957(BID);A8ASI8(BID);B2ZP78(BID);B2ZP79(BID);P0DP25(CALM3);M0QZ52(CALM3);P27482(CALML3);Q…
488	Quercetin	PRKCA	hsa05163	Human cytomegalovirus infection	Human Diseases	Infectious disease: viral	86	4.37214e-23	0.266667	B0LPE5(AKT1);P31749(AKT1);A0A804HJM6(AKT1);G3V2I6(AKT1);G3V3X1(AKT1);A0A087WY56(AKT1);A0A0S2Z3D6(AKT1);A0A142IKA9(AKT1);A0AAQ5BHJ3(AKT1);A0AAQ5BHK3(AKT1);X2CV47(AKT1);X2CVF3(AKT1);Q9NZN5(ARHGEF12);A0A2X0SFF5(ARHGEF12);E9PMR6(ARHGEF12);Q07812(BAX);K4JQN1(BAX);Q5ZPJ1(BAX);H0YA56(BAX);I6LPK7(BAX);Q8WXU1(BAX);P55957(BID);A8ASI8(BID);B2ZP78(BID);B2ZP79(BID);P0DP25(CALM3);M0QZ52(CALM3);P27482(CALML3);Q…
489	Quercetin	PRKCB	hsa05163	Human cytomegalovirus infection	Human Diseases	Infectious disease: viral	86	4.37214e-23	0.266667	B0LPE5(AKT1);P31749(AKT1);A0A804HJM6(AKT1);G3V2I6(AKT1);G3V3X1(AKT1);A0A087WY56(AKT1);A0A0S2Z3D6(AKT1);A0A142IKA9(AKT1);A0AAQ5BHJ3(AKT1);A0AAQ5BHK3(AKT1);X2CV47(AKT1);X2CVF3(AKT1);Q9NZN5(ARHGEF12);A0A2X0SFF5(ARHGEF12);E9PMR6(ARHGEF12);Q07812(BAX);K4JQN1(BAX);Q5ZPJ1(BAX);H0YA56(BAX);I6LPK7(BAX);Q8WXU1(BAX);P55957(BID);A8ASI8(BID);B2ZP78(BID);B2ZP79(BID);P0DP25(CALM3);M0QZ52(CALM3);P27482(CALML3);Q…
490	Quercetin	PTGER3	hsa05163	Human cytomegalovirus infection	Human Diseases	Infectious disease: viral	86	4.37214e-23	0.266667	B0LPE5(AKT1);P31749(AKT1);A0A804HJM6(AKT1);G3V2I6(AKT1);G3V3X1(AKT1);A0A087WY56(AKT1);A0A0S2Z3D6(AKT1);A0A142IKA9(AKT1);A0AAQ5BHJ3(AKT1);A0AAQ5BHK3(AKT1);X2CV47(AKT1);X2CVF3(AKT1);Q9NZN5(ARHGEF12);A0A2X0SFF5(ARHGEF12);E9PMR6(ARHGEF12);Q07812(BAX);K4JQN1(BAX);Q5ZPJ1(BAX);H0YA56(BAX);I6LPK7(BAX);Q8WXU1(BAX);P55957(BID);A8ASI8(BID);B2ZP78(BID);B2ZP79(BID);P0DP25(CALM3);M0QZ52(CALM3);P27482(CALML3);Q…
491	Quercetin	PTGS2	hsa05163	Human cytomegalovirus infection	Human Diseases	Infectious disease: viral	86	4.37214e-23	0.266667	B0LPE5(AKT1);P31749(AKT1);A0A804HJM6(AKT1);G3V2I6(AKT1);G3V3X1(AKT1);A0A087WY56(AKT1);A0A0S2Z3D6(AKT1);A0A142IKA9(AKT1);A0AAQ5BHJ3(AKT1);A0AAQ5BHK3(AKT1);X2CV47(AKT1);X2CVF3(AKT1);Q9NZN5(ARHGEF12);A0A2X0SFF5(ARHGEF12);E9PMR6(ARHGEF12);Q07812(BAX);K4JQN1(BAX);Q5ZPJ1(BAX);H0YA56(BAX);I6LPK7(BAX);Q8WXU1(BAX);P55957(BID);A8ASI8(BID);B2ZP78(BID);B2ZP79(BID);P0DP25(CALM3);M0QZ52(CALM3);P27482(CALML3);Q…
492	Quercetin	PTK2	hsa05163	Human cytomegalovirus infection	Human Diseases	Infectious disease: viral	86	4.37214e-23	0.266667	B0LPE5(AKT1);P31749(AKT1);A0A804HJM6(AKT1);G3V2I6(AKT1);G3V3X1(AKT1);A0A087WY56(AKT1);A0A0S2Z3D6(AKT1);A0A142IKA9(AKT1);A0AAQ5BHJ3(AKT1);A0AAQ5BHK3(AKT1);X2CV47(AKT1);X2CVF3(AKT1);Q9NZN5(ARHGEF12);A0A2X0SFF5(ARHGEF12);E9PMR6(ARHGEF12);Q07812(BAX);K4JQN1(BAX);Q5ZPJ1(BAX);H0YA56(BAX);I6LPK7(BAX);Q8WXU1(BAX);P55957(BID);A8ASI8(BID);B2ZP78(BID);B2ZP79(BID);P0DP25(CALM3);M0QZ52(CALM3);P27482(CALML3);Q…
493	Quercetin	RAF1	hsa05163	Human cytomegalovirus infection	Human Diseases	Infectious disease: viral	86	4.37214e-23	0.266667	B0LPE5(AKT1);P31749(AKT1);A0A804HJM6(AKT1);G3V2I6(AKT1);G3V3X1(AKT1);A0A087WY56(AKT1);A0A0S2Z3D6(AKT1);A0A142IKA9(AKT1);A0AAQ5BHJ3(AKT1);A0AAQ5BHK3(AKT1);X2CV47(AKT1);X2CVF3(AKT1);Q9NZN5(ARHGEF12);A0A2X0SFF5(ARHGEF12);E9PMR6(ARHGEF12);Q07812(BAX);K4JQN1(BAX);Q5ZPJ1(BAX);H0YA56(BAX);I6LPK7(BAX);Q8WXU1(BAX);P55957(BID);A8ASI8(BID);B2ZP78(BID);B2ZP79(BID);P0DP25(CALM3);M0QZ52(CALM3);P27482(CALML3);Q…
494	Quercetin	RB1	hsa05163	Human cytomegalovirus infection	Human Diseases	Infectious disease: viral	86	4.37214e-23	0.266667	B0LPE5(AKT1);P31749(AKT1);A0A804HJM6(AKT1);G3V2I6(AKT1);G3V3X1(AKT1);A0A087WY56(AKT1);A0A0S2Z3D6(AKT1);A0A142IKA9(AKT1);A0AAQ5BHJ3(AKT1);A0AAQ5BHK3(AKT1);X2CV47(AKT1);X2CVF3(AKT1);Q9NZN5(ARHGEF12);A0A2X0SFF5(ARHGEF12);E9PMR6(ARHGEF12);Q07812(BAX);K4JQN1(BAX);Q5ZPJ1(BAX);H0YA56(BAX);I6LPK7(BAX);Q8WXU1(BAX);P55957(BID);A8ASI8(BID);B2ZP78(BID);B2ZP79(BID);P0DP25(CALM3);M0QZ52(CALM3);P27482(CALML3);Q…
495	Quercetin	RELA	hsa05163	Human cytomegalovirus infection	Human Diseases	Infectious disease: viral	86	4.37214e-23	0.266667	B0LPE5(AKT1);P31749(AKT1);A0A804HJM6(AKT1);G3V2I6(AKT1);G3V3X1(AKT1);A0A087WY56(AKT1);A0A0S2Z3D6(AKT1);A0A142IKA9(AKT1);A0AAQ5BHJ3(AKT1);A0AAQ5BHK3(AKT1);X2CV47(AKT1);X2CVF3(AKT1);Q9NZN5(ARHGEF12);A0A2X0SFF5(ARHGEF12);E9PMR6(ARHGEF12);Q07812(BAX);K4JQN1(BAX);Q5ZPJ1(BAX);H0YA56(BAX);I6LPK7(BAX);Q8WXU1(BAX);P55957(BID);A8ASI8(BID);B2ZP78(BID);B2ZP79(BID);P0DP25(CALM3);M0QZ52(CALM3);P27482(CALML3);Q…
496	Quercetin	SP1	hsa05163	Human cytomegalovirus infection	Human Diseases	Infectious disease: viral	86	4.37214e-23	0.266667	B0LPE5(AKT1);P31749(AKT1);A0A804HJM6(AKT1);G3V2I6(AKT1);G3V3X1(AKT1);A0A087WY56(AKT1);A0A0S2Z3D6(AKT1);A0A142IKA9(AKT1);A0AAQ5BHJ3(AKT1);A0AAQ5BHK3(AKT1);X2CV47(AKT1);X2CVF3(AKT1);Q9NZN5(ARHGEF12);A0A2X0SFF5(ARHGEF12);E9PMR6(ARHGEF12);Q07812(BAX);K4JQN1(BAX);Q5ZPJ1(BAX);H0YA56(BAX);I6LPK7(BAX);Q8WXU1(BAX);P55957(BID);A8ASI8(BID);B2ZP78(BID);B2ZP79(BID);P0DP25(CALM3);M0QZ52(CALM3);P27482(CALML3);Q…
497	Quercetin	TBK1	hsa05163	Human cytomegalovirus infection	Human Diseases	Infectious disease: viral	86	4.37214e-23	0.266667	B0LPE5(AKT1);P31749(AKT1);A0A804HJM6(AKT1);G3V2I6(AKT1);G3V3X1(AKT1);A0A087WY56(AKT1);A0A0S2Z3D6(AKT1);A0A142IKA9(AKT1);A0AAQ5BHJ3(AKT1);A0AAQ5BHK3(AKT1);X2CV47(AKT1);X2CVF3(AKT1);Q9NZN5(ARHGEF12);A0A2X0SFF5(ARHGEF12);E9PMR6(ARHGEF12);Q07812(BAX);K4JQN1(BAX);Q5ZPJ1(BAX);H0YA56(BAX);I6LPK7(BAX);Q8WXU1(BAX);P55957(BID);A8ASI8(BID);B2ZP78(BID);B2ZP79(BID);P0DP25(CALM3);M0QZ52(CALM3);P27482(CALML3);Q…
498	Quercetin	TNF	hsa05163	Human cytomegalovirus infection	Human Diseases	Infectious disease: viral	86	4.37214e-23	0.266667	B0LPE5(AKT1);P31749(AKT1);A0A804HJM6(AKT1);G3V2I6(AKT1);G3V3X1(AKT1);A0A087WY56(AKT1);A0A0S2Z3D6(AKT1);A0A142IKA9(AKT1);A0AAQ5BHJ3(AKT1);A0AAQ5BHK3(AKT1);X2CV47(AKT1);X2CVF3(AKT1);Q9NZN5(ARHGEF12);A0A2X0SFF5(ARHGEF12);E9PMR6(ARHGEF12);Q07812(BAX);K4JQN1(BAX);Q5ZPJ1(BAX);H0YA56(BAX);I6LPK7(BAX);Q8WXU1(BAX);P55957(BID);A8ASI8(BID);B2ZP78(BID);B2ZP79(BID);P0DP25(CALM3);M0QZ52(CALM3);P27482(CALML3);Q…
499	Quercetin	TNFRSF1A	hsa05163	Human cytomegalovirus infection	Human Diseases	Infectious disease: viral	86	4.37214e-23	0.266667	B0LPE5(AKT1);P31749(AKT1);A0A804HJM6(AKT1);G3V2I6(AKT1);G3V3X1(AKT1);A0A087WY56(AKT1);A0A0S2Z3D6(AKT1);A0A142IKA9(AKT1);A0AAQ5BHJ3(AKT1);A0AAQ5BHK3(AKT1);X2CV47(AKT1);X2CVF3(AKT1);Q9NZN5(ARHGEF12);A0A2X0SFF5(ARHGEF12);E9PMR6(ARHGEF12);Q07812(BAX);K4JQN1(BAX);Q5ZPJ1(BAX);H0YA56(BAX);I6LPK7(BAX);Q8WXU1(BAX);P55957(BID);A8ASI8(BID);B2ZP78(BID);B2ZP79(BID);P0DP25(CALM3);M0QZ52(CALM3);P27482(CALML3);Q…
500	Quercetin	TP53	hsa05163	Human cytomegalovirus infection	Human Diseases	Infectious disease: viral	86	4.37214e-23	0.266667	B0LPE5(AKT1);P31749(AKT1);A0A804HJM6(AKT1);G3V2I6(AKT1);G3V3X1(AKT1);A0A087WY56(AKT1);A0A0S2Z3D6(AKT1);A0A142IKA9(AKT1);A0AAQ5BHJ3(AKT1);A0AAQ5BHK3(AKT1);X2CV47(AKT1);X2CVF3(AKT1);Q9NZN5(ARHGEF12);A0A2X0SFF5(ARHGEF12);E9PMR6(ARHGEF12);Q07812(BAX);K4JQN1(BAX);Q5ZPJ1(BAX);H0YA56(BAX);I6LPK7(BAX);Q8WXU1(BAX);P55957(BID);A8ASI8(BID);B2ZP78(BID);B2ZP79(BID);P0DP25(CALM3);M0QZ52(CALM3);P27482(CALML3);Q…
501	Quercetin	VEGFA	hsa05163	Human cytomegalovirus infection	Human Diseases	Infectious disease: viral	86	4.37214e-23	0.266667	B0LPE5(AKT1);P31749(AKT1);A0A804HJM6(AKT1);G3V2I6(AKT1);G3V3X1(AKT1);A0A087WY56(AKT1);A0A0S2Z3D6(AKT1);A0A142IKA9(AKT1);A0AAQ5BHJ3(AKT1);A0AAQ5BHK3(AKT1);X2CV47(AKT1);X2CVF3(AKT1);Q9NZN5(ARHGEF12);A0A2X0SFF5(ARHGEF12);E9PMR6(ARHGEF12);Q07812(BAX);K4JQN1(BAX);Q5ZPJ1(BAX);H0YA56(BAX);I6LPK7(BAX);Q8WXU1(BAX);P55957(BID);A8ASI8(BID);B2ZP78(BID);B2ZP79(BID);P0DP25(CALM3);M0QZ52(CALM3);P27482(CALML3);Q…
502	Quercetin-3beta-d-glucoside	CASP3	hsa05163	Human cytomegalovirus infection	Human Diseases	Infectious disease: viral	86	4.37214e-23	0.266667	B0LPE5(AKT1);P31749(AKT1);A0A804HJM6(AKT1);G3V2I6(AKT1);G3V3X1(AKT1);A0A087WY56(AKT1);A0A0S2Z3D6(AKT1);A0A142IKA9(AKT1);A0AAQ5BHJ3(AKT1);A0AAQ5BHK3(AKT1);X2CV47(AKT1);X2CVF3(AKT1);Q9NZN5(ARHGEF12);A0A2X0SFF5(ARHGEF12);E9PMR6(ARHGEF12);Q07812(BAX);K4JQN1(BAX);Q5ZPJ1(BAX);H0YA56(BAX);I6LPK7(BAX);Q8WXU1(BAX);P55957(BID);A8ASI8(BID);B2ZP78(BID);B2ZP79(BID);P0DP25(CALM3);M0QZ52(CALM3);P27482(CALML3);Q…
503	Theaflavin	CASP3	hsa05163	Human cytomegalovirus infection	Human Diseases	Infectious disease: viral	86	4.37214e-23	0.266667	B0LPE5(AKT1);P31749(AKT1);A0A804HJM6(AKT1);G3V2I6(AKT1);G3V3X1(AKT1);A0A087WY56(AKT1);A0A0S2Z3D6(AKT1);A0A142IKA9(AKT1);A0AAQ5BHJ3(AKT1);A0AAQ5BHK3(AKT1);X2CV47(AKT1);X2CVF3(AKT1);Q9NZN5(ARHGEF12);A0A2X0SFF5(ARHGEF12);E9PMR6(ARHGEF12);Q07812(BAX);K4JQN1(BAX);Q5ZPJ1(BAX);H0YA56(BAX);I6LPK7(BAX);Q8WXU1(BAX);P55957(BID);A8ASI8(BID);B2ZP78(BID);B2ZP79(BID);P0DP25(CALM3);M0QZ52(CALM3);P27482(CALML3);Q…
504	Theaflavin	CASP9	hsa05163	Human cytomegalovirus infection	Human Diseases	Infectious disease: viral	86	4.37214e-23	0.266667	B0LPE5(AKT1);P31749(AKT1);A0A804HJM6(AKT1);G3V2I6(AKT1);G3V3X1(AKT1);A0A087WY56(AKT1);A0A0S2Z3D6(AKT1);A0A142IKA9(AKT1);A0AAQ5BHJ3(AKT1);A0AAQ5BHK3(AKT1);X2CV47(AKT1);X2CVF3(AKT1);Q9NZN5(ARHGEF12);A0A2X0SFF5(ARHGEF12);E9PMR6(ARHGEF12);Q07812(BAX);K4JQN1(BAX);Q5ZPJ1(BAX);H0YA56(BAX);I6LPK7(BAX);Q8WXU1(BAX);P55957(BID);A8ASI8(BID);B2ZP78(BID);B2ZP79(BID);P0DP25(CALM3);M0QZ52(CALM3);P27482(CALML3);Q…
505	Theaflavin	MAPK1	hsa05163	Human cytomegalovirus infection	Human Diseases	Infectious disease: viral	86	4.37214e-23	0.266667	B0LPE5(AKT1);P31749(AKT1);A0A804HJM6(AKT1);G3V2I6(AKT1);G3V3X1(AKT1);A0A087WY56(AKT1);A0A0S2Z3D6(AKT1);A0A142IKA9(AKT1);A0AAQ5BHJ3(AKT1);A0AAQ5BHK3(AKT1);X2CV47(AKT1);X2CVF3(AKT1);Q9NZN5(ARHGEF12);A0A2X0SFF5(ARHGEF12);E9PMR6(ARHGEF12);Q07812(BAX);K4JQN1(BAX);Q5ZPJ1(BAX);H0YA56(BAX);I6LPK7(BAX);Q8WXU1(BAX);P55957(BID);A8ASI8(BID);B2ZP78(BID);B2ZP79(BID);P0DP25(CALM3);M0QZ52(CALM3);P27482(CALML3);Q…
506	Theaflavin	MAPK12	hsa05163	Human cytomegalovirus infection	Human Diseases	Infectious disease: viral	86	4.37214e-23	0.266667	B0LPE5(AKT1);P31749(AKT1);A0A804HJM6(AKT1);G3V2I6(AKT1);G3V3X1(AKT1);A0A087WY56(AKT1);A0A0S2Z3D6(AKT1);A0A142IKA9(AKT1);A0AAQ5BHJ3(AKT1);A0AAQ5BHK3(AKT1);X2CV47(AKT1);X2CVF3(AKT1);Q9NZN5(ARHGEF12);A0A2X0SFF5(ARHGEF12);E9PMR6(ARHGEF12);Q07812(BAX);K4JQN1(BAX);Q5ZPJ1(BAX);H0YA56(BAX);I6LPK7(BAX);Q8WXU1(BAX);P55957(BID);A8ASI8(BID);B2ZP78(BID);B2ZP79(BID);P0DP25(CALM3);M0QZ52(CALM3);P27482(CALML3);Q…
507	Theaflavin	MAPK3	hsa05163	Human cytomegalovirus infection	Human Diseases	Infectious disease: viral	86	4.37214e-23	0.266667	B0LPE5(AKT1);P31749(AKT1);A0A804HJM6(AKT1);G3V2I6(AKT1);G3V3X1(AKT1);A0A087WY56(AKT1);A0A0S2Z3D6(AKT1);A0A142IKA9(AKT1);A0AAQ5BHJ3(AKT1);A0AAQ5BHK3(AKT1);X2CV47(AKT1);X2CVF3(AKT1);Q9NZN5(ARHGEF12);A0A2X0SFF5(ARHGEF12);E9PMR6(ARHGEF12);Q07812(BAX);K4JQN1(BAX);Q5ZPJ1(BAX);H0YA56(BAX);I6LPK7(BAX);Q8WXU1(BAX);P55957(BID);A8ASI8(BID);B2ZP78(BID);B2ZP79(BID);P0DP25(CALM3);M0QZ52(CALM3);P27482(CALML3);Q…
508	Theaflavin	RELA	hsa05163	Human cytomegalovirus infection	Human Diseases	Infectious disease: viral	86	4.37214e-23	0.266667	B0LPE5(AKT1);P31749(AKT1);A0A804HJM6(AKT1);G3V2I6(AKT1);G3V3X1(AKT1);A0A087WY56(AKT1);A0A0S2Z3D6(AKT1);A0A142IKA9(AKT1);A0AAQ5BHJ3(AKT1);A0AAQ5BHK3(AKT1);X2CV47(AKT1);X2CVF3(AKT1);Q9NZN5(ARHGEF12);A0A2X0SFF5(ARHGEF12);E9PMR6(ARHGEF12);Q07812(BAX);K4JQN1(BAX);Q5ZPJ1(BAX);H0YA56(BAX);I6LPK7(BAX);Q8WXU1(BAX);P55957(BID);A8ASI8(BID);B2ZP78(BID);B2ZP79(BID);P0DP25(CALM3);M0QZ52(CALM3);P27482(CALML3);Q…
509	(-)-Epicatechin	AKT1	hsa05215	Prostate cancer	Human Diseases	Cancer: specific types	56	9.54288e-21	0.387755	B0LPE5(AKT1);P31749(AKT1);A0A804HJM6(AKT1);G3V2I6(AKT1);G3V3X1(AKT1);A0A087WY56(AKT1);A0A0S2Z3D6(AKT1);A0A142IKA9(AKT1);A0AAQ5BHJ3(AKT1);A0AAQ5BHK3(AKT1);X2CV47(AKT1);X2CVF3(AKT1);P10275(AR);Q13771(AR);A0A087WUX9(AR);A0A087X1B6(AR);A0A6H0MAE6(AR);C0JKD5(AR);C0JKD6(AR);C0JKD7(AR);D2KF13(AR);D2Y6K2(AR);D3YPP9(AR);D3YPQ0(AR);D3YPQ1(AR);D3YPQ2(AR);D3YPQ3(AR);D5M8Q2(AR);E9PEG3(AR);F5GZG9(AR);X5DNC5(AR…
510	(-)-Epicatechin	CREB1	hsa05215	Prostate cancer	Human Diseases	Cancer: specific types	56	9.54288e-21	0.387755	B0LPE5(AKT1);P31749(AKT1);A0A804HJM6(AKT1);G3V2I6(AKT1);G3V3X1(AKT1);A0A087WY56(AKT1);A0A0S2Z3D6(AKT1);A0A142IKA9(AKT1);A0AAQ5BHJ3(AKT1);A0AAQ5BHK3(AKT1);X2CV47(AKT1);X2CVF3(AKT1);P10275(AR);Q13771(AR);A0A087WUX9(AR);A0A087X1B6(AR);A0A6H0MAE6(AR);C0JKD5(AR);C0JKD6(AR);C0JKD7(AR);D2KF13(AR);D2Y6K2(AR);D3YPP9(AR);D3YPQ0(AR);D3YPQ1(AR);D3YPQ2(AR);D3YPQ3(AR);D5M8Q2(AR);E9PEG3(AR);F5GZG9(AR);X5DNC5(AR…
511	(-)-Epicatechin	HSP90AA2P	hsa05215	Prostate cancer	Human Diseases	Cancer: specific types	56	9.54288e-21	0.387755	B0LPE5(AKT1);P31749(AKT1);A0A804HJM6(AKT1);G3V2I6(AKT1);G3V3X1(AKT1);A0A087WY56(AKT1);A0A0S2Z3D6(AKT1);A0A142IKA9(AKT1);A0AAQ5BHJ3(AKT1);A0AAQ5BHK3(AKT1);X2CV47(AKT1);X2CVF3(AKT1);P10275(AR);Q13771(AR);A0A087WUX9(AR);A0A087X1B6(AR);A0A6H0MAE6(AR);C0JKD5(AR);C0JKD6(AR);C0JKD7(AR);D2KF13(AR);D2Y6K2(AR);D3YPP9(AR);D3YPQ0(AR);D3YPQ1(AR);D3YPQ2(AR);D3YPQ3(AR);D5M8Q2(AR);E9PEG3(AR);F5GZG9(AR);X5DNC5(AR…
512	(-)-Epicatechin	PLAT	hsa05215	Prostate cancer	Human Diseases	Cancer: specific types	56	9.54288e-21	0.387755	B0LPE5(AKT1);P31749(AKT1);A0A804HJM6(AKT1);G3V2I6(AKT1);G3V3X1(AKT1);A0A087WY56(AKT1);A0A0S2Z3D6(AKT1);A0A142IKA9(AKT1);A0AAQ5BHJ3(AKT1);A0AAQ5BHK3(AKT1);X2CV47(AKT1);X2CVF3(AKT1);P10275(AR);Q13771(AR);A0A087WUX9(AR);A0A087X1B6(AR);A0A6H0MAE6(AR);C0JKD5(AR);C0JKD6(AR);C0JKD7(AR);D2KF13(AR);D2Y6K2(AR);D3YPP9(AR);D3YPQ0(AR);D3YPQ1(AR);D3YPQ2(AR);D3YPQ3(AR);D5M8Q2(AR);E9PEG3(AR);F5GZG9(AR);X5DNC5(AR…
513	(-)-Epicatechin	PLAU	hsa05215	Prostate cancer	Human Diseases	Cancer: specific types	56	9.54288e-21	0.387755	B0LPE5(AKT1);P31749(AKT1);A0A804HJM6(AKT1);G3V2I6(AKT1);G3V3X1(AKT1);A0A087WY56(AKT1);A0A0S2Z3D6(AKT1);A0A142IKA9(AKT1);A0AAQ5BHJ3(AKT1);A0AAQ5BHK3(AKT1);X2CV47(AKT1);X2CVF3(AKT1);P10275(AR);Q13771(AR);A0A087WUX9(AR);A0A087X1B6(AR);A0A6H0MAE6(AR);C0JKD5(AR);C0JKD6(AR);C0JKD7(AR);D2KF13(AR);D2Y6K2(AR);D3YPP9(AR);D3YPQ0(AR);D3YPQ1(AR);D3YPQ2(AR);D3YPQ3(AR);D5M8Q2(AR);E9PEG3(AR);F5GZG9(AR);X5DNC5(AR…
514	agmatine	MMP9	hsa05215	Prostate cancer	Human Diseases	Cancer: specific types	56	9.54288e-21	0.387755	B0LPE5(AKT1);P31749(AKT1);A0A804HJM6(AKT1);G3V2I6(AKT1);G3V3X1(AKT1);A0A087WY56(AKT1);A0A0S2Z3D6(AKT1);A0A142IKA9(AKT1);A0AAQ5BHJ3(AKT1);A0AAQ5BHK3(AKT1);X2CV47(AKT1);X2CVF3(AKT1);P10275(AR);Q13771(AR);A0A087WUX9(AR);A0A087X1B6(AR);A0A6H0MAE6(AR);C0JKD5(AR);C0JKD6(AR);C0JKD7(AR);D2KF13(AR);D2Y6K2(AR);D3YPP9(AR);D3YPQ0(AR);D3YPQ1(AR);D3YPQ2(AR);D3YPQ3(AR);D5M8Q2(AR);E9PEG3(AR);F5GZG9(AR);X5DNC5(AR…
515	astragalin	HSP90AA2P	hsa05215	Prostate cancer	Human Diseases	Cancer: specific types	56	9.54288e-21	0.387755	B0LPE5(AKT1);P31749(AKT1);A0A804HJM6(AKT1);G3V2I6(AKT1);G3V3X1(AKT1);A0A087WY56(AKT1);A0A0S2Z3D6(AKT1);A0A142IKA9(AKT1);A0AAQ5BHJ3(AKT1);A0AAQ5BHK3(AKT1);X2CV47(AKT1);X2CVF3(AKT1);P10275(AR);Q13771(AR);A0A087WUX9(AR);A0A087X1B6(AR);A0A6H0MAE6(AR);C0JKD5(AR);C0JKD6(AR);C0JKD7(AR);D2KF13(AR);D2Y6K2(AR);D3YPP9(AR);D3YPQ0(AR);D3YPQ1(AR);D3YPQ2(AR);D3YPQ3(AR);D5M8Q2(AR);E9PEG3(AR);F5GZG9(AR);X5DNC5(AR…
516	Delphinidin	HSP90AA2P	hsa05215	Prostate cancer	Human Diseases	Cancer: specific types	56	9.54288e-21	0.387755	B0LPE5(AKT1);P31749(AKT1);A0A804HJM6(AKT1);G3V2I6(AKT1);G3V3X1(AKT1);A0A087WY56(AKT1);A0A0S2Z3D6(AKT1);A0A142IKA9(AKT1);A0AAQ5BHJ3(AKT1);A0AAQ5BHK3(AKT1);X2CV47(AKT1);X2CVF3(AKT1);P10275(AR);Q13771(AR);A0A087WUX9(AR);A0A087X1B6(AR);A0A6H0MAE6(AR);C0JKD5(AR);C0JKD6(AR);C0JKD7(AR);D2KF13(AR);D2Y6K2(AR);D3YPP9(AR);D3YPQ0(AR);D3YPQ1(AR);D3YPQ2(AR);D3YPQ3(AR);D5M8Q2(AR);E9PEG3(AR);F5GZG9(AR);X5DNC5(AR…
517	Gallic acid	CHUK	hsa05215	Prostate cancer	Human Diseases	Cancer: specific types	56	9.54288e-21	0.387755	B0LPE5(AKT1);P31749(AKT1);A0A804HJM6(AKT1);G3V2I6(AKT1);G3V3X1(AKT1);A0A087WY56(AKT1);A0A0S2Z3D6(AKT1);A0A142IKA9(AKT1);A0AAQ5BHJ3(AKT1);A0AAQ5BHK3(AKT1);X2CV47(AKT1);X2CVF3(AKT1);P10275(AR);Q13771(AR);A0A087WUX9(AR);A0A087X1B6(AR);A0A6H0MAE6(AR);C0JKD5(AR);C0JKD6(AR);C0JKD7(AR);D2KF13(AR);D2Y6K2(AR);D3YPP9(AR);D3YPQ0(AR);D3YPQ1(AR);D3YPQ2(AR);D3YPQ3(AR);D5M8Q2(AR);E9PEG3(AR);F5GZG9(AR);X5DNC5(AR…
518	Gallic acid	MMP9	hsa05215	Prostate cancer	Human Diseases	Cancer: specific types	56	9.54288e-21	0.387755	B0LPE5(AKT1);P31749(AKT1);A0A804HJM6(AKT1);G3V2I6(AKT1);G3V3X1(AKT1);A0A087WY56(AKT1);A0A0S2Z3D6(AKT1);A0A142IKA9(AKT1);A0AAQ5BHJ3(AKT1);A0AAQ5BHK3(AKT1);X2CV47(AKT1);X2CVF3(AKT1);P10275(AR);Q13771(AR);A0A087WUX9(AR);A0A087X1B6(AR);A0A6H0MAE6(AR);C0JKD5(AR);C0JKD6(AR);C0JKD7(AR);D2KF13(AR);D2Y6K2(AR);D3YPP9(AR);D3YPQ0(AR);D3YPQ1(AR);D3YPQ2(AR);D3YPQ3(AR);D5M8Q2(AR);E9PEG3(AR);F5GZG9(AR);X5DNC5(AR…
519	Isovitexin	IKBKB	hsa05215	Prostate cancer	Human Diseases	Cancer: specific types	56	9.54288e-21	0.387755	B0LPE5(AKT1);P31749(AKT1);A0A804HJM6(AKT1);G3V2I6(AKT1);G3V3X1(AKT1);A0A087WY56(AKT1);A0A0S2Z3D6(AKT1);A0A142IKA9(AKT1);A0AAQ5BHJ3(AKT1);A0AAQ5BHK3(AKT1);X2CV47(AKT1);X2CVF3(AKT1);P10275(AR);Q13771(AR);A0A087WUX9(AR);A0A087X1B6(AR);A0A6H0MAE6(AR);C0JKD5(AR);C0JKD6(AR);C0JKD7(AR);D2KF13(AR);D2Y6K2(AR);D3YPP9(AR);D3YPQ0(AR);D3YPQ1(AR);D3YPQ2(AR);D3YPQ3(AR);D5M8Q2(AR);E9PEG3(AR);F5GZG9(AR);X5DNC5(AR…
520	Isovitexin	RELA	hsa05215	Prostate cancer	Human Diseases	Cancer: specific types	56	9.54288e-21	0.387755	B0LPE5(AKT1);P31749(AKT1);A0A804HJM6(AKT1);G3V2I6(AKT1);G3V3X1(AKT1);A0A087WY56(AKT1);A0A0S2Z3D6(AKT1);A0A142IKA9(AKT1);A0AAQ5BHJ3(AKT1);A0AAQ5BHK3(AKT1);X2CV47(AKT1);X2CVF3(AKT1);P10275(AR);Q13771(AR);A0A087WUX9(AR);A0A087X1B6(AR);A0A6H0MAE6(AR);C0JKD5(AR);C0JKD6(AR);C0JKD7(AR);D2KF13(AR);D2Y6K2(AR);D3YPP9(AR);D3YPQ0(AR);D3YPQ1(AR);D3YPQ2(AR);D3YPQ3(AR);D5M8Q2(AR);E9PEG3(AR);F5GZG9(AR);X5DNC5(AR…
521	L-Arginine	EP300	hsa05215	Prostate cancer	Human Diseases	Cancer: specific types	56	9.54288e-21	0.387755	B0LPE5(AKT1);P31749(AKT1);A0A804HJM6(AKT1);G3V2I6(AKT1);G3V3X1(AKT1);A0A087WY56(AKT1);A0A0S2Z3D6(AKT1);A0A142IKA9(AKT1);A0AAQ5BHJ3(AKT1);A0AAQ5BHK3(AKT1);X2CV47(AKT1);X2CVF3(AKT1);P10275(AR);Q13771(AR);A0A087WUX9(AR);A0A087X1B6(AR);A0A6H0MAE6(AR);C0JKD5(AR);C0JKD6(AR);C0JKD7(AR);D2KF13(AR);D2Y6K2(AR);D3YPP9(AR);D3YPQ0(AR);D3YPQ1(AR);D3YPQ2(AR);D3YPQ3(AR);D5M8Q2(AR);E9PEG3(AR);F5GZG9(AR);X5DNC5(AR…
522	L-Arginine	HSP90AA1	hsa05215	Prostate cancer	Human Diseases	Cancer: specific types	56	9.54288e-21	0.387755	B0LPE5(AKT1);P31749(AKT1);A0A804HJM6(AKT1);G3V2I6(AKT1);G3V3X1(AKT1);A0A087WY56(AKT1);A0A0S2Z3D6(AKT1);A0A142IKA9(AKT1);A0AAQ5BHJ3(AKT1);A0AAQ5BHK3(AKT1);X2CV47(AKT1);X2CVF3(AKT1);P10275(AR);Q13771(AR);A0A087WUX9(AR);A0A087X1B6(AR);A0A6H0MAE6(AR);C0JKD5(AR);C0JKD6(AR);C0JKD7(AR);D2KF13(AR);D2Y6K2(AR);D3YPP9(AR);D3YPQ0(AR);D3YPQ1(AR);D3YPQ2(AR);D3YPQ3(AR);D5M8Q2(AR);E9PEG3(AR);F5GZG9(AR);X5DNC5(AR…
523	L-Arginine	KLK3	hsa05215	Prostate cancer	Human Diseases	Cancer: specific types	56	9.54288e-21	0.387755	B0LPE5(AKT1);P31749(AKT1);A0A804HJM6(AKT1);G3V2I6(AKT1);G3V3X1(AKT1);A0A087WY56(AKT1);A0A0S2Z3D6(AKT1);A0A142IKA9(AKT1);A0AAQ5BHJ3(AKT1);A0AAQ5BHK3(AKT1);X2CV47(AKT1);X2CVF3(AKT1);P10275(AR);Q13771(AR);A0A087WUX9(AR);A0A087X1B6(AR);A0A6H0MAE6(AR);C0JKD5(AR);C0JKD6(AR);C0JKD7(AR);D2KF13(AR);D2Y6K2(AR);D3YPP9(AR);D3YPQ0(AR);D3YPQ1(AR);D3YPQ2(AR);D3YPQ3(AR);D5M8Q2(AR);E9PEG3(AR);F5GZG9(AR);X5DNC5(AR…
524	L-Arginine	PIK3CA	hsa05215	Prostate cancer	Human Diseases	Cancer: specific types	56	9.54288e-21	0.387755	B0LPE5(AKT1);P31749(AKT1);A0A804HJM6(AKT1);G3V2I6(AKT1);G3V3X1(AKT1);A0A087WY56(AKT1);A0A0S2Z3D6(AKT1);A0A142IKA9(AKT1);A0AAQ5BHJ3(AKT1);A0AAQ5BHK3(AKT1);X2CV47(AKT1);X2CVF3(AKT1);P10275(AR);Q13771(AR);A0A087WUX9(AR);A0A087X1B6(AR);A0A6H0MAE6(AR);C0JKD5(AR);C0JKD6(AR);C0JKD7(AR);D2KF13(AR);D2Y6K2(AR);D3YPP9(AR);D3YPQ0(AR);D3YPQ1(AR);D3YPQ2(AR);D3YPQ3(AR);D5M8Q2(AR);E9PEG3(AR);F5GZG9(AR);X5DNC5(AR…
525	L-Arginine	PLAT	hsa05215	Prostate cancer	Human Diseases	Cancer: specific types	56	9.54288e-21	0.387755	B0LPE5(AKT1);P31749(AKT1);A0A804HJM6(AKT1);G3V2I6(AKT1);G3V3X1(AKT1);A0A087WY56(AKT1);A0A0S2Z3D6(AKT1);A0A142IKA9(AKT1);A0AAQ5BHJ3(AKT1);A0AAQ5BHK3(AKT1);X2CV47(AKT1);X2CVF3(AKT1);P10275(AR);Q13771(AR);A0A087WUX9(AR);A0A087X1B6(AR);A0A6H0MAE6(AR);C0JKD5(AR);C0JKD6(AR);C0JKD7(AR);D2KF13(AR);D2Y6K2(AR);D3YPP9(AR);D3YPQ0(AR);D3YPQ1(AR);D3YPQ2(AR);D3YPQ3(AR);D5M8Q2(AR);E9PEG3(AR);F5GZG9(AR);X5DNC5(AR…
526	L-Arginine	TMPRSS2	hsa05215	Prostate cancer	Human Diseases	Cancer: specific types	56	9.54288e-21	0.387755	B0LPE5(AKT1);P31749(AKT1);A0A804HJM6(AKT1);G3V2I6(AKT1);G3V3X1(AKT1);A0A087WY56(AKT1);A0A0S2Z3D6(AKT1);A0A142IKA9(AKT1);A0AAQ5BHJ3(AKT1);A0AAQ5BHK3(AKT1);X2CV47(AKT1);X2CVF3(AKT1);P10275(AR);Q13771(AR);A0A087WUX9(AR);A0A087X1B6(AR);A0A6H0MAE6(AR);C0JKD5(AR);C0JKD6(AR);C0JKD7(AR);D2KF13(AR);D2Y6K2(AR);D3YPP9(AR);D3YPQ0(AR);D3YPQ1(AR);D3YPQ2(AR);D3YPQ3(AR);D5M8Q2(AR);E9PEG3(AR);F5GZG9(AR);X5DNC5(AR…
527	L-Arginine	TP53	hsa05215	Prostate cancer	Human Diseases	Cancer: specific types	56	9.54288e-21	0.387755	B0LPE5(AKT1);P31749(AKT1);A0A804HJM6(AKT1);G3V2I6(AKT1);G3V3X1(AKT1);A0A087WY56(AKT1);A0A0S2Z3D6(AKT1);A0A142IKA9(AKT1);A0AAQ5BHJ3(AKT1);A0AAQ5BHK3(AKT1);X2CV47(AKT1);X2CVF3(AKT1);P10275(AR);Q13771(AR);A0A087WUX9(AR);A0A087X1B6(AR);A0A6H0MAE6(AR);C0JKD5(AR);C0JKD6(AR);C0JKD7(AR);D2KF13(AR);D2Y6K2(AR);D3YPP9(AR);D3YPQ0(AR);D3YPQ1(AR);D3YPQ2(AR);D3YPQ3(AR);D5M8Q2(AR);E9PEG3(AR);F5GZG9(AR);X5DNC5(AR…
528	Quercetin	AKT1	hsa05215	Prostate cancer	Human Diseases	Cancer: specific types	56	9.54288e-21	0.387755	B0LPE5(AKT1);P31749(AKT1);A0A804HJM6(AKT1);G3V2I6(AKT1);G3V3X1(AKT1);A0A087WY56(AKT1);A0A0S2Z3D6(AKT1);A0A142IKA9(AKT1);A0AAQ5BHJ3(AKT1);A0AAQ5BHK3(AKT1);X2CV47(AKT1);X2CVF3(AKT1);P10275(AR);Q13771(AR);A0A087WUX9(AR);A0A087X1B6(AR);A0A6H0MAE6(AR);C0JKD5(AR);C0JKD6(AR);C0JKD7(AR);D2KF13(AR);D2Y6K2(AR);D3YPP9(AR);D3YPQ0(AR);D3YPQ1(AR);D3YPQ2(AR);D3YPQ3(AR);D5M8Q2(AR);E9PEG3(AR);F5GZG9(AR);X5DNC5(AR…
529	Quercetin	AR	hsa05215	Prostate cancer	Human Diseases	Cancer: specific types	56	9.54288e-21	0.387755	B0LPE5(AKT1);P31749(AKT1);A0A804HJM6(AKT1);G3V2I6(AKT1);G3V3X1(AKT1);A0A087WY56(AKT1);A0A0S2Z3D6(AKT1);A0A142IKA9(AKT1);A0AAQ5BHJ3(AKT1);A0AAQ5BHK3(AKT1);X2CV47(AKT1);X2CVF3(AKT1);P10275(AR);Q13771(AR);A0A087WUX9(AR);A0A087X1B6(AR);A0A6H0MAE6(AR);C0JKD5(AR);C0JKD6(AR);C0JKD7(AR);D2KF13(AR);D2Y6K2(AR);D3YPP9(AR);D3YPQ0(AR);D3YPQ1(AR);D3YPQ2(AR);D3YPQ3(AR);D5M8Q2(AR);E9PEG3(AR);F5GZG9(AR);X5DNC5(AR…
530	Quercetin	BCL2	hsa05215	Prostate cancer	Human Diseases	Cancer: specific types	56	9.54288e-21	0.387755	B0LPE5(AKT1);P31749(AKT1);A0A804HJM6(AKT1);G3V2I6(AKT1);G3V3X1(AKT1);A0A087WY56(AKT1);A0A0S2Z3D6(AKT1);A0A142IKA9(AKT1);A0AAQ5BHJ3(AKT1);A0AAQ5BHK3(AKT1);X2CV47(AKT1);X2CVF3(AKT1);P10275(AR);Q13771(AR);A0A087WUX9(AR);A0A087X1B6(AR);A0A6H0MAE6(AR);C0JKD5(AR);C0JKD6(AR);C0JKD7(AR);D2KF13(AR);D2Y6K2(AR);D3YPP9(AR);D3YPQ0(AR);D3YPQ1(AR);D3YPQ2(AR);D3YPQ3(AR);D5M8Q2(AR);E9PEG3(AR);F5GZG9(AR);X5DNC5(AR…
531	Quercetin	CASP9	hsa05215	Prostate cancer	Human Diseases	Cancer: specific types	56	9.54288e-21	0.387755	B0LPE5(AKT1);P31749(AKT1);A0A804HJM6(AKT1);G3V2I6(AKT1);G3V3X1(AKT1);A0A087WY56(AKT1);A0A0S2Z3D6(AKT1);A0A142IKA9(AKT1);A0AAQ5BHJ3(AKT1);A0AAQ5BHK3(AKT1);X2CV47(AKT1);X2CVF3(AKT1);P10275(AR);Q13771(AR);A0A087WUX9(AR);A0A087X1B6(AR);A0A6H0MAE6(AR);C0JKD5(AR);C0JKD6(AR);C0JKD7(AR);D2KF13(AR);D2Y6K2(AR);D3YPP9(AR);D3YPQ0(AR);D3YPQ1(AR);D3YPQ2(AR);D3YPQ3(AR);D5M8Q2(AR);E9PEG3(AR);F5GZG9(AR);X5DNC5(AR…
532	Quercetin	CCND1	hsa05215	Prostate cancer	Human Diseases	Cancer: specific types	56	9.54288e-21	0.387755	B0LPE5(AKT1);P31749(AKT1);A0A804HJM6(AKT1);G3V2I6(AKT1);G3V3X1(AKT1);A0A087WY56(AKT1);A0A0S2Z3D6(AKT1);A0A142IKA9(AKT1);A0AAQ5BHJ3(AKT1);A0AAQ5BHK3(AKT1);X2CV47(AKT1);X2CVF3(AKT1);P10275(AR);Q13771(AR);A0A087WUX9(AR);A0A087X1B6(AR);A0A6H0MAE6(AR);C0JKD5(AR);C0JKD6(AR);C0JKD7(AR);D2KF13(AR);D2Y6K2(AR);D3YPP9(AR);D3YPQ0(AR);D3YPQ1(AR);D3YPQ2(AR);D3YPQ3(AR);D5M8Q2(AR);E9PEG3(AR);F5GZG9(AR);X5DNC5(AR…
533	Quercetin	CDK2	hsa05215	Prostate cancer	Human Diseases	Cancer: specific types	56	9.54288e-21	0.387755	B0LPE5(AKT1);P31749(AKT1);A0A804HJM6(AKT1);G3V2I6(AKT1);G3V3X1(AKT1);A0A087WY56(AKT1);A0A0S2Z3D6(AKT1);A0A142IKA9(AKT1);A0AAQ5BHJ3(AKT1);A0AAQ5BHK3(AKT1);X2CV47(AKT1);X2CVF3(AKT1);P10275(AR);Q13771(AR);A0A087WUX9(AR);A0A087X1B6(AR);A0A6H0MAE6(AR);C0JKD5(AR);C0JKD6(AR);C0JKD7(AR);D2KF13(AR);D2Y6K2(AR);D3YPP9(AR);D3YPQ0(AR);D3YPQ1(AR);D3YPQ2(AR);D3YPQ3(AR);D5M8Q2(AR);E9PEG3(AR);F5GZG9(AR);X5DNC5(AR…
534	Quercetin	CDKN1A	hsa05215	Prostate cancer	Human Diseases	Cancer: specific types	56	9.54288e-21	0.387755	B0LPE5(AKT1);P31749(AKT1);A0A804HJM6(AKT1);G3V2I6(AKT1);G3V3X1(AKT1);A0A087WY56(AKT1);A0A0S2Z3D6(AKT1);A0A142IKA9(AKT1);A0AAQ5BHJ3(AKT1);A0AAQ5BHK3(AKT1);X2CV47(AKT1);X2CVF3(AKT1);P10275(AR);Q13771(AR);A0A087WUX9(AR);A0A087X1B6(AR);A0A6H0MAE6(AR);C0JKD5(AR);C0JKD6(AR);C0JKD7(AR);D2KF13(AR);D2Y6K2(AR);D3YPP9(AR);D3YPQ0(AR);D3YPQ1(AR);D3YPQ2(AR);D3YPQ3(AR);D5M8Q2(AR);E9PEG3(AR);F5GZG9(AR);X5DNC5(AR…
535	Quercetin	CHUK	hsa05215	Prostate cancer	Human Diseases	Cancer: specific types	56	9.54288e-21	0.387755	B0LPE5(AKT1);P31749(AKT1);A0A804HJM6(AKT1);G3V2I6(AKT1);G3V3X1(AKT1);A0A087WY56(AKT1);A0A0S2Z3D6(AKT1);A0A142IKA9(AKT1);A0AAQ5BHJ3(AKT1);A0AAQ5BHK3(AKT1);X2CV47(AKT1);X2CVF3(AKT1);P10275(AR);Q13771(AR);A0A087WUX9(AR);A0A087X1B6(AR);A0A6H0MAE6(AR);C0JKD5(AR);C0JKD6(AR);C0JKD7(AR);D2KF13(AR);D2Y6K2(AR);D3YPP9(AR);D3YPQ0(AR);D3YPQ1(AR);D3YPQ2(AR);D3YPQ3(AR);D5M8Q2(AR);E9PEG3(AR);F5GZG9(AR);X5DNC5(AR…
536	Quercetin	E2F1	hsa05215	Prostate cancer	Human Diseases	Cancer: specific types	56	9.54288e-21	0.387755	B0LPE5(AKT1);P31749(AKT1);A0A804HJM6(AKT1);G3V2I6(AKT1);G3V3X1(AKT1);A0A087WY56(AKT1);A0A0S2Z3D6(AKT1);A0A142IKA9(AKT1);A0AAQ5BHJ3(AKT1);A0AAQ5BHK3(AKT1);X2CV47(AKT1);X2CVF3(AKT1);P10275(AR);Q13771(AR);A0A087WUX9(AR);A0A087X1B6(AR);A0A6H0MAE6(AR);C0JKD5(AR);C0JKD6(AR);C0JKD7(AR);D2KF13(AR);D2Y6K2(AR);D3YPP9(AR);D3YPQ0(AR);D3YPQ1(AR);D3YPQ2(AR);D3YPQ3(AR);D5M8Q2(AR);E9PEG3(AR);F5GZG9(AR);X5DNC5(AR…
537	Quercetin	E2F2	hsa05215	Prostate cancer	Human Diseases	Cancer: specific types	56	9.54288e-21	0.387755	B0LPE5(AKT1);P31749(AKT1);A0A804HJM6(AKT1);G3V2I6(AKT1);G3V3X1(AKT1);A0A087WY56(AKT1);A0A0S2Z3D6(AKT1);A0A142IKA9(AKT1);A0AAQ5BHJ3(AKT1);A0AAQ5BHK3(AKT1);X2CV47(AKT1);X2CVF3(AKT1);P10275(AR);Q13771(AR);A0A087WUX9(AR);A0A087X1B6(AR);A0A6H0MAE6(AR);C0JKD5(AR);C0JKD6(AR);C0JKD7(AR);D2KF13(AR);D2Y6K2(AR);D3YPP9(AR);D3YPQ0(AR);D3YPQ1(AR);D3YPQ2(AR);D3YPQ3(AR);D5M8Q2(AR);E9PEG3(AR);F5GZG9(AR);X5DNC5(AR…
538	Quercetin	EGF	hsa05215	Prostate cancer	Human Diseases	Cancer: specific types	56	9.54288e-21	0.387755	B0LPE5(AKT1);P31749(AKT1);A0A804HJM6(AKT1);G3V2I6(AKT1);G3V3X1(AKT1);A0A087WY56(AKT1);A0A0S2Z3D6(AKT1);A0A142IKA9(AKT1);A0AAQ5BHJ3(AKT1);A0AAQ5BHK3(AKT1);X2CV47(AKT1);X2CVF3(AKT1);P10275(AR);Q13771(AR);A0A087WUX9(AR);A0A087X1B6(AR);A0A6H0MAE6(AR);C0JKD5(AR);C0JKD6(AR);C0JKD7(AR);D2KF13(AR);D2Y6K2(AR);D3YPP9(AR);D3YPQ0(AR);D3YPQ1(AR);D3YPQ2(AR);D3YPQ3(AR);D5M8Q2(AR);E9PEG3(AR);F5GZG9(AR);X5DNC5(AR…
539	Quercetin	EGFR	hsa05215	Prostate cancer	Human Diseases	Cancer: specific types	56	9.54288e-21	0.387755	B0LPE5(AKT1);P31749(AKT1);A0A804HJM6(AKT1);G3V2I6(AKT1);G3V3X1(AKT1);A0A087WY56(AKT1);A0A0S2Z3D6(AKT1);A0A142IKA9(AKT1);A0AAQ5BHJ3(AKT1);A0AAQ5BHK3(AKT1);X2CV47(AKT1);X2CVF3(AKT1);P10275(AR);Q13771(AR);A0A087WUX9(AR);A0A087X1B6(AR);A0A6H0MAE6(AR);C0JKD5(AR);C0JKD6(AR);C0JKD7(AR);D2KF13(AR);D2Y6K2(AR);D3YPP9(AR);D3YPQ0(AR);D3YPQ1(AR);D3YPQ2(AR);D3YPQ3(AR);D5M8Q2(AR);E9PEG3(AR);F5GZG9(AR);X5DNC5(AR…
540	Quercetin	ERBB2	hsa05215	Prostate cancer	Human Diseases	Cancer: specific types	56	9.54288e-21	0.387755	B0LPE5(AKT1);P31749(AKT1);A0A804HJM6(AKT1);G3V2I6(AKT1);G3V3X1(AKT1);A0A087WY56(AKT1);A0A0S2Z3D6(AKT1);A0A142IKA9(AKT1);A0AAQ5BHJ3(AKT1);A0AAQ5BHK3(AKT1);X2CV47(AKT1);X2CVF3(AKT1);P10275(AR);Q13771(AR);A0A087WUX9(AR);A0A087X1B6(AR);A0A6H0MAE6(AR);C0JKD5(AR);C0JKD6(AR);C0JKD7(AR);D2KF13(AR);D2Y6K2(AR);D3YPP9(AR);D3YPQ0(AR);D3YPQ1(AR);D3YPQ2(AR);D3YPQ3(AR);D5M8Q2(AR);E9PEG3(AR);F5GZG9(AR);X5DNC5(AR…
541	Quercetin	GSK3A	hsa05215	Prostate cancer	Human Diseases	Cancer: specific types	56	9.54288e-21	0.387755	B0LPE5(AKT1);P31749(AKT1);A0A804HJM6(AKT1);G3V2I6(AKT1);G3V3X1(AKT1);A0A087WY56(AKT1);A0A0S2Z3D6(AKT1);A0A142IKA9(AKT1);A0AAQ5BHJ3(AKT1);A0AAQ5BHK3(AKT1);X2CV47(AKT1);X2CVF3(AKT1);P10275(AR);Q13771(AR);A0A087WUX9(AR);A0A087X1B6(AR);A0A6H0MAE6(AR);C0JKD5(AR);C0JKD6(AR);C0JKD7(AR);D2KF13(AR);D2Y6K2(AR);D3YPP9(AR);D3YPQ0(AR);D3YPQ1(AR);D3YPQ2(AR);D3YPQ3(AR);D5M8Q2(AR);E9PEG3(AR);F5GZG9(AR);X5DNC5(AR…
542	Quercetin	GSK3B	hsa05215	Prostate cancer	Human Diseases	Cancer: specific types	56	9.54288e-21	0.387755	B0LPE5(AKT1);P31749(AKT1);A0A804HJM6(AKT1);G3V2I6(AKT1);G3V3X1(AKT1);A0A087WY56(AKT1);A0A0S2Z3D6(AKT1);A0A142IKA9(AKT1);A0AAQ5BHJ3(AKT1);A0AAQ5BHK3(AKT1);X2CV47(AKT1);X2CVF3(AKT1);P10275(AR);Q13771(AR);A0A087WUX9(AR);A0A087X1B6(AR);A0A6H0MAE6(AR);C0JKD5(AR);C0JKD6(AR);C0JKD7(AR);D2KF13(AR);D2Y6K2(AR);D3YPP9(AR);D3YPQ0(AR);D3YPQ1(AR);D3YPQ2(AR);D3YPQ3(AR);D5M8Q2(AR);E9PEG3(AR);F5GZG9(AR);X5DNC5(AR…
543	Quercetin	GSTP1	hsa05215	Prostate cancer	Human Diseases	Cancer: specific types	56	9.54288e-21	0.387755	B0LPE5(AKT1);P31749(AKT1);A0A804HJM6(AKT1);G3V2I6(AKT1);G3V3X1(AKT1);A0A087WY56(AKT1);A0A0S2Z3D6(AKT1);A0A142IKA9(AKT1);A0AAQ5BHJ3(AKT1);A0AAQ5BHK3(AKT1);X2CV47(AKT1);X2CVF3(AKT1);P10275(AR);Q13771(AR);A0A087WUX9(AR);A0A087X1B6(AR);A0A6H0MAE6(AR);C0JKD5(AR);C0JKD6(AR);C0JKD7(AR);D2KF13(AR);D2Y6K2(AR);D3YPP9(AR);D3YPQ0(AR);D3YPQ1(AR);D3YPQ2(AR);D3YPQ3(AR);D5M8Q2(AR);E9PEG3(AR);F5GZG9(AR);X5DNC5(AR…
544	Quercetin	HSP90AA2P	hsa05215	Prostate cancer	Human Diseases	Cancer: specific types	56	9.54288e-21	0.387755	B0LPE5(AKT1);P31749(AKT1);A0A804HJM6(AKT1);G3V2I6(AKT1);G3V3X1(AKT1);A0A087WY56(AKT1);A0A0S2Z3D6(AKT1);A0A142IKA9(AKT1);A0AAQ5BHJ3(AKT1);A0AAQ5BHK3(AKT1);X2CV47(AKT1);X2CVF3(AKT1);P10275(AR);Q13771(AR);A0A087WUX9(AR);A0A087X1B6(AR);A0A6H0MAE6(AR);C0JKD5(AR);C0JKD6(AR);C0JKD7(AR);D2KF13(AR);D2Y6K2(AR);D3YPP9(AR);D3YPQ0(AR);D3YPQ1(AR);D3YPQ2(AR);D3YPQ3(AR);D5M8Q2(AR);E9PEG3(AR);F5GZG9(AR);X5DNC5(AR…
545	Quercetin	KRAS	hsa05215	Prostate cancer	Human Diseases	Cancer: specific types	56	9.54288e-21	0.387755	B0LPE5(AKT1);P31749(AKT1);A0A804HJM6(AKT1);G3V2I6(AKT1);G3V3X1(AKT1);A0A087WY56(AKT1);A0A0S2Z3D6(AKT1);A0A142IKA9(AKT1);A0AAQ5BHJ3(AKT1);A0AAQ5BHK3(AKT1);X2CV47(AKT1);X2CVF3(AKT1);P10275(AR);Q13771(AR);A0A087WUX9(AR);A0A087X1B6(AR);A0A6H0MAE6(AR);C0JKD5(AR);C0JKD6(AR);C0JKD7(AR);D2KF13(AR);D2Y6K2(AR);D3YPP9(AR);D3YPQ0(AR);D3YPQ1(AR);D3YPQ2(AR);D3YPQ3(AR);D5M8Q2(AR);E9PEG3(AR);F5GZG9(AR);X5DNC5(AR…
546	Quercetin	MAPK1	hsa05215	Prostate cancer	Human Diseases	Cancer: specific types	56	9.54288e-21	0.387755	B0LPE5(AKT1);P31749(AKT1);A0A804HJM6(AKT1);G3V2I6(AKT1);G3V3X1(AKT1);A0A087WY56(AKT1);A0A0S2Z3D6(AKT1);A0A142IKA9(AKT1);A0AAQ5BHJ3(AKT1);A0AAQ5BHK3(AKT1);X2CV47(AKT1);X2CVF3(AKT1);P10275(AR);Q13771(AR);A0A087WUX9(AR);A0A087X1B6(AR);A0A6H0MAE6(AR);C0JKD5(AR);C0JKD6(AR);C0JKD7(AR);D2KF13(AR);D2Y6K2(AR);D3YPP9(AR);D3YPQ0(AR);D3YPQ1(AR);D3YPQ2(AR);D3YPQ3(AR);D5M8Q2(AR);E9PEG3(AR);F5GZG9(AR);X5DNC5(AR…
547	Quercetin	MAPK3	hsa05215	Prostate cancer	Human Diseases	Cancer: specific types	56	9.54288e-21	0.387755	B0LPE5(AKT1);P31749(AKT1);A0A804HJM6(AKT1);G3V2I6(AKT1);G3V3X1(AKT1);A0A087WY56(AKT1);A0A0S2Z3D6(AKT1);A0A142IKA9(AKT1);A0AAQ5BHJ3(AKT1);A0AAQ5BHK3(AKT1);X2CV47(AKT1);X2CVF3(AKT1);P10275(AR);Q13771(AR);A0A087WUX9(AR);A0A087X1B6(AR);A0A6H0MAE6(AR);C0JKD5(AR);C0JKD6(AR);C0JKD7(AR);D2KF13(AR);D2Y6K2(AR);D3YPP9(AR);D3YPQ0(AR);D3YPQ1(AR);D3YPQ2(AR);D3YPQ3(AR);D5M8Q2(AR);E9PEG3(AR);F5GZG9(AR);X5DNC5(AR…
548	Quercetin	MMP3	hsa05215	Prostate cancer	Human Diseases	Cancer: specific types	56	9.54288e-21	0.387755	B0LPE5(AKT1);P31749(AKT1);A0A804HJM6(AKT1);G3V2I6(AKT1);G3V3X1(AKT1);A0A087WY56(AKT1);A0A0S2Z3D6(AKT1);A0A142IKA9(AKT1);A0AAQ5BHJ3(AKT1);A0AAQ5BHK3(AKT1);X2CV47(AKT1);X2CVF3(AKT1);P10275(AR);Q13771(AR);A0A087WUX9(AR);A0A087X1B6(AR);A0A6H0MAE6(AR);C0JKD5(AR);C0JKD6(AR);C0JKD7(AR);D2KF13(AR);D2Y6K2(AR);D3YPP9(AR);D3YPQ0(AR);D3YPQ1(AR);D3YPQ2(AR);D3YPQ3(AR);D5M8Q2(AR);E9PEG3(AR);F5GZG9(AR);X5DNC5(AR…
549	Quercetin	MMP9	hsa05215	Prostate cancer	Human Diseases	Cancer: specific types	56	9.54288e-21	0.387755	B0LPE5(AKT1);P31749(AKT1);A0A804HJM6(AKT1);G3V2I6(AKT1);G3V3X1(AKT1);A0A087WY56(AKT1);A0A0S2Z3D6(AKT1);A0A142IKA9(AKT1);A0AAQ5BHJ3(AKT1);A0AAQ5BHK3(AKT1);X2CV47(AKT1);X2CVF3(AKT1);P10275(AR);Q13771(AR);A0A087WUX9(AR);A0A087X1B6(AR);A0A6H0MAE6(AR);C0JKD5(AR);C0JKD6(AR);C0JKD7(AR);D2KF13(AR);D2Y6K2(AR);D3YPP9(AR);D3YPQ0(AR);D3YPQ1(AR);D3YPQ2(AR);D3YPQ3(AR);D5M8Q2(AR);E9PEG3(AR);F5GZG9(AR);X5DNC5(AR…
550	Quercetin	MTOR	hsa05215	Prostate cancer	Human Diseases	Cancer: specific types	56	9.54288e-21	0.387755	B0LPE5(AKT1);P31749(AKT1);A0A804HJM6(AKT1);G3V2I6(AKT1);G3V3X1(AKT1);A0A087WY56(AKT1);A0A0S2Z3D6(AKT1);A0A142IKA9(AKT1);A0AAQ5BHJ3(AKT1);A0AAQ5BHK3(AKT1);X2CV47(AKT1);X2CVF3(AKT1);P10275(AR);Q13771(AR);A0A087WUX9(AR);A0A087X1B6(AR);A0A6H0MAE6(AR);C0JKD5(AR);C0JKD6(AR);C0JKD7(AR);D2KF13(AR);D2Y6K2(AR);D3YPP9(AR);D3YPQ0(AR);D3YPQ1(AR);D3YPQ2(AR);D3YPQ3(AR);D5M8Q2(AR);E9PEG3(AR);F5GZG9(AR);X5DNC5(AR…
551	Quercetin	NFKBIA	hsa05215	Prostate cancer	Human Diseases	Cancer: specific types	56	9.54288e-21	0.387755	B0LPE5(AKT1);P31749(AKT1);A0A804HJM6(AKT1);G3V2I6(AKT1);G3V3X1(AKT1);A0A087WY56(AKT1);A0A0S2Z3D6(AKT1);A0A142IKA9(AKT1);A0AAQ5BHJ3(AKT1);A0AAQ5BHK3(AKT1);X2CV47(AKT1);X2CVF3(AKT1);P10275(AR);Q13771(AR);A0A087WUX9(AR);A0A087X1B6(AR);A0A6H0MAE6(AR);C0JKD5(AR);C0JKD6(AR);C0JKD7(AR);D2KF13(AR);D2Y6K2(AR);D3YPP9(AR);D3YPQ0(AR);D3YPQ1(AR);D3YPQ2(AR);D3YPQ3(AR);D5M8Q2(AR);E9PEG3(AR);F5GZG9(AR);X5DNC5(AR…
552	Quercetin	NKX3-1	hsa05215	Prostate cancer	Human Diseases	Cancer: specific types	56	9.54288e-21	0.387755	B0LPE5(AKT1);P31749(AKT1);A0A804HJM6(AKT1);G3V2I6(AKT1);G3V3X1(AKT1);A0A087WY56(AKT1);A0A0S2Z3D6(AKT1);A0A142IKA9(AKT1);A0AAQ5BHJ3(AKT1);A0AAQ5BHK3(AKT1);X2CV47(AKT1);X2CVF3(AKT1);P10275(AR);Q13771(AR);A0A087WUX9(AR);A0A087X1B6(AR);A0A6H0MAE6(AR);C0JKD5(AR);C0JKD6(AR);C0JKD7(AR);D2KF13(AR);D2Y6K2(AR);D3YPP9(AR);D3YPQ0(AR);D3YPQ1(AR);D3YPQ2(AR);D3YPQ3(AR);D5M8Q2(AR);E9PEG3(AR);F5GZG9(AR);X5DNC5(AR…
553	Quercetin	PIK3CA	hsa05215	Prostate cancer	Human Diseases	Cancer: specific types	56	9.54288e-21	0.387755	B0LPE5(AKT1);P31749(AKT1);A0A804HJM6(AKT1);G3V2I6(AKT1);G3V3X1(AKT1);A0A087WY56(AKT1);A0A0S2Z3D6(AKT1);A0A142IKA9(AKT1);A0AAQ5BHJ3(AKT1);A0AAQ5BHK3(AKT1);X2CV47(AKT1);X2CVF3(AKT1);P10275(AR);Q13771(AR);A0A087WUX9(AR);A0A087X1B6(AR);A0A6H0MAE6(AR);C0JKD5(AR);C0JKD6(AR);C0JKD7(AR);D2KF13(AR);D2Y6K2(AR);D3YPP9(AR);D3YPQ0(AR);D3YPQ1(AR);D3YPQ2(AR);D3YPQ3(AR);D5M8Q2(AR);E9PEG3(AR);F5GZG9(AR);X5DNC5(AR…
554	Quercetin	PIK3CD	hsa05215	Prostate cancer	Human Diseases	Cancer: specific types	56	9.54288e-21	0.387755	B0LPE5(AKT1);P31749(AKT1);A0A804HJM6(AKT1);G3V2I6(AKT1);G3V3X1(AKT1);A0A087WY56(AKT1);A0A0S2Z3D6(AKT1);A0A142IKA9(AKT1);A0AAQ5BHJ3(AKT1);A0AAQ5BHK3(AKT1);X2CV47(AKT1);X2CVF3(AKT1);P10275(AR);Q13771(AR);A0A087WUX9(AR);A0A087X1B6(AR);A0A6H0MAE6(AR);C0JKD5(AR);C0JKD6(AR);C0JKD7(AR);D2KF13(AR);D2Y6K2(AR);D3YPP9(AR);D3YPQ0(AR);D3YPQ1(AR);D3YPQ2(AR);D3YPQ3(AR);D5M8Q2(AR);E9PEG3(AR);F5GZG9(AR);X5DNC5(AR…
555	Quercetin	PLAT	hsa05215	Prostate cancer	Human Diseases	Cancer: specific types	56	9.54288e-21	0.387755	B0LPE5(AKT1);P31749(AKT1);A0A804HJM6(AKT1);G3V2I6(AKT1);G3V3X1(AKT1);A0A087WY56(AKT1);A0A0S2Z3D6(AKT1);A0A142IKA9(AKT1);A0AAQ5BHJ3(AKT1);A0AAQ5BHK3(AKT1);X2CV47(AKT1);X2CVF3(AKT1);P10275(AR);Q13771(AR);A0A087WUX9(AR);A0A087X1B6(AR);A0A6H0MAE6(AR);C0JKD5(AR);C0JKD6(AR);C0JKD7(AR);D2KF13(AR);D2Y6K2(AR);D3YPP9(AR);D3YPQ0(AR);D3YPQ1(AR);D3YPQ2(AR);D3YPQ3(AR);D5M8Q2(AR);E9PEG3(AR);F5GZG9(AR);X5DNC5(AR…
556	Quercetin	PLAU	hsa05215	Prostate cancer	Human Diseases	Cancer: specific types	56	9.54288e-21	0.387755	B0LPE5(AKT1);P31749(AKT1);A0A804HJM6(AKT1);G3V2I6(AKT1);G3V3X1(AKT1);A0A087WY56(AKT1);A0A0S2Z3D6(AKT1);A0A142IKA9(AKT1);A0AAQ5BHJ3(AKT1);A0AAQ5BHK3(AKT1);X2CV47(AKT1);X2CVF3(AKT1);P10275(AR);Q13771(AR);A0A087WUX9(AR);A0A087X1B6(AR);A0A6H0MAE6(AR);C0JKD5(AR);C0JKD6(AR);C0JKD7(AR);D2KF13(AR);D2Y6K2(AR);D3YPP9(AR);D3YPQ0(AR);D3YPQ1(AR);D3YPQ2(AR);D3YPQ3(AR);D5M8Q2(AR);E9PEG3(AR);F5GZG9(AR);X5DNC5(AR…
557	Quercetin	RAF1	hsa05215	Prostate cancer	Human Diseases	Cancer: specific types	56	9.54288e-21	0.387755	B0LPE5(AKT1);P31749(AKT1);A0A804HJM6(AKT1);G3V2I6(AKT1);G3V3X1(AKT1);A0A087WY56(AKT1);A0A0S2Z3D6(AKT1);A0A142IKA9(AKT1);A0AAQ5BHJ3(AKT1);A0AAQ5BHK3(AKT1);X2CV47(AKT1);X2CVF3(AKT1);P10275(AR);Q13771(AR);A0A087WUX9(AR);A0A087X1B6(AR);A0A6H0MAE6(AR);C0JKD5(AR);C0JKD6(AR);C0JKD7(AR);D2KF13(AR);D2Y6K2(AR);D3YPP9(AR);D3YPQ0(AR);D3YPQ1(AR);D3YPQ2(AR);D3YPQ3(AR);D5M8Q2(AR);E9PEG3(AR);F5GZG9(AR);X5DNC5(AR…
558	Quercetin	RB1	hsa05215	Prostate cancer	Human Diseases	Cancer: specific types	56	9.54288e-21	0.387755	B0LPE5(AKT1);P31749(AKT1);A0A804HJM6(AKT1);G3V2I6(AKT1);G3V3X1(AKT1);A0A087WY56(AKT1);A0A0S2Z3D6(AKT1);A0A142IKA9(AKT1);A0AAQ5BHJ3(AKT1);A0AAQ5BHK3(AKT1);X2CV47(AKT1);X2CVF3(AKT1);P10275(AR);Q13771(AR);A0A087WUX9(AR);A0A087X1B6(AR);A0A6H0MAE6(AR);C0JKD5(AR);C0JKD6(AR);C0JKD7(AR);D2KF13(AR);D2Y6K2(AR);D3YPP9(AR);D3YPQ0(AR);D3YPQ1(AR);D3YPQ2(AR);D3YPQ3(AR);D5M8Q2(AR);E9PEG3(AR);F5GZG9(AR);X5DNC5(AR…
559	Quercetin	RELA	hsa05215	Prostate cancer	Human Diseases	Cancer: specific types	56	9.54288e-21	0.387755	B0LPE5(AKT1);P31749(AKT1);A0A804HJM6(AKT1);G3V2I6(AKT1);G3V3X1(AKT1);A0A087WY56(AKT1);A0A0S2Z3D6(AKT1);A0A142IKA9(AKT1);A0AAQ5BHJ3(AKT1);A0AAQ5BHK3(AKT1);X2CV47(AKT1);X2CVF3(AKT1);P10275(AR);Q13771(AR);A0A087WUX9(AR);A0A087X1B6(AR);A0A6H0MAE6(AR);C0JKD5(AR);C0JKD6(AR);C0JKD7(AR);D2KF13(AR);D2Y6K2(AR);D3YPP9(AR);D3YPQ0(AR);D3YPQ1(AR);D3YPQ2(AR);D3YPQ3(AR);D5M8Q2(AR);E9PEG3(AR);F5GZG9(AR);X5DNC5(AR…
560	Quercetin	TP53	hsa05215	Prostate cancer	Human Diseases	Cancer: specific types	56	9.54288e-21	0.387755	B0LPE5(AKT1);P31749(AKT1);A0A804HJM6(AKT1);G3V2I6(AKT1);G3V3X1(AKT1);A0A087WY56(AKT1);A0A0S2Z3D6(AKT1);A0A142IKA9(AKT1);A0AAQ5BHJ3(AKT1);A0AAQ5BHK3(AKT1);X2CV47(AKT1);X2CVF3(AKT1);P10275(AR);Q13771(AR);A0A087WUX9(AR);A0A087X1B6(AR);A0A6H0MAE6(AR);C0JKD5(AR);C0JKD6(AR);C0JKD7(AR);D2KF13(AR);D2Y6K2(AR);D3YPP9(AR);D3YPQ0(AR);D3YPQ1(AR);D3YPQ2(AR);D3YPQ3(AR);D5M8Q2(AR);E9PEG3(AR);F5GZG9(AR);X5DNC5(AR…
561	Theaflavin	CASP9	hsa05215	Prostate cancer	Human Diseases	Cancer: specific types	56	9.54288e-21	0.387755	B0LPE5(AKT1);P31749(AKT1);A0A804HJM6(AKT1);G3V2I6(AKT1);G3V3X1(AKT1);A0A087WY56(AKT1);A0A0S2Z3D6(AKT1);A0A142IKA9(AKT1);A0AAQ5BHJ3(AKT1);A0AAQ5BHK3(AKT1);X2CV47(AKT1);X2CVF3(AKT1);P10275(AR);Q13771(AR);A0A087WUX9(AR);A0A087X1B6(AR);A0A6H0MAE6(AR);C0JKD5(AR);C0JKD6(AR);C0JKD7(AR);D2KF13(AR);D2Y6K2(AR);D3YPP9(AR);D3YPQ0(AR);D3YPQ1(AR);D3YPQ2(AR);D3YPQ3(AR);D5M8Q2(AR);E9PEG3(AR);F5GZG9(AR);X5DNC5(AR…
562	Theaflavin	MAPK1	hsa05215	Prostate cancer	Human Diseases	Cancer: specific types	56	9.54288e-21	0.387755	B0LPE5(AKT1);P31749(AKT1);A0A804HJM6(AKT1);G3V2I6(AKT1);G3V3X1(AKT1);A0A087WY56(AKT1);A0A0S2Z3D6(AKT1);A0A142IKA9(AKT1);A0AAQ5BHJ3(AKT1);A0AAQ5BHK3(AKT1);X2CV47(AKT1);X2CVF3(AKT1);P10275(AR);Q13771(AR);A0A087WUX9(AR);A0A087X1B6(AR);A0A6H0MAE6(AR);C0JKD5(AR);C0JKD6(AR);C0JKD7(AR);D2KF13(AR);D2Y6K2(AR);D3YPP9(AR);D3YPQ0(AR);D3YPQ1(AR);D3YPQ2(AR);D3YPQ3(AR);D5M8Q2(AR);E9PEG3(AR);F5GZG9(AR);X5DNC5(AR…
563	Theaflavin	MAPK3	hsa05215	Prostate cancer	Human Diseases	Cancer: specific types	56	9.54288e-21	0.387755	B0LPE5(AKT1);P31749(AKT1);A0A804HJM6(AKT1);G3V2I6(AKT1);G3V3X1(AKT1);A0A087WY56(AKT1);A0A0S2Z3D6(AKT1);A0A142IKA9(AKT1);A0AAQ5BHJ3(AKT1);A0AAQ5BHK3(AKT1);X2CV47(AKT1);X2CVF3(AKT1);P10275(AR);Q13771(AR);A0A087WUX9(AR);A0A087X1B6(AR);A0A6H0MAE6(AR);C0JKD5(AR);C0JKD6(AR);C0JKD7(AR);D2KF13(AR);D2Y6K2(AR);D3YPP9(AR);D3YPQ0(AR);D3YPQ1(AR);D3YPQ2(AR);D3YPQ3(AR);D5M8Q2(AR);E9PEG3(AR);F5GZG9(AR);X5DNC5(AR…
564	Theaflavin	RELA	hsa05215	Prostate cancer	Human Diseases	Cancer: specific types	56	9.54288e-21	0.387755	B0LPE5(AKT1);P31749(AKT1);A0A804HJM6(AKT1);G3V2I6(AKT1);G3V3X1(AKT1);A0A087WY56(AKT1);A0A0S2Z3D6(AKT1);A0A142IKA9(AKT1);A0AAQ5BHJ3(AKT1);A0AAQ5BHK3(AKT1);X2CV47(AKT1);X2CVF3(AKT1);P10275(AR);Q13771(AR);A0A087WUX9(AR);A0A087X1B6(AR);A0A6H0MAE6(AR);C0JKD5(AR);C0JKD6(AR);C0JKD7(AR);D2KF13(AR);D2Y6K2(AR);D3YPP9(AR);D3YPQ0(AR);D3YPQ1(AR);D3YPQ2(AR);D3YPQ3(AR);D5M8Q2(AR);E9PEG3(AR);F5GZG9(AR);X5DNC5(AR…
565	(-)-Epicatechin	AKT1	hsa05169	Epstein-Barr virus infection	Human Diseases	Infectious disease: viral	68	8.05549e-20	0.259804	B0LPE5(AKT1);P31749(AKT1);A0A804HJM6(AKT1);G3V2I6(AKT1);G3V3X1(AKT1);A0A087WY56(AKT1);A0A0S2Z3D6(AKT1);A0A142IKA9(AKT1);A0AAQ5BHJ3(AKT1);A0AAQ5BHK3(AKT1);X2CV47(AKT1);X2CVF3(AKT1);O14727(APAF1);A5YM44(APAF1);A7E2A2(APAF1);C9JLV4(APAF1);F8VNZ0(APAF1);Q07812(BAX);K4JQN1(BAX);Q5ZPJ1(BAX);H0YA56(BAX);I6LPK7(BAX);Q8WXU1(BAX);P10415(BCL2);A0A1L4AQQ4(BCL2);A0A1L4AQQ5(BCL2);A0A1L4AQQ8(BCL2);A0A1L4AQR0(BC…
566	(-)-Epicatechin	CASP3	hsa05169	Epstein-Barr virus infection	Human Diseases	Infectious disease: viral	68	8.05549e-20	0.259804	B0LPE5(AKT1);P31749(AKT1);A0A804HJM6(AKT1);G3V2I6(AKT1);G3V3X1(AKT1);A0A087WY56(AKT1);A0A0S2Z3D6(AKT1);A0A142IKA9(AKT1);A0AAQ5BHJ3(AKT1);A0AAQ5BHK3(AKT1);X2CV47(AKT1);X2CVF3(AKT1);O14727(APAF1);A5YM44(APAF1);A7E2A2(APAF1);C9JLV4(APAF1);F8VNZ0(APAF1);Q07812(BAX);K4JQN1(BAX);Q5ZPJ1(BAX);H0YA56(BAX);I6LPK7(BAX);Q8WXU1(BAX);P10415(BCL2);A0A1L4AQQ4(BCL2);A0A1L4AQQ5(BCL2);A0A1L4AQQ8(BCL2);A0A1L4AQR0(BC…
567	Gallic acid	CASP3	hsa05169	Epstein-Barr virus infection	Human Diseases	Infectious disease: viral	68	8.05549e-20	0.259804	B0LPE5(AKT1);P31749(AKT1);A0A804HJM6(AKT1);G3V2I6(AKT1);G3V3X1(AKT1);A0A087WY56(AKT1);A0A0S2Z3D6(AKT1);A0A142IKA9(AKT1);A0AAQ5BHJ3(AKT1);A0AAQ5BHK3(AKT1);X2CV47(AKT1);X2CVF3(AKT1);O14727(APAF1);A5YM44(APAF1);A7E2A2(APAF1);C9JLV4(APAF1);F8VNZ0(APAF1);Q07812(BAX);K4JQN1(BAX);Q5ZPJ1(BAX);H0YA56(BAX);I6LPK7(BAX);Q8WXU1(BAX);P10415(BCL2);A0A1L4AQQ4(BCL2);A0A1L4AQQ5(BCL2);A0A1L4AQQ8(BCL2);A0A1L4AQR0(BC…
568	Gallic acid	CHUK	hsa05169	Epstein-Barr virus infection	Human Diseases	Infectious disease: viral	68	8.05549e-20	0.259804	B0LPE5(AKT1);P31749(AKT1);A0A804HJM6(AKT1);G3V2I6(AKT1);G3V3X1(AKT1);A0A087WY56(AKT1);A0A0S2Z3D6(AKT1);A0A142IKA9(AKT1);A0AAQ5BHJ3(AKT1);A0AAQ5BHK3(AKT1);X2CV47(AKT1);X2CVF3(AKT1);O14727(APAF1);A5YM44(APAF1);A7E2A2(APAF1);C9JLV4(APAF1);F8VNZ0(APAF1);Q07812(BAX);K4JQN1(BAX);Q5ZPJ1(BAX);H0YA56(BAX);I6LPK7(BAX);Q8WXU1(BAX);P10415(BCL2);A0A1L4AQQ4(BCL2);A0A1L4AQQ5(BCL2);A0A1L4AQQ8(BCL2);A0A1L4AQR0(BC…
569	Gallic acid	JUN	hsa05169	Epstein-Barr virus infection	Human Diseases	Infectious disease: viral	68	8.05549e-20	0.259804	B0LPE5(AKT1);P31749(AKT1);A0A804HJM6(AKT1);G3V2I6(AKT1);G3V3X1(AKT1);A0A087WY56(AKT1);A0A0S2Z3D6(AKT1);A0A142IKA9(AKT1);A0AAQ5BHJ3(AKT1);A0AAQ5BHK3(AKT1);X2CV47(AKT1);X2CVF3(AKT1);O14727(APAF1);A5YM44(APAF1);A7E2A2(APAF1);C9JLV4(APAF1);F8VNZ0(APAF1);Q07812(BAX);K4JQN1(BAX);Q5ZPJ1(BAX);H0YA56(BAX);I6LPK7(BAX);Q8WXU1(BAX);P10415(BCL2);A0A1L4AQQ4(BCL2);A0A1L4AQQ5(BCL2);A0A1L4AQQ8(BCL2);A0A1L4AQR0(BC…
570	Glycyrrhetinic Acid	ICAM1	hsa05169	Epstein-Barr virus infection	Human Diseases	Infectious disease: viral	68	8.05549e-20	0.259804	B0LPE5(AKT1);P31749(AKT1);A0A804HJM6(AKT1);G3V2I6(AKT1);G3V3X1(AKT1);A0A087WY56(AKT1);A0A0S2Z3D6(AKT1);A0A142IKA9(AKT1);A0AAQ5BHJ3(AKT1);A0AAQ5BHK3(AKT1);X2CV47(AKT1);X2CVF3(AKT1);O14727(APAF1);A5YM44(APAF1);A7E2A2(APAF1);C9JLV4(APAF1);F8VNZ0(APAF1);Q07812(BAX);K4JQN1(BAX);Q5ZPJ1(BAX);H0YA56(BAX);I6LPK7(BAX);Q8WXU1(BAX);P10415(BCL2);A0A1L4AQQ4(BCL2);A0A1L4AQQ5(BCL2);A0A1L4AQQ8(BCL2);A0A1L4AQR0(BC…
571	Isovitexin	IKBKB	hsa05169	Epstein-Barr virus infection	Human Diseases	Infectious disease: viral	68	8.05549e-20	0.259804	B0LPE5(AKT1);P31749(AKT1);A0A804HJM6(AKT1);G3V2I6(AKT1);G3V3X1(AKT1);A0A087WY56(AKT1);A0A0S2Z3D6(AKT1);A0A142IKA9(AKT1);A0AAQ5BHJ3(AKT1);A0AAQ5BHK3(AKT1);X2CV47(AKT1);X2CVF3(AKT1);O14727(APAF1);A5YM44(APAF1);A7E2A2(APAF1);C9JLV4(APAF1);F8VNZ0(APAF1);Q07812(BAX);K4JQN1(BAX);Q5ZPJ1(BAX);H0YA56(BAX);I6LPK7(BAX);Q8WXU1(BAX);P10415(BCL2);A0A1L4AQQ4(BCL2);A0A1L4AQQ5(BCL2);A0A1L4AQQ8(BCL2);A0A1L4AQR0(BC…
572	Isovitexin	RELA	hsa05169	Epstein-Barr virus infection	Human Diseases	Infectious disease: viral	68	8.05549e-20	0.259804	B0LPE5(AKT1);P31749(AKT1);A0A804HJM6(AKT1);G3V2I6(AKT1);G3V3X1(AKT1);A0A087WY56(AKT1);A0A0S2Z3D6(AKT1);A0A142IKA9(AKT1);A0AAQ5BHJ3(AKT1);A0AAQ5BHK3(AKT1);X2CV47(AKT1);X2CVF3(AKT1);O14727(APAF1);A5YM44(APAF1);A7E2A2(APAF1);C9JLV4(APAF1);F8VNZ0(APAF1);Q07812(BAX);K4JQN1(BAX);Q5ZPJ1(BAX);H0YA56(BAX);I6LPK7(BAX);Q8WXU1(BAX);P10415(BCL2);A0A1L4AQQ4(BCL2);A0A1L4AQQ5(BCL2);A0A1L4AQQ8(BCL2);A0A1L4AQR0(BC…
573	L-Arginine	CALR	hsa05169	Epstein-Barr virus infection	Human Diseases	Infectious disease: viral	68	8.05549e-20	0.259804	B0LPE5(AKT1);P31749(AKT1);A0A804HJM6(AKT1);G3V2I6(AKT1);G3V3X1(AKT1);A0A087WY56(AKT1);A0A0S2Z3D6(AKT1);A0A142IKA9(AKT1);A0AAQ5BHJ3(AKT1);A0AAQ5BHK3(AKT1);X2CV47(AKT1);X2CVF3(AKT1);O14727(APAF1);A5YM44(APAF1);A7E2A2(APAF1);C9JLV4(APAF1);F8VNZ0(APAF1);Q07812(BAX);K4JQN1(BAX);Q5ZPJ1(BAX);H0YA56(BAX);I6LPK7(BAX);Q8WXU1(BAX);P10415(BCL2);A0A1L4AQQ4(BCL2);A0A1L4AQQ5(BCL2);A0A1L4AQQ8(BCL2);A0A1L4AQR0(BC…
574	L-Arginine	HDAC1	hsa05169	Epstein-Barr virus infection	Human Diseases	Infectious disease: viral	68	8.05549e-20	0.259804	B0LPE5(AKT1);P31749(AKT1);A0A804HJM6(AKT1);G3V2I6(AKT1);G3V3X1(AKT1);A0A087WY56(AKT1);A0A0S2Z3D6(AKT1);A0A142IKA9(AKT1);A0AAQ5BHJ3(AKT1);A0AAQ5BHK3(AKT1);X2CV47(AKT1);X2CVF3(AKT1);O14727(APAF1);A5YM44(APAF1);A7E2A2(APAF1);C9JLV4(APAF1);F8VNZ0(APAF1);Q07812(BAX);K4JQN1(BAX);Q5ZPJ1(BAX);H0YA56(BAX);I6LPK7(BAX);Q8WXU1(BAX);P10415(BCL2);A0A1L4AQQ4(BCL2);A0A1L4AQQ5(BCL2);A0A1L4AQQ8(BCL2);A0A1L4AQR0(BC…
575	L-Arginine	HDAC2	hsa05169	Epstein-Barr virus infection	Human Diseases	Infectious disease: viral	68	8.05549e-20	0.259804	B0LPE5(AKT1);P31749(AKT1);A0A804HJM6(AKT1);G3V2I6(AKT1);G3V3X1(AKT1);A0A087WY56(AKT1);A0A0S2Z3D6(AKT1);A0A142IKA9(AKT1);A0AAQ5BHJ3(AKT1);A0AAQ5BHK3(AKT1);X2CV47(AKT1);X2CVF3(AKT1);O14727(APAF1);A5YM44(APAF1);A7E2A2(APAF1);C9JLV4(APAF1);F8VNZ0(APAF1);Q07812(BAX);K4JQN1(BAX);Q5ZPJ1(BAX);H0YA56(BAX);I6LPK7(BAX);Q8WXU1(BAX);P10415(BCL2);A0A1L4AQQ4(BCL2);A0A1L4AQQ5(BCL2);A0A1L4AQQ8(BCL2);A0A1L4AQR0(BC…
576	L-Arginine	HLA-B	hsa05169	Epstein-Barr virus infection	Human Diseases	Infectious disease: viral	68	8.05549e-20	0.259804	B0LPE5(AKT1);P31749(AKT1);A0A804HJM6(AKT1);G3V2I6(AKT1);G3V3X1(AKT1);A0A087WY56(AKT1);A0A0S2Z3D6(AKT1);A0A142IKA9(AKT1);A0AAQ5BHJ3(AKT1);A0AAQ5BHK3(AKT1);X2CV47(AKT1);X2CVF3(AKT1);O14727(APAF1);A5YM44(APAF1);A7E2A2(APAF1);C9JLV4(APAF1);F8VNZ0(APAF1);Q07812(BAX);K4JQN1(BAX);Q5ZPJ1(BAX);H0YA56(BAX);I6LPK7(BAX);Q8WXU1(BAX);P10415(BCL2);A0A1L4AQQ4(BCL2);A0A1L4AQQ5(BCL2);A0A1L4AQQ8(BCL2);A0A1L4AQR0(BC…
577	L-Arginine	HLA-C	hsa05169	Epstein-Barr virus infection	Human Diseases	Infectious disease: viral	68	8.05549e-20	0.259804	B0LPE5(AKT1);P31749(AKT1);A0A804HJM6(AKT1);G3V2I6(AKT1);G3V3X1(AKT1);A0A087WY56(AKT1);A0A0S2Z3D6(AKT1);A0A142IKA9(AKT1);A0AAQ5BHJ3(AKT1);A0AAQ5BHK3(AKT1);X2CV47(AKT1);X2CVF3(AKT1);O14727(APAF1);A5YM44(APAF1);A7E2A2(APAF1);C9JLV4(APAF1);F8VNZ0(APAF1);Q07812(BAX);K4JQN1(BAX);Q5ZPJ1(BAX);H0YA56(BAX);I6LPK7(BAX);Q8WXU1(BAX);P10415(BCL2);A0A1L4AQQ4(BCL2);A0A1L4AQQ5(BCL2);A0A1L4AQQ8(BCL2);A0A1L4AQR0(BC…
578	L-Arginine	JUN	hsa05169	Epstein-Barr virus infection	Human Diseases	Infectious disease: viral	68	8.05549e-20	0.259804	B0LPE5(AKT1);P31749(AKT1);A0A804HJM6(AKT1);G3V2I6(AKT1);G3V3X1(AKT1);A0A087WY56(AKT1);A0A0S2Z3D6(AKT1);A0A142IKA9(AKT1);A0AAQ5BHJ3(AKT1);A0AAQ5BHK3(AKT1);X2CV47(AKT1);X2CVF3(AKT1);O14727(APAF1);A5YM44(APAF1);A7E2A2(APAF1);C9JLV4(APAF1);F8VNZ0(APAF1);Q07812(BAX);K4JQN1(BAX);Q5ZPJ1(BAX);H0YA56(BAX);I6LPK7(BAX);Q8WXU1(BAX);P10415(BCL2);A0A1L4AQQ4(BCL2);A0A1L4AQQ5(BCL2);A0A1L4AQQ8(BCL2);A0A1L4AQR0(BC…
579	L-Arginine	PDIA3	hsa05169	Epstein-Barr virus infection	Human Diseases	Infectious disease: viral	68	8.05549e-20	0.259804	B0LPE5(AKT1);P31749(AKT1);A0A804HJM6(AKT1);G3V2I6(AKT1);G3V3X1(AKT1);A0A087WY56(AKT1);A0A0S2Z3D6(AKT1);A0A142IKA9(AKT1);A0AAQ5BHJ3(AKT1);A0AAQ5BHK3(AKT1);X2CV47(AKT1);X2CVF3(AKT1);O14727(APAF1);A5YM44(APAF1);A7E2A2(APAF1);C9JLV4(APAF1);F8VNZ0(APAF1);Q07812(BAX);K4JQN1(BAX);Q5ZPJ1(BAX);H0YA56(BAX);I6LPK7(BAX);Q8WXU1(BAX);P10415(BCL2);A0A1L4AQQ4(BCL2);A0A1L4AQQ5(BCL2);A0A1L4AQQ8(BCL2);A0A1L4AQR0(BC…
580	L-Arginine	PIK3CA	hsa05169	Epstein-Barr virus infection	Human Diseases	Infectious disease: viral	68	8.05549e-20	0.259804	B0LPE5(AKT1);P31749(AKT1);A0A804HJM6(AKT1);G3V2I6(AKT1);G3V3X1(AKT1);A0A087WY56(AKT1);A0A0S2Z3D6(AKT1);A0A142IKA9(AKT1);A0AAQ5BHJ3(AKT1);A0AAQ5BHK3(AKT1);X2CV47(AKT1);X2CVF3(AKT1);O14727(APAF1);A5YM44(APAF1);A7E2A2(APAF1);C9JLV4(APAF1);F8VNZ0(APAF1);Q07812(BAX);K4JQN1(BAX);Q5ZPJ1(BAX);H0YA56(BAX);I6LPK7(BAX);Q8WXU1(BAX);P10415(BCL2);A0A1L4AQQ4(BCL2);A0A1L4AQQ5(BCL2);A0A1L4AQQ8(BCL2);A0A1L4AQR0(BC…
581	L-Arginine	PSMC1	hsa05169	Epstein-Barr virus infection	Human Diseases	Infectious disease: viral	68	8.05549e-20	0.259804	B0LPE5(AKT1);P31749(AKT1);A0A804HJM6(AKT1);G3V2I6(AKT1);G3V3X1(AKT1);A0A087WY56(AKT1);A0A0S2Z3D6(AKT1);A0A142IKA9(AKT1);A0AAQ5BHJ3(AKT1);A0AAQ5BHK3(AKT1);X2CV47(AKT1);X2CVF3(AKT1);O14727(APAF1);A5YM44(APAF1);A7E2A2(APAF1);C9JLV4(APAF1);F8VNZ0(APAF1);Q07812(BAX);K4JQN1(BAX);Q5ZPJ1(BAX);H0YA56(BAX);I6LPK7(BAX);Q8WXU1(BAX);P10415(BCL2);A0A1L4AQQ4(BCL2);A0A1L4AQQ5(BCL2);A0A1L4AQQ8(BCL2);A0A1L4AQR0(BC…
582	L-Arginine	PSMC4	hsa05169	Epstein-Barr virus infection	Human Diseases	Infectious disease: viral	68	8.05549e-20	0.259804	B0LPE5(AKT1);P31749(AKT1);A0A804HJM6(AKT1);G3V2I6(AKT1);G3V3X1(AKT1);A0A087WY56(AKT1);A0A0S2Z3D6(AKT1);A0A142IKA9(AKT1);A0AAQ5BHJ3(AKT1);A0AAQ5BHK3(AKT1);X2CV47(AKT1);X2CVF3(AKT1);O14727(APAF1);A5YM44(APAF1);A7E2A2(APAF1);C9JLV4(APAF1);F8VNZ0(APAF1);Q07812(BAX);K4JQN1(BAX);Q5ZPJ1(BAX);H0YA56(BAX);I6LPK7(BAX);Q8WXU1(BAX);P10415(BCL2);A0A1L4AQQ4(BCL2);A0A1L4AQQ5(BCL2);A0A1L4AQQ8(BCL2);A0A1L4AQR0(BC…
583	L-Arginine	PSMC5	hsa05169	Epstein-Barr virus infection	Human Diseases	Infectious disease: viral	68	8.05549e-20	0.259804	B0LPE5(AKT1);P31749(AKT1);A0A804HJM6(AKT1);G3V2I6(AKT1);G3V3X1(AKT1);A0A087WY56(AKT1);A0A0S2Z3D6(AKT1);A0A142IKA9(AKT1);A0AAQ5BHJ3(AKT1);A0AAQ5BHK3(AKT1);X2CV47(AKT1);X2CVF3(AKT1);O14727(APAF1);A5YM44(APAF1);A7E2A2(APAF1);C9JLV4(APAF1);F8VNZ0(APAF1);Q07812(BAX);K4JQN1(BAX);Q5ZPJ1(BAX);H0YA56(BAX);I6LPK7(BAX);Q8WXU1(BAX);P10415(BCL2);A0A1L4AQQ4(BCL2);A0A1L4AQQ5(BCL2);A0A1L4AQQ8(BCL2);A0A1L4AQR0(BC…
584	L-Arginine	PSMD1	hsa05169	Epstein-Barr virus infection	Human Diseases	Infectious disease: viral	68	8.05549e-20	0.259804	B0LPE5(AKT1);P31749(AKT1);A0A804HJM6(AKT1);G3V2I6(AKT1);G3V3X1(AKT1);A0A087WY56(AKT1);A0A0S2Z3D6(AKT1);A0A142IKA9(AKT1);A0AAQ5BHJ3(AKT1);A0AAQ5BHK3(AKT1);X2CV47(AKT1);X2CVF3(AKT1);O14727(APAF1);A5YM44(APAF1);A7E2A2(APAF1);C9JLV4(APAF1);F8VNZ0(APAF1);Q07812(BAX);K4JQN1(BAX);Q5ZPJ1(BAX);H0YA56(BAX);I6LPK7(BAX);Q8WXU1(BAX);P10415(BCL2);A0A1L4AQQ4(BCL2);A0A1L4AQQ5(BCL2);A0A1L4AQQ8(BCL2);A0A1L4AQR0(BC…
585	L-Arginine	PSMD11	hsa05169	Epstein-Barr virus infection	Human Diseases	Infectious disease: viral	68	8.05549e-20	0.259804	B0LPE5(AKT1);P31749(AKT1);A0A804HJM6(AKT1);G3V2I6(AKT1);G3V3X1(AKT1);A0A087WY56(AKT1);A0A0S2Z3D6(AKT1);A0A142IKA9(AKT1);A0AAQ5BHJ3(AKT1);A0AAQ5BHK3(AKT1);X2CV47(AKT1);X2CVF3(AKT1);O14727(APAF1);A5YM44(APAF1);A7E2A2(APAF1);C9JLV4(APAF1);F8VNZ0(APAF1);Q07812(BAX);K4JQN1(BAX);Q5ZPJ1(BAX);H0YA56(BAX);I6LPK7(BAX);Q8WXU1(BAX);P10415(BCL2);A0A1L4AQQ4(BCL2);A0A1L4AQQ5(BCL2);A0A1L4AQQ8(BCL2);A0A1L4AQR0(BC…
586	L-Arginine	PSMD13	hsa05169	Epstein-Barr virus infection	Human Diseases	Infectious disease: viral	68	8.05549e-20	0.259804	B0LPE5(AKT1);P31749(AKT1);A0A804HJM6(AKT1);G3V2I6(AKT1);G3V3X1(AKT1);A0A087WY56(AKT1);A0A0S2Z3D6(AKT1);A0A142IKA9(AKT1);A0AAQ5BHJ3(AKT1);A0AAQ5BHK3(AKT1);X2CV47(AKT1);X2CVF3(AKT1);O14727(APAF1);A5YM44(APAF1);A7E2A2(APAF1);C9JLV4(APAF1);F8VNZ0(APAF1);Q07812(BAX);K4JQN1(BAX);Q5ZPJ1(BAX);H0YA56(BAX);I6LPK7(BAX);Q8WXU1(BAX);P10415(BCL2);A0A1L4AQQ4(BCL2);A0A1L4AQQ5(BCL2);A0A1L4AQQ8(BCL2);A0A1L4AQR0(BC…
587	L-Arginine	PSMD14	hsa05169	Epstein-Barr virus infection	Human Diseases	Infectious disease: viral	68	8.05549e-20	0.259804	B0LPE5(AKT1);P31749(AKT1);A0A804HJM6(AKT1);G3V2I6(AKT1);G3V3X1(AKT1);A0A087WY56(AKT1);A0A0S2Z3D6(AKT1);A0A142IKA9(AKT1);A0AAQ5BHJ3(AKT1);A0AAQ5BHK3(AKT1);X2CV47(AKT1);X2CVF3(AKT1);O14727(APAF1);A5YM44(APAF1);A7E2A2(APAF1);C9JLV4(APAF1);F8VNZ0(APAF1);Q07812(BAX);K4JQN1(BAX);Q5ZPJ1(BAX);H0YA56(BAX);I6LPK7(BAX);Q8WXU1(BAX);P10415(BCL2);A0A1L4AQQ4(BCL2);A0A1L4AQQ5(BCL2);A0A1L4AQQ8(BCL2);A0A1L4AQR0(BC…
588	L-Arginine	PSMD2	hsa05169	Epstein-Barr virus infection	Human Diseases	Infectious disease: viral	68	8.05549e-20	0.259804	B0LPE5(AKT1);P31749(AKT1);A0A804HJM6(AKT1);G3V2I6(AKT1);G3V3X1(AKT1);A0A087WY56(AKT1);A0A0S2Z3D6(AKT1);A0A142IKA9(AKT1);A0AAQ5BHJ3(AKT1);A0AAQ5BHK3(AKT1);X2CV47(AKT1);X2CVF3(AKT1);O14727(APAF1);A5YM44(APAF1);A7E2A2(APAF1);C9JLV4(APAF1);F8VNZ0(APAF1);Q07812(BAX);K4JQN1(BAX);Q5ZPJ1(BAX);H0YA56(BAX);I6LPK7(BAX);Q8WXU1(BAX);P10415(BCL2);A0A1L4AQQ4(BCL2);A0A1L4AQQ5(BCL2);A0A1L4AQQ8(BCL2);A0A1L4AQR0(BC…
589	L-Arginine	PSMD3	hsa05169	Epstein-Barr virus infection	Human Diseases	Infectious disease: viral	68	8.05549e-20	0.259804	B0LPE5(AKT1);P31749(AKT1);A0A804HJM6(AKT1);G3V2I6(AKT1);G3V3X1(AKT1);A0A087WY56(AKT1);A0A0S2Z3D6(AKT1);A0A142IKA9(AKT1);A0AAQ5BHJ3(AKT1);A0AAQ5BHK3(AKT1);X2CV47(AKT1);X2CVF3(AKT1);O14727(APAF1);A5YM44(APAF1);A7E2A2(APAF1);C9JLV4(APAF1);F8VNZ0(APAF1);Q07812(BAX);K4JQN1(BAX);Q5ZPJ1(BAX);H0YA56(BAX);I6LPK7(BAX);Q8WXU1(BAX);P10415(BCL2);A0A1L4AQQ4(BCL2);A0A1L4AQQ5(BCL2);A0A1L4AQQ8(BCL2);A0A1L4AQR0(BC…
590	L-Arginine	PSMD7	hsa05169	Epstein-Barr virus infection	Human Diseases	Infectious disease: viral	68	8.05549e-20	0.259804	B0LPE5(AKT1);P31749(AKT1);A0A804HJM6(AKT1);G3V2I6(AKT1);G3V3X1(AKT1);A0A087WY56(AKT1);A0A0S2Z3D6(AKT1);A0A142IKA9(AKT1);A0AAQ5BHJ3(AKT1);A0AAQ5BHK3(AKT1);X2CV47(AKT1);X2CVF3(AKT1);O14727(APAF1);A5YM44(APAF1);A7E2A2(APAF1);C9JLV4(APAF1);F8VNZ0(APAF1);Q07812(BAX);K4JQN1(BAX);Q5ZPJ1(BAX);H0YA56(BAX);I6LPK7(BAX);Q8WXU1(BAX);P10415(BCL2);A0A1L4AQQ4(BCL2);A0A1L4AQQ5(BCL2);A0A1L4AQQ8(BCL2);A0A1L4AQR0(BC…
591	L-Arginine	PSMD8	hsa05169	Epstein-Barr virus infection	Human Diseases	Infectious disease: viral	68	8.05549e-20	0.259804	B0LPE5(AKT1);P31749(AKT1);A0A804HJM6(AKT1);G3V2I6(AKT1);G3V3X1(AKT1);A0A087WY56(AKT1);A0A0S2Z3D6(AKT1);A0A142IKA9(AKT1);A0AAQ5BHJ3(AKT1);A0AAQ5BHK3(AKT1);X2CV47(AKT1);X2CVF3(AKT1);O14727(APAF1);A5YM44(APAF1);A7E2A2(APAF1);C9JLV4(APAF1);F8VNZ0(APAF1);Q07812(BAX);K4JQN1(BAX);Q5ZPJ1(BAX);H0YA56(BAX);I6LPK7(BAX);Q8WXU1(BAX);P10415(BCL2);A0A1L4AQQ4(BCL2);A0A1L4AQQ5(BCL2);A0A1L4AQQ8(BCL2);A0A1L4AQR0(BC…
592	L-Arginine	TNF	hsa05169	Epstein-Barr virus infection	Human Diseases	Infectious disease: viral	68	8.05549e-20	0.259804	B0LPE5(AKT1);P31749(AKT1);A0A804HJM6(AKT1);G3V2I6(AKT1);G3V3X1(AKT1);A0A087WY56(AKT1);A0A0S2Z3D6(AKT1);A0A142IKA9(AKT1);A0AAQ5BHJ3(AKT1);A0AAQ5BHK3(AKT1);X2CV47(AKT1);X2CVF3(AKT1);O14727(APAF1);A5YM44(APAF1);A7E2A2(APAF1);C9JLV4(APAF1);F8VNZ0(APAF1);Q07812(BAX);K4JQN1(BAX);Q5ZPJ1(BAX);H0YA56(BAX);I6LPK7(BAX);Q8WXU1(BAX);P10415(BCL2);A0A1L4AQQ4(BCL2);A0A1L4AQQ5(BCL2);A0A1L4AQQ8(BCL2);A0A1L4AQR0(BC…
593	L-Arginine	TP53	hsa05169	Epstein-Barr virus infection	Human Diseases	Infectious disease: viral	68	8.05549e-20	0.259804	B0LPE5(AKT1);P31749(AKT1);A0A804HJM6(AKT1);G3V2I6(AKT1);G3V3X1(AKT1);A0A087WY56(AKT1);A0A0S2Z3D6(AKT1);A0A142IKA9(AKT1);A0AAQ5BHJ3(AKT1);A0AAQ5BHK3(AKT1);X2CV47(AKT1);X2CVF3(AKT1);O14727(APAF1);A5YM44(APAF1);A7E2A2(APAF1);C9JLV4(APAF1);F8VNZ0(APAF1);Q07812(BAX);K4JQN1(BAX);Q5ZPJ1(BAX);H0YA56(BAX);I6LPK7(BAX);Q8WXU1(BAX);P10415(BCL2);A0A1L4AQQ4(BCL2);A0A1L4AQQ5(BCL2);A0A1L4AQQ8(BCL2);A0A1L4AQR0(BC…
594	N6,N6,N6-Trimethyl-L-lysine	CYCS	hsa05169	Epstein-Barr virus infection	Human Diseases	Infectious disease: viral	68	8.05549e-20	0.259804	B0LPE5(AKT1);P31749(AKT1);A0A804HJM6(AKT1);G3V2I6(AKT1);G3V3X1(AKT1);A0A087WY56(AKT1);A0A0S2Z3D6(AKT1);A0A142IKA9(AKT1);A0AAQ5BHJ3(AKT1);A0AAQ5BHK3(AKT1);X2CV47(AKT1);X2CVF3(AKT1);O14727(APAF1);A5YM44(APAF1);A7E2A2(APAF1);C9JLV4(APAF1);F8VNZ0(APAF1);Q07812(BAX);K4JQN1(BAX);Q5ZPJ1(BAX);H0YA56(BAX);I6LPK7(BAX);Q8WXU1(BAX);P10415(BCL2);A0A1L4AQQ4(BCL2);A0A1L4AQQ5(BCL2);A0A1L4AQQ8(BCL2);A0A1L4AQR0(BC…
595	Quercetin	AKT1	hsa05169	Epstein-Barr virus infection	Human Diseases	Infectious disease: viral	68	8.05549e-20	0.259804	B0LPE5(AKT1);P31749(AKT1);A0A804HJM6(AKT1);G3V2I6(AKT1);G3V3X1(AKT1);A0A087WY56(AKT1);A0A0S2Z3D6(AKT1);A0A142IKA9(AKT1);A0AAQ5BHJ3(AKT1);A0AAQ5BHK3(AKT1);X2CV47(AKT1);X2CVF3(AKT1);O14727(APAF1);A5YM44(APAF1);A7E2A2(APAF1);C9JLV4(APAF1);F8VNZ0(APAF1);Q07812(BAX);K4JQN1(BAX);Q5ZPJ1(BAX);H0YA56(BAX);I6LPK7(BAX);Q8WXU1(BAX);P10415(BCL2);A0A1L4AQQ4(BCL2);A0A1L4AQQ5(BCL2);A0A1L4AQQ8(BCL2);A0A1L4AQR0(BC…
596	Quercetin	APAF1	hsa05169	Epstein-Barr virus infection	Human Diseases	Infectious disease: viral	68	8.05549e-20	0.259804	B0LPE5(AKT1);P31749(AKT1);A0A804HJM6(AKT1);G3V2I6(AKT1);G3V3X1(AKT1);A0A087WY56(AKT1);A0A0S2Z3D6(AKT1);A0A142IKA9(AKT1);A0AAQ5BHJ3(AKT1);A0AAQ5BHK3(AKT1);X2CV47(AKT1);X2CVF3(AKT1);O14727(APAF1);A5YM44(APAF1);A7E2A2(APAF1);C9JLV4(APAF1);F8VNZ0(APAF1);Q07812(BAX);K4JQN1(BAX);Q5ZPJ1(BAX);H0YA56(BAX);I6LPK7(BAX);Q8WXU1(BAX);P10415(BCL2);A0A1L4AQQ4(BCL2);A0A1L4AQQ5(BCL2);A0A1L4AQQ8(BCL2);A0A1L4AQR0(BC…
597	Quercetin	BAX	hsa05169	Epstein-Barr virus infection	Human Diseases	Infectious disease: viral	68	8.05549e-20	0.259804	B0LPE5(AKT1);P31749(AKT1);A0A804HJM6(AKT1);G3V2I6(AKT1);G3V3X1(AKT1);A0A087WY56(AKT1);A0A0S2Z3D6(AKT1);A0A142IKA9(AKT1);A0AAQ5BHJ3(AKT1);A0AAQ5BHK3(AKT1);X2CV47(AKT1);X2CVF3(AKT1);O14727(APAF1);A5YM44(APAF1);A7E2A2(APAF1);C9JLV4(APAF1);F8VNZ0(APAF1);Q07812(BAX);K4JQN1(BAX);Q5ZPJ1(BAX);H0YA56(BAX);I6LPK7(BAX);Q8WXU1(BAX);P10415(BCL2);A0A1L4AQQ4(BCL2);A0A1L4AQQ5(BCL2);A0A1L4AQQ8(BCL2);A0A1L4AQR0(BC…
598	Quercetin	BCL2	hsa05169	Epstein-Barr virus infection	Human Diseases	Infectious disease: viral	68	8.05549e-20	0.259804	B0LPE5(AKT1);P31749(AKT1);A0A804HJM6(AKT1);G3V2I6(AKT1);G3V3X1(AKT1);A0A087WY56(AKT1);A0A0S2Z3D6(AKT1);A0A142IKA9(AKT1);A0AAQ5BHJ3(AKT1);A0AAQ5BHK3(AKT1);X2CV47(AKT1);X2CVF3(AKT1);O14727(APAF1);A5YM44(APAF1);A7E2A2(APAF1);C9JLV4(APAF1);F8VNZ0(APAF1);Q07812(BAX);K4JQN1(BAX);Q5ZPJ1(BAX);H0YA56(BAX);I6LPK7(BAX);Q8WXU1(BAX);P10415(BCL2);A0A1L4AQQ4(BCL2);A0A1L4AQQ5(BCL2);A0A1L4AQQ8(BCL2);A0A1L4AQR0(BC…
599	Quercetin	BID	hsa05169	Epstein-Barr virus infection	Human Diseases	Infectious disease: viral	68	8.05549e-20	0.259804	B0LPE5(AKT1);P31749(AKT1);A0A804HJM6(AKT1);G3V2I6(AKT1);G3V3X1(AKT1);A0A087WY56(AKT1);A0A0S2Z3D6(AKT1);A0A142IKA9(AKT1);A0AAQ5BHJ3(AKT1);A0AAQ5BHK3(AKT1);X2CV47(AKT1);X2CVF3(AKT1);O14727(APAF1);A5YM44(APAF1);A7E2A2(APAF1);C9JLV4(APAF1);F8VNZ0(APAF1);Q07812(BAX);K4JQN1(BAX);Q5ZPJ1(BAX);H0YA56(BAX);I6LPK7(BAX);Q8WXU1(BAX);P10415(BCL2);A0A1L4AQQ4(BCL2);A0A1L4AQQ5(BCL2);A0A1L4AQQ8(BCL2);A0A1L4AQR0(BC…
600	Quercetin	CASP3	hsa05169	Epstein-Barr virus infection	Human Diseases	Infectious disease: viral	68	8.05549e-20	0.259804	B0LPE5(AKT1);P31749(AKT1);A0A804HJM6(AKT1);G3V2I6(AKT1);G3V3X1(AKT1);A0A087WY56(AKT1);A0A0S2Z3D6(AKT1);A0A142IKA9(AKT1);A0AAQ5BHJ3(AKT1);A0AAQ5BHK3(AKT1);X2CV47(AKT1);X2CVF3(AKT1);O14727(APAF1);A5YM44(APAF1);A7E2A2(APAF1);C9JLV4(APAF1);F8VNZ0(APAF1);Q07812(BAX);K4JQN1(BAX);Q5ZPJ1(BAX);H0YA56(BAX);I6LPK7(BAX);Q8WXU1(BAX);P10415(BCL2);A0A1L4AQQ4(BCL2);A0A1L4AQQ5(BCL2);A0A1L4AQQ8(BCL2);A0A1L4AQR0(BC…
601	Quercetin	CASP8	hsa05169	Epstein-Barr virus infection	Human Diseases	Infectious disease: viral	68	8.05549e-20	0.259804	B0LPE5(AKT1);P31749(AKT1);A0A804HJM6(AKT1);G3V2I6(AKT1);G3V3X1(AKT1);A0A087WY56(AKT1);A0A0S2Z3D6(AKT1);A0A142IKA9(AKT1);A0AAQ5BHJ3(AKT1);A0AAQ5BHK3(AKT1);X2CV47(AKT1);X2CVF3(AKT1);O14727(APAF1);A5YM44(APAF1);A7E2A2(APAF1);C9JLV4(APAF1);F8VNZ0(APAF1);Q07812(BAX);K4JQN1(BAX);Q5ZPJ1(BAX);H0YA56(BAX);I6LPK7(BAX);Q8WXU1(BAX);P10415(BCL2);A0A1L4AQQ4(BCL2);A0A1L4AQQ5(BCL2);A0A1L4AQQ8(BCL2);A0A1L4AQR0(BC…
602	Quercetin	CASP9	hsa05169	Epstein-Barr virus infection	Human Diseases	Infectious disease: viral	68	8.05549e-20	0.259804	B0LPE5(AKT1);P31749(AKT1);A0A804HJM6(AKT1);G3V2I6(AKT1);G3V3X1(AKT1);A0A087WY56(AKT1);A0A0S2Z3D6(AKT1);A0A142IKA9(AKT1);A0AAQ5BHJ3(AKT1);A0AAQ5BHK3(AKT1);X2CV47(AKT1);X2CVF3(AKT1);O14727(APAF1);A5YM44(APAF1);A7E2A2(APAF1);C9JLV4(APAF1);F8VNZ0(APAF1);Q07812(BAX);K4JQN1(BAX);Q5ZPJ1(BAX);H0YA56(BAX);I6LPK7(BAX);Q8WXU1(BAX);P10415(BCL2);A0A1L4AQQ4(BCL2);A0A1L4AQQ5(BCL2);A0A1L4AQQ8(BCL2);A0A1L4AQR0(BC…
603	Quercetin	CCND1	hsa05169	Epstein-Barr virus infection	Human Diseases	Infectious disease: viral	68	8.05549e-20	0.259804	B0LPE5(AKT1);P31749(AKT1);A0A804HJM6(AKT1);G3V2I6(AKT1);G3V3X1(AKT1);A0A087WY56(AKT1);A0A0S2Z3D6(AKT1);A0A142IKA9(AKT1);A0AAQ5BHJ3(AKT1);A0AAQ5BHK3(AKT1);X2CV47(AKT1);X2CVF3(AKT1);O14727(APAF1);A5YM44(APAF1);A7E2A2(APAF1);C9JLV4(APAF1);F8VNZ0(APAF1);Q07812(BAX);K4JQN1(BAX);Q5ZPJ1(BAX);H0YA56(BAX);I6LPK7(BAX);Q8WXU1(BAX);P10415(BCL2);A0A1L4AQQ4(BCL2);A0A1L4AQQ5(BCL2);A0A1L4AQQ8(BCL2);A0A1L4AQR0(BC…
604	Quercetin	CDK2	hsa05169	Epstein-Barr virus infection	Human Diseases	Infectious disease: viral	68	8.05549e-20	0.259804	B0LPE5(AKT1);P31749(AKT1);A0A804HJM6(AKT1);G3V2I6(AKT1);G3V3X1(AKT1);A0A087WY56(AKT1);A0A0S2Z3D6(AKT1);A0A142IKA9(AKT1);A0AAQ5BHJ3(AKT1);A0AAQ5BHK3(AKT1);X2CV47(AKT1);X2CVF3(AKT1);O14727(APAF1);A5YM44(APAF1);A7E2A2(APAF1);C9JLV4(APAF1);F8VNZ0(APAF1);Q07812(BAX);K4JQN1(BAX);Q5ZPJ1(BAX);H0YA56(BAX);I6LPK7(BAX);Q8WXU1(BAX);P10415(BCL2);A0A1L4AQQ4(BCL2);A0A1L4AQQ5(BCL2);A0A1L4AQQ8(BCL2);A0A1L4AQR0(BC…
605	Quercetin	CDKN1A	hsa05169	Epstein-Barr virus infection	Human Diseases	Infectious disease: viral	68	8.05549e-20	0.259804	B0LPE5(AKT1);P31749(AKT1);A0A804HJM6(AKT1);G3V2I6(AKT1);G3V3X1(AKT1);A0A087WY56(AKT1);A0A0S2Z3D6(AKT1);A0A142IKA9(AKT1);A0AAQ5BHJ3(AKT1);A0AAQ5BHK3(AKT1);X2CV47(AKT1);X2CVF3(AKT1);O14727(APAF1);A5YM44(APAF1);A7E2A2(APAF1);C9JLV4(APAF1);F8VNZ0(APAF1);Q07812(BAX);K4JQN1(BAX);Q5ZPJ1(BAX);H0YA56(BAX);I6LPK7(BAX);Q8WXU1(BAX);P10415(BCL2);A0A1L4AQQ4(BCL2);A0A1L4AQQ5(BCL2);A0A1L4AQQ8(BCL2);A0A1L4AQR0(BC…
606	Quercetin	CHUK	hsa05169	Epstein-Barr virus infection	Human Diseases	Infectious disease: viral	68	8.05549e-20	0.259804	B0LPE5(AKT1);P31749(AKT1);A0A804HJM6(AKT1);G3V2I6(AKT1);G3V3X1(AKT1);A0A087WY56(AKT1);A0A0S2Z3D6(AKT1);A0A142IKA9(AKT1);A0AAQ5BHJ3(AKT1);A0AAQ5BHK3(AKT1);X2CV47(AKT1);X2CVF3(AKT1);O14727(APAF1);A5YM44(APAF1);A7E2A2(APAF1);C9JLV4(APAF1);F8VNZ0(APAF1);Q07812(BAX);K4JQN1(BAX);Q5ZPJ1(BAX);H0YA56(BAX);I6LPK7(BAX);Q8WXU1(BAX);P10415(BCL2);A0A1L4AQQ4(BCL2);A0A1L4AQQ5(BCL2);A0A1L4AQQ8(BCL2);A0A1L4AQR0(BC…
607	Quercetin	CXCL10	hsa05169	Epstein-Barr virus infection	Human Diseases	Infectious disease: viral	68	8.05549e-20	0.259804	B0LPE5(AKT1);P31749(AKT1);A0A804HJM6(AKT1);G3V2I6(AKT1);G3V3X1(AKT1);A0A087WY56(AKT1);A0A0S2Z3D6(AKT1);A0A142IKA9(AKT1);A0AAQ5BHJ3(AKT1);A0AAQ5BHK3(AKT1);X2CV47(AKT1);X2CVF3(AKT1);O14727(APAF1);A5YM44(APAF1);A7E2A2(APAF1);C9JLV4(APAF1);F8VNZ0(APAF1);Q07812(BAX);K4JQN1(BAX);Q5ZPJ1(BAX);H0YA56(BAX);I6LPK7(BAX);Q8WXU1(BAX);P10415(BCL2);A0A1L4AQQ4(BCL2);A0A1L4AQQ5(BCL2);A0A1L4AQQ8(BCL2);A0A1L4AQR0(BC…
608	Quercetin	CYCS	hsa05169	Epstein-Barr virus infection	Human Diseases	Infectious disease: viral	68	8.05549e-20	0.259804	B0LPE5(AKT1);P31749(AKT1);A0A804HJM6(AKT1);G3V2I6(AKT1);G3V3X1(AKT1);A0A087WY56(AKT1);A0A0S2Z3D6(AKT1);A0A142IKA9(AKT1);A0AAQ5BHJ3(AKT1);A0AAQ5BHK3(AKT1);X2CV47(AKT1);X2CVF3(AKT1);O14727(APAF1);A5YM44(APAF1);A7E2A2(APAF1);C9JLV4(APAF1);F8VNZ0(APAF1);Q07812(BAX);K4JQN1(BAX);Q5ZPJ1(BAX);H0YA56(BAX);I6LPK7(BAX);Q8WXU1(BAX);P10415(BCL2);A0A1L4AQQ4(BCL2);A0A1L4AQQ5(BCL2);A0A1L4AQQ8(BCL2);A0A1L4AQR0(BC…
609	Quercetin	E2F1	hsa05169	Epstein-Barr virus infection	Human Diseases	Infectious disease: viral	68	8.05549e-20	0.259804	B0LPE5(AKT1);P31749(AKT1);A0A804HJM6(AKT1);G3V2I6(AKT1);G3V3X1(AKT1);A0A087WY56(AKT1);A0A0S2Z3D6(AKT1);A0A142IKA9(AKT1);A0AAQ5BHJ3(AKT1);A0AAQ5BHK3(AKT1);X2CV47(AKT1);X2CVF3(AKT1);O14727(APAF1);A5YM44(APAF1);A7E2A2(APAF1);C9JLV4(APAF1);F8VNZ0(APAF1);Q07812(BAX);K4JQN1(BAX);Q5ZPJ1(BAX);H0YA56(BAX);I6LPK7(BAX);Q8WXU1(BAX);P10415(BCL2);A0A1L4AQQ4(BCL2);A0A1L4AQQ5(BCL2);A0A1L4AQQ8(BCL2);A0A1L4AQR0(BC…
610	Quercetin	E2F2	hsa05169	Epstein-Barr virus infection	Human Diseases	Infectious disease: viral	68	8.05549e-20	0.259804	B0LPE5(AKT1);P31749(AKT1);A0A804HJM6(AKT1);G3V2I6(AKT1);G3V3X1(AKT1);A0A087WY56(AKT1);A0A0S2Z3D6(AKT1);A0A142IKA9(AKT1);A0AAQ5BHJ3(AKT1);A0AAQ5BHK3(AKT1);X2CV47(AKT1);X2CVF3(AKT1);O14727(APAF1);A5YM44(APAF1);A7E2A2(APAF1);C9JLV4(APAF1);F8VNZ0(APAF1);Q07812(BAX);K4JQN1(BAX);Q5ZPJ1(BAX);H0YA56(BAX);I6LPK7(BAX);Q8WXU1(BAX);P10415(BCL2);A0A1L4AQQ4(BCL2);A0A1L4AQQ5(BCL2);A0A1L4AQQ8(BCL2);A0A1L4AQR0(BC…
611	Quercetin	EIF2AK2	hsa05169	Epstein-Barr virus infection	Human Diseases	Infectious disease: viral	68	8.05549e-20	0.259804	B0LPE5(AKT1);P31749(AKT1);A0A804HJM6(AKT1);G3V2I6(AKT1);G3V3X1(AKT1);A0A087WY56(AKT1);A0A0S2Z3D6(AKT1);A0A142IKA9(AKT1);A0AAQ5BHJ3(AKT1);A0AAQ5BHK3(AKT1);X2CV47(AKT1);X2CVF3(AKT1);O14727(APAF1);A5YM44(APAF1);A7E2A2(APAF1);C9JLV4(APAF1);F8VNZ0(APAF1);Q07812(BAX);K4JQN1(BAX);Q5ZPJ1(BAX);H0YA56(BAX);I6LPK7(BAX);Q8WXU1(BAX);P10415(BCL2);A0A1L4AQQ4(BCL2);A0A1L4AQQ5(BCL2);A0A1L4AQQ8(BCL2);A0A1L4AQR0(BC…
612	Quercetin	GADD45A	hsa05169	Epstein-Barr virus infection	Human Diseases	Infectious disease: viral	68	8.05549e-20	0.259804	B0LPE5(AKT1);P31749(AKT1);A0A804HJM6(AKT1);G3V2I6(AKT1);G3V3X1(AKT1);A0A087WY56(AKT1);A0A0S2Z3D6(AKT1);A0A142IKA9(AKT1);A0AAQ5BHJ3(AKT1);A0AAQ5BHK3(AKT1);X2CV47(AKT1);X2CVF3(AKT1);O14727(APAF1);A5YM44(APAF1);A7E2A2(APAF1);C9JLV4(APAF1);F8VNZ0(APAF1);Q07812(BAX);K4JQN1(BAX);Q5ZPJ1(BAX);H0YA56(BAX);I6LPK7(BAX);Q8WXU1(BAX);P10415(BCL2);A0A1L4AQQ4(BCL2);A0A1L4AQQ5(BCL2);A0A1L4AQQ8(BCL2);A0A1L4AQR0(BC…
613	Quercetin	ICAM1	hsa05169	Epstein-Barr virus infection	Human Diseases	Infectious disease: viral	68	8.05549e-20	0.259804	B0LPE5(AKT1);P31749(AKT1);A0A804HJM6(AKT1);G3V2I6(AKT1);G3V3X1(AKT1);A0A087WY56(AKT1);A0A0S2Z3D6(AKT1);A0A142IKA9(AKT1);A0AAQ5BHJ3(AKT1);A0AAQ5BHK3(AKT1);X2CV47(AKT1);X2CVF3(AKT1);O14727(APAF1);A5YM44(APAF1);A7E2A2(APAF1);C9JLV4(APAF1);F8VNZ0(APAF1);Q07812(BAX);K4JQN1(BAX);Q5ZPJ1(BAX);H0YA56(BAX);I6LPK7(BAX);Q8WXU1(BAX);P10415(BCL2);A0A1L4AQQ4(BCL2);A0A1L4AQQ5(BCL2);A0A1L4AQQ8(BCL2);A0A1L4AQR0(BC…
614	Quercetin	JUN	hsa05169	Epstein-Barr virus infection	Human Diseases	Infectious disease: viral	68	8.05549e-20	0.259804	B0LPE5(AKT1);P31749(AKT1);A0A804HJM6(AKT1);G3V2I6(AKT1);G3V3X1(AKT1);A0A087WY56(AKT1);A0A0S2Z3D6(AKT1);A0A142IKA9(AKT1);A0AAQ5BHJ3(AKT1);A0AAQ5BHK3(AKT1);X2CV47(AKT1);X2CVF3(AKT1);O14727(APAF1);A5YM44(APAF1);A7E2A2(APAF1);C9JLV4(APAF1);F8VNZ0(APAF1);Q07812(BAX);K4JQN1(BAX);Q5ZPJ1(BAX);H0YA56(BAX);I6LPK7(BAX);Q8WXU1(BAX);P10415(BCL2);A0A1L4AQQ4(BCL2);A0A1L4AQQ5(BCL2);A0A1L4AQQ8(BCL2);A0A1L4AQR0(BC…
615	Quercetin	MAPK12	hsa05169	Epstein-Barr virus infection	Human Diseases	Infectious disease: viral	68	8.05549e-20	0.259804	B0LPE5(AKT1);P31749(AKT1);A0A804HJM6(AKT1);G3V2I6(AKT1);G3V3X1(AKT1);A0A087WY56(AKT1);A0A0S2Z3D6(AKT1);A0A142IKA9(AKT1);A0AAQ5BHJ3(AKT1);A0AAQ5BHK3(AKT1);X2CV47(AKT1);X2CVF3(AKT1);O14727(APAF1);A5YM44(APAF1);A7E2A2(APAF1);C9JLV4(APAF1);F8VNZ0(APAF1);Q07812(BAX);K4JQN1(BAX);Q5ZPJ1(BAX);H0YA56(BAX);I6LPK7(BAX);Q8WXU1(BAX);P10415(BCL2);A0A1L4AQQ4(BCL2);A0A1L4AQQ5(BCL2);A0A1L4AQQ8(BCL2);A0A1L4AQR0(BC…
616	Quercetin	NFKBIA	hsa05169	Epstein-Barr virus infection	Human Diseases	Infectious disease: viral	68	8.05549e-20	0.259804	B0LPE5(AKT1);P31749(AKT1);A0A804HJM6(AKT1);G3V2I6(AKT1);G3V3X1(AKT1);A0A087WY56(AKT1);A0A0S2Z3D6(AKT1);A0A142IKA9(AKT1);A0AAQ5BHJ3(AKT1);A0AAQ5BHK3(AKT1);X2CV47(AKT1);X2CVF3(AKT1);O14727(APAF1);A5YM44(APAF1);A7E2A2(APAF1);C9JLV4(APAF1);F8VNZ0(APAF1);Q07812(BAX);K4JQN1(BAX);Q5ZPJ1(BAX);H0YA56(BAX);I6LPK7(BAX);Q8WXU1(BAX);P10415(BCL2);A0A1L4AQQ4(BCL2);A0A1L4AQQ5(BCL2);A0A1L4AQQ8(BCL2);A0A1L4AQR0(BC…
617	Quercetin	PIK3CA	hsa05169	Epstein-Barr virus infection	Human Diseases	Infectious disease: viral	68	8.05549e-20	0.259804	B0LPE5(AKT1);P31749(AKT1);A0A804HJM6(AKT1);G3V2I6(AKT1);G3V3X1(AKT1);A0A087WY56(AKT1);A0A0S2Z3D6(AKT1);A0A142IKA9(AKT1);A0AAQ5BHJ3(AKT1);A0AAQ5BHK3(AKT1);X2CV47(AKT1);X2CVF3(AKT1);O14727(APAF1);A5YM44(APAF1);A7E2A2(APAF1);C9JLV4(APAF1);F8VNZ0(APAF1);Q07812(BAX);K4JQN1(BAX);Q5ZPJ1(BAX);H0YA56(BAX);I6LPK7(BAX);Q8WXU1(BAX);P10415(BCL2);A0A1L4AQQ4(BCL2);A0A1L4AQQ5(BCL2);A0A1L4AQQ8(BCL2);A0A1L4AQR0(BC…
618	Quercetin	PIK3CD	hsa05169	Epstein-Barr virus infection	Human Diseases	Infectious disease: viral	68	8.05549e-20	0.259804	B0LPE5(AKT1);P31749(AKT1);A0A804HJM6(AKT1);G3V2I6(AKT1);G3V3X1(AKT1);A0A087WY56(AKT1);A0A0S2Z3D6(AKT1);A0A142IKA9(AKT1);A0AAQ5BHJ3(AKT1);A0AAQ5BHK3(AKT1);X2CV47(AKT1);X2CVF3(AKT1);O14727(APAF1);A5YM44(APAF1);A7E2A2(APAF1);C9JLV4(APAF1);F8VNZ0(APAF1);Q07812(BAX);K4JQN1(BAX);Q5ZPJ1(BAX);H0YA56(BAX);I6LPK7(BAX);Q8WXU1(BAX);P10415(BCL2);A0A1L4AQQ4(BCL2);A0A1L4AQQ5(BCL2);A0A1L4AQQ8(BCL2);A0A1L4AQR0(BC…
619	Quercetin	PSMD3	hsa05169	Epstein-Barr virus infection	Human Diseases	Infectious disease: viral	68	8.05549e-20	0.259804	B0LPE5(AKT1);P31749(AKT1);A0A804HJM6(AKT1);G3V2I6(AKT1);G3V3X1(AKT1);A0A087WY56(AKT1);A0A0S2Z3D6(AKT1);A0A142IKA9(AKT1);A0AAQ5BHJ3(AKT1);A0AAQ5BHK3(AKT1);X2CV47(AKT1);X2CVF3(AKT1);O14727(APAF1);A5YM44(APAF1);A7E2A2(APAF1);C9JLV4(APAF1);F8VNZ0(APAF1);Q07812(BAX);K4JQN1(BAX);Q5ZPJ1(BAX);H0YA56(BAX);I6LPK7(BAX);Q8WXU1(BAX);P10415(BCL2);A0A1L4AQQ4(BCL2);A0A1L4AQQ5(BCL2);A0A1L4AQQ8(BCL2);A0A1L4AQR0(BC…
620	Quercetin	RB1	hsa05169	Epstein-Barr virus infection	Human Diseases	Infectious disease: viral	68	8.05549e-20	0.259804	B0LPE5(AKT1);P31749(AKT1);A0A804HJM6(AKT1);G3V2I6(AKT1);G3V3X1(AKT1);A0A087WY56(AKT1);A0A0S2Z3D6(AKT1);A0A142IKA9(AKT1);A0AAQ5BHJ3(AKT1);A0AAQ5BHK3(AKT1);X2CV47(AKT1);X2CVF3(AKT1);O14727(APAF1);A5YM44(APAF1);A7E2A2(APAF1);C9JLV4(APAF1);F8VNZ0(APAF1);Q07812(BAX);K4JQN1(BAX);Q5ZPJ1(BAX);H0YA56(BAX);I6LPK7(BAX);Q8WXU1(BAX);P10415(BCL2);A0A1L4AQQ4(BCL2);A0A1L4AQQ5(BCL2);A0A1L4AQQ8(BCL2);A0A1L4AQR0(BC…
621	Quercetin	RELA	hsa05169	Epstein-Barr virus infection	Human Diseases	Infectious disease: viral	68	8.05549e-20	0.259804	B0LPE5(AKT1);P31749(AKT1);A0A804HJM6(AKT1);G3V2I6(AKT1);G3V3X1(AKT1);A0A087WY56(AKT1);A0A0S2Z3D6(AKT1);A0A142IKA9(AKT1);A0AAQ5BHJ3(AKT1);A0AAQ5BHK3(AKT1);X2CV47(AKT1);X2CVF3(AKT1);O14727(APAF1);A5YM44(APAF1);A7E2A2(APAF1);C9JLV4(APAF1);F8VNZ0(APAF1);Q07812(BAX);K4JQN1(BAX);Q5ZPJ1(BAX);H0YA56(BAX);I6LPK7(BAX);Q8WXU1(BAX);P10415(BCL2);A0A1L4AQQ4(BCL2);A0A1L4AQQ5(BCL2);A0A1L4AQQ8(BCL2);A0A1L4AQR0(BC…
622	Quercetin	STAT1	hsa05169	Epstein-Barr virus infection	Human Diseases	Infectious disease: viral	68	8.05549e-20	0.259804	B0LPE5(AKT1);P31749(AKT1);A0A804HJM6(AKT1);G3V2I6(AKT1);G3V3X1(AKT1);A0A087WY56(AKT1);A0A0S2Z3D6(AKT1);A0A142IKA9(AKT1);A0AAQ5BHJ3(AKT1);A0AAQ5BHK3(AKT1);X2CV47(AKT1);X2CVF3(AKT1);O14727(APAF1);A5YM44(APAF1);A7E2A2(APAF1);C9JLV4(APAF1);F8VNZ0(APAF1);Q07812(BAX);K4JQN1(BAX);Q5ZPJ1(BAX);H0YA56(BAX);I6LPK7(BAX);Q8WXU1(BAX);P10415(BCL2);A0A1L4AQQ4(BCL2);A0A1L4AQQ5(BCL2);A0A1L4AQQ8(BCL2);A0A1L4AQR0(BC…
623	Quercetin	TBK1	hsa05169	Epstein-Barr virus infection	Human Diseases	Infectious disease: viral	68	8.05549e-20	0.259804	B0LPE5(AKT1);P31749(AKT1);A0A804HJM6(AKT1);G3V2I6(AKT1);G3V3X1(AKT1);A0A087WY56(AKT1);A0A0S2Z3D6(AKT1);A0A142IKA9(AKT1);A0AAQ5BHJ3(AKT1);A0AAQ5BHK3(AKT1);X2CV47(AKT1);X2CVF3(AKT1);O14727(APAF1);A5YM44(APAF1);A7E2A2(APAF1);C9JLV4(APAF1);F8VNZ0(APAF1);Q07812(BAX);K4JQN1(BAX);Q5ZPJ1(BAX);H0YA56(BAX);I6LPK7(BAX);Q8WXU1(BAX);P10415(BCL2);A0A1L4AQQ4(BCL2);A0A1L4AQQ5(BCL2);A0A1L4AQQ8(BCL2);A0A1L4AQR0(BC…
624	Quercetin	TLR2	hsa05169	Epstein-Barr virus infection	Human Diseases	Infectious disease: viral	68	8.05549e-20	0.259804	B0LPE5(AKT1);P31749(AKT1);A0A804HJM6(AKT1);G3V2I6(AKT1);G3V3X1(AKT1);A0A087WY56(AKT1);A0A0S2Z3D6(AKT1);A0A142IKA9(AKT1);A0AAQ5BHJ3(AKT1);A0AAQ5BHK3(AKT1);X2CV47(AKT1);X2CVF3(AKT1);O14727(APAF1);A5YM44(APAF1);A7E2A2(APAF1);C9JLV4(APAF1);F8VNZ0(APAF1);Q07812(BAX);K4JQN1(BAX);Q5ZPJ1(BAX);H0YA56(BAX);I6LPK7(BAX);Q8WXU1(BAX);P10415(BCL2);A0A1L4AQQ4(BCL2);A0A1L4AQQ5(BCL2);A0A1L4AQQ8(BCL2);A0A1L4AQR0(BC…
625	Quercetin	TNF	hsa05169	Epstein-Barr virus infection	Human Diseases	Infectious disease: viral	68	8.05549e-20	0.259804	B0LPE5(AKT1);P31749(AKT1);A0A804HJM6(AKT1);G3V2I6(AKT1);G3V3X1(AKT1);A0A087WY56(AKT1);A0A0S2Z3D6(AKT1);A0A142IKA9(AKT1);A0AAQ5BHJ3(AKT1);A0AAQ5BHK3(AKT1);X2CV47(AKT1);X2CVF3(AKT1);O14727(APAF1);A5YM44(APAF1);A7E2A2(APAF1);C9JLV4(APAF1);F8VNZ0(APAF1);Q07812(BAX);K4JQN1(BAX);Q5ZPJ1(BAX);H0YA56(BAX);I6LPK7(BAX);Q8WXU1(BAX);P10415(BCL2);A0A1L4AQQ4(BCL2);A0A1L4AQQ5(BCL2);A0A1L4AQQ8(BCL2);A0A1L4AQR0(BC…
626	Quercetin	TP53	hsa05169	Epstein-Barr virus infection	Human Diseases	Infectious disease: viral	68	8.05549e-20	0.259804	B0LPE5(AKT1);P31749(AKT1);A0A804HJM6(AKT1);G3V2I6(AKT1);G3V3X1(AKT1);A0A087WY56(AKT1);A0A0S2Z3D6(AKT1);A0A142IKA9(AKT1);A0AAQ5BHJ3(AKT1);A0AAQ5BHK3(AKT1);X2CV47(AKT1);X2CVF3(AKT1);O14727(APAF1);A5YM44(APAF1);A7E2A2(APAF1);C9JLV4(APAF1);F8VNZ0(APAF1);Q07812(BAX);K4JQN1(BAX);Q5ZPJ1(BAX);H0YA56(BAX);I6LPK7(BAX);Q8WXU1(BAX);P10415(BCL2);A0A1L4AQQ4(BCL2);A0A1L4AQQ5(BCL2);A0A1L4AQQ8(BCL2);A0A1L4AQR0(BC…
627	Quercetin-3beta-d-glucoside	CASP3	hsa05169	Epstein-Barr virus infection	Human Diseases	Infectious disease: viral	68	8.05549e-20	0.259804	B0LPE5(AKT1);P31749(AKT1);A0A804HJM6(AKT1);G3V2I6(AKT1);G3V3X1(AKT1);A0A087WY56(AKT1);A0A0S2Z3D6(AKT1);A0A142IKA9(AKT1);A0AAQ5BHJ3(AKT1);A0AAQ5BHK3(AKT1);X2CV47(AKT1);X2CVF3(AKT1);O14727(APAF1);A5YM44(APAF1);A7E2A2(APAF1);C9JLV4(APAF1);F8VNZ0(APAF1);Q07812(BAX);K4JQN1(BAX);Q5ZPJ1(BAX);H0YA56(BAX);I6LPK7(BAX);Q8WXU1(BAX);P10415(BCL2);A0A1L4AQQ4(BCL2);A0A1L4AQQ5(BCL2);A0A1L4AQQ8(BCL2);A0A1L4AQR0(BC…
628	Theaflavin	CASP3	hsa05169	Epstein-Barr virus infection	Human Diseases	Infectious disease: viral	68	8.05549e-20	0.259804	B0LPE5(AKT1);P31749(AKT1);A0A804HJM6(AKT1);G3V2I6(AKT1);G3V3X1(AKT1);A0A087WY56(AKT1);A0A0S2Z3D6(AKT1);A0A142IKA9(AKT1);A0AAQ5BHJ3(AKT1);A0AAQ5BHK3(AKT1);X2CV47(AKT1);X2CVF3(AKT1);O14727(APAF1);A5YM44(APAF1);A7E2A2(APAF1);C9JLV4(APAF1);F8VNZ0(APAF1);Q07812(BAX);K4JQN1(BAX);Q5ZPJ1(BAX);H0YA56(BAX);I6LPK7(BAX);Q8WXU1(BAX);P10415(BCL2);A0A1L4AQQ4(BCL2);A0A1L4AQQ5(BCL2);A0A1L4AQQ8(BCL2);A0A1L4AQR0(BC…
629	Theaflavin	CASP9	hsa05169	Epstein-Barr virus infection	Human Diseases	Infectious disease: viral	68	8.05549e-20	0.259804	B0LPE5(AKT1);P31749(AKT1);A0A804HJM6(AKT1);G3V2I6(AKT1);G3V3X1(AKT1);A0A087WY56(AKT1);A0A0S2Z3D6(AKT1);A0A142IKA9(AKT1);A0AAQ5BHJ3(AKT1);A0AAQ5BHK3(AKT1);X2CV47(AKT1);X2CVF3(AKT1);O14727(APAF1);A5YM44(APAF1);A7E2A2(APAF1);C9JLV4(APAF1);F8VNZ0(APAF1);Q07812(BAX);K4JQN1(BAX);Q5ZPJ1(BAX);H0YA56(BAX);I6LPK7(BAX);Q8WXU1(BAX);P10415(BCL2);A0A1L4AQQ4(BCL2);A0A1L4AQQ5(BCL2);A0A1L4AQQ8(BCL2);A0A1L4AQR0(BC…
630	Theaflavin	ICAM1	hsa05169	Epstein-Barr virus infection	Human Diseases	Infectious disease: viral	68	8.05549e-20	0.259804	B0LPE5(AKT1);P31749(AKT1);A0A804HJM6(AKT1);G3V2I6(AKT1);G3V3X1(AKT1);A0A087WY56(AKT1);A0A0S2Z3D6(AKT1);A0A142IKA9(AKT1);A0AAQ5BHJ3(AKT1);A0AAQ5BHK3(AKT1);X2CV47(AKT1);X2CVF3(AKT1);O14727(APAF1);A5YM44(APAF1);A7E2A2(APAF1);C9JLV4(APAF1);F8VNZ0(APAF1);Q07812(BAX);K4JQN1(BAX);Q5ZPJ1(BAX);H0YA56(BAX);I6LPK7(BAX);Q8WXU1(BAX);P10415(BCL2);A0A1L4AQQ4(BCL2);A0A1L4AQQ5(BCL2);A0A1L4AQQ8(BCL2);A0A1L4AQR0(BC…
631	Theaflavin	MAPK12	hsa05169	Epstein-Barr virus infection	Human Diseases	Infectious disease: viral	68	8.05549e-20	0.259804	B0LPE5(AKT1);P31749(AKT1);A0A804HJM6(AKT1);G3V2I6(AKT1);G3V3X1(AKT1);A0A087WY56(AKT1);A0A0S2Z3D6(AKT1);A0A142IKA9(AKT1);A0AAQ5BHJ3(AKT1);A0AAQ5BHK3(AKT1);X2CV47(AKT1);X2CVF3(AKT1);O14727(APAF1);A5YM44(APAF1);A7E2A2(APAF1);C9JLV4(APAF1);F8VNZ0(APAF1);Q07812(BAX);K4JQN1(BAX);Q5ZPJ1(BAX);H0YA56(BAX);I6LPK7(BAX);Q8WXU1(BAX);P10415(BCL2);A0A1L4AQQ4(BCL2);A0A1L4AQQ5(BCL2);A0A1L4AQQ8(BCL2);A0A1L4AQR0(BC…
632	Theaflavin	RELA	hsa05169	Epstein-Barr virus infection	Human Diseases	Infectious disease: viral	68	8.05549e-20	0.259804	B0LPE5(AKT1);P31749(AKT1);A0A804HJM6(AKT1);G3V2I6(AKT1);G3V3X1(AKT1);A0A087WY56(AKT1);A0A0S2Z3D6(AKT1);A0A142IKA9(AKT1);A0AAQ5BHJ3(AKT1);A0AAQ5BHK3(AKT1);X2CV47(AKT1);X2CVF3(AKT1);O14727(APAF1);A5YM44(APAF1);A7E2A2(APAF1);C9JLV4(APAF1);F8VNZ0(APAF1);Q07812(BAX);K4JQN1(BAX);Q5ZPJ1(BAX);H0YA56(BAX);I6LPK7(BAX);Q8WXU1(BAX);P10415(BCL2);A0A1L4AQQ4(BCL2);A0A1L4AQQ5(BCL2);A0A1L4AQQ8(BCL2);A0A1L4AQR0(BC…
633	(-)-Epicatechin	AKT1	hsa05418	Fluid shear stress and atherosclerosis	Human Diseases	Cardiovascular disease	81	4.64677e-19	0.307143	B0LPE5(AKT1);P31749(AKT1);A0A804HJM6(AKT1);G3V2I6(AKT1);G3V3X1(AKT1);A0A087WY56(AKT1);A0A0S2Z3D6(AKT1);A0A142IKA9(AKT1);A0AAQ5BHJ3(AKT1);A0AAQ5BHK3(AKT1);X2CV47(AKT1);X2CVF3(AKT1);P10415(BCL2);A0A1L4AQQ4(BCL2);A0A1L4AQQ5(BCL2);A0A1L4AQQ8(BCL2);A0A1L4AQR0(BCL2);A0A1L4AQR6(BCL2);A0A7I2V3S7(BCL2);A0A7I2V5Q7(BCL2);A0A7I2V4W1(BCL2);A0A7I2V5Q9(BCL2);Q96PA0(BCL2);P0DP25(CALM3);M0QZ52(CALM3);P27482(CALML…
634	(-)-Epicatechin	CALML5	hsa05418	Fluid shear stress and atherosclerosis	Human Diseases	Cardiovascular disease	81	4.64677e-19	0.307143	B0LPE5(AKT1);P31749(AKT1);A0A804HJM6(AKT1);G3V2I6(AKT1);G3V3X1(AKT1);A0A087WY56(AKT1);A0A0S2Z3D6(AKT1);A0A142IKA9(AKT1);A0AAQ5BHJ3(AKT1);A0AAQ5BHK3(AKT1);X2CV47(AKT1);X2CVF3(AKT1);P10415(BCL2);A0A1L4AQQ4(BCL2);A0A1L4AQQ5(BCL2);A0A1L4AQQ8(BCL2);A0A1L4AQR0(BCL2);A0A1L4AQR6(BCL2);A0A7I2V3S7(BCL2);A0A7I2V5Q7(BCL2);A0A7I2V4W1(BCL2);A0A7I2V5Q9(BCL2);Q96PA0(BCL2);P0DP25(CALM3);M0QZ52(CALM3);P27482(CALML…
635	(-)-Epicatechin	CCL2	hsa05418	Fluid shear stress and atherosclerosis	Human Diseases	Cardiovascular disease	81	4.64677e-19	0.307143	B0LPE5(AKT1);P31749(AKT1);A0A804HJM6(AKT1);G3V2I6(AKT1);G3V3X1(AKT1);A0A087WY56(AKT1);A0A0S2Z3D6(AKT1);A0A142IKA9(AKT1);A0AAQ5BHJ3(AKT1);A0AAQ5BHK3(AKT1);X2CV47(AKT1);X2CVF3(AKT1);P10415(BCL2);A0A1L4AQQ4(BCL2);A0A1L4AQQ5(BCL2);A0A1L4AQQ8(BCL2);A0A1L4AQR0(BCL2);A0A1L4AQR6(BCL2);A0A7I2V3S7(BCL2);A0A7I2V5Q7(BCL2);A0A7I2V4W1(BCL2);A0A7I2V5Q9(BCL2);Q96PA0(BCL2);P0DP25(CALM3);M0QZ52(CALM3);P27482(CALML…
636	(-)-Epicatechin	HMOX1	hsa05418	Fluid shear stress and atherosclerosis	Human Diseases	Cardiovascular disease	81	4.64677e-19	0.307143	B0LPE5(AKT1);P31749(AKT1);A0A804HJM6(AKT1);G3V2I6(AKT1);G3V3X1(AKT1);A0A087WY56(AKT1);A0A0S2Z3D6(AKT1);A0A142IKA9(AKT1);A0AAQ5BHJ3(AKT1);A0AAQ5BHK3(AKT1);X2CV47(AKT1);X2CVF3(AKT1);P10415(BCL2);A0A1L4AQQ4(BCL2);A0A1L4AQQ5(BCL2);A0A1L4AQQ8(BCL2);A0A1L4AQR0(BCL2);A0A1L4AQR6(BCL2);A0A7I2V3S7(BCL2);A0A7I2V5Q7(BCL2);A0A7I2V4W1(BCL2);A0A7I2V5Q9(BCL2);Q96PA0(BCL2);P0DP25(CALM3);M0QZ52(CALM3);P27482(CALML…
637	(-)-Epicatechin	HSP90AA2P	hsa05418	Fluid shear stress and atherosclerosis	Human Diseases	Cardiovascular disease	81	4.64677e-19	0.307143	B0LPE5(AKT1);P31749(AKT1);A0A804HJM6(AKT1);G3V2I6(AKT1);G3V3X1(AKT1);A0A087WY56(AKT1);A0A0S2Z3D6(AKT1);A0A142IKA9(AKT1);A0AAQ5BHJ3(AKT1);A0AAQ5BHK3(AKT1);X2CV47(AKT1);X2CVF3(AKT1);P10415(BCL2);A0A1L4AQQ4(BCL2);A0A1L4AQQ5(BCL2);A0A1L4AQQ8(BCL2);A0A1L4AQR0(BCL2);A0A1L4AQR6(BCL2);A0A7I2V3S7(BCL2);A0A7I2V5Q7(BCL2);A0A7I2V4W1(BCL2);A0A7I2V5Q9(BCL2);Q96PA0(BCL2);P0DP25(CALM3);M0QZ52(CALM3);P27482(CALML…
638	(-)-Epicatechin	IL1A	hsa05418	Fluid shear stress and atherosclerosis	Human Diseases	Cardiovascular disease	81	4.64677e-19	0.307143	B0LPE5(AKT1);P31749(AKT1);A0A804HJM6(AKT1);G3V2I6(AKT1);G3V3X1(AKT1);A0A087WY56(AKT1);A0A0S2Z3D6(AKT1);A0A142IKA9(AKT1);A0AAQ5BHJ3(AKT1);A0AAQ5BHK3(AKT1);X2CV47(AKT1);X2CVF3(AKT1);P10415(BCL2);A0A1L4AQQ4(BCL2);A0A1L4AQQ5(BCL2);A0A1L4AQQ8(BCL2);A0A1L4AQR0(BCL2);A0A1L4AQR6(BCL2);A0A7I2V3S7(BCL2);A0A7I2V5Q7(BCL2);A0A7I2V4W1(BCL2);A0A7I2V5Q9(BCL2);Q96PA0(BCL2);P0DP25(CALM3);M0QZ52(CALM3);P27482(CALML…
639	(-)-Epicatechin	NOS3	hsa05418	Fluid shear stress and atherosclerosis	Human Diseases	Cardiovascular disease	81	4.64677e-19	0.307143	B0LPE5(AKT1);P31749(AKT1);A0A804HJM6(AKT1);G3V2I6(AKT1);G3V3X1(AKT1);A0A087WY56(AKT1);A0A0S2Z3D6(AKT1);A0A142IKA9(AKT1);A0AAQ5BHJ3(AKT1);A0AAQ5BHK3(AKT1);X2CV47(AKT1);X2CVF3(AKT1);P10415(BCL2);A0A1L4AQQ4(BCL2);A0A1L4AQQ5(BCL2);A0A1L4AQQ8(BCL2);A0A1L4AQR0(BCL2);A0A1L4AQR6(BCL2);A0A7I2V3S7(BCL2);A0A7I2V5Q7(BCL2);A0A7I2V4W1(BCL2);A0A7I2V5Q9(BCL2);Q96PA0(BCL2);P0DP25(CALM3);M0QZ52(CALM3);P27482(CALML…
640	(-)-Epicatechin	PLAT	hsa05418	Fluid shear stress and atherosclerosis	Human Diseases	Cardiovascular disease	81	4.64677e-19	0.307143	B0LPE5(AKT1);P31749(AKT1);A0A804HJM6(AKT1);G3V2I6(AKT1);G3V3X1(AKT1);A0A087WY56(AKT1);A0A0S2Z3D6(AKT1);A0A142IKA9(AKT1);A0AAQ5BHJ3(AKT1);A0AAQ5BHK3(AKT1);X2CV47(AKT1);X2CVF3(AKT1);P10415(BCL2);A0A1L4AQQ4(BCL2);A0A1L4AQQ5(BCL2);A0A1L4AQQ8(BCL2);A0A1L4AQR0(BCL2);A0A1L4AQR6(BCL2);A0A7I2V3S7(BCL2);A0A7I2V5Q7(BCL2);A0A7I2V4W1(BCL2);A0A7I2V5Q9(BCL2);Q96PA0(BCL2);P0DP25(CALM3);M0QZ52(CALM3);P27482(CALML…
641	(-)-Epicatechin	TNFRSF1A	hsa05418	Fluid shear stress and atherosclerosis	Human Diseases	Cardiovascular disease	81	4.64677e-19	0.307143	B0LPE5(AKT1);P31749(AKT1);A0A804HJM6(AKT1);G3V2I6(AKT1);G3V3X1(AKT1);A0A087WY56(AKT1);A0A0S2Z3D6(AKT1);A0A142IKA9(AKT1);A0AAQ5BHJ3(AKT1);A0AAQ5BHK3(AKT1);X2CV47(AKT1);X2CVF3(AKT1);P10415(BCL2);A0A1L4AQQ4(BCL2);A0A1L4AQQ5(BCL2);A0A1L4AQQ8(BCL2);A0A1L4AQR0(BCL2);A0A1L4AQR6(BCL2);A0A7I2V3S7(BCL2);A0A7I2V5Q7(BCL2);A0A7I2V4W1(BCL2);A0A7I2V5Q9(BCL2);Q96PA0(BCL2);P0DP25(CALM3);M0QZ52(CALM3);P27482(CALML…
642	agmatine	MMP2	hsa05418	Fluid shear stress and atherosclerosis	Human Diseases	Cardiovascular disease	81	4.64677e-19	0.307143	B0LPE5(AKT1);P31749(AKT1);A0A804HJM6(AKT1);G3V2I6(AKT1);G3V3X1(AKT1);A0A087WY56(AKT1);A0A0S2Z3D6(AKT1);A0A142IKA9(AKT1);A0AAQ5BHJ3(AKT1);A0AAQ5BHK3(AKT1);X2CV47(AKT1);X2CVF3(AKT1);P10415(BCL2);A0A1L4AQQ4(BCL2);A0A1L4AQQ5(BCL2);A0A1L4AQQ8(BCL2);A0A1L4AQR0(BCL2);A0A1L4AQR6(BCL2);A0A7I2V3S7(BCL2);A0A7I2V5Q7(BCL2);A0A7I2V4W1(BCL2);A0A7I2V5Q9(BCL2);Q96PA0(BCL2);P0DP25(CALM3);M0QZ52(CALM3);P27482(CALML…
643	agmatine	MMP9	hsa05418	Fluid shear stress and atherosclerosis	Human Diseases	Cardiovascular disease	81	4.64677e-19	0.307143	B0LPE5(AKT1);P31749(AKT1);A0A804HJM6(AKT1);G3V2I6(AKT1);G3V3X1(AKT1);A0A087WY56(AKT1);A0A0S2Z3D6(AKT1);A0A142IKA9(AKT1);A0AAQ5BHJ3(AKT1);A0AAQ5BHK3(AKT1);X2CV47(AKT1);X2CVF3(AKT1);P10415(BCL2);A0A1L4AQQ4(BCL2);A0A1L4AQQ5(BCL2);A0A1L4AQQ8(BCL2);A0A1L4AQR0(BCL2);A0A1L4AQR6(BCL2);A0A7I2V3S7(BCL2);A0A7I2V5Q7(BCL2);A0A7I2V4W1(BCL2);A0A7I2V5Q9(BCL2);Q96PA0(BCL2);P0DP25(CALM3);M0QZ52(CALM3);P27482(CALML…
644	agmatine	NOS3	hsa05418	Fluid shear stress and atherosclerosis	Human Diseases	Cardiovascular disease	81	4.64677e-19	0.307143	B0LPE5(AKT1);P31749(AKT1);A0A804HJM6(AKT1);G3V2I6(AKT1);G3V3X1(AKT1);A0A087WY56(AKT1);A0A0S2Z3D6(AKT1);A0A142IKA9(AKT1);A0AAQ5BHJ3(AKT1);A0AAQ5BHK3(AKT1);X2CV47(AKT1);X2CVF3(AKT1);P10415(BCL2);A0A1L4AQQ4(BCL2);A0A1L4AQQ5(BCL2);A0A1L4AQQ8(BCL2);A0A1L4AQR0(BCL2);A0A1L4AQR6(BCL2);A0A7I2V3S7(BCL2);A0A7I2V5Q7(BCL2);A0A7I2V4W1(BCL2);A0A7I2V5Q9(BCL2);Q96PA0(BCL2);P0DP25(CALM3);M0QZ52(CALM3);P27482(CALML…
645	astragalin	CALML5	hsa05418	Fluid shear stress and atherosclerosis	Human Diseases	Cardiovascular disease	81	4.64677e-19	0.307143	B0LPE5(AKT1);P31749(AKT1);A0A804HJM6(AKT1);G3V2I6(AKT1);G3V3X1(AKT1);A0A087WY56(AKT1);A0A0S2Z3D6(AKT1);A0A142IKA9(AKT1);A0AAQ5BHJ3(AKT1);A0AAQ5BHK3(AKT1);X2CV47(AKT1);X2CVF3(AKT1);P10415(BCL2);A0A1L4AQQ4(BCL2);A0A1L4AQQ5(BCL2);A0A1L4AQQ8(BCL2);A0A1L4AQR0(BCL2);A0A1L4AQR6(BCL2);A0A7I2V3S7(BCL2);A0A7I2V5Q7(BCL2);A0A7I2V4W1(BCL2);A0A7I2V5Q9(BCL2);Q96PA0(BCL2);P0DP25(CALM3);M0QZ52(CALM3);P27482(CALML…
646	astragalin	HSP90AA2P	hsa05418	Fluid shear stress and atherosclerosis	Human Diseases	Cardiovascular disease	81	4.64677e-19	0.307143	B0LPE5(AKT1);P31749(AKT1);A0A804HJM6(AKT1);G3V2I6(AKT1);G3V3X1(AKT1);A0A087WY56(AKT1);A0A0S2Z3D6(AKT1);A0A142IKA9(AKT1);A0AAQ5BHJ3(AKT1);A0AAQ5BHK3(AKT1);X2CV47(AKT1);X2CVF3(AKT1);P10415(BCL2);A0A1L4AQQ4(BCL2);A0A1L4AQQ5(BCL2);A0A1L4AQQ8(BCL2);A0A1L4AQR0(BCL2);A0A1L4AQR6(BCL2);A0A7I2V3S7(BCL2);A0A7I2V5Q7(BCL2);A0A7I2V4W1(BCL2);A0A7I2V5Q9(BCL2);Q96PA0(BCL2);P0DP25(CALM3);M0QZ52(CALM3);P27482(CALML…
647	astragalin	KDR	hsa05418	Fluid shear stress and atherosclerosis	Human Diseases	Cardiovascular disease	81	4.64677e-19	0.307143	B0LPE5(AKT1);P31749(AKT1);A0A804HJM6(AKT1);G3V2I6(AKT1);G3V3X1(AKT1);A0A087WY56(AKT1);A0A0S2Z3D6(AKT1);A0A142IKA9(AKT1);A0AAQ5BHJ3(AKT1);A0AAQ5BHK3(AKT1);X2CV47(AKT1);X2CVF3(AKT1);P10415(BCL2);A0A1L4AQQ4(BCL2);A0A1L4AQQ5(BCL2);A0A1L4AQQ8(BCL2);A0A1L4AQR0(BCL2);A0A1L4AQR6(BCL2);A0A7I2V3S7(BCL2);A0A7I2V5Q7(BCL2);A0A7I2V4W1(BCL2);A0A7I2V5Q9(BCL2);Q96PA0(BCL2);P0DP25(CALM3);M0QZ52(CALM3);P27482(CALML…
648	Delphinidin	HSP90AA2P	hsa05418	Fluid shear stress and atherosclerosis	Human Diseases	Cardiovascular disease	81	4.64677e-19	0.307143	B0LPE5(AKT1);P31749(AKT1);A0A804HJM6(AKT1);G3V2I6(AKT1);G3V3X1(AKT1);A0A087WY56(AKT1);A0A0S2Z3D6(AKT1);A0A142IKA9(AKT1);A0AAQ5BHJ3(AKT1);A0AAQ5BHK3(AKT1);X2CV47(AKT1);X2CVF3(AKT1);P10415(BCL2);A0A1L4AQQ4(BCL2);A0A1L4AQQ5(BCL2);A0A1L4AQQ8(BCL2);A0A1L4AQR0(BCL2);A0A1L4AQR6(BCL2);A0A7I2V3S7(BCL2);A0A7I2V5Q7(BCL2);A0A7I2V4W1(BCL2);A0A7I2V5Q9(BCL2);Q96PA0(BCL2);P0DP25(CALM3);M0QZ52(CALM3);P27482(CALML…
649	Gallic acid	CHUK	hsa05418	Fluid shear stress and atherosclerosis	Human Diseases	Cardiovascular disease	81	4.64677e-19	0.307143	B0LPE5(AKT1);P31749(AKT1);A0A804HJM6(AKT1);G3V2I6(AKT1);G3V3X1(AKT1);A0A087WY56(AKT1);A0A0S2Z3D6(AKT1);A0A142IKA9(AKT1);A0AAQ5BHJ3(AKT1);A0AAQ5BHK3(AKT1);X2CV47(AKT1);X2CVF3(AKT1);P10415(BCL2);A0A1L4AQQ4(BCL2);A0A1L4AQQ5(BCL2);A0A1L4AQQ8(BCL2);A0A1L4AQR0(BCL2);A0A1L4AQR6(BCL2);A0A7I2V3S7(BCL2);A0A7I2V5Q7(BCL2);A0A7I2V4W1(BCL2);A0A7I2V5Q9(BCL2);Q96PA0(BCL2);P0DP25(CALM3);M0QZ52(CALM3);P27482(CALML…
650	Gallic acid	JUN	hsa05418	Fluid shear stress and atherosclerosis	Human Diseases	Cardiovascular disease	81	4.64677e-19	0.307143	B0LPE5(AKT1);P31749(AKT1);A0A804HJM6(AKT1);G3V2I6(AKT1);G3V3X1(AKT1);A0A087WY56(AKT1);A0A0S2Z3D6(AKT1);A0A142IKA9(AKT1);A0AAQ5BHJ3(AKT1);A0AAQ5BHK3(AKT1);X2CV47(AKT1);X2CVF3(AKT1);P10415(BCL2);A0A1L4AQQ4(BCL2);A0A1L4AQQ5(BCL2);A0A1L4AQQ8(BCL2);A0A1L4AQR0(BCL2);A0A1L4AQR6(BCL2);A0A7I2V3S7(BCL2);A0A7I2V5Q7(BCL2);A0A7I2V4W1(BCL2);A0A7I2V5Q9(BCL2);Q96PA0(BCL2);P0DP25(CALM3);M0QZ52(CALM3);P27482(CALML…
651	Gallic acid	MMP2	hsa05418	Fluid shear stress and atherosclerosis	Human Diseases	Cardiovascular disease	81	4.64677e-19	0.307143	B0LPE5(AKT1);P31749(AKT1);A0A804HJM6(AKT1);G3V2I6(AKT1);G3V3X1(AKT1);A0A087WY56(AKT1);A0A0S2Z3D6(AKT1);A0A142IKA9(AKT1);A0AAQ5BHJ3(AKT1);A0AAQ5BHK3(AKT1);X2CV47(AKT1);X2CVF3(AKT1);P10415(BCL2);A0A1L4AQQ4(BCL2);A0A1L4AQQ5(BCL2);A0A1L4AQQ8(BCL2);A0A1L4AQR0(BCL2);A0A1L4AQR6(BCL2);A0A7I2V3S7(BCL2);A0A7I2V5Q7(BCL2);A0A7I2V4W1(BCL2);A0A7I2V5Q9(BCL2);Q96PA0(BCL2);P0DP25(CALM3);M0QZ52(CALM3);P27482(CALML…
652	Gallic acid	MMP9	hsa05418	Fluid shear stress and atherosclerosis	Human Diseases	Cardiovascular disease	81	4.64677e-19	0.307143	B0LPE5(AKT1);P31749(AKT1);A0A804HJM6(AKT1);G3V2I6(AKT1);G3V3X1(AKT1);A0A087WY56(AKT1);A0A0S2Z3D6(AKT1);A0A142IKA9(AKT1);A0AAQ5BHJ3(AKT1);A0AAQ5BHK3(AKT1);X2CV47(AKT1);X2CVF3(AKT1);P10415(BCL2);A0A1L4AQQ4(BCL2);A0A1L4AQQ5(BCL2);A0A1L4AQQ8(BCL2);A0A1L4AQR0(BCL2);A0A1L4AQR6(BCL2);A0A7I2V3S7(BCL2);A0A7I2V5Q7(BCL2);A0A7I2V4W1(BCL2);A0A7I2V5Q9(BCL2);Q96PA0(BCL2);P0DP25(CALM3);M0QZ52(CALM3);P27482(CALML…
653	Glycyrrhetinic Acid	ICAM1	hsa05418	Fluid shear stress and atherosclerosis	Human Diseases	Cardiovascular disease	81	4.64677e-19	0.307143	B0LPE5(AKT1);P31749(AKT1);A0A804HJM6(AKT1);G3V2I6(AKT1);G3V3X1(AKT1);A0A087WY56(AKT1);A0A0S2Z3D6(AKT1);A0A142IKA9(AKT1);A0AAQ5BHJ3(AKT1);A0AAQ5BHK3(AKT1);X2CV47(AKT1);X2CVF3(AKT1);P10415(BCL2);A0A1L4AQQ4(BCL2);A0A1L4AQQ5(BCL2);A0A1L4AQQ8(BCL2);A0A1L4AQR0(BCL2);A0A1L4AQR6(BCL2);A0A7I2V3S7(BCL2);A0A7I2V5Q7(BCL2);A0A7I2V4W1(BCL2);A0A7I2V5Q9(BCL2);Q96PA0(BCL2);P0DP25(CALM3);M0QZ52(CALM3);P27482(CALML…
654	Glycyrrhetinic Acid	NOS3	hsa05418	Fluid shear stress and atherosclerosis	Human Diseases	Cardiovascular disease	81	4.64677e-19	0.307143	B0LPE5(AKT1);P31749(AKT1);A0A804HJM6(AKT1);G3V2I6(AKT1);G3V3X1(AKT1);A0A087WY56(AKT1);A0A0S2Z3D6(AKT1);A0A142IKA9(AKT1);A0AAQ5BHJ3(AKT1);A0AAQ5BHK3(AKT1);X2CV47(AKT1);X2CVF3(AKT1);P10415(BCL2);A0A1L4AQQ4(BCL2);A0A1L4AQQ5(BCL2);A0A1L4AQQ8(BCL2);A0A1L4AQR0(BCL2);A0A1L4AQR6(BCL2);A0A7I2V3S7(BCL2);A0A7I2V5Q7(BCL2);A0A7I2V4W1(BCL2);A0A7I2V5Q9(BCL2);Q96PA0(BCL2);P0DP25(CALM3);M0QZ52(CALM3);P27482(CALML…
655	Isovitexin	IKBKB	hsa05418	Fluid shear stress and atherosclerosis	Human Diseases	Cardiovascular disease	81	4.64677e-19	0.307143	B0LPE5(AKT1);P31749(AKT1);A0A804HJM6(AKT1);G3V2I6(AKT1);G3V3X1(AKT1);A0A087WY56(AKT1);A0A0S2Z3D6(AKT1);A0A142IKA9(AKT1);A0AAQ5BHJ3(AKT1);A0AAQ5BHK3(AKT1);X2CV47(AKT1);X2CVF3(AKT1);P10415(BCL2);A0A1L4AQQ4(BCL2);A0A1L4AQQ5(BCL2);A0A1L4AQQ8(BCL2);A0A1L4AQR0(BCL2);A0A1L4AQR6(BCL2);A0A7I2V3S7(BCL2);A0A7I2V5Q7(BCL2);A0A7I2V4W1(BCL2);A0A7I2V5Q9(BCL2);Q96PA0(BCL2);P0DP25(CALM3);M0QZ52(CALM3);P27482(CALML…
656	Isovitexin	RELA	hsa05418	Fluid shear stress and atherosclerosis	Human Diseases	Cardiovascular disease	81	4.64677e-19	0.307143	B0LPE5(AKT1);P31749(AKT1);A0A804HJM6(AKT1);G3V2I6(AKT1);G3V3X1(AKT1);A0A087WY56(AKT1);A0A0S2Z3D6(AKT1);A0A142IKA9(AKT1);A0AAQ5BHJ3(AKT1);A0AAQ5BHK3(AKT1);X2CV47(AKT1);X2CVF3(AKT1);P10415(BCL2);A0A1L4AQQ4(BCL2);A0A1L4AQQ5(BCL2);A0A1L4AQQ8(BCL2);A0A1L4AQR0(BCL2);A0A1L4AQR6(BCL2);A0A7I2V3S7(BCL2);A0A7I2V5Q7(BCL2);A0A7I2V4W1(BCL2);A0A7I2V5Q9(BCL2);Q96PA0(BCL2);P0DP25(CALM3);M0QZ52(CALM3);P27482(CALML…
657	Isovitexin	TNFRSF1A	hsa05418	Fluid shear stress and atherosclerosis	Human Diseases	Cardiovascular disease	81	4.64677e-19	0.307143	B0LPE5(AKT1);P31749(AKT1);A0A804HJM6(AKT1);G3V2I6(AKT1);G3V3X1(AKT1);A0A087WY56(AKT1);A0A0S2Z3D6(AKT1);A0A142IKA9(AKT1);A0AAQ5BHJ3(AKT1);A0AAQ5BHK3(AKT1);X2CV47(AKT1);X2CVF3(AKT1);P10415(BCL2);A0A1L4AQQ4(BCL2);A0A1L4AQQ5(BCL2);A0A1L4AQQ8(BCL2);A0A1L4AQR0(BCL2);A0A1L4AQR6(BCL2);A0A7I2V3S7(BCL2);A0A7I2V5Q7(BCL2);A0A7I2V4W1(BCL2);A0A7I2V5Q9(BCL2);Q96PA0(BCL2);P0DP25(CALM3);M0QZ52(CALM3);P27482(CALML…
658	L-Arginine	CTSL	hsa05418	Fluid shear stress and atherosclerosis	Human Diseases	Cardiovascular disease	81	4.64677e-19	0.307143	B0LPE5(AKT1);P31749(AKT1);A0A804HJM6(AKT1);G3V2I6(AKT1);G3V3X1(AKT1);A0A087WY56(AKT1);A0A0S2Z3D6(AKT1);A0A142IKA9(AKT1);A0AAQ5BHJ3(AKT1);A0AAQ5BHK3(AKT1);X2CV47(AKT1);X2CVF3(AKT1);P10415(BCL2);A0A1L4AQQ4(BCL2);A0A1L4AQQ5(BCL2);A0A1L4AQQ8(BCL2);A0A1L4AQR0(BCL2);A0A1L4AQR6(BCL2);A0A7I2V3S7(BCL2);A0A7I2V5Q7(BCL2);A0A7I2V4W1(BCL2);A0A7I2V5Q9(BCL2);Q96PA0(BCL2);P0DP25(CALM3);M0QZ52(CALM3);P27482(CALML…
659	L-Arginine	CYBA	hsa05418	Fluid shear stress and atherosclerosis	Human Diseases	Cardiovascular disease	81	4.64677e-19	0.307143	B0LPE5(AKT1);P31749(AKT1);A0A804HJM6(AKT1);G3V2I6(AKT1);G3V3X1(AKT1);A0A087WY56(AKT1);A0A0S2Z3D6(AKT1);A0A142IKA9(AKT1);A0AAQ5BHJ3(AKT1);A0AAQ5BHK3(AKT1);X2CV47(AKT1);X2CVF3(AKT1);P10415(BCL2);A0A1L4AQQ4(BCL2);A0A1L4AQQ5(BCL2);A0A1L4AQQ8(BCL2);A0A1L4AQR0(BCL2);A0A1L4AQR6(BCL2);A0A7I2V3S7(BCL2);A0A7I2V5Q7(BCL2);A0A7I2V4W1(BCL2);A0A7I2V5Q9(BCL2);Q96PA0(BCL2);P0DP25(CALM3);M0QZ52(CALM3);P27482(CALML…
660	L-Arginine	EDN1	hsa05418	Fluid shear stress and atherosclerosis	Human Diseases	Cardiovascular disease	81	4.64677e-19	0.307143	B0LPE5(AKT1);P31749(AKT1);A0A804HJM6(AKT1);G3V2I6(AKT1);G3V3X1(AKT1);A0A087WY56(AKT1);A0A0S2Z3D6(AKT1);A0A142IKA9(AKT1);A0AAQ5BHJ3(AKT1);A0AAQ5BHK3(AKT1);X2CV47(AKT1);X2CVF3(AKT1);P10415(BCL2);A0A1L4AQQ4(BCL2);A0A1L4AQQ5(BCL2);A0A1L4AQQ8(BCL2);A0A1L4AQR0(BCL2);A0A1L4AQR6(BCL2);A0A7I2V3S7(BCL2);A0A7I2V5Q7(BCL2);A0A7I2V4W1(BCL2);A0A7I2V5Q9(BCL2);Q96PA0(BCL2);P0DP25(CALM3);M0QZ52(CALM3);P27482(CALML…
661	L-Arginine	HSP90AA1	hsa05418	Fluid shear stress and atherosclerosis	Human Diseases	Cardiovascular disease	81	4.64677e-19	0.307143	B0LPE5(AKT1);P31749(AKT1);A0A804HJM6(AKT1);G3V2I6(AKT1);G3V3X1(AKT1);A0A087WY56(AKT1);A0A0S2Z3D6(AKT1);A0A142IKA9(AKT1);A0AAQ5BHJ3(AKT1);A0AAQ5BHK3(AKT1);X2CV47(AKT1);X2CVF3(AKT1);P10415(BCL2);A0A1L4AQQ4(BCL2);A0A1L4AQQ5(BCL2);A0A1L4AQQ8(BCL2);A0A1L4AQR0(BCL2);A0A1L4AQR6(BCL2);A0A7I2V3S7(BCL2);A0A7I2V5Q7(BCL2);A0A7I2V4W1(BCL2);A0A7I2V5Q9(BCL2);Q96PA0(BCL2);P0DP25(CALM3);M0QZ52(CALM3);P27482(CALML…
662	L-Arginine	JUN	hsa05418	Fluid shear stress and atherosclerosis	Human Diseases	Cardiovascular disease	81	4.64677e-19	0.307143	B0LPE5(AKT1);P31749(AKT1);A0A804HJM6(AKT1);G3V2I6(AKT1);G3V3X1(AKT1);A0A087WY56(AKT1);A0A0S2Z3D6(AKT1);A0A142IKA9(AKT1);A0AAQ5BHJ3(AKT1);A0AAQ5BHK3(AKT1);X2CV47(AKT1);X2CVF3(AKT1);P10415(BCL2);A0A1L4AQQ4(BCL2);A0A1L4AQQ5(BCL2);A0A1L4AQQ8(BCL2);A0A1L4AQR0(BCL2);A0A1L4AQR6(BCL2);A0A7I2V3S7(BCL2);A0A7I2V5Q7(BCL2);A0A7I2V4W1(BCL2);A0A7I2V5Q9(BCL2);Q96PA0(BCL2);P0DP25(CALM3);M0QZ52(CALM3);P27482(CALML…
663	L-Arginine	NOS3	hsa05418	Fluid shear stress and atherosclerosis	Human Diseases	Cardiovascular disease	81	4.64677e-19	0.307143	B0LPE5(AKT1);P31749(AKT1);A0A804HJM6(AKT1);G3V2I6(AKT1);G3V3X1(AKT1);A0A087WY56(AKT1);A0A0S2Z3D6(AKT1);A0A142IKA9(AKT1);A0AAQ5BHJ3(AKT1);A0AAQ5BHK3(AKT1);X2CV47(AKT1);X2CVF3(AKT1);P10415(BCL2);A0A1L4AQQ4(BCL2);A0A1L4AQQ5(BCL2);A0A1L4AQQ8(BCL2);A0A1L4AQR0(BCL2);A0A1L4AQR6(BCL2);A0A7I2V3S7(BCL2);A0A7I2V5Q7(BCL2);A0A7I2V4W1(BCL2);A0A7I2V5Q9(BCL2);Q96PA0(BCL2);P0DP25(CALM3);M0QZ52(CALM3);P27482(CALML…
664	L-Arginine	PIK3CA	hsa05418	Fluid shear stress and atherosclerosis	Human Diseases	Cardiovascular disease	81	4.64677e-19	0.307143	B0LPE5(AKT1);P31749(AKT1);A0A804HJM6(AKT1);G3V2I6(AKT1);G3V3X1(AKT1);A0A087WY56(AKT1);A0A0S2Z3D6(AKT1);A0A142IKA9(AKT1);A0AAQ5BHJ3(AKT1);A0AAQ5BHK3(AKT1);X2CV47(AKT1);X2CVF3(AKT1);P10415(BCL2);A0A1L4AQQ4(BCL2);A0A1L4AQQ5(BCL2);A0A1L4AQQ8(BCL2);A0A1L4AQR0(BCL2);A0A1L4AQR6(BCL2);A0A7I2V3S7(BCL2);A0A7I2V5Q7(BCL2);A0A7I2V4W1(BCL2);A0A7I2V5Q9(BCL2);Q96PA0(BCL2);P0DP25(CALM3);M0QZ52(CALM3);P27482(CALML…
665	L-Arginine	PLAT	hsa05418	Fluid shear stress and atherosclerosis	Human Diseases	Cardiovascular disease	81	4.64677e-19	0.307143	B0LPE5(AKT1);P31749(AKT1);A0A804HJM6(AKT1);G3V2I6(AKT1);G3V3X1(AKT1);A0A087WY56(AKT1);A0A0S2Z3D6(AKT1);A0A142IKA9(AKT1);A0AAQ5BHJ3(AKT1);A0AAQ5BHK3(AKT1);X2CV47(AKT1);X2CVF3(AKT1);P10415(BCL2);A0A1L4AQQ4(BCL2);A0A1L4AQQ5(BCL2);A0A1L4AQQ8(BCL2);A0A1L4AQR0(BCL2);A0A1L4AQR6(BCL2);A0A7I2V3S7(BCL2);A0A7I2V5Q7(BCL2);A0A7I2V4W1(BCL2);A0A7I2V5Q9(BCL2);Q96PA0(BCL2);P0DP25(CALM3);M0QZ52(CALM3);P27482(CALML…
666	L-Arginine	TNF	hsa05418	Fluid shear stress and atherosclerosis	Human Diseases	Cardiovascular disease	81	4.64677e-19	0.307143	B0LPE5(AKT1);P31749(AKT1);A0A804HJM6(AKT1);G3V2I6(AKT1);G3V3X1(AKT1);A0A087WY56(AKT1);A0A0S2Z3D6(AKT1);A0A142IKA9(AKT1);A0AAQ5BHJ3(AKT1);A0AAQ5BHK3(AKT1);X2CV47(AKT1);X2CVF3(AKT1);P10415(BCL2);A0A1L4AQQ4(BCL2);A0A1L4AQQ5(BCL2);A0A1L4AQQ8(BCL2);A0A1L4AQR0(BCL2);A0A1L4AQR6(BCL2);A0A7I2V3S7(BCL2);A0A7I2V5Q7(BCL2);A0A7I2V4W1(BCL2);A0A7I2V5Q9(BCL2);Q96PA0(BCL2);P0DP25(CALM3);M0QZ52(CALM3);P27482(CALML…
667	L-Arginine	TP53	hsa05418	Fluid shear stress and atherosclerosis	Human Diseases	Cardiovascular disease	81	4.64677e-19	0.307143	B0LPE5(AKT1);P31749(AKT1);A0A804HJM6(AKT1);G3V2I6(AKT1);G3V3X1(AKT1);A0A087WY56(AKT1);A0A0S2Z3D6(AKT1);A0A142IKA9(AKT1);A0AAQ5BHJ3(AKT1);A0AAQ5BHK3(AKT1);X2CV47(AKT1);X2CVF3(AKT1);P10415(BCL2);A0A1L4AQQ4(BCL2);A0A1L4AQQ5(BCL2);A0A1L4AQQ8(BCL2);A0A1L4AQR0(BCL2);A0A1L4AQR6(BCL2);A0A7I2V3S7(BCL2);A0A7I2V5Q7(BCL2);A0A7I2V4W1(BCL2);A0A7I2V5Q9(BCL2);Q96PA0(BCL2);P0DP25(CALM3);M0QZ52(CALM3);P27482(CALML…
668	N6,N6,N6-Trimethyl-L-lysine	CALM3	hsa05418	Fluid shear stress and atherosclerosis	Human Diseases	Cardiovascular disease	81	4.64677e-19	0.307143	B0LPE5(AKT1);P31749(AKT1);A0A804HJM6(AKT1);G3V2I6(AKT1);G3V3X1(AKT1);A0A087WY56(AKT1);A0A0S2Z3D6(AKT1);A0A142IKA9(AKT1);A0AAQ5BHJ3(AKT1);A0AAQ5BHK3(AKT1);X2CV47(AKT1);X2CVF3(AKT1);P10415(BCL2);A0A1L4AQQ4(BCL2);A0A1L4AQQ5(BCL2);A0A1L4AQQ8(BCL2);A0A1L4AQR0(BCL2);A0A1L4AQR6(BCL2);A0A7I2V3S7(BCL2);A0A7I2V5Q7(BCL2);A0A7I2V4W1(BCL2);A0A7I2V5Q9(BCL2);Q96PA0(BCL2);P0DP25(CALM3);M0QZ52(CALM3);P27482(CALML…
669	N6,N6,N6-Trimethyl-L-lysine	CALML3	hsa05418	Fluid shear stress and atherosclerosis	Human Diseases	Cardiovascular disease	81	4.64677e-19	0.307143	B0LPE5(AKT1);P31749(AKT1);A0A804HJM6(AKT1);G3V2I6(AKT1);G3V3X1(AKT1);A0A087WY56(AKT1);A0A0S2Z3D6(AKT1);A0A142IKA9(AKT1);A0AAQ5BHJ3(AKT1);A0AAQ5BHK3(AKT1);X2CV47(AKT1);X2CVF3(AKT1);P10415(BCL2);A0A1L4AQQ4(BCL2);A0A1L4AQQ5(BCL2);A0A1L4AQQ8(BCL2);A0A1L4AQR0(BCL2);A0A1L4AQR6(BCL2);A0A7I2V3S7(BCL2);A0A7I2V5Q7(BCL2);A0A7I2V4W1(BCL2);A0A7I2V5Q9(BCL2);Q96PA0(BCL2);P0DP25(CALM3);M0QZ52(CALM3);P27482(CALML…
670	N6,N6,N6-Trimethyl-L-lysine	CALML5	hsa05418	Fluid shear stress and atherosclerosis	Human Diseases	Cardiovascular disease	81	4.64677e-19	0.307143	B0LPE5(AKT1);P31749(AKT1);A0A804HJM6(AKT1);G3V2I6(AKT1);G3V3X1(AKT1);A0A087WY56(AKT1);A0A0S2Z3D6(AKT1);A0A142IKA9(AKT1);A0AAQ5BHJ3(AKT1);A0AAQ5BHK3(AKT1);X2CV47(AKT1);X2CVF3(AKT1);P10415(BCL2);A0A1L4AQQ4(BCL2);A0A1L4AQQ5(BCL2);A0A1L4AQQ8(BCL2);A0A1L4AQR0(BCL2);A0A1L4AQR6(BCL2);A0A7I2V3S7(BCL2);A0A7I2V5Q7(BCL2);A0A7I2V4W1(BCL2);A0A7I2V5Q9(BCL2);Q96PA0(BCL2);P0DP25(CALM3);M0QZ52(CALM3);P27482(CALML…
671	Oleoylethanolamide	CCL2	hsa05418	Fluid shear stress and atherosclerosis	Human Diseases	Cardiovascular disease	81	4.64677e-19	0.307143	B0LPE5(AKT1);P31749(AKT1);A0A804HJM6(AKT1);G3V2I6(AKT1);G3V3X1(AKT1);A0A087WY56(AKT1);A0A0S2Z3D6(AKT1);A0A142IKA9(AKT1);A0AAQ5BHJ3(AKT1);A0AAQ5BHK3(AKT1);X2CV47(AKT1);X2CVF3(AKT1);P10415(BCL2);A0A1L4AQQ4(BCL2);A0A1L4AQQ5(BCL2);A0A1L4AQQ8(BCL2);A0A1L4AQR0(BCL2);A0A1L4AQR6(BCL2);A0A7I2V3S7(BCL2);A0A7I2V5Q7(BCL2);A0A7I2V4W1(BCL2);A0A7I2V5Q9(BCL2);Q96PA0(BCL2);P0DP25(CALM3);M0QZ52(CALM3);P27482(CALML…
672	Oleoylethanolamide	FOS	hsa05418	Fluid shear stress and atherosclerosis	Human Diseases	Cardiovascular disease	81	4.64677e-19	0.307143	B0LPE5(AKT1);P31749(AKT1);A0A804HJM6(AKT1);G3V2I6(AKT1);G3V3X1(AKT1);A0A087WY56(AKT1);A0A0S2Z3D6(AKT1);A0A142IKA9(AKT1);A0AAQ5BHJ3(AKT1);A0AAQ5BHK3(AKT1);X2CV47(AKT1);X2CVF3(AKT1);P10415(BCL2);A0A1L4AQQ4(BCL2);A0A1L4AQQ5(BCL2);A0A1L4AQQ8(BCL2);A0A1L4AQR0(BCL2);A0A1L4AQR6(BCL2);A0A7I2V3S7(BCL2);A0A7I2V5Q7(BCL2);A0A7I2V4W1(BCL2);A0A7I2V5Q9(BCL2);Q96PA0(BCL2);P0DP25(CALM3);M0QZ52(CALM3);P27482(CALML…
673	Quercetin	AKT1	hsa05418	Fluid shear stress and atherosclerosis	Human Diseases	Cardiovascular disease	81	4.64677e-19	0.307143	B0LPE5(AKT1);P31749(AKT1);A0A804HJM6(AKT1);G3V2I6(AKT1);G3V3X1(AKT1);A0A087WY56(AKT1);A0A0S2Z3D6(AKT1);A0A142IKA9(AKT1);A0AAQ5BHJ3(AKT1);A0AAQ5BHK3(AKT1);X2CV47(AKT1);X2CVF3(AKT1);P10415(BCL2);A0A1L4AQQ4(BCL2);A0A1L4AQQ5(BCL2);A0A1L4AQQ8(BCL2);A0A1L4AQR0(BCL2);A0A1L4AQR6(BCL2);A0A7I2V3S7(BCL2);A0A7I2V5Q7(BCL2);A0A7I2V4W1(BCL2);A0A7I2V5Q9(BCL2);Q96PA0(BCL2);P0DP25(CALM3);M0QZ52(CALM3);P27482(CALML…
674	Quercetin	BCL2	hsa05418	Fluid shear stress and atherosclerosis	Human Diseases	Cardiovascular disease	81	4.64677e-19	0.307143	B0LPE5(AKT1);P31749(AKT1);A0A804HJM6(AKT1);G3V2I6(AKT1);G3V3X1(AKT1);A0A087WY56(AKT1);A0A0S2Z3D6(AKT1);A0A142IKA9(AKT1);A0AAQ5BHJ3(AKT1);A0AAQ5BHK3(AKT1);X2CV47(AKT1);X2CVF3(AKT1);P10415(BCL2);A0A1L4AQQ4(BCL2);A0A1L4AQQ5(BCL2);A0A1L4AQQ8(BCL2);A0A1L4AQR0(BCL2);A0A1L4AQR6(BCL2);A0A7I2V3S7(BCL2);A0A7I2V5Q7(BCL2);A0A7I2V4W1(BCL2);A0A7I2V5Q9(BCL2);Q96PA0(BCL2);P0DP25(CALM3);M0QZ52(CALM3);P27482(CALML…
675	Quercetin	CAV1	hsa05418	Fluid shear stress and atherosclerosis	Human Diseases	Cardiovascular disease	81	4.64677e-19	0.307143	B0LPE5(AKT1);P31749(AKT1);A0A804HJM6(AKT1);G3V2I6(AKT1);G3V3X1(AKT1);A0A087WY56(AKT1);A0A0S2Z3D6(AKT1);A0A142IKA9(AKT1);A0AAQ5BHJ3(AKT1);A0AAQ5BHK3(AKT1);X2CV47(AKT1);X2CVF3(AKT1);P10415(BCL2);A0A1L4AQQ4(BCL2);A0A1L4AQQ5(BCL2);A0A1L4AQQ8(BCL2);A0A1L4AQR0(BCL2);A0A1L4AQR6(BCL2);A0A7I2V3S7(BCL2);A0A7I2V5Q7(BCL2);A0A7I2V4W1(BCL2);A0A7I2V5Q9(BCL2);Q96PA0(BCL2);P0DP25(CALM3);M0QZ52(CALM3);P27482(CALML…
676	Quercetin	CCL2	hsa05418	Fluid shear stress and atherosclerosis	Human Diseases	Cardiovascular disease	81	4.64677e-19	0.307143	B0LPE5(AKT1);P31749(AKT1);A0A804HJM6(AKT1);G3V2I6(AKT1);G3V3X1(AKT1);A0A087WY56(AKT1);A0A0S2Z3D6(AKT1);A0A142IKA9(AKT1);A0AAQ5BHJ3(AKT1);A0AAQ5BHK3(AKT1);X2CV47(AKT1);X2CVF3(AKT1);P10415(BCL2);A0A1L4AQQ4(BCL2);A0A1L4AQQ5(BCL2);A0A1L4AQQ8(BCL2);A0A1L4AQR0(BCL2);A0A1L4AQR6(BCL2);A0A7I2V3S7(BCL2);A0A7I2V5Q7(BCL2);A0A7I2V4W1(BCL2);A0A7I2V5Q9(BCL2);Q96PA0(BCL2);P0DP25(CALM3);M0QZ52(CALM3);P27482(CALML…
677	Quercetin	CHUK	hsa05418	Fluid shear stress and atherosclerosis	Human Diseases	Cardiovascular disease	81	4.64677e-19	0.307143	B0LPE5(AKT1);P31749(AKT1);A0A804HJM6(AKT1);G3V2I6(AKT1);G3V3X1(AKT1);A0A087WY56(AKT1);A0A0S2Z3D6(AKT1);A0A142IKA9(AKT1);A0AAQ5BHJ3(AKT1);A0AAQ5BHK3(AKT1);X2CV47(AKT1);X2CVF3(AKT1);P10415(BCL2);A0A1L4AQQ4(BCL2);A0A1L4AQQ5(BCL2);A0A1L4AQQ8(BCL2);A0A1L4AQR0(BCL2);A0A1L4AQR6(BCL2);A0A7I2V3S7(BCL2);A0A7I2V5Q7(BCL2);A0A7I2V4W1(BCL2);A0A7I2V5Q9(BCL2);Q96PA0(BCL2);P0DP25(CALM3);M0QZ52(CALM3);P27482(CALML…
678	Quercetin	EDN1	hsa05418	Fluid shear stress and atherosclerosis	Human Diseases	Cardiovascular disease	81	4.64677e-19	0.307143	B0LPE5(AKT1);P31749(AKT1);A0A804HJM6(AKT1);G3V2I6(AKT1);G3V3X1(AKT1);A0A087WY56(AKT1);A0A0S2Z3D6(AKT1);A0A142IKA9(AKT1);A0AAQ5BHJ3(AKT1);A0AAQ5BHK3(AKT1);X2CV47(AKT1);X2CVF3(AKT1);P10415(BCL2);A0A1L4AQQ4(BCL2);A0A1L4AQQ5(BCL2);A0A1L4AQQ8(BCL2);A0A1L4AQR0(BCL2);A0A1L4AQR6(BCL2);A0A7I2V3S7(BCL2);A0A7I2V5Q7(BCL2);A0A7I2V4W1(BCL2);A0A7I2V5Q9(BCL2);Q96PA0(BCL2);P0DP25(CALM3);M0QZ52(CALM3);P27482(CALML…
679	Quercetin	FOS	hsa05418	Fluid shear stress and atherosclerosis	Human Diseases	Cardiovascular disease	81	4.64677e-19	0.307143	B0LPE5(AKT1);P31749(AKT1);A0A804HJM6(AKT1);G3V2I6(AKT1);G3V3X1(AKT1);A0A087WY56(AKT1);A0A0S2Z3D6(AKT1);A0A142IKA9(AKT1);A0AAQ5BHJ3(AKT1);A0AAQ5BHK3(AKT1);X2CV47(AKT1);X2CVF3(AKT1);P10415(BCL2);A0A1L4AQQ4(BCL2);A0A1L4AQQ5(BCL2);A0A1L4AQQ8(BCL2);A0A1L4AQR0(BCL2);A0A1L4AQR6(BCL2);A0A7I2V3S7(BCL2);A0A7I2V5Q7(BCL2);A0A7I2V4W1(BCL2);A0A7I2V5Q9(BCL2);Q96PA0(BCL2);P0DP25(CALM3);M0QZ52(CALM3);P27482(CALML…
680	Quercetin	GSTM1	hsa05418	Fluid shear stress and atherosclerosis	Human Diseases	Cardiovascular disease	81	4.64677e-19	0.307143	B0LPE5(AKT1);P31749(AKT1);A0A804HJM6(AKT1);G3V2I6(AKT1);G3V3X1(AKT1);A0A087WY56(AKT1);A0A0S2Z3D6(AKT1);A0A142IKA9(AKT1);A0AAQ5BHJ3(AKT1);A0AAQ5BHK3(AKT1);X2CV47(AKT1);X2CVF3(AKT1);P10415(BCL2);A0A1L4AQQ4(BCL2);A0A1L4AQQ5(BCL2);A0A1L4AQQ8(BCL2);A0A1L4AQR0(BCL2);A0A1L4AQR6(BCL2);A0A7I2V3S7(BCL2);A0A7I2V5Q7(BCL2);A0A7I2V4W1(BCL2);A0A7I2V5Q9(BCL2);Q96PA0(BCL2);P0DP25(CALM3);M0QZ52(CALM3);P27482(CALML…
681	Quercetin	GSTM2	hsa05418	Fluid shear stress and atherosclerosis	Human Diseases	Cardiovascular disease	81	4.64677e-19	0.307143	B0LPE5(AKT1);P31749(AKT1);A0A804HJM6(AKT1);G3V2I6(AKT1);G3V3X1(AKT1);A0A087WY56(AKT1);A0A0S2Z3D6(AKT1);A0A142IKA9(AKT1);A0AAQ5BHJ3(AKT1);A0AAQ5BHK3(AKT1);X2CV47(AKT1);X2CVF3(AKT1);P10415(BCL2);A0A1L4AQQ4(BCL2);A0A1L4AQQ5(BCL2);A0A1L4AQQ8(BCL2);A0A1L4AQR0(BCL2);A0A1L4AQR6(BCL2);A0A7I2V3S7(BCL2);A0A7I2V5Q7(BCL2);A0A7I2V4W1(BCL2);A0A7I2V5Q9(BCL2);Q96PA0(BCL2);P0DP25(CALM3);M0QZ52(CALM3);P27482(CALML…
682	Quercetin	GSTP1	hsa05418	Fluid shear stress and atherosclerosis	Human Diseases	Cardiovascular disease	81	4.64677e-19	0.307143	B0LPE5(AKT1);P31749(AKT1);A0A804HJM6(AKT1);G3V2I6(AKT1);G3V3X1(AKT1);A0A087WY56(AKT1);A0A0S2Z3D6(AKT1);A0A142IKA9(AKT1);A0AAQ5BHJ3(AKT1);A0AAQ5BHK3(AKT1);X2CV47(AKT1);X2CVF3(AKT1);P10415(BCL2);A0A1L4AQQ4(BCL2);A0A1L4AQQ5(BCL2);A0A1L4AQQ8(BCL2);A0A1L4AQR0(BCL2);A0A1L4AQR6(BCL2);A0A7I2V3S7(BCL2);A0A7I2V5Q7(BCL2);A0A7I2V4W1(BCL2);A0A7I2V5Q9(BCL2);Q96PA0(BCL2);P0DP25(CALM3);M0QZ52(CALM3);P27482(CALML…
683	Quercetin	HMOX1	hsa05418	Fluid shear stress and atherosclerosis	Human Diseases	Cardiovascular disease	81	4.64677e-19	0.307143	B0LPE5(AKT1);P31749(AKT1);A0A804HJM6(AKT1);G3V2I6(AKT1);G3V3X1(AKT1);A0A087WY56(AKT1);A0A0S2Z3D6(AKT1);A0A142IKA9(AKT1);A0AAQ5BHJ3(AKT1);A0AAQ5BHK3(AKT1);X2CV47(AKT1);X2CVF3(AKT1);P10415(BCL2);A0A1L4AQQ4(BCL2);A0A1L4AQQ5(BCL2);A0A1L4AQQ8(BCL2);A0A1L4AQR0(BCL2);A0A1L4AQR6(BCL2);A0A7I2V3S7(BCL2);A0A7I2V5Q7(BCL2);A0A7I2V4W1(BCL2);A0A7I2V5Q9(BCL2);Q96PA0(BCL2);P0DP25(CALM3);M0QZ52(CALM3);P27482(CALML…
684	Quercetin	HSP90AA2P	hsa05418	Fluid shear stress and atherosclerosis	Human Diseases	Cardiovascular disease	81	4.64677e-19	0.307143	B0LPE5(AKT1);P31749(AKT1);A0A804HJM6(AKT1);G3V2I6(AKT1);G3V3X1(AKT1);A0A087WY56(AKT1);A0A0S2Z3D6(AKT1);A0A142IKA9(AKT1);A0AAQ5BHJ3(AKT1);A0AAQ5BHK3(AKT1);X2CV47(AKT1);X2CVF3(AKT1);P10415(BCL2);A0A1L4AQQ4(BCL2);A0A1L4AQQ5(BCL2);A0A1L4AQQ8(BCL2);A0A1L4AQR0(BCL2);A0A1L4AQR6(BCL2);A0A7I2V3S7(BCL2);A0A7I2V5Q7(BCL2);A0A7I2V4W1(BCL2);A0A7I2V5Q9(BCL2);Q96PA0(BCL2);P0DP25(CALM3);M0QZ52(CALM3);P27482(CALML…
685	Quercetin	ICAM1	hsa05418	Fluid shear stress and atherosclerosis	Human Diseases	Cardiovascular disease	81	4.64677e-19	0.307143	B0LPE5(AKT1);P31749(AKT1);A0A804HJM6(AKT1);G3V2I6(AKT1);G3V3X1(AKT1);A0A087WY56(AKT1);A0A0S2Z3D6(AKT1);A0A142IKA9(AKT1);A0AAQ5BHJ3(AKT1);A0AAQ5BHK3(AKT1);X2CV47(AKT1);X2CVF3(AKT1);P10415(BCL2);A0A1L4AQQ4(BCL2);A0A1L4AQQ5(BCL2);A0A1L4AQQ8(BCL2);A0A1L4AQR0(BCL2);A0A1L4AQR6(BCL2);A0A7I2V3S7(BCL2);A0A7I2V5Q7(BCL2);A0A7I2V4W1(BCL2);A0A7I2V5Q9(BCL2);Q96PA0(BCL2);P0DP25(CALM3);M0QZ52(CALM3);P27482(CALML…
686	Quercetin	IL1A	hsa05418	Fluid shear stress and atherosclerosis	Human Diseases	Cardiovascular disease	81	4.64677e-19	0.307143	B0LPE5(AKT1);P31749(AKT1);A0A804HJM6(AKT1);G3V2I6(AKT1);G3V3X1(AKT1);A0A087WY56(AKT1);A0A0S2Z3D6(AKT1);A0A142IKA9(AKT1);A0AAQ5BHJ3(AKT1);A0AAQ5BHK3(AKT1);X2CV47(AKT1);X2CVF3(AKT1);P10415(BCL2);A0A1L4AQQ4(BCL2);A0A1L4AQQ5(BCL2);A0A1L4AQQ8(BCL2);A0A1L4AQR0(BCL2);A0A1L4AQR6(BCL2);A0A7I2V3S7(BCL2);A0A7I2V5Q7(BCL2);A0A7I2V4W1(BCL2);A0A7I2V5Q9(BCL2);Q96PA0(BCL2);P0DP25(CALM3);M0QZ52(CALM3);P27482(CALML…
687	Quercetin	IL1B	hsa05418	Fluid shear stress and atherosclerosis	Human Diseases	Cardiovascular disease	81	4.64677e-19	0.307143	B0LPE5(AKT1);P31749(AKT1);A0A804HJM6(AKT1);G3V2I6(AKT1);G3V3X1(AKT1);A0A087WY56(AKT1);A0A0S2Z3D6(AKT1);A0A142IKA9(AKT1);A0AAQ5BHJ3(AKT1);A0AAQ5BHK3(AKT1);X2CV47(AKT1);X2CVF3(AKT1);P10415(BCL2);A0A1L4AQQ4(BCL2);A0A1L4AQQ5(BCL2);A0A1L4AQQ8(BCL2);A0A1L4AQR0(BCL2);A0A1L4AQR6(BCL2);A0A7I2V3S7(BCL2);A0A7I2V5Q7(BCL2);A0A7I2V4W1(BCL2);A0A7I2V5Q9(BCL2);Q96PA0(BCL2);P0DP25(CALM3);M0QZ52(CALM3);P27482(CALML…
688	Quercetin	JUN	hsa05418	Fluid shear stress and atherosclerosis	Human Diseases	Cardiovascular disease	81	4.64677e-19	0.307143	B0LPE5(AKT1);P31749(AKT1);A0A804HJM6(AKT1);G3V2I6(AKT1);G3V3X1(AKT1);A0A087WY56(AKT1);A0A0S2Z3D6(AKT1);A0A142IKA9(AKT1);A0AAQ5BHJ3(AKT1);A0AAQ5BHK3(AKT1);X2CV47(AKT1);X2CVF3(AKT1);P10415(BCL2);A0A1L4AQQ4(BCL2);A0A1L4AQQ5(BCL2);A0A1L4AQQ8(BCL2);A0A1L4AQR0(BCL2);A0A1L4AQR6(BCL2);A0A7I2V3S7(BCL2);A0A7I2V5Q7(BCL2);A0A7I2V4W1(BCL2);A0A7I2V5Q9(BCL2);Q96PA0(BCL2);P0DP25(CALM3);M0QZ52(CALM3);P27482(CALML…
689	Quercetin	KDR	hsa05418	Fluid shear stress and atherosclerosis	Human Diseases	Cardiovascular disease	81	4.64677e-19	0.307143	B0LPE5(AKT1);P31749(AKT1);A0A804HJM6(AKT1);G3V2I6(AKT1);G3V3X1(AKT1);A0A087WY56(AKT1);A0A0S2Z3D6(AKT1);A0A142IKA9(AKT1);A0AAQ5BHJ3(AKT1);A0AAQ5BHK3(AKT1);X2CV47(AKT1);X2CVF3(AKT1);P10415(BCL2);A0A1L4AQQ4(BCL2);A0A1L4AQQ5(BCL2);A0A1L4AQQ8(BCL2);A0A1L4AQR0(BCL2);A0A1L4AQR6(BCL2);A0A7I2V3S7(BCL2);A0A7I2V5Q7(BCL2);A0A7I2V4W1(BCL2);A0A7I2V5Q9(BCL2);Q96PA0(BCL2);P0DP25(CALM3);M0QZ52(CALM3);P27482(CALML…
690	Quercetin	MAPK12	hsa05418	Fluid shear stress and atherosclerosis	Human Diseases	Cardiovascular disease	81	4.64677e-19	0.307143	B0LPE5(AKT1);P31749(AKT1);A0A804HJM6(AKT1);G3V2I6(AKT1);G3V3X1(AKT1);A0A087WY56(AKT1);A0A0S2Z3D6(AKT1);A0A142IKA9(AKT1);A0AAQ5BHJ3(AKT1);A0AAQ5BHK3(AKT1);X2CV47(AKT1);X2CVF3(AKT1);P10415(BCL2);A0A1L4AQQ4(BCL2);A0A1L4AQQ5(BCL2);A0A1L4AQQ8(BCL2);A0A1L4AQR0(BCL2);A0A1L4AQR6(BCL2);A0A7I2V3S7(BCL2);A0A7I2V5Q7(BCL2);A0A7I2V4W1(BCL2);A0A7I2V5Q9(BCL2);Q96PA0(BCL2);P0DP25(CALM3);M0QZ52(CALM3);P27482(CALML…
691	Quercetin	MAPK7	hsa05418	Fluid shear stress and atherosclerosis	Human Diseases	Cardiovascular disease	81	4.64677e-19	0.307143	B0LPE5(AKT1);P31749(AKT1);A0A804HJM6(AKT1);G3V2I6(AKT1);G3V3X1(AKT1);A0A087WY56(AKT1);A0A0S2Z3D6(AKT1);A0A142IKA9(AKT1);A0AAQ5BHJ3(AKT1);A0AAQ5BHK3(AKT1);X2CV47(AKT1);X2CVF3(AKT1);P10415(BCL2);A0A1L4AQQ4(BCL2);A0A1L4AQQ5(BCL2);A0A1L4AQQ8(BCL2);A0A1L4AQR0(BCL2);A0A1L4AQR6(BCL2);A0A7I2V3S7(BCL2);A0A7I2V5Q7(BCL2);A0A7I2V4W1(BCL2);A0A7I2V5Q9(BCL2);Q96PA0(BCL2);P0DP25(CALM3);M0QZ52(CALM3);P27482(CALML…
692	Quercetin	MMP2	hsa05418	Fluid shear stress and atherosclerosis	Human Diseases	Cardiovascular disease	81	4.64677e-19	0.307143	B0LPE5(AKT1);P31749(AKT1);A0A804HJM6(AKT1);G3V2I6(AKT1);G3V3X1(AKT1);A0A087WY56(AKT1);A0A0S2Z3D6(AKT1);A0A142IKA9(AKT1);A0AAQ5BHJ3(AKT1);A0AAQ5BHK3(AKT1);X2CV47(AKT1);X2CVF3(AKT1);P10415(BCL2);A0A1L4AQQ4(BCL2);A0A1L4AQQ5(BCL2);A0A1L4AQQ8(BCL2);A0A1L4AQR0(BCL2);A0A1L4AQR6(BCL2);A0A7I2V3S7(BCL2);A0A7I2V5Q7(BCL2);A0A7I2V4W1(BCL2);A0A7I2V5Q9(BCL2);Q96PA0(BCL2);P0DP25(CALM3);M0QZ52(CALM3);P27482(CALML…
693	Quercetin	MMP9	hsa05418	Fluid shear stress and atherosclerosis	Human Diseases	Cardiovascular disease	81	4.64677e-19	0.307143	B0LPE5(AKT1);P31749(AKT1);A0A804HJM6(AKT1);G3V2I6(AKT1);G3V3X1(AKT1);A0A087WY56(AKT1);A0A0S2Z3D6(AKT1);A0A142IKA9(AKT1);A0AAQ5BHJ3(AKT1);A0AAQ5BHK3(AKT1);X2CV47(AKT1);X2CVF3(AKT1);P10415(BCL2);A0A1L4AQQ4(BCL2);A0A1L4AQQ5(BCL2);A0A1L4AQQ8(BCL2);A0A1L4AQR0(BCL2);A0A1L4AQR6(BCL2);A0A7I2V3S7(BCL2);A0A7I2V5Q7(BCL2);A0A7I2V4W1(BCL2);A0A7I2V5Q9(BCL2);Q96PA0(BCL2);P0DP25(CALM3);M0QZ52(CALM3);P27482(CALML…
694	Quercetin	NFE2L2	hsa05418	Fluid shear stress and atherosclerosis	Human Diseases	Cardiovascular disease	81	4.64677e-19	0.307143	B0LPE5(AKT1);P31749(AKT1);A0A804HJM6(AKT1);G3V2I6(AKT1);G3V3X1(AKT1);A0A087WY56(AKT1);A0A0S2Z3D6(AKT1);A0A142IKA9(AKT1);A0AAQ5BHJ3(AKT1);A0AAQ5BHK3(AKT1);X2CV47(AKT1);X2CVF3(AKT1);P10415(BCL2);A0A1L4AQQ4(BCL2);A0A1L4AQQ5(BCL2);A0A1L4AQQ8(BCL2);A0A1L4AQR0(BCL2);A0A1L4AQR6(BCL2);A0A7I2V3S7(BCL2);A0A7I2V5Q7(BCL2);A0A7I2V4W1(BCL2);A0A7I2V5Q9(BCL2);Q96PA0(BCL2);P0DP25(CALM3);M0QZ52(CALM3);P27482(CALML…
695	Quercetin	NOS3	hsa05418	Fluid shear stress and atherosclerosis	Human Diseases	Cardiovascular disease	81	4.64677e-19	0.307143	B0LPE5(AKT1);P31749(AKT1);A0A804HJM6(AKT1);G3V2I6(AKT1);G3V3X1(AKT1);A0A087WY56(AKT1);A0A0S2Z3D6(AKT1);A0A142IKA9(AKT1);A0AAQ5BHJ3(AKT1);A0AAQ5BHK3(AKT1);X2CV47(AKT1);X2CVF3(AKT1);P10415(BCL2);A0A1L4AQQ4(BCL2);A0A1L4AQQ5(BCL2);A0A1L4AQQ8(BCL2);A0A1L4AQR0(BCL2);A0A1L4AQR6(BCL2);A0A7I2V3S7(BCL2);A0A7I2V5Q7(BCL2);A0A7I2V4W1(BCL2);A0A7I2V5Q9(BCL2);Q96PA0(BCL2);P0DP25(CALM3);M0QZ52(CALM3);P27482(CALML…
696	Quercetin	NOX1	hsa05418	Fluid shear stress and atherosclerosis	Human Diseases	Cardiovascular disease	81	4.64677e-19	0.307143	B0LPE5(AKT1);P31749(AKT1);A0A804HJM6(AKT1);G3V2I6(AKT1);G3V3X1(AKT1);A0A087WY56(AKT1);A0A0S2Z3D6(AKT1);A0A142IKA9(AKT1);A0AAQ5BHJ3(AKT1);A0AAQ5BHK3(AKT1);X2CV47(AKT1);X2CVF3(AKT1);P10415(BCL2);A0A1L4AQQ4(BCL2);A0A1L4AQQ5(BCL2);A0A1L4AQQ8(BCL2);A0A1L4AQR0(BCL2);A0A1L4AQR6(BCL2);A0A7I2V3S7(BCL2);A0A7I2V5Q7(BCL2);A0A7I2V4W1(BCL2);A0A7I2V5Q9(BCL2);Q96PA0(BCL2);P0DP25(CALM3);M0QZ52(CALM3);P27482(CALML…
697	Quercetin	NQO1	hsa05418	Fluid shear stress and atherosclerosis	Human Diseases	Cardiovascular disease	81	4.64677e-19	0.307143	B0LPE5(AKT1);P31749(AKT1);A0A804HJM6(AKT1);G3V2I6(AKT1);G3V3X1(AKT1);A0A087WY56(AKT1);A0A0S2Z3D6(AKT1);A0A142IKA9(AKT1);A0AAQ5BHJ3(AKT1);A0AAQ5BHK3(AKT1);X2CV47(AKT1);X2CVF3(AKT1);P10415(BCL2);A0A1L4AQQ4(BCL2);A0A1L4AQQ5(BCL2);A0A1L4AQQ8(BCL2);A0A1L4AQR0(BCL2);A0A1L4AQR6(BCL2);A0A7I2V3S7(BCL2);A0A7I2V5Q7(BCL2);A0A7I2V4W1(BCL2);A0A7I2V5Q9(BCL2);Q96PA0(BCL2);P0DP25(CALM3);M0QZ52(CALM3);P27482(CALML…
698	Quercetin	PIK3CA	hsa05418	Fluid shear stress and atherosclerosis	Human Diseases	Cardiovascular disease	81	4.64677e-19	0.307143	B0LPE5(AKT1);P31749(AKT1);A0A804HJM6(AKT1);G3V2I6(AKT1);G3V3X1(AKT1);A0A087WY56(AKT1);A0A0S2Z3D6(AKT1);A0A142IKA9(AKT1);A0AAQ5BHJ3(AKT1);A0AAQ5BHK3(AKT1);X2CV47(AKT1);X2CVF3(AKT1);P10415(BCL2);A0A1L4AQQ4(BCL2);A0A1L4AQQ5(BCL2);A0A1L4AQQ8(BCL2);A0A1L4AQR0(BCL2);A0A1L4AQR6(BCL2);A0A7I2V3S7(BCL2);A0A7I2V5Q7(BCL2);A0A7I2V4W1(BCL2);A0A7I2V5Q9(BCL2);Q96PA0(BCL2);P0DP25(CALM3);M0QZ52(CALM3);P27482(CALML…
699	Quercetin	PIK3CD	hsa05418	Fluid shear stress and atherosclerosis	Human Diseases	Cardiovascular disease	81	4.64677e-19	0.307143	B0LPE5(AKT1);P31749(AKT1);A0A804HJM6(AKT1);G3V2I6(AKT1);G3V3X1(AKT1);A0A087WY56(AKT1);A0A0S2Z3D6(AKT1);A0A142IKA9(AKT1);A0AAQ5BHJ3(AKT1);A0AAQ5BHK3(AKT1);X2CV47(AKT1);X2CVF3(AKT1);P10415(BCL2);A0A1L4AQQ4(BCL2);A0A1L4AQQ5(BCL2);A0A1L4AQQ8(BCL2);A0A1L4AQR0(BCL2);A0A1L4AQR6(BCL2);A0A7I2V3S7(BCL2);A0A7I2V5Q7(BCL2);A0A7I2V4W1(BCL2);A0A7I2V5Q9(BCL2);Q96PA0(BCL2);P0DP25(CALM3);M0QZ52(CALM3);P27482(CALML…
700	Quercetin	PLAT	hsa05418	Fluid shear stress and atherosclerosis	Human Diseases	Cardiovascular disease	81	4.64677e-19	0.307143	B0LPE5(AKT1);P31749(AKT1);A0A804HJM6(AKT1);G3V2I6(AKT1);G3V3X1(AKT1);A0A087WY56(AKT1);A0A0S2Z3D6(AKT1);A0A142IKA9(AKT1);A0AAQ5BHJ3(AKT1);A0AAQ5BHK3(AKT1);X2CV47(AKT1);X2CVF3(AKT1);P10415(BCL2);A0A1L4AQQ4(BCL2);A0A1L4AQQ5(BCL2);A0A1L4AQQ8(BCL2);A0A1L4AQR0(BCL2);A0A1L4AQR6(BCL2);A0A7I2V3S7(BCL2);A0A7I2V5Q7(BCL2);A0A7I2V4W1(BCL2);A0A7I2V5Q9(BCL2);Q96PA0(BCL2);P0DP25(CALM3);M0QZ52(CALM3);P27482(CALML…
701	Quercetin	PTK2	hsa05418	Fluid shear stress and atherosclerosis	Human Diseases	Cardiovascular disease	81	4.64677e-19	0.307143	B0LPE5(AKT1);P31749(AKT1);A0A804HJM6(AKT1);G3V2I6(AKT1);G3V3X1(AKT1);A0A087WY56(AKT1);A0A0S2Z3D6(AKT1);A0A142IKA9(AKT1);A0AAQ5BHJ3(AKT1);A0AAQ5BHK3(AKT1);X2CV47(AKT1);X2CVF3(AKT1);P10415(BCL2);A0A1L4AQQ4(BCL2);A0A1L4AQQ5(BCL2);A0A1L4AQQ8(BCL2);A0A1L4AQR0(BCL2);A0A1L4AQR6(BCL2);A0A7I2V3S7(BCL2);A0A7I2V5Q7(BCL2);A0A7I2V4W1(BCL2);A0A7I2V5Q9(BCL2);Q96PA0(BCL2);P0DP25(CALM3);M0QZ52(CALM3);P27482(CALML…
702	Quercetin	RELA	hsa05418	Fluid shear stress and atherosclerosis	Human Diseases	Cardiovascular disease	81	4.64677e-19	0.307143	B0LPE5(AKT1);P31749(AKT1);A0A804HJM6(AKT1);G3V2I6(AKT1);G3V3X1(AKT1);A0A087WY56(AKT1);A0A0S2Z3D6(AKT1);A0A142IKA9(AKT1);A0AAQ5BHJ3(AKT1);A0AAQ5BHK3(AKT1);X2CV47(AKT1);X2CVF3(AKT1);P10415(BCL2);A0A1L4AQQ4(BCL2);A0A1L4AQQ5(BCL2);A0A1L4AQQ8(BCL2);A0A1L4AQR0(BCL2);A0A1L4AQR6(BCL2);A0A7I2V3S7(BCL2);A0A7I2V5Q7(BCL2);A0A7I2V4W1(BCL2);A0A7I2V5Q9(BCL2);Q96PA0(BCL2);P0DP25(CALM3);M0QZ52(CALM3);P27482(CALML…
703	Quercetin	SELE	hsa05418	Fluid shear stress and atherosclerosis	Human Diseases	Cardiovascular disease	81	4.64677e-19	0.307143	B0LPE5(AKT1);P31749(AKT1);A0A804HJM6(AKT1);G3V2I6(AKT1);G3V3X1(AKT1);A0A087WY56(AKT1);A0A0S2Z3D6(AKT1);A0A142IKA9(AKT1);A0AAQ5BHJ3(AKT1);A0AAQ5BHK3(AKT1);X2CV47(AKT1);X2CVF3(AKT1);P10415(BCL2);A0A1L4AQQ4(BCL2);A0A1L4AQQ5(BCL2);A0A1L4AQQ8(BCL2);A0A1L4AQR0(BCL2);A0A1L4AQR6(BCL2);A0A7I2V3S7(BCL2);A0A7I2V5Q7(BCL2);A0A7I2V4W1(BCL2);A0A7I2V5Q9(BCL2);Q96PA0(BCL2);P0DP25(CALM3);M0QZ52(CALM3);P27482(CALML…
704	Quercetin	THBD	hsa05418	Fluid shear stress and atherosclerosis	Human Diseases	Cardiovascular disease	81	4.64677e-19	0.307143	B0LPE5(AKT1);P31749(AKT1);A0A804HJM6(AKT1);G3V2I6(AKT1);G3V3X1(AKT1);A0A087WY56(AKT1);A0A0S2Z3D6(AKT1);A0A142IKA9(AKT1);A0AAQ5BHJ3(AKT1);A0AAQ5BHK3(AKT1);X2CV47(AKT1);X2CVF3(AKT1);P10415(BCL2);A0A1L4AQQ4(BCL2);A0A1L4AQQ5(BCL2);A0A1L4AQQ8(BCL2);A0A1L4AQR0(BCL2);A0A1L4AQR6(BCL2);A0A7I2V3S7(BCL2);A0A7I2V5Q7(BCL2);A0A7I2V4W1(BCL2);A0A7I2V5Q9(BCL2);Q96PA0(BCL2);P0DP25(CALM3);M0QZ52(CALM3);P27482(CALML…
705	Quercetin	TNF	hsa05418	Fluid shear stress and atherosclerosis	Human Diseases	Cardiovascular disease	81	4.64677e-19	0.307143	B0LPE5(AKT1);P31749(AKT1);A0A804HJM6(AKT1);G3V2I6(AKT1);G3V3X1(AKT1);A0A087WY56(AKT1);A0A0S2Z3D6(AKT1);A0A142IKA9(AKT1);A0AAQ5BHJ3(AKT1);A0AAQ5BHK3(AKT1);X2CV47(AKT1);X2CVF3(AKT1);P10415(BCL2);A0A1L4AQQ4(BCL2);A0A1L4AQQ5(BCL2);A0A1L4AQQ8(BCL2);A0A1L4AQR0(BCL2);A0A1L4AQR6(BCL2);A0A7I2V3S7(BCL2);A0A7I2V5Q7(BCL2);A0A7I2V4W1(BCL2);A0A7I2V5Q9(BCL2);Q96PA0(BCL2);P0DP25(CALM3);M0QZ52(CALM3);P27482(CALML…
706	Quercetin	TNFRSF1A	hsa05418	Fluid shear stress and atherosclerosis	Human Diseases	Cardiovascular disease	81	4.64677e-19	0.307143	B0LPE5(AKT1);P31749(AKT1);A0A804HJM6(AKT1);G3V2I6(AKT1);G3V3X1(AKT1);A0A087WY56(AKT1);A0A0S2Z3D6(AKT1);A0A142IKA9(AKT1);A0AAQ5BHJ3(AKT1);A0AAQ5BHK3(AKT1);X2CV47(AKT1);X2CVF3(AKT1);P10415(BCL2);A0A1L4AQQ4(BCL2);A0A1L4AQQ5(BCL2);A0A1L4AQQ8(BCL2);A0A1L4AQR0(BCL2);A0A1L4AQR6(BCL2);A0A7I2V3S7(BCL2);A0A7I2V5Q7(BCL2);A0A7I2V4W1(BCL2);A0A7I2V5Q9(BCL2);Q96PA0(BCL2);P0DP25(CALM3);M0QZ52(CALM3);P27482(CALML…
707	Quercetin	TP53	hsa05418	Fluid shear stress and atherosclerosis	Human Diseases	Cardiovascular disease	81	4.64677e-19	0.307143	B0LPE5(AKT1);P31749(AKT1);A0A804HJM6(AKT1);G3V2I6(AKT1);G3V3X1(AKT1);A0A087WY56(AKT1);A0A0S2Z3D6(AKT1);A0A142IKA9(AKT1);A0AAQ5BHJ3(AKT1);A0AAQ5BHK3(AKT1);X2CV47(AKT1);X2CVF3(AKT1);P10415(BCL2);A0A1L4AQQ4(BCL2);A0A1L4AQQ5(BCL2);A0A1L4AQQ8(BCL2);A0A1L4AQR0(BCL2);A0A1L4AQR6(BCL2);A0A7I2V3S7(BCL2);A0A7I2V5Q7(BCL2);A0A7I2V4W1(BCL2);A0A7I2V5Q9(BCL2);Q96PA0(BCL2);P0DP25(CALM3);M0QZ52(CALM3);P27482(CALML…
708	Quercetin	VCAM1	hsa05418	Fluid shear stress and atherosclerosis	Human Diseases	Cardiovascular disease	81	4.64677e-19	0.307143	B0LPE5(AKT1);P31749(AKT1);A0A804HJM6(AKT1);G3V2I6(AKT1);G3V3X1(AKT1);A0A087WY56(AKT1);A0A0S2Z3D6(AKT1);A0A142IKA9(AKT1);A0AAQ5BHJ3(AKT1);A0AAQ5BHK3(AKT1);X2CV47(AKT1);X2CVF3(AKT1);P10415(BCL2);A0A1L4AQQ4(BCL2);A0A1L4AQQ5(BCL2);A0A1L4AQQ8(BCL2);A0A1L4AQR0(BCL2);A0A1L4AQR6(BCL2);A0A7I2V3S7(BCL2);A0A7I2V5Q7(BCL2);A0A7I2V4W1(BCL2);A0A7I2V5Q9(BCL2);Q96PA0(BCL2);P0DP25(CALM3);M0QZ52(CALM3);P27482(CALML…
709	Quercetin	VEGFA	hsa05418	Fluid shear stress and atherosclerosis	Human Diseases	Cardiovascular disease	81	4.64677e-19	0.307143	B0LPE5(AKT1);P31749(AKT1);A0A804HJM6(AKT1);G3V2I6(AKT1);G3V3X1(AKT1);A0A087WY56(AKT1);A0A0S2Z3D6(AKT1);A0A142IKA9(AKT1);A0AAQ5BHJ3(AKT1);A0AAQ5BHK3(AKT1);X2CV47(AKT1);X2CVF3(AKT1);P10415(BCL2);A0A1L4AQQ4(BCL2);A0A1L4AQQ5(BCL2);A0A1L4AQQ8(BCL2);A0A1L4AQR0(BCL2);A0A1L4AQR6(BCL2);A0A7I2V3S7(BCL2);A0A7I2V5Q7(BCL2);A0A7I2V4W1(BCL2);A0A7I2V5Q9(BCL2);Q96PA0(BCL2);P0DP25(CALM3);M0QZ52(CALM3);P27482(CALML…
710	Theaflavin	ICAM1	hsa05418	Fluid shear stress and atherosclerosis	Human Diseases	Cardiovascular disease	81	4.64677e-19	0.307143	B0LPE5(AKT1);P31749(AKT1);A0A804HJM6(AKT1);G3V2I6(AKT1);G3V3X1(AKT1);A0A087WY56(AKT1);A0A0S2Z3D6(AKT1);A0A142IKA9(AKT1);A0AAQ5BHJ3(AKT1);A0AAQ5BHK3(AKT1);X2CV47(AKT1);X2CVF3(AKT1);P10415(BCL2);A0A1L4AQQ4(BCL2);A0A1L4AQQ5(BCL2);A0A1L4AQQ8(BCL2);A0A1L4AQR0(BCL2);A0A1L4AQR6(BCL2);A0A7I2V3S7(BCL2);A0A7I2V5Q7(BCL2);A0A7I2V4W1(BCL2);A0A7I2V5Q9(BCL2);Q96PA0(BCL2);P0DP25(CALM3);M0QZ52(CALM3);P27482(CALML…
711	Theaflavin	MAPK12	hsa05418	Fluid shear stress and atherosclerosis	Human Diseases	Cardiovascular disease	81	4.64677e-19	0.307143	B0LPE5(AKT1);P31749(AKT1);A0A804HJM6(AKT1);G3V2I6(AKT1);G3V3X1(AKT1);A0A087WY56(AKT1);A0A0S2Z3D6(AKT1);A0A142IKA9(AKT1);A0AAQ5BHJ3(AKT1);A0AAQ5BHK3(AKT1);X2CV47(AKT1);X2CVF3(AKT1);P10415(BCL2);A0A1L4AQQ4(BCL2);A0A1L4AQQ5(BCL2);A0A1L4AQQ8(BCL2);A0A1L4AQR0(BCL2);A0A1L4AQR6(BCL2);A0A7I2V3S7(BCL2);A0A7I2V5Q7(BCL2);A0A7I2V4W1(BCL2);A0A7I2V5Q9(BCL2);Q96PA0(BCL2);P0DP25(CALM3);M0QZ52(CALM3);P27482(CALML…
712	Theaflavin	MAPK7	hsa05418	Fluid shear stress and atherosclerosis	Human Diseases	Cardiovascular disease	81	4.64677e-19	0.307143	B0LPE5(AKT1);P31749(AKT1);A0A804HJM6(AKT1);G3V2I6(AKT1);G3V3X1(AKT1);A0A087WY56(AKT1);A0A0S2Z3D6(AKT1);A0A142IKA9(AKT1);A0AAQ5BHJ3(AKT1);A0AAQ5BHK3(AKT1);X2CV47(AKT1);X2CVF3(AKT1);P10415(BCL2);A0A1L4AQQ4(BCL2);A0A1L4AQQ5(BCL2);A0A1L4AQQ8(BCL2);A0A1L4AQR0(BCL2);A0A1L4AQR6(BCL2);A0A7I2V3S7(BCL2);A0A7I2V5Q7(BCL2);A0A7I2V4W1(BCL2);A0A7I2V5Q9(BCL2);Q96PA0(BCL2);P0DP25(CALM3);M0QZ52(CALM3);P27482(CALML…
713	Theaflavin	RELA	hsa05418	Fluid shear stress and atherosclerosis	Human Diseases	Cardiovascular disease	81	4.64677e-19	0.307143	B0LPE5(AKT1);P31749(AKT1);A0A804HJM6(AKT1);G3V2I6(AKT1);G3V3X1(AKT1);A0A087WY56(AKT1);A0A0S2Z3D6(AKT1);A0A142IKA9(AKT1);A0AAQ5BHJ3(AKT1);A0AAQ5BHK3(AKT1);X2CV47(AKT1);X2CVF3(AKT1);P10415(BCL2);A0A1L4AQQ4(BCL2);A0A1L4AQQ5(BCL2);A0A1L4AQQ8(BCL2);A0A1L4AQR0(BCL2);A0A1L4AQR6(BCL2);A0A7I2V3S7(BCL2);A0A7I2V5Q7(BCL2);A0A7I2V4W1(BCL2);A0A7I2V5Q9(BCL2);Q96PA0(BCL2);P0DP25(CALM3);M0QZ52(CALM3);P27482(CALML…
714	(-)-Epicatechin	AKT1	hsa05010	Alzheimer disease	Human Diseases	Neurodegenerative disease	104	2.64334e-18	0.187013	B0LPE5(AKT1);P31749(AKT1);A0A804HJM6(AKT1);G3V2I6(AKT1);G3V3X1(AKT1);A0A087WY56(AKT1);A0A0S2Z3D6(AKT1);A0A142IKA9(AKT1);A0AAQ5BHJ3(AKT1);A0AAQ5BHK3(AKT1);X2CV47(AKT1);X2CVF3(AKT1);O14727(APAF1);A5YM44(APAF1);A7E2A2(APAF1);C9JLV4(APAF1);F8VNZ0(APAF1);A0A0S2Z3D5(APOE);P02649(APOE);A0A346DBY2(APOE);E7ERP7(APOE);E9PEV4(APOE);H0Y7L5(APOE);J9ZVQ3(APOE);A0A0S2Z3B1(APOE);A0A0S2Z3J5(APOE);A0A0S2Z3V0(APOE)…
715	(-)-Epicatechin	CALML5	hsa05010	Alzheimer disease	Human Diseases	Neurodegenerative disease	104	2.64334e-18	0.187013	B0LPE5(AKT1);P31749(AKT1);A0A804HJM6(AKT1);G3V2I6(AKT1);G3V3X1(AKT1);A0A087WY56(AKT1);A0A0S2Z3D6(AKT1);A0A142IKA9(AKT1);A0AAQ5BHJ3(AKT1);A0AAQ5BHK3(AKT1);X2CV47(AKT1);X2CVF3(AKT1);O14727(APAF1);A5YM44(APAF1);A7E2A2(APAF1);C9JLV4(APAF1);F8VNZ0(APAF1);A0A0S2Z3D5(APOE);P02649(APOE);A0A346DBY2(APOE);E7ERP7(APOE);E9PEV4(APOE);H0Y7L5(APOE);J9ZVQ3(APOE);A0A0S2Z3B1(APOE);A0A0S2Z3J5(APOE);A0A0S2Z3V0(APOE)…
716	(-)-Epicatechin	CASP3	hsa05010	Alzheimer disease	Human Diseases	Neurodegenerative disease	104	2.64334e-18	0.187013	B0LPE5(AKT1);P31749(AKT1);A0A804HJM6(AKT1);G3V2I6(AKT1);G3V3X1(AKT1);A0A087WY56(AKT1);A0A0S2Z3D6(AKT1);A0A142IKA9(AKT1);A0AAQ5BHJ3(AKT1);A0AAQ5BHK3(AKT1);X2CV47(AKT1);X2CVF3(AKT1);O14727(APAF1);A5YM44(APAF1);A7E2A2(APAF1);C9JLV4(APAF1);F8VNZ0(APAF1);A0A0S2Z3D5(APOE);P02649(APOE);A0A346DBY2(APOE);E7ERP7(APOE);E9PEV4(APOE);H0Y7L5(APOE);J9ZVQ3(APOE);A0A0S2Z3B1(APOE);A0A0S2Z3J5(APOE);A0A0S2Z3V0(APOE)…
717	(-)-Epicatechin	IL1A	hsa05010	Alzheimer disease	Human Diseases	Neurodegenerative disease	104	2.64334e-18	0.187013	B0LPE5(AKT1);P31749(AKT1);A0A804HJM6(AKT1);G3V2I6(AKT1);G3V3X1(AKT1);A0A087WY56(AKT1);A0A0S2Z3D6(AKT1);A0A142IKA9(AKT1);A0AAQ5BHJ3(AKT1);A0AAQ5BHK3(AKT1);X2CV47(AKT1);X2CVF3(AKT1);O14727(APAF1);A5YM44(APAF1);A7E2A2(APAF1);C9JLV4(APAF1);F8VNZ0(APAF1);A0A0S2Z3D5(APOE);P02649(APOE);A0A346DBY2(APOE);E7ERP7(APOE);E9PEV4(APOE);H0Y7L5(APOE);J9ZVQ3(APOE);A0A0S2Z3B1(APOE);A0A0S2Z3J5(APOE);A0A0S2Z3V0(APOE)…
718	(-)-Epicatechin	NOS2	hsa05010	Alzheimer disease	Human Diseases	Neurodegenerative disease	104	2.64334e-18	0.187013	B0LPE5(AKT1);P31749(AKT1);A0A804HJM6(AKT1);G3V2I6(AKT1);G3V3X1(AKT1);A0A087WY56(AKT1);A0A0S2Z3D6(AKT1);A0A142IKA9(AKT1);A0AAQ5BHJ3(AKT1);A0AAQ5BHK3(AKT1);X2CV47(AKT1);X2CVF3(AKT1);O14727(APAF1);A5YM44(APAF1);A7E2A2(APAF1);C9JLV4(APAF1);F8VNZ0(APAF1);A0A0S2Z3D5(APOE);P02649(APOE);A0A346DBY2(APOE);E7ERP7(APOE);E9PEV4(APOE);H0Y7L5(APOE);J9ZVQ3(APOE);A0A0S2Z3B1(APOE);A0A0S2Z3J5(APOE);A0A0S2Z3V0(APOE)…
719	(-)-Epicatechin	PTGS2	hsa05010	Alzheimer disease	Human Diseases	Neurodegenerative disease	104	2.64334e-18	0.187013	B0LPE5(AKT1);P31749(AKT1);A0A804HJM6(AKT1);G3V2I6(AKT1);G3V3X1(AKT1);A0A087WY56(AKT1);A0A0S2Z3D6(AKT1);A0A142IKA9(AKT1);A0AAQ5BHJ3(AKT1);A0AAQ5BHK3(AKT1);X2CV47(AKT1);X2CVF3(AKT1);O14727(APAF1);A5YM44(APAF1);A7E2A2(APAF1);C9JLV4(APAF1);F8VNZ0(APAF1);A0A0S2Z3D5(APOE);P02649(APOE);A0A346DBY2(APOE);E7ERP7(APOE);E9PEV4(APOE);H0Y7L5(APOE);J9ZVQ3(APOE);A0A0S2Z3B1(APOE);A0A0S2Z3J5(APOE);A0A0S2Z3V0(APOE)…
720	(-)-Epicatechin	TNFRSF1A	hsa05010	Alzheimer disease	Human Diseases	Neurodegenerative disease	104	2.64334e-18	0.187013	B0LPE5(AKT1);P31749(AKT1);A0A804HJM6(AKT1);G3V2I6(AKT1);G3V3X1(AKT1);A0A087WY56(AKT1);A0A0S2Z3D6(AKT1);A0A142IKA9(AKT1);A0AAQ5BHJ3(AKT1);A0AAQ5BHK3(AKT1);X2CV47(AKT1);X2CVF3(AKT1);O14727(APAF1);A5YM44(APAF1);A7E2A2(APAF1);C9JLV4(APAF1);F8VNZ0(APAF1);A0A0S2Z3D5(APOE);P02649(APOE);A0A346DBY2(APOE);E7ERP7(APOE);E9PEV4(APOE);H0Y7L5(APOE);J9ZVQ3(APOE);A0A0S2Z3B1(APOE);A0A0S2Z3J5(APOE);A0A0S2Z3V0(APOE)…
721	agmatine	NOS2	hsa05010	Alzheimer disease	Human Diseases	Neurodegenerative disease	104	2.64334e-18	0.187013	B0LPE5(AKT1);P31749(AKT1);A0A804HJM6(AKT1);G3V2I6(AKT1);G3V3X1(AKT1);A0A087WY56(AKT1);A0A0S2Z3D6(AKT1);A0A142IKA9(AKT1);A0AAQ5BHJ3(AKT1);A0AAQ5BHK3(AKT1);X2CV47(AKT1);X2CVF3(AKT1);O14727(APAF1);A5YM44(APAF1);A7E2A2(APAF1);C9JLV4(APAF1);F8VNZ0(APAF1);A0A0S2Z3D5(APOE);P02649(APOE);A0A346DBY2(APOE);E7ERP7(APOE);E9PEV4(APOE);H0Y7L5(APOE);J9ZVQ3(APOE);A0A0S2Z3B1(APOE);A0A0S2Z3J5(APOE);A0A0S2Z3V0(APOE)…
722	astragalin	CALML5	hsa05010	Alzheimer disease	Human Diseases	Neurodegenerative disease	104	2.64334e-18	0.187013	B0LPE5(AKT1);P31749(AKT1);A0A804HJM6(AKT1);G3V2I6(AKT1);G3V3X1(AKT1);A0A087WY56(AKT1);A0A0S2Z3D6(AKT1);A0A142IKA9(AKT1);A0AAQ5BHJ3(AKT1);A0AAQ5BHK3(AKT1);X2CV47(AKT1);X2CVF3(AKT1);O14727(APAF1);A5YM44(APAF1);A7E2A2(APAF1);C9JLV4(APAF1);F8VNZ0(APAF1);A0A0S2Z3D5(APOE);P02649(APOE);A0A346DBY2(APOE);E7ERP7(APOE);E9PEV4(APOE);H0Y7L5(APOE);J9ZVQ3(APOE);A0A0S2Z3B1(APOE);A0A0S2Z3J5(APOE);A0A0S2Z3V0(APOE)…
723	astragalin	NOS2	hsa05010	Alzheimer disease	Human Diseases	Neurodegenerative disease	104	2.64334e-18	0.187013	B0LPE5(AKT1);P31749(AKT1);A0A804HJM6(AKT1);G3V2I6(AKT1);G3V3X1(AKT1);A0A087WY56(AKT1);A0A0S2Z3D6(AKT1);A0A142IKA9(AKT1);A0AAQ5BHJ3(AKT1);A0AAQ5BHK3(AKT1);X2CV47(AKT1);X2CVF3(AKT1);O14727(APAF1);A5YM44(APAF1);A7E2A2(APAF1);C9JLV4(APAF1);F8VNZ0(APAF1);A0A0S2Z3D5(APOE);P02649(APOE);A0A346DBY2(APOE);E7ERP7(APOE);E9PEV4(APOE);H0Y7L5(APOE);J9ZVQ3(APOE);A0A0S2Z3B1(APOE);A0A0S2Z3J5(APOE);A0A0S2Z3V0(APOE)…
724	astragalin	PTGS2	hsa05010	Alzheimer disease	Human Diseases	Neurodegenerative disease	104	2.64334e-18	0.187013	B0LPE5(AKT1);P31749(AKT1);A0A804HJM6(AKT1);G3V2I6(AKT1);G3V3X1(AKT1);A0A087WY56(AKT1);A0A0S2Z3D6(AKT1);A0A142IKA9(AKT1);A0AAQ5BHJ3(AKT1);A0AAQ5BHK3(AKT1);X2CV47(AKT1);X2CVF3(AKT1);O14727(APAF1);A5YM44(APAF1);A7E2A2(APAF1);C9JLV4(APAF1);F8VNZ0(APAF1);A0A0S2Z3D5(APOE);P02649(APOE);A0A346DBY2(APOE);E7ERP7(APOE);E9PEV4(APOE);H0Y7L5(APOE);J9ZVQ3(APOE);A0A0S2Z3B1(APOE);A0A0S2Z3J5(APOE);A0A0S2Z3V0(APOE)…
725	Delphinidin	NOS2	hsa05010	Alzheimer disease	Human Diseases	Neurodegenerative disease	104	2.64334e-18	0.187013	B0LPE5(AKT1);P31749(AKT1);A0A804HJM6(AKT1);G3V2I6(AKT1);G3V3X1(AKT1);A0A087WY56(AKT1);A0A0S2Z3D6(AKT1);A0A142IKA9(AKT1);A0AAQ5BHJ3(AKT1);A0AAQ5BHK3(AKT1);X2CV47(AKT1);X2CVF3(AKT1);O14727(APAF1);A5YM44(APAF1);A7E2A2(APAF1);C9JLV4(APAF1);F8VNZ0(APAF1);A0A0S2Z3D5(APOE);P02649(APOE);A0A346DBY2(APOE);E7ERP7(APOE);E9PEV4(APOE);H0Y7L5(APOE);J9ZVQ3(APOE);A0A0S2Z3B1(APOE);A0A0S2Z3J5(APOE);A0A0S2Z3V0(APOE)…
726	Delphinidin	PTGS2	hsa05010	Alzheimer disease	Human Diseases	Neurodegenerative disease	104	2.64334e-18	0.187013	B0LPE5(AKT1);P31749(AKT1);A0A804HJM6(AKT1);G3V2I6(AKT1);G3V3X1(AKT1);A0A087WY56(AKT1);A0A0S2Z3D6(AKT1);A0A142IKA9(AKT1);A0AAQ5BHJ3(AKT1);A0AAQ5BHK3(AKT1);X2CV47(AKT1);X2CVF3(AKT1);O14727(APAF1);A5YM44(APAF1);A7E2A2(APAF1);C9JLV4(APAF1);F8VNZ0(APAF1);A0A0S2Z3D5(APOE);P02649(APOE);A0A346DBY2(APOE);E7ERP7(APOE);E9PEV4(APOE);H0Y7L5(APOE);J9ZVQ3(APOE);A0A0S2Z3B1(APOE);A0A0S2Z3J5(APOE);A0A0S2Z3V0(APOE)…
727	Gallic acid	CASP3	hsa05010	Alzheimer disease	Human Diseases	Neurodegenerative disease	104	2.64334e-18	0.187013	B0LPE5(AKT1);P31749(AKT1);A0A804HJM6(AKT1);G3V2I6(AKT1);G3V3X1(AKT1);A0A087WY56(AKT1);A0A0S2Z3D6(AKT1);A0A142IKA9(AKT1);A0AAQ5BHJ3(AKT1);A0AAQ5BHK3(AKT1);X2CV47(AKT1);X2CVF3(AKT1);O14727(APAF1);A5YM44(APAF1);A7E2A2(APAF1);C9JLV4(APAF1);F8VNZ0(APAF1);A0A0S2Z3D5(APOE);P02649(APOE);A0A346DBY2(APOE);E7ERP7(APOE);E9PEV4(APOE);H0Y7L5(APOE);J9ZVQ3(APOE);A0A0S2Z3B1(APOE);A0A0S2Z3J5(APOE);A0A0S2Z3V0(APOE)…
728	Gallic acid	CASP7	hsa05010	Alzheimer disease	Human Diseases	Neurodegenerative disease	104	2.64334e-18	0.187013	B0LPE5(AKT1);P31749(AKT1);A0A804HJM6(AKT1);G3V2I6(AKT1);G3V3X1(AKT1);A0A087WY56(AKT1);A0A0S2Z3D6(AKT1);A0A142IKA9(AKT1);A0AAQ5BHJ3(AKT1);A0AAQ5BHK3(AKT1);X2CV47(AKT1);X2CVF3(AKT1);O14727(APAF1);A5YM44(APAF1);A7E2A2(APAF1);C9JLV4(APAF1);F8VNZ0(APAF1);A0A0S2Z3D5(APOE);P02649(APOE);A0A346DBY2(APOE);E7ERP7(APOE);E9PEV4(APOE);H0Y7L5(APOE);J9ZVQ3(APOE);A0A0S2Z3B1(APOE);A0A0S2Z3J5(APOE);A0A0S2Z3V0(APOE)…
729	Gallic acid	CHUK	hsa05010	Alzheimer disease	Human Diseases	Neurodegenerative disease	104	2.64334e-18	0.187013	B0LPE5(AKT1);P31749(AKT1);A0A804HJM6(AKT1);G3V2I6(AKT1);G3V3X1(AKT1);A0A087WY56(AKT1);A0A0S2Z3D6(AKT1);A0A142IKA9(AKT1);A0AAQ5BHJ3(AKT1);A0AAQ5BHK3(AKT1);X2CV47(AKT1);X2CVF3(AKT1);O14727(APAF1);A5YM44(APAF1);A7E2A2(APAF1);C9JLV4(APAF1);F8VNZ0(APAF1);A0A0S2Z3D5(APOE);P02649(APOE);A0A346DBY2(APOE);E7ERP7(APOE);E9PEV4(APOE);H0Y7L5(APOE);J9ZVQ3(APOE);A0A0S2Z3B1(APOE);A0A0S2Z3J5(APOE);A0A0S2Z3V0(APOE)…
730	Gallic acid	EIF2AK3	hsa05010	Alzheimer disease	Human Diseases	Neurodegenerative disease	104	2.64334e-18	0.187013	B0LPE5(AKT1);P31749(AKT1);A0A804HJM6(AKT1);G3V2I6(AKT1);G3V3X1(AKT1);A0A087WY56(AKT1);A0A0S2Z3D6(AKT1);A0A142IKA9(AKT1);A0AAQ5BHJ3(AKT1);A0AAQ5BHK3(AKT1);X2CV47(AKT1);X2CVF3(AKT1);O14727(APAF1);A5YM44(APAF1);A7E2A2(APAF1);C9JLV4(APAF1);F8VNZ0(APAF1);A0A0S2Z3D5(APOE);P02649(APOE);A0A346DBY2(APOE);E7ERP7(APOE);E9PEV4(APOE);H0Y7L5(APOE);J9ZVQ3(APOE);A0A0S2Z3B1(APOE);A0A0S2Z3J5(APOE);A0A0S2Z3V0(APOE)…
731	Glycyrrhetinic Acid	NOS2	hsa05010	Alzheimer disease	Human Diseases	Neurodegenerative disease	104	2.64334e-18	0.187013	B0LPE5(AKT1);P31749(AKT1);A0A804HJM6(AKT1);G3V2I6(AKT1);G3V3X1(AKT1);A0A087WY56(AKT1);A0A0S2Z3D6(AKT1);A0A142IKA9(AKT1);A0AAQ5BHJ3(AKT1);A0AAQ5BHK3(AKT1);X2CV47(AKT1);X2CVF3(AKT1);O14727(APAF1);A5YM44(APAF1);A7E2A2(APAF1);C9JLV4(APAF1);F8VNZ0(APAF1);A0A0S2Z3D5(APOE);P02649(APOE);A0A346DBY2(APOE);E7ERP7(APOE);E9PEV4(APOE);H0Y7L5(APOE);J9ZVQ3(APOE);A0A0S2Z3B1(APOE);A0A0S2Z3J5(APOE);A0A0S2Z3V0(APOE)…
732	Isovitexin	IKBKB	hsa05010	Alzheimer disease	Human Diseases	Neurodegenerative disease	104	2.64334e-18	0.187013	B0LPE5(AKT1);P31749(AKT1);A0A804HJM6(AKT1);G3V2I6(AKT1);G3V3X1(AKT1);A0A087WY56(AKT1);A0A0S2Z3D6(AKT1);A0A142IKA9(AKT1);A0AAQ5BHJ3(AKT1);A0AAQ5BHK3(AKT1);X2CV47(AKT1);X2CVF3(AKT1);O14727(APAF1);A5YM44(APAF1);A7E2A2(APAF1);C9JLV4(APAF1);F8VNZ0(APAF1);A0A0S2Z3D5(APOE);P02649(APOE);A0A346DBY2(APOE);E7ERP7(APOE);E9PEV4(APOE);H0Y7L5(APOE);J9ZVQ3(APOE);A0A0S2Z3B1(APOE);A0A0S2Z3J5(APOE);A0A0S2Z3V0(APOE)…
733	Isovitexin	PTGS2	hsa05010	Alzheimer disease	Human Diseases	Neurodegenerative disease	104	2.64334e-18	0.187013	B0LPE5(AKT1);P31749(AKT1);A0A804HJM6(AKT1);G3V2I6(AKT1);G3V3X1(AKT1);A0A087WY56(AKT1);A0A0S2Z3D6(AKT1);A0A142IKA9(AKT1);A0AAQ5BHJ3(AKT1);A0AAQ5BHK3(AKT1);X2CV47(AKT1);X2CVF3(AKT1);O14727(APAF1);A5YM44(APAF1);A7E2A2(APAF1);C9JLV4(APAF1);F8VNZ0(APAF1);A0A0S2Z3D5(APOE);P02649(APOE);A0A346DBY2(APOE);E7ERP7(APOE);E9PEV4(APOE);H0Y7L5(APOE);J9ZVQ3(APOE);A0A0S2Z3B1(APOE);A0A0S2Z3J5(APOE);A0A0S2Z3V0(APOE)…
734	Isovitexin	RELA	hsa05010	Alzheimer disease	Human Diseases	Neurodegenerative disease	104	2.64334e-18	0.187013	B0LPE5(AKT1);P31749(AKT1);A0A804HJM6(AKT1);G3V2I6(AKT1);G3V3X1(AKT1);A0A087WY56(AKT1);A0A0S2Z3D6(AKT1);A0A142IKA9(AKT1);A0AAQ5BHJ3(AKT1);A0AAQ5BHK3(AKT1);X2CV47(AKT1);X2CVF3(AKT1);O14727(APAF1);A5YM44(APAF1);A7E2A2(APAF1);C9JLV4(APAF1);F8VNZ0(APAF1);A0A0S2Z3D5(APOE);P02649(APOE);A0A346DBY2(APOE);E7ERP7(APOE);E9PEV4(APOE);H0Y7L5(APOE);J9ZVQ3(APOE);A0A0S2Z3B1(APOE);A0A0S2Z3J5(APOE);A0A0S2Z3V0(APOE)…
735	Isovitexin	TNFRSF1A	hsa05010	Alzheimer disease	Human Diseases	Neurodegenerative disease	104	2.64334e-18	0.187013	B0LPE5(AKT1);P31749(AKT1);A0A804HJM6(AKT1);G3V2I6(AKT1);G3V3X1(AKT1);A0A087WY56(AKT1);A0A0S2Z3D6(AKT1);A0A142IKA9(AKT1);A0AAQ5BHJ3(AKT1);A0AAQ5BHK3(AKT1);X2CV47(AKT1);X2CVF3(AKT1);O14727(APAF1);A5YM44(APAF1);A7E2A2(APAF1);C9JLV4(APAF1);F8VNZ0(APAF1);A0A0S2Z3D5(APOE);P02649(APOE);A0A346DBY2(APOE);E7ERP7(APOE);E9PEV4(APOE);H0Y7L5(APOE);J9ZVQ3(APOE);A0A0S2Z3B1(APOE);A0A0S2Z3J5(APOE);A0A0S2Z3V0(APOE)…
736	L-Arginine	APOE	hsa05010	Alzheimer disease	Human Diseases	Neurodegenerative disease	104	2.64334e-18	0.187013	B0LPE5(AKT1);P31749(AKT1);A0A804HJM6(AKT1);G3V2I6(AKT1);G3V3X1(AKT1);A0A087WY56(AKT1);A0A0S2Z3D6(AKT1);A0A142IKA9(AKT1);A0AAQ5BHJ3(AKT1);A0AAQ5BHK3(AKT1);X2CV47(AKT1);X2CVF3(AKT1);O14727(APAF1);A5YM44(APAF1);A7E2A2(APAF1);C9JLV4(APAF1);F8VNZ0(APAF1);A0A0S2Z3D5(APOE);P02649(APOE);A0A346DBY2(APOE);E7ERP7(APOE);E9PEV4(APOE);H0Y7L5(APOE);J9ZVQ3(APOE);A0A0S2Z3B1(APOE);A0A0S2Z3J5(APOE);A0A0S2Z3V0(APOE)…
737	L-Arginine	APP	hsa05010	Alzheimer disease	Human Diseases	Neurodegenerative disease	104	2.64334e-18	0.187013	B0LPE5(AKT1);P31749(AKT1);A0A804HJM6(AKT1);G3V2I6(AKT1);G3V3X1(AKT1);A0A087WY56(AKT1);A0A0S2Z3D6(AKT1);A0A142IKA9(AKT1);A0AAQ5BHJ3(AKT1);A0AAQ5BHK3(AKT1);X2CV47(AKT1);X2CVF3(AKT1);O14727(APAF1);A5YM44(APAF1);A7E2A2(APAF1);C9JLV4(APAF1);F8VNZ0(APAF1);A0A0S2Z3D5(APOE);P02649(APOE);A0A346DBY2(APOE);E7ERP7(APOE);E9PEV4(APOE);H0Y7L5(APOE);J9ZVQ3(APOE);A0A0S2Z3B1(APOE);A0A0S2Z3J5(APOE);A0A0S2Z3V0(APOE)…
738	L-Arginine	CHRM3	hsa05010	Alzheimer disease	Human Diseases	Neurodegenerative disease	104	2.64334e-18	0.187013	B0LPE5(AKT1);P31749(AKT1);A0A804HJM6(AKT1);G3V2I6(AKT1);G3V3X1(AKT1);A0A087WY56(AKT1);A0A0S2Z3D6(AKT1);A0A142IKA9(AKT1);A0AAQ5BHJ3(AKT1);A0AAQ5BHK3(AKT1);X2CV47(AKT1);X2CVF3(AKT1);O14727(APAF1);A5YM44(APAF1);A7E2A2(APAF1);C9JLV4(APAF1);F8VNZ0(APAF1);A0A0S2Z3D5(APOE);P02649(APOE);A0A346DBY2(APOE);E7ERP7(APOE);E9PEV4(APOE);H0Y7L5(APOE);J9ZVQ3(APOE);A0A0S2Z3B1(APOE);A0A0S2Z3J5(APOE);A0A0S2Z3V0(APOE)…
739	L-Arginine	GNAQ	hsa05010	Alzheimer disease	Human Diseases	Neurodegenerative disease	104	2.64334e-18	0.187013	B0LPE5(AKT1);P31749(AKT1);A0A804HJM6(AKT1);G3V2I6(AKT1);G3V3X1(AKT1);A0A087WY56(AKT1);A0A0S2Z3D6(AKT1);A0A142IKA9(AKT1);A0AAQ5BHJ3(AKT1);A0AAQ5BHK3(AKT1);X2CV47(AKT1);X2CVF3(AKT1);O14727(APAF1);A5YM44(APAF1);A7E2A2(APAF1);C9JLV4(APAF1);F8VNZ0(APAF1);A0A0S2Z3D5(APOE);P02649(APOE);A0A346DBY2(APOE);E7ERP7(APOE);E9PEV4(APOE);H0Y7L5(APOE);J9ZVQ3(APOE);A0A0S2Z3B1(APOE);A0A0S2Z3J5(APOE);A0A0S2Z3V0(APOE)…
740	L-Arginine	GRM5	hsa05010	Alzheimer disease	Human Diseases	Neurodegenerative disease	104	2.64334e-18	0.187013	B0LPE5(AKT1);P31749(AKT1);A0A804HJM6(AKT1);G3V2I6(AKT1);G3V3X1(AKT1);A0A087WY56(AKT1);A0A0S2Z3D6(AKT1);A0A142IKA9(AKT1);A0AAQ5BHJ3(AKT1);A0AAQ5BHK3(AKT1);X2CV47(AKT1);X2CVF3(AKT1);O14727(APAF1);A5YM44(APAF1);A7E2A2(APAF1);C9JLV4(APAF1);F8VNZ0(APAF1);A0A0S2Z3D5(APOE);P02649(APOE);A0A346DBY2(APOE);E7ERP7(APOE);E9PEV4(APOE);H0Y7L5(APOE);J9ZVQ3(APOE);A0A0S2Z3B1(APOE);A0A0S2Z3J5(APOE);A0A0S2Z3V0(APOE)…
741	L-Arginine	NOS2	hsa05010	Alzheimer disease	Human Diseases	Neurodegenerative disease	104	2.64334e-18	0.187013	B0LPE5(AKT1);P31749(AKT1);A0A804HJM6(AKT1);G3V2I6(AKT1);G3V3X1(AKT1);A0A087WY56(AKT1);A0A0S2Z3D6(AKT1);A0A142IKA9(AKT1);A0AAQ5BHJ3(AKT1);A0AAQ5BHK3(AKT1);X2CV47(AKT1);X2CVF3(AKT1);O14727(APAF1);A5YM44(APAF1);A7E2A2(APAF1);C9JLV4(APAF1);F8VNZ0(APAF1);A0A0S2Z3D5(APOE);P02649(APOE);A0A346DBY2(APOE);E7ERP7(APOE);E9PEV4(APOE);H0Y7L5(APOE);J9ZVQ3(APOE);A0A0S2Z3B1(APOE);A0A0S2Z3J5(APOE);A0A0S2Z3V0(APOE)…
742	L-Arginine	PIK3CA	hsa05010	Alzheimer disease	Human Diseases	Neurodegenerative disease	104	2.64334e-18	0.187013	B0LPE5(AKT1);P31749(AKT1);A0A804HJM6(AKT1);G3V2I6(AKT1);G3V3X1(AKT1);A0A087WY56(AKT1);A0A0S2Z3D6(AKT1);A0A142IKA9(AKT1);A0AAQ5BHJ3(AKT1);A0AAQ5BHK3(AKT1);X2CV47(AKT1);X2CVF3(AKT1);O14727(APAF1);A5YM44(APAF1);A7E2A2(APAF1);C9JLV4(APAF1);F8VNZ0(APAF1);A0A0S2Z3D5(APOE);P02649(APOE);A0A346DBY2(APOE);E7ERP7(APOE);E9PEV4(APOE);H0Y7L5(APOE);J9ZVQ3(APOE);A0A0S2Z3B1(APOE);A0A0S2Z3J5(APOE);A0A0S2Z3V0(APOE)…
743	L-Arginine	PLCB1	hsa05010	Alzheimer disease	Human Diseases	Neurodegenerative disease	104	2.64334e-18	0.187013	B0LPE5(AKT1);P31749(AKT1);A0A804HJM6(AKT1);G3V2I6(AKT1);G3V3X1(AKT1);A0A087WY56(AKT1);A0A0S2Z3D6(AKT1);A0A142IKA9(AKT1);A0AAQ5BHJ3(AKT1);A0AAQ5BHK3(AKT1);X2CV47(AKT1);X2CVF3(AKT1);O14727(APAF1);A5YM44(APAF1);A7E2A2(APAF1);C9JLV4(APAF1);F8VNZ0(APAF1);A0A0S2Z3D5(APOE);P02649(APOE);A0A346DBY2(APOE);E7ERP7(APOE);E9PEV4(APOE);H0Y7L5(APOE);J9ZVQ3(APOE);A0A0S2Z3B1(APOE);A0A0S2Z3J5(APOE);A0A0S2Z3V0(APOE)…
744	L-Arginine	PSMA1	hsa05010	Alzheimer disease	Human Diseases	Neurodegenerative disease	104	2.64334e-18	0.187013	B0LPE5(AKT1);P31749(AKT1);A0A804HJM6(AKT1);G3V2I6(AKT1);G3V3X1(AKT1);A0A087WY56(AKT1);A0A0S2Z3D6(AKT1);A0A142IKA9(AKT1);A0AAQ5BHJ3(AKT1);A0AAQ5BHK3(AKT1);X2CV47(AKT1);X2CVF3(AKT1);O14727(APAF1);A5YM44(APAF1);A7E2A2(APAF1);C9JLV4(APAF1);F8VNZ0(APAF1);A0A0S2Z3D5(APOE);P02649(APOE);A0A346DBY2(APOE);E7ERP7(APOE);E9PEV4(APOE);H0Y7L5(APOE);J9ZVQ3(APOE);A0A0S2Z3B1(APOE);A0A0S2Z3J5(APOE);A0A0S2Z3V0(APOE)…
745	L-Arginine	PSMA3	hsa05010	Alzheimer disease	Human Diseases	Neurodegenerative disease	104	2.64334e-18	0.187013	B0LPE5(AKT1);P31749(AKT1);A0A804HJM6(AKT1);G3V2I6(AKT1);G3V3X1(AKT1);A0A087WY56(AKT1);A0A0S2Z3D6(AKT1);A0A142IKA9(AKT1);A0AAQ5BHJ3(AKT1);A0AAQ5BHK3(AKT1);X2CV47(AKT1);X2CVF3(AKT1);O14727(APAF1);A5YM44(APAF1);A7E2A2(APAF1);C9JLV4(APAF1);F8VNZ0(APAF1);A0A0S2Z3D5(APOE);P02649(APOE);A0A346DBY2(APOE);E7ERP7(APOE);E9PEV4(APOE);H0Y7L5(APOE);J9ZVQ3(APOE);A0A0S2Z3B1(APOE);A0A0S2Z3J5(APOE);A0A0S2Z3V0(APOE)…
746	L-Arginine	PSMA5	hsa05010	Alzheimer disease	Human Diseases	Neurodegenerative disease	104	2.64334e-18	0.187013	B0LPE5(AKT1);P31749(AKT1);A0A804HJM6(AKT1);G3V2I6(AKT1);G3V3X1(AKT1);A0A087WY56(AKT1);A0A0S2Z3D6(AKT1);A0A142IKA9(AKT1);A0AAQ5BHJ3(AKT1);A0AAQ5BHK3(AKT1);X2CV47(AKT1);X2CVF3(AKT1);O14727(APAF1);A5YM44(APAF1);A7E2A2(APAF1);C9JLV4(APAF1);F8VNZ0(APAF1);A0A0S2Z3D5(APOE);P02649(APOE);A0A346DBY2(APOE);E7ERP7(APOE);E9PEV4(APOE);H0Y7L5(APOE);J9ZVQ3(APOE);A0A0S2Z3B1(APOE);A0A0S2Z3J5(APOE);A0A0S2Z3V0(APOE)…
747	L-Arginine	PSMA6	hsa05010	Alzheimer disease	Human Diseases	Neurodegenerative disease	104	2.64334e-18	0.187013	B0LPE5(AKT1);P31749(AKT1);A0A804HJM6(AKT1);G3V2I6(AKT1);G3V3X1(AKT1);A0A087WY56(AKT1);A0A0S2Z3D6(AKT1);A0A142IKA9(AKT1);A0AAQ5BHJ3(AKT1);A0AAQ5BHK3(AKT1);X2CV47(AKT1);X2CVF3(AKT1);O14727(APAF1);A5YM44(APAF1);A7E2A2(APAF1);C9JLV4(APAF1);F8VNZ0(APAF1);A0A0S2Z3D5(APOE);P02649(APOE);A0A346DBY2(APOE);E7ERP7(APOE);E9PEV4(APOE);H0Y7L5(APOE);J9ZVQ3(APOE);A0A0S2Z3B1(APOE);A0A0S2Z3J5(APOE);A0A0S2Z3V0(APOE)…
748	L-Arginine	PSMA7	hsa05010	Alzheimer disease	Human Diseases	Neurodegenerative disease	104	2.64334e-18	0.187013	B0LPE5(AKT1);P31749(AKT1);A0A804HJM6(AKT1);G3V2I6(AKT1);G3V3X1(AKT1);A0A087WY56(AKT1);A0A0S2Z3D6(AKT1);A0A142IKA9(AKT1);A0AAQ5BHJ3(AKT1);A0AAQ5BHK3(AKT1);X2CV47(AKT1);X2CVF3(AKT1);O14727(APAF1);A5YM44(APAF1);A7E2A2(APAF1);C9JLV4(APAF1);F8VNZ0(APAF1);A0A0S2Z3D5(APOE);P02649(APOE);A0A346DBY2(APOE);E7ERP7(APOE);E9PEV4(APOE);H0Y7L5(APOE);J9ZVQ3(APOE);A0A0S2Z3B1(APOE);A0A0S2Z3J5(APOE);A0A0S2Z3V0(APOE)…
749	L-Arginine	PSMB1	hsa05010	Alzheimer disease	Human Diseases	Neurodegenerative disease	104	2.64334e-18	0.187013	B0LPE5(AKT1);P31749(AKT1);A0A804HJM6(AKT1);G3V2I6(AKT1);G3V3X1(AKT1);A0A087WY56(AKT1);A0A0S2Z3D6(AKT1);A0A142IKA9(AKT1);A0AAQ5BHJ3(AKT1);A0AAQ5BHK3(AKT1);X2CV47(AKT1);X2CVF3(AKT1);O14727(APAF1);A5YM44(APAF1);A7E2A2(APAF1);C9JLV4(APAF1);F8VNZ0(APAF1);A0A0S2Z3D5(APOE);P02649(APOE);A0A346DBY2(APOE);E7ERP7(APOE);E9PEV4(APOE);H0Y7L5(APOE);J9ZVQ3(APOE);A0A0S2Z3B1(APOE);A0A0S2Z3J5(APOE);A0A0S2Z3V0(APOE)…
750	L-Arginine	PSMB4	hsa05010	Alzheimer disease	Human Diseases	Neurodegenerative disease	104	2.64334e-18	0.187013	B0LPE5(AKT1);P31749(AKT1);A0A804HJM6(AKT1);G3V2I6(AKT1);G3V3X1(AKT1);A0A087WY56(AKT1);A0A0S2Z3D6(AKT1);A0A142IKA9(AKT1);A0AAQ5BHJ3(AKT1);A0AAQ5BHK3(AKT1);X2CV47(AKT1);X2CVF3(AKT1);O14727(APAF1);A5YM44(APAF1);A7E2A2(APAF1);C9JLV4(APAF1);F8VNZ0(APAF1);A0A0S2Z3D5(APOE);P02649(APOE);A0A346DBY2(APOE);E7ERP7(APOE);E9PEV4(APOE);H0Y7L5(APOE);J9ZVQ3(APOE);A0A0S2Z3B1(APOE);A0A0S2Z3J5(APOE);A0A0S2Z3V0(APOE)…
751	L-Arginine	PSMB6	hsa05010	Alzheimer disease	Human Diseases	Neurodegenerative disease	104	2.64334e-18	0.187013	B0LPE5(AKT1);P31749(AKT1);A0A804HJM6(AKT1);G3V2I6(AKT1);G3V3X1(AKT1);A0A087WY56(AKT1);A0A0S2Z3D6(AKT1);A0A142IKA9(AKT1);A0AAQ5BHJ3(AKT1);A0AAQ5BHK3(AKT1);X2CV47(AKT1);X2CVF3(AKT1);O14727(APAF1);A5YM44(APAF1);A7E2A2(APAF1);C9JLV4(APAF1);F8VNZ0(APAF1);A0A0S2Z3D5(APOE);P02649(APOE);A0A346DBY2(APOE);E7ERP7(APOE);E9PEV4(APOE);H0Y7L5(APOE);J9ZVQ3(APOE);A0A0S2Z3B1(APOE);A0A0S2Z3J5(APOE);A0A0S2Z3V0(APOE)…
752	L-Arginine	PSMB7	hsa05010	Alzheimer disease	Human Diseases	Neurodegenerative disease	104	2.64334e-18	0.187013	B0LPE5(AKT1);P31749(AKT1);A0A804HJM6(AKT1);G3V2I6(AKT1);G3V3X1(AKT1);A0A087WY56(AKT1);A0A0S2Z3D6(AKT1);A0A142IKA9(AKT1);A0AAQ5BHJ3(AKT1);A0AAQ5BHK3(AKT1);X2CV47(AKT1);X2CVF3(AKT1);O14727(APAF1);A5YM44(APAF1);A7E2A2(APAF1);C9JLV4(APAF1);F8VNZ0(APAF1);A0A0S2Z3D5(APOE);P02649(APOE);A0A346DBY2(APOE);E7ERP7(APOE);E9PEV4(APOE);H0Y7L5(APOE);J9ZVQ3(APOE);A0A0S2Z3B1(APOE);A0A0S2Z3J5(APOE);A0A0S2Z3V0(APOE)…
753	L-Arginine	PSMC1	hsa05010	Alzheimer disease	Human Diseases	Neurodegenerative disease	104	2.64334e-18	0.187013	B0LPE5(AKT1);P31749(AKT1);A0A804HJM6(AKT1);G3V2I6(AKT1);G3V3X1(AKT1);A0A087WY56(AKT1);A0A0S2Z3D6(AKT1);A0A142IKA9(AKT1);A0AAQ5BHJ3(AKT1);A0AAQ5BHK3(AKT1);X2CV47(AKT1);X2CVF3(AKT1);O14727(APAF1);A5YM44(APAF1);A7E2A2(APAF1);C9JLV4(APAF1);F8VNZ0(APAF1);A0A0S2Z3D5(APOE);P02649(APOE);A0A346DBY2(APOE);E7ERP7(APOE);E9PEV4(APOE);H0Y7L5(APOE);J9ZVQ3(APOE);A0A0S2Z3B1(APOE);A0A0S2Z3J5(APOE);A0A0S2Z3V0(APOE)…
[truncated: 4,967 more rows]
