# Supplementary material for: Comparative Metabolomics and Network Pharmacology Study Reveals Chemopreventive Potential of Wild Soybean (Glycine soja)
Source: Foods. 2026 Apr 2;15(7):1209. doi: 10.3390/foods15071209 (PMC13073708; doi:10.3390/foods15071209)
Supplement: Supplementary file 1 [file foods-15-01209-s001.zip › Table S6.xlsx]

## Sheet: Sheet2
Table S6.Binding energies of key ant-cancer metabolites and core targets
Core targets	Key ant-cancer metabolites	Binding energy
EGFR	Quercetin	-8.522
IL1B	Quercetin	-7.191
JUN	Quercetin	-5.436
TNF	L-arginine	-5.609
TP53	L-arginine	-5.303
TNF	Quercetin	-8.962
TP53	Quercetin	-8.796
JUN	L-arginine	-3.822
